# Supplementary material for: A Survey of Regulatory Interactions Among RNA Binding Proteins and MicroRNAs in Cancer
Source: Front Genet. 2020 Sep 8;11:515094. doi: 10.3389/fgene.2020.515094 (PMC7506142; doi:10.3389/fgene.2020.515094)
Supplement: TABLE S1 — Summary of TCGA data. Number of patients for each cancer type. Each row represents a type of cancer. Column 3 and 4 represent the number of miRNA and mRNA after we remove the miRNA and mRNA with more than 30% missing value. Column 5 and 6 represent the number of normal samples and tumor samples. [file Data_Sheet_2.ZIP]

Archive with 49 entries (48 files):
- Supplementary Table S20_top100_miRNA-miRNA pairs 7 cancers.txt
- __MACOSX/
- __MACOSX/._Supplementary Table S20_top100_miRNA-miRNA pairs 7 cancers.txt
- Supplementary Table S12_top100_RBP_miRNA pairs_7cancers.txt
- __MACOSX/._Supplementary Table S12_top100_RBP_miRNA pairs_7cancers.txt
- Supplementary Table S18_sig_RBP_RBP pairs_7cancers.txt
- __MACOSX/._Supplementary Table S18_sig_RBP_RBP pairs_7cancers.txt
- Supplementary Table S13_top100 RBP_miRNA_mRNA trios_7cancers.txt
- __MACOSX/._Supplementary Table S13_top100 RBP_miRNA_mRNA trios_7cancers.txt
- Supplementary Table S3_RBP_binding_sites_all_empty.rtf
- __MACOSX/._Supplementary Table S3_RBP_binding_sites_all_empty.rtf
- Supplementary Table S11_RBP_miRNA_interacting_pairs_all.txt
- __MACOSX/._Supplementary Table S11_RBP_miRNA_interacting_pairs_all.txt
- Supplementary Table S21_top100 miRNA_miRNA_mRNA trios 7 cancers.txt
- __MACOSX/._Supplementary Table S21_top100 miRNA_miRNA_mRNA trios 7 cancers.txt
- Supplementary Table S16_top100_RBP_RBP pairs_7cancers.txt
- __MACOSX/._Supplementary Table S16_top100_RBP_RBP pairs_7cancers.txt
- Supplementary Table S15_sig_RBP_miRNA_mRNA_trios_7cancers_empty.rtf
- __MACOSX/._Supplementary Table S15_sig_RBP_miRNA_mRNA_trios_7cancers_empty.rtf
- Supplementary Table S17_top100 RBP_RBP_mRNA_trios_7cancers.txt
- __MACOSX/._Supplementary Table S17_top100 RBP_RBP_mRNA_trios_7cancers.txt
- Supplementary Table S5_RBP_binding_sites_per_gene.txt
- __MACOSX/._Supplementary Table S5_RBP_binding_sites_per_gene.txt
- Supplementary Table S4_RBP_binding_sites_all_2_empty.rtf
- __MACOSX/._Supplementary Table S4_RBP_binding_sites_all_2_empty.rtf
- Supplementary Table S10_miRNA_miRNA_overlap_pairs_all.txt
- __MACOSX/._Supplementary Table S10_miRNA_miRNA_overlap_pairs_all.txt
- Supplementary Table S9_miRNA-miRNA_top_overlap_pairs.docx
- __MACOSX/._Supplementary Table S9_miRNA-miRNA_top_overlap_pairs.docx
- Supplementary Table S24_summary of regression results.txt
- __MACOSX/._Supplementary Table S24_summary of regression results.txt
- Supplementary Table S19_sig_RBP_RBP mRNA trios_7cancer_empty.rtf
- __MACOSX/._Supplementary Table S19_sig_RBP_RBP mRNA trios_7cancer_empty.rtf
- Supplementary Table S1_TCGA summary_empty.txt
- __MACOSX/._Supplementary Table S1_TCGA summary_empty.txt
- Supplementary Table S7_miRNA_binding_sites_all_empty.rtf
- __MACOSX/._Supplementary Table S7_miRNA_binding_sites_all_empty.rtf
- Supplementary Table S2_POSTAR2_summary.docx
- __MACOSX/._Supplementary Table S2_POSTAR2_summary.docx
- Supplementary Table S14_sig_RBP_miRNA pairs_7cancers.txt
- __MACOSX/._Supplementary Table S14_sig_RBP_miRNA pairs_7cancers.txt
- Supplementary Table S23_sig_miRNA_miRNA_mRNA_trios_7cancers.txt
- __MACOSX/._Supplementary Table S23_sig_miRNA_miRNA_mRNA_trios_7cancers.txt
- Supplementary Table S22_sig_miRNA-miRNA pairs 7 cancers.txt
- __MACOSX/._Supplementary Table S22_sig_miRNA-miRNA pairs 7 cancers.txt
- Supplementary Table S8_miRNA_binding_sites_all_2_empty.rtf
- __MACOSX/._Supplementary Table S8_miRNA_binding_sites_all_2_empty.rtf
- Supplementary Table S6_RBP_RBP_overlapping_binding_sites.txt
- __MACOSX/._Supplementary Table S6_RBP_RBP_overlapping_binding_sites.txt
