# Supplementary material for: A Survey of Regulatory Interactions Among RNA Binding Proteins and MicroRNAs in Cancer
Source: Front Genet. 2020 Sep 8;11:515094. doi: 10.3389/fgene.2020.515094 (PMC7506142; doi:10.3389/fgene.2020.515094)
Supplement: TABLE S1 — Summary of TCGA data. Number of patients for each cancer type. Each row represents a type of cancer. Column 3 and 4 represent the number of miRNA and mRNA after we remove the miRNA and mRNA with more than 30% missing value. Column 5 and 6 represent the number of normal samples and tumor samples. [file Data_Sheet_2.ZIP › Supplementary Table S20_top100_miRNA-miRNA pairs 7 cancers.txt]

top..microRNA.microRNA.pair.	top_brca.pvalue	top_kirc.pvalue	top_lihc.pvalue	top_luad.pvalue	top_lusc.pvalue	top_prad.pvalue	top_thca.pvalue
hsa-miR-181c-5p hsa-miR-181d-5p	2.86311671311615e-190	0.919340626263071	0.0696434496101158	3.08322348425782e-10	0.312233941997782	0.999810016522065	1.7626906974156e-119
hsa-let-7b-5p hsa-let-7c-5p	3.03384222680276e-99	0.999999998681623	0.999924639755953	7.3718361410229e-05	0.999801867913962	0.999999997774687	0.999029977544732
hsa-let-7b-5p hsa-let-7i-5p	2.39410287826516e-75	0.999999999999693	0.511656726335196	0.0989659542919274	0.927080016594852	0.996850515802076	4.40087635098207e-38
hsa-let-7c-5p hsa-let-7i-5p	5.7159101878256e-67	0.999998770672197	0.159220417367002	0.99306082731021	0.999801867913962	0.999991149317365	5.6701856461984e-37
hsa-miR-200b-3p hsa-miR-200c-3p	5.08658587115807e-63	0.999997846689195	0.686996808287869	3.2690252311937e-11	0.657836866291348	0.439713373038109	9.49083932143152e-13
hsa-miR-125a-5p hsa-miR-125b-5p	3.75052823614228e-51	0.886850639792386	0.0357650795046323	1.03958483744562e-14	0.991511508556237	6.51635324230081e-06	0.320586953542276
hsa-miR-130a-3p hsa-miR-148a-3p	4.93174413799555e-49	0.126534644968348	0.0019555127533601	NA	0.849194802236683	0.980970930263635	0.00479700062442382
hsa-miR-128-3p hsa-miR-27b-3p	1.6121645977191e-45	0.999997375390576	0.535044846614432	0.99986314029663	0.934710337855709	1.61623590196451e-11	0.999999999691453
hsa-miR-199a-3p hsa-miR-199b-3p	1.92161930939181e-41	0.780211617829226	0.896766906758122	0.719591203625137	0.480711135180357	0.990840521188346	0.00292943051829825
hsa-miR-199a-5p hsa-miR-199b-5p	4.39102323844041e-39	0.996631163943052	0.783968067820678	0.799629706847653	0.807675936256182	0.895331306435813	0.999997333969325
hsa-let-7e-5p hsa-let-7i-5p	7.47559906588327e-34	0.999999999866338	0.0823556067616576	0.996781552707762	0.927080016594852	0.999996221214536	0.999999999999815
hsa-miR-146a-5p hsa-miR-146b-5p	4.52849981069767e-33	2.61695509441176e-08	0.943255592114327	NA	0.841242310178863	0.273506295735711	0.923414344529895
hsa-miR-15a-5p hsa-miR-497-5p	8.85882799870516e-28	0.973331193956866	0.999999924745634	0.992096485141523	0.815121450043214	0.999999918711907	0.144208946514378
hsa-miR-221-3p hsa-miR-222-3p	8.33103455265578e-27	4.44126888217309e-36	0.537659668672503	1.23718230878272e-15	0.00145330320642534	2.89446439992603e-25	1.20501083653415e-08
hsa-miR-130a-3p hsa-miR-17-5p	1.93978150905798e-18	0.0397521157895261	0.0088327414731956	0.0600224243163212	0.723005285770198	0.213417183450788	0.0137625110443619
hsa-miR-195-5p hsa-miR-497-5p	2.18010705343486e-17	3.87945943807738e-39	0.999999998769241	0.0898129871550395	0.468438003615203	7.17240129385364e-10	1.87357843476889e-50
hsa-miR-145-5p hsa-miR-199b-5p	3.56634448255834e-17	0.740220876647701	0.598136773449204	0.602027435130014	NA	8.594000589229e-19	0.975547113082939
hsa-miR-130a-3p hsa-miR-19b-3p	1.59241166401018e-16	2.92440346434494e-12	0.318126803620159	0.927797099874877	0.11359042706133	0.000151956176339971	4.66652175641655e-29
hsa-miR-128-3p hsa-miR-27a-3p	9.09724823237972e-16	0.981876987105627	0.88001684969095	0.230983452909533	0.997321613989527	1.22291375083742e-81	0.999905153163307
hsa-miR-145-5p hsa-miR-199a-5p	3.92688447754535e-15	0.495063780911153	0.865242547460651	0.602027435130014	0.53704651785239	1.08925757370697e-08	0.87758842521859
hsa-miR-200c-3p hsa-miR-429	2.64222514854133e-13	0.847646967990024	0.0447026184555826	3.11899272275276e-16	0.0667979962454821	0.0543024812630285	0.180454085772159
hsa-miR-141-3p hsa-miR-200a-3p	2.97421475082373e-11	0.972528328938215	0.967610042347702	2.25321474995704e-17	0.885490524554834	0.999999999998328	2.74294065875438e-29
hsa-let-7b-5p hsa-miR-196a-5p	3.54684187898094e-10	0.984585860373759	NA	0.232668779784875	NA	0.827531787455621	0.999998769772941
hsa-let-7i-5p hsa-miR-196a-5p	3.54684187898094e-10	0.0689188929472849	0.95784107223883	0.960475670527296	0.705896916718541	0.702992851862476	0.99384628971513
hsa-miR-128-3p hsa-miR-224-5p	5.10410308166577e-10	NA	NA	0.317018619244267	NA	0.0127608139138771	NA
hsa-miR-181a-5p hsa-miR-181c-5p	1.2386049789659e-08	0.999999996651009	0.99960247204888	0.99373646677203	0.00781990864020263	1.15354994350409e-08	1.49160109458391e-32
hsa-miR-148a-3p hsa-miR-27b-3p	9.2325353296352e-08	NA	0.421040056244841	0.416259453056991	NA	NA	0.675966216993737
hsa-miR-128-3p hsa-miR-148a-3p	1.00225169957841e-07	0.738628304758763	NA	NA	NA	NA	0.660451080858751
hsa-miR-200c-3p hsa-miR-452-5p	1.19463663488807e-07	0.000875670353698206	NA	NA	NA	0.900081441812569	4.04294711825713e-05
hsa-miR-144-3p hsa-miR-582-5p	3.81497791653231e-07	NA	0.890224552351115	0.900807346504199	NA	0.993204328372066	0.874854876273862
hsa-miR-320a hsa-miR-320d	2.52279316168238e-06	0.971292777098918	0.999999356744897	NA	0.996564301675706	0.999999879755439	1
hsa-miR-181c-5p hsa-miR-27b-3p	3.65118413938386e-06	NA	NA	NA	NA	NA	0.0437687991734424
hsa-miR-144-3p hsa-miR-199a-3p	3.89138497411082e-06	0.706276998310655	NA	NA	NA	0.00672180567402762	0.981606695170649
hsa-miR-144-3p hsa-miR-199b-3p	3.89138497411082e-06	0.706276998310655	NA	NA	NA	0.00672180567402762	0.981606695170649
hsa-miR-16-5p hsa-miR-497-5p	4.12124481560729e-06	0.999999965033363	0.99866829018254	0.999852784106839	0.999654261002475	0.999999999999971	3.65306547430185e-59
hsa-miR-103a-3p hsa-miR-107	5.55828944742599e-06	5.05730358678733e-10	0.104717781154693	0.41040841541155	NA	0.229806253660221	5.02245961413909e-07
hsa-let-7a-5p hsa-let-7i-5p	7.27565960944399e-06	NA	0.0382212709351335	0.000507794549314619	1.1189128735217e-05	0.999999403236279	0.919571083607207
hsa-let-7b-5p hsa-let-7e-5p	1.57807075579543e-05	1.90637916504851e-14	0.511656726335196	0.929062839585133	0.998115163807804	0.999999999999785	0.465523401226157
hsa-miR-103a-3p hsa-miR-15a-5p	1.76651589662656e-05	5.84596658964955e-09	0.880054055633307	0.881157496754256	0.309919240192375	0.982715568837707	0.991219697098799
hsa-miR-148a-3p hsa-miR-199b-5p	2.82978851360307e-05	NA	0.0269433070766688	0.127400281100002	NA	NA	0.496949645289597
hsa-miR-181b-5p hsa-miR-181c-5p	3.3323342158686e-05	0.999999708240102	0.990962633080235	0.99999952222414	0.216084131637969	2.03949967650313e-07	4.0256351348039e-40
hsa-miR-181d-5p hsa-miR-23a-3p	3.48876284492756e-05	NA	0.305822395116998	NA	0.556441090644213	0.990022359995691	0.954956598238933
hsa-miR-130a-3p hsa-miR-20a-5p	7.76027246310304e-05	NA	0.254381482156847	0.850444468457998	0.723005285770198	0.132115889288494	0.0137625110443619
hsa-miR-141-3p hsa-miR-452-5p	0.00011326192543292	0.295314021184116	NA	NA	NA	NA	NA
hsa-miR-99a-5p hsa-miR-99b-5p	0.000116884993726512	NA	0.686967544798448	NA	0.364583574816222	NA	0.163295611232774
hsa-let-7b-5p hsa-miR-125a-5p	0.000152110544416834	NA	NA	NA	NA	NA	NA
hsa-let-7c-5p hsa-miR-125a-5p	0.000152110544416834	NA	NA	NA	NA	NA	NA
hsa-miR-125a-5p hsa-miR-146a-5p	0.000152110544416834	0.295314021184116	NA	NA	NA	0.437741114212771	NA
hsa-miR-125a-5p hsa-miR-146b-5p	0.000152110544416834	NA	NA	NA	NA	NA	0.68067845025427
hsa-miR-148a-3p hsa-miR-199a-5p	0.000282201682985818	NA	0.459273935901246	0.127400281100002	NA	NA	0.496949645289597
hsa-miR-145-5p hsa-miR-199a-3p	0.00036081533842292	NA	NA	0.125906671821891	NA	NA	NA
hsa-miR-145-5p hsa-miR-199b-3p	0.00036081533842292	NA	NA	0.125906671821891	NA	NA	NA
hsa-miR-204-5p hsa-miR-205-5p	0.00036081533842292	NA	NA	NA	0.0500350732516555	NA	0.434909396247959
hsa-miR-200b-3p hsa-miR-452-5p	0.000509825654286253	0.173498838435777	NA	NA	0.000953371473207984	0.0126909941476067	NA
hsa-miR-130a-3p hsa-miR-199b-5p	0.000533528647279274	NA	NA	NA	NA	NA	NA
hsa-miR-181a-5p hsa-miR-27b-3p	0.000608759130569953	0.408452751077684	NA	NA	NA	NA	0.116994495860428
hsa-miR-224-5p hsa-miR-27b-3p	0.000608759130569953	0.408452751077684	NA	NA	NA	NA	0.819560993746637
hsa-miR-128-3p hsa-miR-144-3p	0.00063152014874019	NA	NA	NA	NA	0.661516075999535	0.998450447102793
hsa-miR-130a-3p hsa-miR-152-3p	0.000687359161937654	0.988066440849775	0.541062995309153	NA	0.849194802236683	0.0878534403303291	6.43792317730086e-06
hsa-miR-100-5p hsa-miR-99b-5p	0.000755449006017792	NA	0.327452581626055	0.695424406597697	NA	0.716583426618945	0.959373310688558
hsa-miR-28-5p hsa-miR-708-5p	0.000853167629461468	0.240084355069592	0.977728100868685	0.347677757543912	NA	1.58799812913839e-06	0.990717994889205
hsa-miR-148a-3p hsa-miR-27a-3p	0.00162995740264456	0.503429888171434	0.108179191284143	NA	NA	NA	0.0429321875432966
hsa-miR-200a-3p hsa-miR-452-5p	0.00171566369705868	0.295314021184116	NA	NA	NA	NA	0.613758385718353
hsa-miR-148a-3p hsa-miR-301a-3p	0.00205402587647991	0.988066440849775	0.71849166897314	NA	NA	NA	0.00778008479393581
hsa-miR-181c-5p hsa-miR-92b-3p	0.00212505343841066	NA	NA	NA	NA	NA	NA
hsa-miR-199a-3p hsa-miR-29b-3p	0.00212505343841066	NA	NA	NA	NA	NA	NA
hsa-miR-199a-3p hsa-miR-29c-3p	0.00212505343841066	NA	NA	NA	NA	NA	NA
hsa-miR-199b-3p hsa-miR-29b-3p	0.00212505343841066	NA	NA	NA	NA	NA	NA
hsa-miR-199b-3p hsa-miR-29c-3p	0.00212505343841066	NA	NA	NA	NA	NA	NA
hsa-miR-22-3p hsa-miR-320a	0.00214021353071677	0.171069814116626	NA	NA	NA	NA	0.473136461437622
hsa-let-7c-5p hsa-miR-125b-5p	0.00215268236204752	0.0522248768671557	NA	NA	NA	0.0043327316404806	0.68067845025427
hsa-miR-139-5p hsa-miR-221-3p	0.00321892041424642	NA	NA	NA	NA	NA	0.172333128074823
hsa-miR-139-5p hsa-miR-222-3p	0.00321892041424642	0.335246656991258	NA	NA	NA	NA	0.0618634886464704
hsa-miR-1-3p hsa-miR-34a-5p	0.00349691239254408	NA	0.0660301937557973	NA	NA	0.134064327523484	0.316487795980514
hsa-miR-1-3p hsa-miR-34c-5p	0.00349691239254408	NA	NA	NA	NA	NA	NA
hsa-miR-181c-5p hsa-miR-342-3p	0.00349691239254408	0.110116685183244	NA	NA	NA	NA	0.316487795980514
hsa-miR-128-3p hsa-miR-130a-3p	0.00385356214494394	NA	NA	0.28568303740319	NA	4.08908741540638e-06	0.433211961687221
hsa-miR-34a-5p hsa-miR-34c-5p	0.00400071480034917	0.951727856415574	0.999855101048506	0.0175768513454976	NA	0.999999995833824	0.706291779735196
hsa-miR-149-5p hsa-miR-24-3p	0.00432369621242878	0.00250337655387134	NA	0.818200673449974	NA	0.971313510532755	0.973225541869271
hsa-miR-193a-3p hsa-miR-200c-3p	0.00455912145204194	NA	NA	NA	NA	NA	NA
hsa-miR-130a-3p hsa-miR-27b-3p	0.0051790626617375	0.135696753339829	NA	NA	NA	NA	0.378512654768828
hsa-miR-205-5p hsa-miR-27b-3p	0.0051790626617375	NA	NA	NA	NA	NA	NA
hsa-miR-181d-5p hsa-miR-27b-3p	0.00619141547397609	NA	NA	NA	0.142724254503071	NA	0.116994495860428
hsa-miR-148a-3p hsa-miR-19b-3p	0.00700761986706269	NA	0.100390449220552	0.913302855468364	NA	0.967342360279994	0.829259034154832
hsa-miR-149-5p hsa-miR-193a-3p	0.00715918171242696	0.015756495893375	NA	NA	NA	0.250157194065961	NA
hsa-miR-21-5p hsa-miR-320a	0.00715918171242696	0.160541655145188	NA	NA	NA	NA	0.434909396247959
hsa-miR-21-5p hsa-miR-320d	0.00715918171242696	0.015756495893375	NA	NA	NA	NA	NA
hsa-miR-200b-3p hsa-miR-429	0.00881039728432646	2.3637762445336e-58	0.000496193858015457	1.22638380038199e-11	3.30081104177393e-65	2.85812586855564e-145	1.24397169259528e-54
hsa-miR-128-3p hsa-miR-199a-3p	0.00942530383709498	NA	NA	NA	NA	0.285287245487535	NA
hsa-miR-128-3p hsa-miR-199b-3p	0.00942530383709498	NA	NA	NA	NA	0.285287245487535	NA
hsa-miR-130a-3p hsa-miR-199a-5p	0.00942530383709498	NA	NA	NA	NA	NA	NA
hsa-miR-139-5p hsa-miR-199a-3p	0.00942530383709498	NA	0.00986922968499209	NA	NA	0.285287245487535	0.159805451217785
hsa-miR-139-5p hsa-miR-199b-3p	0.00942530383709498	NA	0.00986922968499209	NA	NA	0.285287245487535	0.159805451217785
hsa-let-7a-5p hsa-let-7c-5p	0.00982940870987896	0.999999999990948	0.999999897245842	0.8425413608203	0.999801867913962	0.999999403236279	0.9903886572546
hsa-miR-181a-5p hsa-miR-181d-5p	0.0116818529340658	0.99999666802072	0.00941350984825246	0.999999998580645	0.426698713127696	0.999411151490846	2.57949894416323e-53
hsa-miR-199a-3p hsa-miR-27b-3p	0.0119658110341852	NA	NA	NA	NA	NA	NA
hsa-miR-199b-3p hsa-miR-27b-3p	0.0119658110341852	NA	NA	NA	NA	NA	NA
hsa-miR-181c-5p hsa-miR-23a-3p	0.0130569654006938	0.771454766452536	0.305822395116998	0.883935978886152	0.197306352488655	5.45644248566111e-06	0.954956598238933
hsa-miR-145-5p hsa-miR-148a-3p	0.0147694241059015	NA	NA	NA	NA	NA	0.575210131371678
hsa-miR-145-5p hsa-miR-152-3p	0.0147694241059015	0.230873589721705	NA	NA	NA	NA	NA
hsa-miR-130a-3p hsa-miR-130b-3p	NA	3.18673272073323e-34	0.999964818525148	4.66504103096251e-07	0.979721284112813	4.43824661922325e-27	1.69500218413559e-08
hsa-miR-130b-3p hsa-miR-454-3p	NA	2.04083341028207e-32	0.998602881346814	0.600216518585465	0.0801583615901923	0.865987357542721	0.99991041075818
hsa-miR-182-5p hsa-miR-96-5p	0.999998169263395	1.76044541142302e-22	0.922582658155219	0.571221315328014	NA	0.941148242829627	2.18785207140673e-20
hsa-miR-30b-5p hsa-miR-30e-5p	NA	9.31170464939736e-20	NA	0.999999999928167	0.969045950664559	0.999999999997523	1
hsa-miR-33a-5p hsa-miR-33b-5p	0.999838451509593	2.23000580602519e-18	0.98267651531798	0.997102729159491	0.894573755613515	0.999979686236383	0.979278556813396
hsa-miR-326 hsa-miR-330-5p	0.99637417823104	2.88393027394248e-18	0.000985998942792504	0.99431013995516	NA	0.0760913162624101	0.999999989176372
hsa-miR-130b-3p hsa-miR-301a-3p	NA	8.4688386129262e-17	0.943617459310911	0.265658483085158	4.12052584674416e-07	0.197220996083289	1
hsa-miR-130b-3p hsa-miR-19b-3p	0.999339324573003	8.00289888463698e-13	0.582055350282827	0.854833920063775	0.11359042706133	0.876854301819985	0.999999999978209
hsa-miR-130a-3p hsa-miR-19a-3p	0.0744107648623327	2.92440346434494e-12	0.0117564507047299	0.99092863645576	0.836147640293197	0.000570821467018739	1.83976763539776e-09
hsa-miR-320a hsa-miR-320b	NA	3.58631873052014e-12	1.46499866344956e-09	0.999999645018071	NA	0.999999999258732	8.90339787498084e-11
hsa-miR-130b-3p hsa-miR-19a-3p	0.212136903287032	1.04652369640913e-11	0.318126803620159	0.24892712562322	0.0190643046547785	0.876854301819985	0.999999999997534
hsa-miR-130a-3p hsa-miR-454-3p	0.999993126988938	1.08402687198716e-10	0.999998951376489	0.999995684534062	1.18333825499173e-07	2.95324945126549e-25	0.999999969142309
hsa-miR-19b-3p hsa-miR-454-3p	NA	1.25606555871973e-10	0.999720597261836	NA	0.231448499475604	0.576957456669719	0.999726390944814
hsa-miR-17-5p hsa-miR-20a-5p	NA	5.43218739044037e-10	0.59269358637026	0.335754573856936	0.42777212530368	4.22086817668539e-06	1.70386592706749e-12
hsa-miR-30a-5p hsa-miR-30c-5p	0.999999999993219	3.88884381231694e-09	0.00606004864747953	0.146390220391428	0.0064117063285426	1.87857701717821e-84	1.86228226094372e-09
hsa-miR-106b-5p hsa-miR-130a-3p	0.564448610593613	5.51999283484997e-09	0.00297837909530492	0.257404588065963	0.0426300111138965	6.39783581732149e-06	0.0045608288353143
hsa-miR-19a-3p hsa-miR-454-3p	NA	4.17746818569258e-08	0.999720597261836	NA	0.11359042706133	0.994060057960652	0.999991528974111
hsa-miR-106b-5p hsa-miR-454-3p	NA	1.09218223229449e-07	0.000925133558717907	0.850444468457998	NA	0.455322733353731	0.710022917734511
hsa-miR-106b-5p hsa-miR-142-5p	NA	1.09260568409939e-07	NA	0.974198375382695	0.0564268804616676	0.99668832600126	0.151792784069616
hsa-let-7d-5p hsa-miR-98-5p	0.996888439357407	1.25125440705102e-07	3.00728926772075e-113	7.52823998700371e-60	0.619256559354399	0.207695440138183	1.75548695859538e-11
hsa-miR-142-5p hsa-miR-93-5p	NA	4.38395469042552e-07	NA	0.974198375382695	NA	0.985352907047991	0.999974885446307
hsa-let-7d-5p hsa-miR-196a-5p	NA	9.7938235495945e-07	0.95784107223883	0.834151894323957	NA	4.12779774061352e-11	0.984766400860532
hsa-miR-106b-5p hsa-miR-93-5p	0.999991498203448	1.58477155058059e-06	2.11341975879961e-56	0.978781983510732	0.552703054360211	0.00527236067752151	0.980414488774877
hsa-miR-106b-5p hsa-miR-301a-3p	NA	1.82769564225253e-06	0.0239491100553872	0.965455664609098	0.723005285770198	0.0105582231900878	0.248355728737244
hsa-miR-130a-3p hsa-miR-301a-3p	0.271582332914316	2.10398380210449e-06	0.967818246920235	0.975494875031706	0.940873724836977	4.82418421851424e-23	0.999999985636504
hsa-miR-363-3p hsa-miR-92b-3p	0.999994112934608	2.69927961935499e-06	0.550455570736763	0.999999997135016	0.980508891941186	0.999999662257442	0.999999999933084
hsa-miR-19b-3p hsa-miR-301a-3p	NA	2.73859239002766e-06	0.999720597261836	0.751182313935307	0.961388919818277	0.921495655005043	0.999726390944814
hsa-miR-196a-5p hsa-miR-98-5p	NA	3.90104585043028e-06	NA	0.960475670527296	NA	0.000590423417694832	0.891877901559357
hsa-miR-106b-5p hsa-miR-130b-3p	NA	6.98100450062426e-06	NA	0.257404588065963	0.140928602664562	0.00215810939824775	0.0874184087145519
hsa-miR-30b-5p hsa-miR-30d-5p	NA	1.84009458161925e-05	0.998316837013733	0.999782326065808	1.09401250268464e-10	0.857215038474361	1
hsa-miR-19a-3p hsa-miR-301a-3p	0.934660327619351	1.86713335391437e-05	0.999720597261836	0.489241618060677	0.836147640293197	0.486090618793551	0.999999004203506
hsa-miR-15a-5p hsa-miR-15b-5p	0.999999999940515	4.95570352211951e-05	0.999920259237222	0.907152039558642	0.998029171218676	0.957543634800554	0.0131103025305239
hsa-miR-301a-3p hsa-miR-454-3p	NA	6.40757750951865e-05	0.999964818525148	0.42334715963834	0.940873724836977	0.999979148225025	0.999999000889787
hsa-miR-130b-3p hsa-miR-17-5p	NA	8.7587075165609e-05	0.654529459576251	0.0600224243163212	0.000416194319272351	0.132115889288494	0.999633201989937
hsa-miR-17-5p hsa-miR-93-5p	0.999999999863124	0.00010795785456885	0.995643950185211	9.19494018503416e-09	0.990244497497673	8.98100012612703e-07	0.999999993365002
hsa-miR-107 hsa-miR-15a-5p	NA	0.000689265484080326	9.49220381450708e-06	0.961541910085891	NA	0.994183658729146	0.192019717248697
hsa-miR-130b-3p hsa-miR-93-5p	0.791112489040595	0.000879402422953157	0.254381482156847	0.000958124869785512	0.0106358721567207	0.132115889288494	0.999999305113459
hsa-miR-30b-5p hsa-miR-30c-5p	0.999999999993219	0.00111886360127966	0.00944025570134915	0.99996990101368	1.28312483505758e-09	0.826613134052863	0.999999802134768
hsa-miR-192-5p hsa-miR-215-5p	NA	0.00122735144175908	0.851141139084177	0.00012895694251276	NA	0.889710905537264	0.778640663118033
hsa-miR-497-5p hsa-miR-503-5p	NA	0.00147221122319022	0.992195006343288	0.957770019968488	NA	1.55366615911811e-11	0.99999145627668
hsa-miR-19a-3p hsa-miR-19b-3p	0.999950710684746	0.00188202147154571	0.438948826212461	0.99524986417939	0.856049608680471	0.407398022028659	2.62879340132882e-05
hsa-let-7e-5p hsa-let-7g-5p	NA	0.00426255393045303	0.999999897245842	0.00806891507677072	0.000579088270476744	0.999999999993054	0.999999999999999
hsa-miR-33a-5p hsa-miR-493-5p	NA	0.00476875018063062	0.0660301937557973	NA	NA	NA	NA
hsa-miR-106b-5p hsa-miR-17-5p	0.999999999865751	0.00545688328004151	0.955784860299825	9.06660421674956e-06	4.23813369729792e-12	0.0858898158626511	7.96708763405389e-24
hsa-miR-199b-5p hsa-miR-30d-5p	NA	0.00779641255690708	NA	NA	NA	NA	NA
hsa-miR-301a-3p hsa-miR-33a-5p	NA	0.00779641255690708	NA	NA	NA	NA	NA
hsa-miR-32-5p hsa-miR-98-5p	NA	0.00779641255690708	NA	NA	NA	NA	NA
hsa-miR-33a-5p hsa-miR-454-3p	NA	0.00779641255690708	NA	NA	NA	NA	NA
hsa-miR-30c-5p hsa-miR-30d-5p	0.999999999993219	0.00908700502471667	0.0316191363628416	0.999997134431884	0.0229643331445978	0.994133316773384	0.887340244540049
hsa-miR-193a-3p hsa-miR-193b-3p	0.637014818439337	0.00925813089827883	0.992370930654262	0.567658129865076	NA	0.232927135476448	0.777155562934409
hsa-miR-103a-3p hsa-miR-497-5p	0.929435574228654	0.00958376410352735	0.993496261957796	0.746162385875875	NA	0.998512480643541	1.06583138189186e-17
hsa-miR-17-5p hsa-miR-33a-5p	NA	0.0114722443130323	NA	NA	NA	NA	NA
hsa-miR-33a-5p hsa-miR-363-3p	NA	0.0117552649773006	NA	0.745463864274444	NA	NA	NA
hsa-miR-106a-5p hsa-miR-20a-5p	0.999999999863124	0.0121067014431287	0.999986420757585	0.999999504265554	0.313217571771283	2.44139306016356e-13	1
hsa-miR-142-5p hsa-miR-17-5p	NA	0.0128884307684509	0.501150012870942	NA	NA	0.99668832600126	0.999996833047187
hsa-miR-155-5p hsa-miR-221-3p	NA	0.015756495893375	NA	NA	NA	0.285287245487535	NA
hsa-miR-155-5p hsa-miR-222-3p	NA	0.015756495893375	NA	NA	NA	0.285287245487535	NA
hsa-miR-21-5p hsa-miR-320b	NA	0.015756495893375	NA	NA	NA	NA	0.434909396247959
hsa-miR-106a-5p hsa-miR-17-5p	0.999999999865751	0.0179377655018907	0.973047212561793	0.944238607147049	0.0523102572001655	0.265465092743112	0.999999922060377
hsa-miR-141-3p hsa-miR-30d-5p	0.292831479206775	0.0187699564475134	NA	0.317018619244267	NA	0.578402239624969	0.819560993746637
hsa-miR-103a-3p hsa-miR-16-5p	0.929435574228654	0.0206006821578845	NA	0.961541910085891	NA	0.914820875556144	1.1885762899738e-11
hsa-miR-218-5p hsa-miR-221-3p	NA	0.0206111665808174	NA	NA	NA	NA	NA
hsa-miR-218-5p hsa-miR-222-3p	NA	0.0206111665808174	NA	NA	NA	0.285287245487535	NA
hsa-miR-134-5p hsa-miR-758-3p	NA	0.02143865847191	0.061087130625661	0.332167214463635	NA	NA	NA
hsa-miR-181b-5p hsa-miR-221-3p	NA	0.0243035312560722	0.35121706990322	NA	NA	0.616983015334128	0.322077154497491
hsa-miR-199a-3p hsa-miR-34c-5p	NA	0.0259999368331983	NA	NA	NA	NA	NA
hsa-miR-199b-3p hsa-miR-34c-5p	NA	0.0259999368331983	NA	NA	NA	NA	NA
hsa-miR-16-5p hsa-miR-29c-3p	0.0705923312409884	0.0273643493186653	NA	0.37562711425319	NA	NA	NA
hsa-miR-15b-5p hsa-miR-29c-3p	NA	0.0306203573793995	0.394060805680255	0.389476062984733	NA	NA	0.373473944978732
hsa-miR-10b-5p hsa-miR-125a-5p	NA	0.0318881030634678	NA	NA	NA	0.0769010581789725	NA
hsa-miR-30a-5p hsa-miR-30d-5p	0.999999999993219	0.0367207735993698	0.94792624957208	0.0134537024638462	1.84636971120528e-23	0.713705318693839	0.727736059565177
hsa-let-7b-5p hsa-miR-30c-5p	NA	0.0382425147790192	NA	NA	NA	NA	0.613758385718353
hsa-miR-193a-5p hsa-miR-9-5p	NA	0.0382425147790192	NA	NA	NA	NA	0.613758385718353
hsa-miR-301a-3p hsa-miR-93-5p	NA	0.0397521157895261	0.964867148102448	0.003072900339955	0.368784245154235	0.0767306035472989	0.998623417593653
hsa-miR-106a-5p hsa-miR-340-5p	NA	0.0399660993972718	NA	NA	NA	NA	0.904492819523174
hsa-miR-106b-5p hsa-miR-340-5p	NA	0.0399660993972718	NA	NA	NA	0.860186997125793	NA
hsa-miR-103a-3p hsa-miR-15b-5p	NA	0.0416457226053269	0.993496261957796	0.254465155929621	NA	0.650213587858745	0.991219697098799
hsa-miR-19b-3p hsa-miR-93-5p	NA	0.0434763262324519	NA	NA	NA	0.00455063434679624	0.961264192213022
hsa-miR-10a-5p hsa-miR-10b-5p	0.907244627985608	0.0446942611939036	0.997137960860841	0.94698562069874	NA	0.993469641056357	0.870175686996242
hsa-let-7b-5p hsa-miR-125b-5p	0.0246510076231886	0.0522248768671557	0.23909873078876	NA	NA	0.121629729891231	0.0409894068815331
hsa-let-7i-5p hsa-miR-125b-5p	0.20625014733017	0.0522248768671557	NA	NA	NA	0.121629729891231	0.68067845025427
hsa-let-7e-5p hsa-miR-141-3p	NA	0.0566634095460908	NA	NA	NA	NA	NA
hsa-miR-103a-3p hsa-miR-142-5p	NA	0.0566634095460908	NA	NA	NA	NA	NA
hsa-miR-127-3p hsa-miR-362-5p	NA	0.0566634095460908	NA	NA	NA	NA	NA
hsa-miR-129-5p hsa-miR-188-5p	NA	0.0566634095460908	NA	NA	NA	NA	NA
hsa-miR-130a-3p hsa-miR-24-3p	0.0377651437300942	0.0566634095460908	NA	NA	NA	NA	NA
hsa-let-7d-5p hsa-let-7f-5p	NA	0.999999999866338	7.20657686177118e-72	4.25181235531852e-17	0.927080016594852	0.999999403236279	0.99999999994578
hsa-let-7b-5p hsa-let-7d-5p	NA	0.999999990227056	3.62731102616302e-48	1.32080840661632e-17	0.998115163807804	0.996850515802076	0.99720731548346
hsa-miR-181a-5p hsa-miR-181b-5p	0.999999963870431	0.804968304922889	1.54132739562838e-39	0.00124988391853402	0.675639043550614	0.998362443476718	1.03577809242893e-53
hsa-let-7f-5p hsa-miR-98-5p	0.999999995862495	NA	4.12338189191856e-39	0.00806891507677072	0.999801867913962	0.999999780444005	0.956462603626504
hsa-let-7d-5p hsa-let-7i-5p	NA	0.999998770672197	9.02814657033871e-38	3.31044110651785e-45	0.093686565292318	0.994892315524397	0.99955117603779
hsa-let-7b-5p hsa-miR-98-5p	0.999999995862495	0.999998770672197	3.9030007283901e-35	0.00286341082100542	0.352325081228072	0.962142920950378	4.2008031535195e-06
hsa-let-7d-5p hsa-let-7g-5p	0.999999995862495	NA	6.29225496684999e-32	1.75535305578405e-07	0.155103511000842	0.394305426807861	0.987289876337459
hsa-let-7i-5p hsa-miR-98-5p	0.999999995862495	0.999995401881988	4.72817518809182e-30	4.77956146483826e-37	0.482277937524651	4.87608443252318e-08	0.00827981531916384
hsa-miR-32-5p hsa-miR-92a-3p	0.999964368273551	0.99999624604106	8.71603445131578e-24	0.987700336375244	0.143414272891227	0.965170537800225	1.8658011598261e-49
hsa-let-7a-5p hsa-miR-98-5p	NA	NA	1.01521079223172e-20	0.00027272348360277	0.990932979074625	0.994892315524397	0.999700888679678
hsa-let-7f-5p hsa-let-7i-5p	0.391155491616219	0.999999999999693	3.54070190693352e-20	2.44783055609313e-12	0.482277937524651	0.999999999999969	1
hsa-let-7g-5p hsa-miR-98-5p	0.971034576628891	NA	1.39790892462591e-18	7.3718361410229e-05	0.990932979074625	0.998907611162936	3.79460463145902e-10
hsa-let-7a-5p hsa-let-7d-5p	NA	0.999999999866338	1.52414784395762e-17	1.05592926771e-13	0.970536934948784	0.999387068607257	0.983381935391771
hsa-miR-369-3p hsa-miR-655-3p	NA	NA	4.47181406320681e-17	0.452316896261938	6.61016768044517e-05	0.0032549819037883	NA
hsa-miR-369-3p hsa-miR-410-3p	NA	0.471681175732902	6.38623588335824e-08	0.0356842657998044	0.00154420686928604	NA	0.75966362582018
hsa-miR-154-3p hsa-miR-485-3p	NA	NA	1.64413447602907e-06	0.796617938697447	0.450615371422098	0.965241400892483	0.907212988260608
hsa-let-7b-5p hsa-let-7f-5p	0.996888439357407	0.800493765023736	2.48998483525814e-06	0.309899412778186	0.619256559354399	0.999999999999969	0.999988378879347
hsa-miR-369-3p hsa-miR-381-3p	NA	NA	1.43454165506983e-05	0.269480296991103	0.112878297379323	NA	NA
hsa-miR-381-3p hsa-miR-655-3p	0.427787786296379	NA	3.94699112340922e-05	0.0283419270683473	NA	NA	NA
hsa-miR-33b-5p hsa-miR-92b-3p	NA	0.831266927428401	8.43562930190786e-05	NA	NA	NA	0.980281393993738
hsa-miR-323a-3p hsa-miR-493-5p	NA	NA	8.52075863855917e-05	NA	0.00232086191175103	NA	NA
hsa-let-7g-5p hsa-let-7i-5p	0.999999995862495	0.999999999866338	9.35490622025441e-05	8.78181672462858e-10	0.0532893432355197	0.999912273836227	0.99994884242563
hsa-miR-181b-5p hsa-miR-181d-5p	0.966932741763589	0.994589753952429	0.000124491485576256	0.998545494289066	0.0153986627093151	0.752742257929507	1.21730021964502e-48
hsa-miR-139-5p hsa-miR-582-5p	0.225674959031437	0.730890817585105	0.000141777304337242	NA	NA	0.0839246949531571	NA
hsa-miR-130b-3p hsa-miR-301b-3p	NA	NA	0.0002378027464376	0.956000809059822	1.1128037494599e-16	NA	6.39533012758613e-09
hsa-miR-379-3p hsa-miR-495-3p	NA	NA	0.00112965601541325	NA	NA	NA	NA
hsa-let-7c-5p hsa-miR-379-5p	NA	NA	0.00190078500762068	NA	NA	0.0906153580513465	0.605866221998112
hsa-miR-130a-3p hsa-miR-148b-3p	0.0147803911810128	0.885529828105484	0.0019555127533601	0.730563863202632	NA	9.85294245411495e-13	0.988723448060106
hsa-miR-148b-3p hsa-miR-301b-3p	NA	NA	0.0019555127533601	0.992824031052611	0.849194802236683	NA	0.962843681132963
hsa-miR-130a-3p hsa-miR-340-5p	NA	NA	0.00484288752698417	NA	NA	NA	NA
hsa-let-7f-5p hsa-let-7g-5p	NA	0.999999941919663	0.0159615501808928	0.0989659542919274	0.00699365766320333	1	0.999999999999998
hsa-miR-381-3p hsa-miR-485-3p	NA	0.274457145585315	0.0243499822056805	0.0026388318772346	0.0898143316873963	NA	0.64880869384904
hsa-miR-376c-3p hsa-miR-493-5p	NA	NA	0.0385359634267888	0.252910122822872	0.105255947102908	NA	NA
hsa-miR-148a-3p hsa-miR-19a-3p	0.170088701571895	0.39602280534423	0.038548660548539	NA	NA	0.774845306939742	0.992397527891195
hsa-miR-19b-3p hsa-miR-455-5p	0.470198004770081	0.618088907270981	0.0406418658755156	NA	NA	NA	0.952371015066916
hsa-let-7e-5p hsa-miR-186-5p	NA	NA	0.0445192381212345	NA	NA	NA	NA
hsa-miR-10a-5p hsa-miR-19b-3p	NA	NA	0.0445192381212345	NA	NA	NA	NA
hsa-miR-1271-5p hsa-miR-23c	NA	NA	0.0445192381212345	NA	NA	NA	NA
hsa-miR-129-5p hsa-miR-299-5p	NA	NA	0.0445192381212345	NA	NA	NA	NA
hsa-miR-146b-5p hsa-miR-181c-5p	NA	NA	0.0445192381212345	NA	NA	NA	NA
hsa-miR-155-5p hsa-miR-23a-3p	NA	NA	0.0445192381212345	NA	NA	NA	NA
hsa-miR-155-5p hsa-miR-23b-3p	NA	NA	0.0445192381212345	NA	NA	NA	NA
hsa-miR-181b-5p hsa-miR-329-3p	NA	NA	0.0445192381212345	NA	NA	NA	NA
hsa-miR-181c-5p hsa-miR-329-3p	NA	NA	0.0445192381212345	NA	NA	NA	NA
hsa-miR-181d-5p hsa-miR-329-3p	NA	NA	0.0445192381212345	NA	NA	NA	NA
hsa-miR-19a-3p hsa-miR-200b-3p	NA	NA	0.0445192381212345	0.0438644217043821	NA	NA	NA
hsa-miR-19a-3p hsa-miR-429	NA	NA	0.0445192381212345	NA	NA	NA	NA
hsa-miR-19a-3p hsa-miR-495-3p	NA	NA	0.0445192381212345	NA	NA	NA	NA
hsa-miR-19b-3p hsa-miR-200b-3p	NA	NA	0.0445192381212345	0.0438644217043821	NA	NA	NA
hsa-miR-19b-3p hsa-miR-429	NA	NA	0.0445192381212345	NA	NA	NA	NA
hsa-miR-218-5p hsa-miR-96-5p	NA	NA	0.0445192381212345	NA	NA	NA	NA
hsa-miR-221-3p hsa-miR-424-5p	NA	NA	0.0445192381212345	NA	NA	NA	NA
hsa-miR-222-3p hsa-miR-424-5p	NA	NA	0.0445192381212345	NA	NA	NA	NA
hsa-miR-320d hsa-miR-410-3p	NA	NA	0.0445192381212345	NA	NA	NA	NA
hsa-miR-323a-3p hsa-miR-376c-3p	NA	NA	0.0445192381212345	NA	NA	NA	NA
hsa-miR-375 hsa-miR-376a-3p	NA	NA	0.0445192381212345	NA	NA	NA	NA
hsa-miR-378a-3p hsa-miR-874-3p	0.0377651437300942	NA	0.0445192381212345	NA	NA	NA	NA
hsa-miR-379-3p hsa-miR-655-3p	NA	NA	0.0445192381212345	NA	NA	NA	NA
hsa-miR-17-5p hsa-miR-301b-3p	NA	NA	0.0588605349316658	0.850444468457998	0.368784245154235	NA	0.999989902677542
hsa-miR-130b-3p hsa-miR-148a-3p	0.806660885333855	0.474082363830395	0.0641668433828657	0.957770019968488	NA	0.954608915652309	0.0625706616638453
hsa-let-7a-5p hsa-miR-410-3p	NA	NA	0.0660301937557973	NA	NA	NA	NA
hsa-miR-10b-5p hsa-miR-30a-5p	NA	NA	0.0660301937557973	NA	NA	0.0123593224498675	NA
hsa-miR-125b-5p hsa-miR-219a-5p	NA	NA	0.0660301937557973	NA	NA	NA	NA
hsa-miR-130a-3p hsa-miR-421	NA	NA	0.0660301937557973	NA	NA	NA	NA
hsa-miR-130b-3p hsa-miR-200c-3p	NA	NA	0.0660301937557973	NA	NA	NA	NA
hsa-miR-130b-3p hsa-miR-421	NA	NA	0.0660301937557973	NA	NA	NA	NA
hsa-miR-130b-3p hsa-miR-429	NA	NA	0.0660301937557973	NA	NA	NA	NA
hsa-miR-142-5p hsa-miR-424-5p	NA	NA	0.0660301937557973	NA	NA	NA	NA
hsa-miR-153-3p hsa-miR-154-5p	NA	NA	0.0660301937557973	NA	NA	NA	NA
hsa-miR-181d-5p hsa-miR-32-5p	NA	NA	0.0660301937557973	NA	NA	NA	NA
hsa-miR-193a-3p hsa-miR-200a-3p	NA	NA	0.0660301937557973	NA	NA	NA	NA
hsa-miR-193b-3p hsa-miR-200a-3p	NA	NA	0.0660301937557973	NA	NA	NA	NA
hsa-miR-19a-3p hsa-miR-219a-5p	NA	NA	0.0660301937557973	NA	NA	NA	NA
hsa-miR-19a-3p hsa-miR-223-3p	NA	NA	0.0660301937557973	NA	NA	NA	NA
hsa-miR-19b-3p hsa-miR-219a-5p	NA	NA	0.0660301937557973	NA	NA	NA	NA
hsa-miR-200b-3p hsa-miR-223-3p	NA	NA	0.0660301937557973	NA	NA	NA	NA
hsa-miR-29a-3p hsa-miR-29b-3p	0.999999972886753	0.513718966574028	0.999993268849301	4.50888599543805e-22	0.000456716139082699	1	1.39536530146982e-18
hsa-miR-25-3p hsa-miR-92a-3p	0.999994112934608	0.991273588021779	NA	1.00567186603517e-20	0.230880016360605	0.999999999887155	0.99108135094575
hsa-let-7a-5p hsa-let-7b-5p	0.177825438509391	0.999953898581828	0.753109906780339	8.78181672462858e-10	0.482277937524651	0.999999999999785	1.73067362629092e-08
hsa-miR-29a-3p hsa-miR-29c-3p	NA	0.999999999999944	0.999715777105089	9.74691957377605e-10	0.793975042753715	0.999908255188019	0.983632681817444
hsa-let-7b-5p hsa-let-7g-5p	0.999999995862495	0.324230173161202	0.818696600761341	7.58003782627521e-08	0.927080016594852	0.999999780444005	0.427492585693943
hsa-let-7a-5p hsa-let-7g-5p	NA	0.999953898581828	0.999753836052035	1.83238107096677e-05	0.00699365766320333	1	1
hsa-let-7c-5p hsa-miR-98-5p	NA	0.999873580515093	0.995808811549878	0.000924694790703477	0.990932979074625	0.0538893547999031	0.99999994475281
hsa-miR-29b-3p hsa-miR-29c-3p	0.999988814338859	0.999999997775724	0.999999766658739	0.00138718171301107	0.978833865380263	1	0.999999996758758
hsa-miR-200b-3p hsa-miR-369-3p	0.833133450825982	0.298247720462303	NA	0.00177892134140615	0.194221180773576	NA	0.99984214046368
hsa-miR-17-5p hsa-miR-301a-3p	NA	0.455148017020847	0.848502056137762	0.003072900339955	0.723005285770198	0.132115889288494	0.181442648223839
hsa-miR-106b-5p hsa-miR-20a-5p	0.999999999863124	0.99996916917384	0.999986420757585	0.00554153037450584	0.00177812869779088	0.552616620069538	0.962160146300963
hsa-miR-194-5p hsa-miR-200a-3p	NA	0.372916847606607	NA	0.00693175886558289	NA	NA	0.464839530756635
hsa-miR-100-5p hsa-miR-99a-5p	0.0839900634354321	NA	0.327452581626055	0.00862733114687102	0.0776256375838269	0.0499878039118052	0.163295611232774
hsa-miR-106a-5p hsa-miR-93-5p	0.999652098318938	0.552144237906813	0.999999999808848	0.00882299627163149	0.997401756403338	0.00265412981102913	1
hsa-miR-15b-5p hsa-miR-16-5p	0.999999999939351	0.164824688771506	0.999999578777297	0.00906193302566789	NA	0.942866806925148	4.03529406211904e-21
hsa-miR-195-5p hsa-miR-503-5p	NA	0.98836434922307	NA	0.0144824829971986	NA	0.999731752194779	0.988151145682727
hsa-miR-10a-5p hsa-miR-125b-5p	NA	NA	0.185301361210191	0.0196595236826074	NA	NA	NA
hsa-let-7c-5p hsa-let-7d-5p	0.999999916537464	0.999999941919663	0.999980151831656	0.0206167154084831	0.927080016594852	0.994892315524397	3.79460463145902e-10
hsa-miR-1271-5p hsa-miR-34a-5p	0.427787786296379	NA	NA	0.0283419270683473	NA	NA	NA
hsa-let-7d-5p hsa-miR-708-5p	NA	NA	NA	0.0438644217043821	NA	NA	NA
hsa-let-7e-5p hsa-miR-128-3p	NA	NA	NA	0.0438644217043821	NA	NA	NA
hsa-let-7e-5p hsa-miR-708-5p	NA	NA	NA	0.0438644217043821	NA	NA	NA
hsa-let-7g-5p hsa-miR-708-5p	NA	NA	NA	0.0438644217043821	NA	NA	NA
hsa-miR-10b-5p hsa-miR-19a-3p	NA	NA	NA	0.0438644217043821	NA	NA	NA
hsa-miR-125b-5p hsa-miR-196b-5p	NA	NA	NA	0.0438644217043821	NA	0.0915022236301259	NA
hsa-miR-128-3p hsa-miR-98-5p	NA	NA	NA	0.0438644217043821	NA	NA	0.173251191067271
hsa-miR-146a-5p hsa-miR-330-5p	NA	NA	NA	0.0438644217043821	NA	NA	NA
hsa-miR-16-5p hsa-miR-369-3p	NA	NA	NA	0.0438644217043821	NA	NA	NA
hsa-miR-185-5p hsa-miR-29b-3p	NA	NA	NA	0.0438644217043821	0.0169643429466506	NA	NA
hsa-miR-185-5p hsa-miR-29c-3p	NA	NA	NA	0.0438644217043821	NA	NA	NA
hsa-miR-193b-3p hsa-miR-760	NA	NA	NA	0.0438644217043821	NA	NA	NA
hsa-miR-194-5p hsa-miR-454-3p	NA	NA	NA	0.0438644217043821	NA	NA	0.173251191067271
hsa-miR-22-3p hsa-miR-33a-5p	NA	NA	NA	0.0438644217043821	NA	0.0915022236301259	NA
hsa-miR-30c-5p hsa-miR-362-3p	NA	NA	NA	0.0438644217043821	NA	NA	NA
hsa-miR-34a-5p hsa-miR-874-3p	NA	NA	NA	0.0438644217043821	NA	NA	NA
hsa-miR-708-5p hsa-miR-98-5p	NA	NA	NA	0.0438644217043821	NA	NA	NA
hsa-let-7a-5p hsa-let-7e-5p	NA	0.98031351542616	0.678046482011118	0.0475960139784882	0.747645178132542	0.999999999993054	1
hsa-miR-128-3p hsa-miR-130b-3p	NA	0.0759492534768659	NA	0.0480312519647603	NA	NA	0.759961822603961
hsa-miR-193a-3p hsa-miR-200b-3p	0.0408814563605044	0.372916847606607	NA	0.0536524181095203	NA	0.535935765768883	NA
hsa-miR-141-3p hsa-miR-30b-5p	0.292831479206775	0.408452751077684	NA	0.0594925005150124	NA	0.578402239624969	NA
hsa-miR-106a-5p hsa-miR-130b-3p	NA	0.163997816117902	NA	0.0600224243163212	0.000416194319272351	0.455322733353731	0.999989902677542
hsa-miR-130b-3p hsa-miR-20a-5p	NA	0.288059574061551	0.964867148102448	0.0600224243163212	0.140928602664562	0.322582114502724	0.999925867339469
hsa-miR-20b-5p hsa-miR-301a-3p	NA	0.987434579015997	NA	0.0600224243163212	0.368784245154235	0.132115889288494	0.976139243840489
hsa-let-7g-5p hsa-miR-200b-3p	NA	NA	NA	0.0650699059128174	NA	NA	NA
hsa-let-7g-5p hsa-miR-429	NA	NA	NA	0.0650699059128174	NA	NA	NA
hsa-let-7i-5p hsa-miR-200b-3p	NA	NA	NA	0.0650699059128174	NA	NA	NA
hsa-let-7i-5p hsa-miR-429	NA	NA	NA	0.0650699059128174	NA	NA	NA
hsa-miR-10a-5p hsa-miR-30b-5p	NA	NA	NA	0.0650699059128174	NA	NA	NA
hsa-miR-1271-5p hsa-miR-204-5p	NA	NA	NA	0.0650699059128174	NA	NA	NA
hsa-miR-133b hsa-miR-199a-5p	NA	NA	NA	0.0650699059128174	NA	NA	NA
hsa-miR-190a-5p hsa-miR-30a-5p	NA	NA	NA	0.0650699059128174	NA	NA	0.24827319612358
hsa-miR-216a-5p hsa-miR-326	NA	NA	NA	0.0650699059128174	NA	NA	NA
hsa-miR-216a-5p hsa-miR-330-5p	NA	NA	NA	0.0650699059128174	NA	NA	NA
hsa-miR-23c hsa-miR-25-3p	NA	NA	NA	0.0650699059128174	NA	NA	NA
hsa-miR-23c hsa-miR-92a-3p	NA	NA	NA	0.0650699059128174	NA	NA	NA
hsa-miR-340-5p hsa-miR-497-5p	NA	NA	NA	0.0650699059128174	NA	NA	NA
hsa-miR-181d-5p hsa-miR-222-3p	0.319540480834123	0.441975267210652	NA	0.07820375837513	NA	0.616983015334128	0.322077154497491
hsa-let-7a-5p hsa-miR-194-5p	NA	NA	NA	0.0858051987378626	NA	0.174632662548023	NA
hsa-let-7a-5p hsa-miR-362-5p	NA	NA	NA	0.0858051987378626	NA	NA	0.316487795980514
hsa-let-7b-5p hsa-miR-25-3p	NA	NA	NA	0.0858051987378626	NA	0.174632662548023	NA
hsa-let-7c-5p hsa-miR-25-3p	NA	NA	NA	0.0858051987378626	NA	NA	0.316487795980514
hsa-miR-30a-5p hsa-miR-30b-5p	0.999999997602584	0.999986792893035	0.381358191025263	0.774650310031813	2.47595918100836e-44	0.999999997465112	0.999999999877276
hsa-miR-15b-5p hsa-miR-195-5p	NA	0.999998302318603	0.838916722938391	0.997988116816817	5.89251666954595e-07	0.999999999999359	0.999980898445191
hsa-miR-410-3p hsa-miR-495-3p	NA	NA	0.221572938488332	0.252910122822872	0.000260021753489563	0.4640837295729	NA
hsa-miR-301b-3p hsa-miR-93-5p	NA	NA	0.654529459576251	0.850444468457998	0.000416194319272351	NA	0.999989902677542
hsa-miR-181b-5p hsa-miR-27a-3p	NA	NA	0.336273090681403	NA	0.000631095721934605	NA	0.819560993746637
hsa-miR-205-5p hsa-miR-27a-3p	NA	NA	NA	NA	0.00106332700334284	NA	NA
hsa-miR-301a-3p hsa-miR-301b-3p	NA	NA	0.639666883703485	0.926514057558057	0.00202591046575706	NA	1
hsa-miR-106a-5p hsa-miR-454-3p	NA	0.163997816117902	NA	0.441161362802169	0.0106358721567207	0.975421448241539	0.998623417593653
hsa-miR-10b-5p hsa-miR-194-5p	NA	NA	NA	NA	0.0169643429466506	NA	NA
hsa-miR-129-5p hsa-miR-409-5p	NA	NA	NA	NA	0.0169643429466506	NA	0.173251191067271
hsa-miR-330-3p hsa-miR-485-3p	NA	NA	NA	NA	0.0169643429466506	NA	NA
hsa-miR-369-3p hsa-miR-411-3p	NA	NA	NA	NA	0.0169643429466506	NA	NA
hsa-miR-379-3p hsa-miR-493-5p	NA	NA	NA	NA	0.0169643429466506	NA	NA
hsa-miR-411-3p hsa-miR-493-5p	NA	NA	NA	NA	0.0169643429466506	NA	NA
hsa-miR-139-5p hsa-miR-30b-5p	NA	NA	NA	NA	0.0253383543290239	NA	NA
hsa-miR-153-3p hsa-miR-200a-3p	NA	NA	NA	NA	0.0253383543290239	NA	NA
hsa-miR-16-5p hsa-miR-324-5p	NA	NA	NA	NA	0.0253383543290239	NA	NA
hsa-miR-181c-5p hsa-miR-96-5p	NA	NA	NA	NA	0.0253383543290239	NA	0.24827319612358
hsa-miR-196b-5p hsa-miR-301b-3p	NA	NA	NA	NA	0.0253383543290239	NA	NA
hsa-miR-22-3p hsa-miR-497-5p	NA	NA	NA	NA	0.0253383543290239	0.0123593224498675	NA
hsa-miR-32-5p hsa-miR-452-5p	NA	NA	NA	NA	0.0253383543290239	NA	NA
hsa-miR-324-5p hsa-miR-339-5p	NA	NA	NA	NA	0.0253383543290239	NA	NA
hsa-miR-381-3p hsa-miR-382-5p	NA	NA	NA	NA	0.0253383543290239	NA	NA
hsa-miR-106a-5p hsa-miR-106b-5p	NA	0.120354449514762	0.999986649109344	0.830642977928779	0.0293081222633896	0.0138523207141716	1
hsa-miR-130a-3p hsa-miR-381-3p	NA	NA	NA	NA	0.0336410763558872	0.174632662548023	NA
hsa-miR-15a-5p hsa-miR-21-5p	NA	NA	NA	NA	0.0336410763558872	NA	NA
hsa-let-7e-5p hsa-miR-196b-5p	0.30387234135732	0.984585860373759	0.10780701290518	0.63092603802949	0.036925389730224	0.999004262471564	0.999419981354256
hsa-miR-16-5p hsa-miR-195-5p	0.999999981935538	0.999999965033363	0.0703117604792176	0.999983581280947	0.0373096993787969	0.0701057234720426	6.35075841820343e-34
hsa-miR-130b-3p hsa-miR-26a-5p	NA	NA	NA	NA	0.0418731155436036	NA	0.378512654768828
hsa-miR-27a-3p hsa-miR-301a-3p	NA	NA	NA	NA	0.0418731155436036	NA	NA
hsa-miR-374a-5p hsa-miR-374b-5p	NA	0.992626399978366	0.974987475350852	0.99998469317425	0.0473341954371603	1.07244253192101e-69	0.13482250652116
hsa-let-7d-5p hsa-miR-151a-3p	NA	NA	NA	NA	0.0500350732516555	0.250157194065961	NA
hsa-let-7g-5p hsa-miR-154-5p	NA	NA	NA	NA	0.0500350732516555	NA	NA
hsa-miR-200a-3p hsa-miR-495-3p	NA	NA	NA	NA	0.0500350732516555	NA	NA
hsa-let-7e-5p hsa-let-7f-5p	0.999999995862495	0.999953898581828	0.999924639755953	0.137103593409284	0.0532893432355197	7.4351337163905e-12	0.999999999999491
hsa-miR-26a-5p hsa-miR-30a-5p	NA	NA	0.147340115698283	NA	0.0581275457264676	NA	0.486188688062712
hsa-miR-26a-5p hsa-miR-30b-5p	NA	NA	NA	NA	0.0581275457264676	0.285287245487535	0.486188688062712
hsa-miR-26a-5p hsa-miR-30c-5p	NA	NA	NA	NA	0.0581275457264676	NA	NA
hsa-miR-26a-5p hsa-miR-30d-5p	NA	NA	NA	NA	0.0581275457264676	NA	0.486188688062712
hsa-miR-26a-5p hsa-miR-30e-5p	NA	NA	NA	NA	0.0581275457264676	NA	0.159805451217785
hsa-miR-26b-5p hsa-miR-30a-5p	NA	NA	0.147340115698283	NA	0.0581275457264676	NA	NA
hsa-miR-26b-5p hsa-miR-30b-5p	NA	NA	NA	NA	0.0581275457264676	NA	0.486188688062712
hsa-miR-128-3p hsa-miR-152-3p	NA	NA	NA	0.0904546318254051	0.0609364836253193	0.0839246949531571	0.660451080858751
hsa-miR-29a-3p hsa-miR-338-3p	NA	NA	0.147340115698283	NA	0.0661511241448498	0.285287245487535	0.0413399691094407
hsa-miR-323a-3p hsa-miR-655-3p	NA	NA	0.203643578826273	NA	0.0741063946570776	NA	NA
hsa-let-7a-5p hsa-miR-30a-5p	NA	NA	NA	NA	0.0819939384296013	NA	NA
hsa-let-7b-5p hsa-miR-30a-5p	NA	NA	NA	NA	0.0819939384296013	0.0164440346635365	NA
hsa-let-7d-5p hsa-miR-30e-5p	NA	NA	NA	0.200910746031935	0.0819939384296013	NA	0.613758385718353
hsa-miR-32-5p hsa-miR-92b-3p	0.999994112934608	0.999999975828953	0.943617459310911	0.88692580457301	0.0832241680886949	0.999999999978957	0.999994770413923
hsa-miR-141-3p hsa-miR-217	NA	NA	NA	NA	0.0898143316873963	NA	0.107372322827119
hsa-miR-130b-3p hsa-miR-142-5p	NA	NA	NA	NA	0.0975681457559531	0.410103800607304	NA
hsa-miR-142-5p hsa-miR-301b-3p	NA	NA	NA	NA	0.0975681457559531	NA	NA
hsa-miR-18a-5p hsa-miR-19b-3p	NA	NA	NA	NA	0.135358186904432	NA	NA
hsa-miR-132-3p hsa-miR-212-3p	NA	0.999885116856686	0.870406379148949	0.998677946335398	0.136978728879798	0.999994079664279	0.0778144097028054
hsa-miR-106b-5p hsa-miR-301b-3p	NA	NA	0.437566661169095	0.965455664609098	0.140928602664562	NA	0.710022917734511
hsa-miR-23a-3p hsa-miR-23b-3p	0.999999999602703	0.999999999948371	0.62973872656516	0.999999956392831	0.985621125324795	7.36557527057864e-64	0.996689465429132
hsa-miR-369-3p hsa-miR-374a-5p	NA	0.257886774557799	0.997823141658858	NA	0.922029288778208	5.37618633554695e-22	0.999999996462239
hsa-miR-20a-5p hsa-miR-20b-5p	0.997741299414935	0.999586198939379	0.997928990392426	0.999999504265554	0.990244497497673	1.10665746558608e-17	0.999999999999298
hsa-miR-20a-5p hsa-miR-93-5p	NA	0.0678953576206023	0.999986420757585	0.407075995066154	0.99953423468357	6.28297795570499e-11	0.999999999905444
hsa-miR-20b-5p hsa-miR-93-5p	0.912119115968	0.999999999999998	0.999999999992771	0.213175578852032	0.999957904385571	3.05986229702814e-07	1
hsa-miR-18a-5p hsa-miR-18b-5p	NA	NA	NA	0.722474388155216	0.411149605228055	3.47986005650512e-07	NA
hsa-miR-181c-5p hsa-miR-30e-5p	0.190822842817074	NA	NA	NA	NA	6.62501410028055e-07	0.298241373391513
hsa-miR-130a-3p hsa-miR-93-5p	NA	0.815448510466758	0.12985407320996	0.850444468457998	0.723005285770198	6.80392737982272e-07	0.998623417593653
hsa-miR-21-5p hsa-miR-590-5p	NA	0.323313944755052	0.992147832496338	0.992932162112497	NA	8.83004972653328e-07	0.999981314110801
hsa-miR-15a-5p hsa-miR-503-5p	0.985271834531801	0.998419220527328	NA	0.992824031052611	NA	1.11153435383246e-06	0.97780201102514
hsa-let-7f-5p hsa-miR-196b-5p	0.936303112358218	NA	NA	0.834151894323957	NA	3.05942109498855e-05	0.999878350011308
hsa-miR-128-3p hsa-miR-181a-5p	NA	NA	NA	NA	NA	3.65889169601835e-05	NA
hsa-miR-125b-5p hsa-miR-331-3p	NA	NA	NA	0.21863396304592	NA	0.000455656958453334	0.64880869384904
hsa-miR-148b-3p hsa-miR-301a-3p	NA	NA	NA	NA	NA	0.000520385659803283	0.0191727838535079
hsa-miR-148b-3p hsa-miR-199b-5p	NA	NA	NA	NA	NA	0.000718704042571108	0.496949645289597
hsa-miR-130a-3p hsa-miR-20b-5p	0.178656377426637	0.933209138805189	NA	0.965455664609098	NA	0.000908238738743084	0.793898876212793
hsa-miR-19b-3p hsa-miR-20a-5p	0.805339238555387	0.913752804347166	NA	0.564910219284599	NA	0.001629799997443	0.335466807203592
hsa-miR-181a-5p hsa-miR-23a-3p	0.554095838738037	0.939233280831217	0.852385836758066	0.370685428115356	0.556441090644213	0.00166213803786686	0.982536186975597
hsa-miR-148b-3p hsa-miR-152-3p	NA	0.495149488946515	0.998950065810448	0.539485564132924	NA	0.00253392803550897	1.00920148989188e-08
hsa-miR-17-5p hsa-miR-20b-5p	0.999991498203448	0.998264161775118	0.99999985088006	0.559650921586565	0.997401756403338	0.00265412981102913	0.999999999999993
hsa-miR-181a-5p hsa-miR-27a-3p	NA	0.408452751077684	NA	NA	NA	0.00303774544160682	0.524811276785318
hsa-miR-181c-5p hsa-miR-27a-3p	0.292831479206775	NA	NA	NA	NA	0.00303774544160682	0.524811276785318
hsa-miR-125a-5p hsa-miR-331-3p	NA	NA	0.221572938488332	NA	NA	0.00329884505860666	0.64880869384904
hsa-miR-106a-5p hsa-miR-20b-5p	0.999652098318938	0.998264161775118	0.984289910433946	0.999907340947593	NA	0.00376071689896287	1
hsa-miR-106b-5p hsa-miR-20b-5p	0.999999999863124	0.999921804290896	0.999999999808848	0.999999986616383	0.972224041596213	0.00376071689896287	1
hsa-let-7f-5p hsa-miR-125b-5p	0.20625014733017	0.295314021184116	NA	NA	NA	0.0043327316404806	0.332944837130493
hsa-miR-1-3p hsa-miR-409-3p	NA	NA	NA	NA	0.157268782369118	0.00453582208131397	NA
hsa-miR-19a-3p hsa-miR-93-5p	NA	0.705402809339552	NA	0.848072310257918	NA	0.00455063434679624	0.999661989531752
hsa-miR-106a-5p hsa-miR-130a-3p	0.94644248924359	0.455148017020847	0.437566661169095	0.850444468457998	0.723005285770198	0.0048928847320032	0.41912410412231
hsa-miR-128-3p hsa-miR-301a-3p	NA	NA	NA	NA	NA	0.00868226646170471	0.759961822603961
hsa-miR-15a-5p hsa-miR-424-5p	0.99999910954842	0.999962666579758	0.999999999996759	0.95974120120777	0.999969911941797	0.0110791803367196	0.99265489665801
hsa-miR-1-3p hsa-miR-425-5p	NA	NA	NA	NA	NA	0.0123593224498675	NA
hsa-miR-181a-5p hsa-miR-199a-3p	0.0561096283441312	NA	NA	NA	NA	0.0123593224498675	NA
hsa-miR-181a-5p hsa-miR-199b-3p	0.0561096283441312	NA	NA	NA	NA	0.0123593224498675	NA
hsa-miR-181b-5p hsa-miR-199a-3p	0.0561096283441312	NA	NA	NA	NA	0.0123593224498675	0.24827319612358
hsa-miR-181b-5p hsa-miR-199b-3p	0.0561096283441312	NA	NA	NA	NA	0.0123593224498675	0.24827319612358
hsa-miR-195-5p hsa-miR-27b-3p	NA	NA	NA	NA	NA	0.0123593224498675	NA
hsa-miR-214-5p hsa-miR-532-5p	NA	NA	NA	NA	NA	0.0123593224498675	NA
hsa-miR-22-3p hsa-miR-874-3p	NA	0.0837797014325907	NA	NA	NA	0.0123593224498675	NA
hsa-miR-30c-5p hsa-miR-34a-5p	NA	NA	NA	NA	NA	0.0123593224498675	NA
hsa-miR-145-5p hsa-miR-148b-3p	NA	NA	NA	NA	NA	0.0127727279348381	NA
hsa-miR-148b-3p hsa-miR-199a-5p	NA	NA	NA	NA	NA	0.0138314513216431	NA
hsa-miR-200a-3p hsa-miR-30b-5p	0.292831479206775	0.408452751077684	NA	NA	0.142724254503071	0.0151890731604227	NA
hsa-let-7g-5p hsa-miR-196a-5p	NA	0.789851679119434	0.95784107223883	NA	0.705896916718541	0.016152837298894	0.999982794501313
hsa-let-7d-5p hsa-miR-30a-5p	NA	NA	0.166536781222074	NA	NA	0.0164440346635365	0.0883249595112784
hsa-let-7i-5p hsa-miR-30a-5p	NA	NA	NA	NA	NA	0.0164440346635365	0.613758385718353
hsa-miR-128-3p hsa-miR-181b-5p	NA	NA	NA	NA	NA	0.0164440346635365	0.613758385718353
hsa-miR-30a-5p hsa-miR-98-5p	NA	NA	NA	NA	NA	0.0164440346635365	0.00611127245784972
hsa-miR-148a-3p hsa-miR-152-3p	0.117858571784543	0.999999996147826	0.238787066592141	NA	0.924382387247419	0.0198321528795147	8.39811843897977e-08
hsa-let-7f-5p hsa-miR-194-5p	NA	NA	NA	0.0858051987378626	NA	0.019960856283204	NA
hsa-miR-181d-5p hsa-miR-495-3p	NA	NA	NA	NA	NA	0.019960856283204	NA
hsa-miR-199a-3p hsa-miR-30e-5p	NA	NA	NA	NA	NA	0.019960856283204	NA
hsa-miR-199a-5p hsa-miR-29b-3p	0.0741044866460382	NA	NA	NA	NA	0.019960856283204	0.0121071877354221
hsa-miR-199b-3p hsa-miR-30e-5p	NA	NA	NA	NA	NA	0.019960856283204	NA
hsa-miR-181c-5p hsa-miR-485-3p	NA	NA	NA	NA	NA	0.0208695967157018	0.835935978022266
hsa-miR-15b-5p hsa-miR-497-5p	NA	0.916232415607456	0.921224771446376	0.819263591171547	0.999656965870922	0.999999999999972	7.07671456099626e-65
hsa-miR-148a-3p hsa-miR-148b-3p	0.903807129943713	0.972867487231324	0.922582658155219	0.999994764594583	NA	0.262236524858532	5.64272838073003e-35
hsa-miR-424-5p hsa-miR-497-5p	0.999999999940515	0.983040965209047	0.999974134600966	0.95974120120777	0.469502960962878	0.998690494379651	2.08154793671459e-28
hsa-miR-25-3p hsa-miR-32-5p	0.99999934888618	NA	0.999857960439414	0.999910630538343	0.995494738793005	0.999997337484059	9.05051648706392e-17
hsa-miR-15a-5p hsa-miR-16-5p	0.996822418207018	0.255308707806798	0.999999923256958	0.992009825016002	0.999969651718434	0.999955431469623	1.93983714027509e-12
hsa-miR-195-5p hsa-miR-424-5p	0.999999998521337	0.959171081724042	0.999999998769241	0.999999993770717	0.81444181652117	0.265322029022012	1.32402862960466e-08
hsa-miR-135a-5p hsa-miR-135b-5p	0.999998756131442	0.999940951609812	0.999999710932041	0.493020712230923	NA	0.999995135839178	7.30043759137861e-08
hsa-miR-30a-5p hsa-miR-30e-5p	0.999999978689578	0.999999999984596	0.999999702059408	0.999999999999843	0.99985011208594	0.999999999991099	7.16165170035286e-07
hsa-miR-26a-5p hsa-miR-26b-5p	0.999999956981178	0.999023986737602	NA	0.999995515004473	0.980249658195675	0.216423240069395	3.79136769974959e-06
hsa-miR-15a-5p hsa-miR-195-5p	0.999999999939351	0.845770132444598	0.999999923256958	0.161548200884002	0.711477337931406	0.992243207598307	9.16091019114971e-06
hsa-miR-424-5p hsa-miR-503-5p	NA	0.478672277403528	0.992195006343288	0.134520036930489	NA	0.844861035078834	1.16197202649757e-05
hsa-miR-200c-3p hsa-miR-217	NA	NA	NA	0.702181222468506	NA	NA	5.8351941101664e-05
hsa-miR-17-5p hsa-miR-19b-3p	NA	0.10981414570889	0.845504686635947	0.564910219284599	0.512651148448151	0.586200917089136	0.000388363185385161
hsa-miR-181c-5p hsa-miR-26b-5p	NA	NA	NA	NA	NA	0.726263001951137	0.00082465144906429
hsa-miR-181d-5p hsa-miR-26b-5p	NA	NA	NA	NA	NA	0.726263001951137	0.00082465144906429
hsa-miR-15b-5p hsa-miR-29b-3p	NA	NA	0.394060805680255	NA	NA	NA	0.00101460026940587
hsa-miR-27a-3p hsa-miR-27b-3p	0.999999754544316	0.999848889096888	0.998007385754601	0.999998005575842	0.562244462362127	1	0.00220403602689237
hsa-miR-103a-3p hsa-miR-106b-5p	NA	NA	NA	NA	NA	NA	0.00282074759058851
hsa-miR-30c-5p hsa-miR-98-5p	NA	NA	NA	NA	NA	0.381108164027842	0.00611127245784972
hsa-miR-181a-5p hsa-miR-26b-5p	NA	0.545037980566862	0.446818350848339	NA	0.206259837644882	0.379961124600125	0.00804593426811564
hsa-let-7b-5p hsa-miR-362-5p	NA	NA	NA	NA	NA	NA	0.0121071877354221
hsa-miR-199b-5p hsa-miR-29b-3p	0.0741044866460382	NA	NA	NA	NA	0.174632662548023	0.0121071877354221
hsa-miR-181c-5p hsa-miR-222-3p	0.0600623647357322	NA	NA	NA	NA	0.616983015334128	0.0218169824895889
hsa-miR-107 hsa-miR-15b-5p	NA	0.959866704819816	0.96109751773526	0.881157496754256	NA	0.982715568837707	0.0247852847946891
hsa-let-7g-5p hsa-miR-30e-5p	NA	NA	NA	NA	NA	NA	0.0248337484584756
hsa-miR-30e-5p hsa-miR-98-5p	NA	NA	NA	NA	NA	NA	0.0248337484584756
hsa-miR-23a-3p hsa-miR-23c	NA	NA	0.999619047823723	0.868818617338592	NA	1	0.0404957973752132
hsa-miR-125b-5p hsa-miR-98-5p	NA	NA	NA	NA	NA	NA	0.0409894068815331
hsa-miR-148b-3p hsa-miR-27a-3p	NA	0.503429888171434	NA	NA	0.185622191552927	0.0357025550220092	0.0429321875432966
hsa-miR-103a-3p hsa-miR-320a	NA	0.0837797014325907	NA	NA	NA	NA	0.0436293965527792
hsa-miR-181c-5p hsa-miR-92a-3p	NA	NA	NA	NA	NA	NA	0.0436293965527792
hsa-miR-21-5p hsa-miR-28-5p	NA	NA	NA	NA	NA	0.134064327523484	0.0436293965527792
hsa-miR-28-5p hsa-miR-877-5p	NA	NA	NA	NA	NA	NA	0.0436293965527792
hsa-miR-200c-3p hsa-miR-374a-5p	NA	NA	0.320984981789418	NA	NA	0.578402239624969	0.0518891637721007
hsa-miR-181b-5p hsa-miR-26b-5p	NA	NA	NA	NA	0.206259837644882	NA	0.0570675670705077
hsa-let-7d-5p hsa-miR-362-5p	NA	NA	NA	NA	NA	NA	0.0683883608272569
hsa-let-7i-5p hsa-miR-363-3p	NA	NA	NA	NA	NA	0.174632662548023	0.0683883608272569
hsa-miR-144-3p hsa-miR-200c-3p	NA	NA	NA	NA	NA	0.174632662548023	0.0683883608272569
hsa-miR-199b-5p hsa-miR-29a-3p	NA	NA	NA	NA	NA	0.174632662548023	0.0683883608272569
hsa-miR-92a-3p hsa-miR-98-5p	NA	NA	NA	NA	NA	NA	0.0683883608272569
hsa-miR-92b-3p hsa-miR-98-5p	NA	NA	NA	NA	NA	0.174632662548023	0.0683883608272569
hsa-miR-141-3p hsa-miR-194-5p	NA	0.084484588263956	NA	NA	NA	NA	0.0873152976081281
