# Supplementary material for: A Survey of Regulatory Interactions Among RNA Binding Proteins and MicroRNAs in Cancer
Source: Front Genet. 2020 Sep 8;11:515094. doi: 10.3389/fgene.2020.515094 (PMC7506142; doi:10.3389/fgene.2020.515094)
Supplement: TABLE S1 — Summary of TCGA data. Number of patients for each cancer type. Each row represents a type of cancer. Column 3 and 4 represent the number of miRNA and mRNA after we remove the miRNA and mRNA with more than 30% missing value. Column 5 and 6 represent the number of normal samples and tumor samples. [file Data_Sheet_2.ZIP › Supplementary Table S12_top100_RBP_miRNA pairs_7cancers.txt]

top..RBP.mcroRNA.pair.	top_brca.pvalue	top_kirc.pvalue	top_lihc.pvalue	top_luad.pvalue	top_lusc.pvalue	top_prad.pvalue	top_thca.pvalue
hsa-miR-93-5p ELAVL1	6.21883829962378e-14	0.999958696120126	0.709673816341971	NA	NA	5.65004410060203e-16	NA
hsa-miR-26a-5p FIP1L1	3.60303593752933e-13	0.0396953805217558	NA	NA	NA	0.0704995593870327	0.571085981045092
hsa-miR-106b-5p ELAVL1	1.21746101253295e-11	0.486852683803605	0.709673816341971	0.111923711219134	0.232875351793718	4.23678976106296e-11	0.999999649212153
hsa-miR-181d-5p NUDT21	9.82104019702639e-10	0.726799817646119	NA	0.627351998471336	NA	0.860060269673852	0.323737363986547
hsa-miR-19a-3p ELAVL1	1.37435804464908e-09	0.743738418368185	NA	8.39238534625075e-13	0.0180969421200758	1.8540804229045e-16	0.999998817743098
hsa-miR-181d-5p CPSF6	1.80436145742374e-07	0.971223267626109	0.122967948564142	NA	0.0285016654381774	0.997763623507264	0.984349871963546
hsa-miR-29a-3p ZC3H7B	1.44570999296676e-06	2.24146038486115e-05	NA	NA	NA	NA	0.947296461006394
hsa-miR-17-5p ELAVL1	1.91425312392546e-06	0.993645915526133	0.351590094506181	0.0439802091510497	0.00256481102622466	2.08800836118162e-17	0.999999649212153
hsa-miR-20a-5p ELAVL1	1.91425312392546e-06	0.999554013449877	NA	0.000325614919571783	0.232875351793718	2.20110463473655e-18	0.999999980500807
hsa-miR-106b-5p IGF2BP2	2.30422515796829e-06	0.0717414577764935	NA	NA	NA	0.946727210261216	0.997460258188042
hsa-miR-10b-5p ELAVL1	2.76110494125646e-06	0.902320399058393	NA	0.377980013988336	NA	NA	NA
hsa-miR-106a-5p FIP1L1	4.5993814308417e-06	0.99635893729318	0.37490958425443	NA	NA	0.99903266289147	0.991481295227418
hsa-miR-381-3p ELAVL1	1.22949121968429e-05	0.917024254830744	NA	0.679248216232232	NA	0.997801798245368	NA
hsa-miR-29c-3p FIP1L1	1.51014330997119e-05	0.0871656440811761	NA	NA	NA	0.961798622884364	0.573500593437077
hsa-miR-130a-3p TIA1	1.56976247836361e-05	0.929153637075254	0.148475151422469	NA	NA	0.0184649038721901	8.8203746968757e-06
hsa-miR-106a-5p ELAVL1	1.6103483789549e-05	0.999853964053166	NA	0.246106401171187	NA	6.36930061326352e-07	0.985794158435672
hsa-miR-92a-3p ELAVL1	2.40684455057499e-05	0.981391631122762	NA	NA	NA	6.51715331630359e-06	0.998913943725312
hsa-miR-106a-5p TARDBP	2.95649155125488e-05	0.965628369328126	NA	0.154343802676211	NA	0.996901125710237	0.999928366930756
hsa-miR-485-3p TARDBP	3.96572747316721e-05	0.990006334086911	NA	NA	NA	NA	0.999954144813981
hsa-miR-130b-3p CPSF6	4.85988274992453e-05	0.976924620864412	0.355282604084473	0.58817087053541	0.00416362397724802	0.896084906687344	0.954363913804525
hsa-miR-93-5p CPSF3	6.12480659083206e-05	0.00546478029801202	NA	NA	NA	0.694906854760947	NA
hsa-miR-125b-5p ELAVL1	0.000104321781241479	0.300086374467181	0.401388216597062	0.0920008966036758	NA	0.98344582772897	0.65576853112372
hsa-miR-130b-3p ELAVL1	0.000110780435094268	0.779879058003314	NA	8.15782121916519e-09	NA	0.0018225048781391	0.993871694477308
hsa-miR-20a-5p UPF1	0.000149728146525847	0.615963018177407	0.42319014765028	NA	NA	2.51835437551944e-07	0.999643142181371
hsa-miR-128-3p ELAVL1	0.000199493903279412	0.989872393367964	NA	0.0364476184685954	NA	0.998654870489039	0.973693418920309
hsa-miR-92a-3p RBM47	0.000201730923451642	0.869491572871764	0.11629721913615	NA	NA	0.135653799913421	8.91436318188627e-05
hsa-miR-17-5p FAM120A	0.000231090560923543	0.882125790757184	NA	0.230775313940146	NA	0.853057183081847	0.312475597643135
hsa-miR-200c-3p ELAVL1	0.000375068593507227	0.985178182460141	NA	0.884908951125646	NA	0.990675276615162	0.725505661212793
hsa-miR-17-5p QKI	0.000401147145867143	NA	NA	NA	NA	NA	NA
hsa-miR-98-5p CELF2	0.000401147145867143	NA	NA	NA	NA	NA	0.359750776138094
hsa-miR-135b-5p FIP1L1	0.000465814397185581	0.329954176178192	NA	0.0470713953948557	NA	NA	0.120002073465353
hsa-miR-17-5p YTHDF2	0.00048432566381004	0.000860279109006704	NA	NA	NA	0.98369650790832	0.981584202390827
hsa-miR-454-3p QKI	0.000559661742611648	0.141816449411709	NA	NA	NA	0.4218391452457	0.4143765522364
hsa-miR-199a-3p ELAVL1	0.000569293400149037	0.999111452366176	NA	NA	NA	NA	0.997875234349523
hsa-miR-199b-3p ELAVL1	0.000569293400149037	0.999111452366176	NA	NA	NA	NA	0.997875234349523
hsa-miR-410-3p FAM120A	0.000743633404458488	0.177425458532085	NA	NA	NA	0.119092587754858	NA
hsa-miR-182-5p IGF2BP2	0.000885843809297584	0.30519764012034	0.0197390362642849	NA	NA	0.809424516993822	0.947296461006394
hsa-miR-501-3p TARDBP	0.000885843809297584	0.0780565778646524	NA	NA	NA	NA	NA
hsa-miR-582-5p FUS	0.000885843809297584	0.968627638456305	NA	0.0700343078337163	NA	0.955172696030805	NA
hsa-miR-130b-3p CPSF3	0.0011868734274843	NA	NA	NA	NA	NA	NA
hsa-miR-19b-3p CPSF3	0.0011868734274843	NA	NA	NA	NA	0.0162001498394449	0.207717277546182
hsa-miR-590-5p ELAVL1	0.00120695555037476	0.902320399058393	NA	NA	NA	0.00240383631354957	NA
hsa-miR-26a-5p TIAL1	0.00149020486665213	0.443797554993673	NA	NA	NA	0.891698967809437	3.31877750759899e-06
hsa-miR-27b-3p CPSF6	0.00169629108701197	0.996902979784867	NA	NA	NA	0.996460485807365	0.22995740946019
hsa-miR-149-5p CPSF6	0.00172873923423507	0.326251268690029	NA	NA	NA	0.633771554586381	0.27316328849175
hsa-miR-92a-3p FAM120A	0.00172873923423507	0.673705932440725	NA	NA	NA	NA	0.0930248823100732
hsa-miR-93-5p TIAL1	0.00192797171554783	0.220495608854306	NA	NA	NA	0.789678429301706	0.594279256287822
hsa-miR-106b-5p CPSF3	0.00236713613589399	0.733821858014237	NA	NA	NA	0.694906854760947	NA
hsa-miR-17-5p CPSF3	0.00236713613589399	0.00546478029801202	NA	NA	NA	0.694906854760947	0.338370401303901
hsa-miR-199a-5p DDX55	0.00236713613589399	NA	NA	NA	NA	NA	0.686310232610145
hsa-miR-20a-5p CPSF3	0.00236713613589399	0.00546478029801202	NA	NA	NA	0.694906854760947	0.686310232610145
hsa-miR-375 FUS	0.00236713613589399	NA	NA	NA	NA	NA	0.0419266700285536
hsa-miR-146a-5p IGF2BP2	0.00272188814666102	NA	0.0829040708969959	NA	NA	NA	0.370339717699267
hsa-miR-24-3p FUS	0.00272188814666102	0.433765690744292	NA	NA	NA	0.721533838328188	0.370339717699267
hsa-miR-130b-3p FAM120A	0.00310000227422231	0.467559143973347	NA	0.170893524817519	NA	0.00584050231147531	0.401670254231485
hsa-miR-382-5p FUS	0.00310000227422231	0.467559143973347	0.0885559109687751	NA	NA	NA	NA
hsa-miR-186-5p IGF2BP2	0.0033474196512798	0.976616143284808	NA	NA	NA	0.993414464591714	0.740105295094759
hsa-miR-409-3p ELAVL1	0.0033474196512798	0.996302986846286	NA	NA	NA	0.993414464591714	NA
hsa-miR-9-5p RBM15B	0.00350122584137298	NA	NA	NA	NA	0.444078285873734	NA
hsa-miR-30e-5p IGF2BP2	0.00386990607198429	0.728821244382872	0.301321674530393	0.166580816574797	NA	0.904369192003094	0.452407051517464
hsa-miR-23b-3p TARDBP	0.00395768844796036	2.23344330689103e-07	NA	0.674294464006432	NA	0.999958330265713	6.58960147518552e-06
hsa-miR-142-5p CAPRIN1	0.00405444468133582	0.983486930864347	NA	NA	NA	0.971893736183095	0.785956208385424
hsa-miR-146a-5p IGF2BP3	0.0048410562547316	0.561238636208047	NA	NA	NA	0.806744908936455	0.240707972484498
hsa-miR-30c-5p CPSF1	0.0048410562547316	NA	0.110817302102495	NA	NA	0.0150015294052656	0.0414571477488952
hsa-miR-30e-5p FAM120A	0.0048410562547316	0.332439662539378	NA	NA	NA	0.823611517995826	0.264408054202126
hsa-miR-9-5p TIA1	0.0048410562547316	NA	NA	NA	NA	NA	0.000269320374505045
hsa-miR-26a-5p UPF1	0.00484566325336958	0.654407604178562	NA	NA	NA	0.996828534520119	0.976863013974874
hsa-miR-181d-5p KHSRP	0.00533223050648789	0.616807215163358	NA	NA	NA	0.557984899494981	0.518496192233481
hsa-miR-381-3p FUS	0.00533223050648789	0.0290116566653301	NA	NA	NA	NA	NA
hsa-miR-106b-5p YTHDF2	0.00549594851619901	0.991086953071399	NA	0.561617862510106	NA	0.98369650790832	0.936876760837326
hsa-miR-9-5p ELAVL1	0.00551376746453881	0.813424292550627	NA	NA	NA	0.0010450544629915	NA
hsa-miR-17-5p IGF2BP2	0.00572374955494396	0.829025407397238	0.33913850058497	0.567061975713017	NA	0.946727210261216	0.982938973346993
hsa-miR-106a-5p RBM15	0.00584528046479151	0.387315528565468	NA	NA	NA	0.325185258610776	0.570929733531206
hsa-miR-190b IGF2BP2	0.00584528046479151	NA	NA	NA	NA	NA	NA
hsa-miR-223-3p TARDBP	0.00595713079932733	0.970902367516322	0.0679195406921911	0.0567206395011386	NA	0.950161040118393	0.984196635237638
hsa-miR-485-3p CPSF6	0.00595713079932733	0.300052684313126	NA	NA	NA	0.997991261040446	0.997460258188042
hsa-miR-23b-3p FIP1L1	0.00619612701992114	0.846638711869666	0.347260432227945	NA	NA	0.484503483913412	0.947995923380609
hsa-miR-141-3p TIA1	0.00637996521754084	0.893536958820697	NA	0.240326523859182	NA	0.349898325997777	0.159903024535824
hsa-miR-485-3p CPSF7	0.00694713790825044	0.0964024456738588	NA	NA	NA	0.961931453155002	NA
hsa-miR-25-3p TIAL1	0.00751328501070847	NA	0.137881436085592	NA	NA	NA	0.384684525343396
hsa-miR-93-5p FIP1L1	0.00802902797873192	0.133593944783415	NA	NA	NA	0.439109510065912	0.287717469410134
hsa-miR-195-5p TIAL1	0.00811144773963266	NA	NA	NA	NA	0.898022829183082	0.662953573888924
hsa-miR-200a-3p IGF2BP1	0.00873030061353114	0.750829664446803	NA	NA	NA	NA	NA
hsa-let-7e-5p IGF2BP2	0.00890184364074185	0.987716731475278	NA	NA	NA	0.999264519913191	0.973218415522273
hsa-miR-181c-5p NUDT21	0.00890184364074185	0.0996158226915682	NA	NA	NA	0.976482613468346	0.595200055079576
hsa-miR-7-5p IGF2BP2	0.00936961215356093	NA	NA	NA	NA	0.915046863344347	0.120002073465353
hsa-miR-10a-5p AKAP8L	0.0103913392722266	NA	NA	NA	NA	NA	NA
hsa-miR-128-3p AARS	0.0103913392722266	NA	NA	NA	NA	NA	NA
hsa-miR-128-3p TARBP2	0.0103913392722266	NA	NA	NA	NA	NA	NA
hsa-miR-134-5p YTHDC2	0.0103913392722266	NA	NA	NA	NA	0.166926242394206	NA
hsa-miR-141-3p ALKBH5	0.0103913392722266	NA	NA	NA	NA	NA	NA
hsa-miR-146a-5p FXR2	0.0103913392722266	NA	NA	NA	NA	NA	NA
hsa-miR-181d-5p U2AF1	0.0103913392722266	NA	NA	NA	NA	NA	0.163357273170667
hsa-miR-200a-3p ALKBH5	0.0103913392722266	NA	NA	NA	NA	NA	NA
hsa-miR-214-5p SRRM4	0.0103913392722266	NA	NA	NA	NA	NA	NA
hsa-miR-223-3p HNRNPD	0.0103913392722266	NA	NA	NA	NA	NA	NA
hsa-miR-224-5p ZNF622	0.0103913392722266	0.184231832488479	NA	NA	NA	NA	NA
hsa-miR-24-3p HNRNPD	0.0103913392722266	NA	NA	NA	NA	0.166926242394206	0.163357273170667
hsa-miR-25-3p EIF3A	0.0103913392722266	NA	NA	NA	NA	0.166926242394206	NA
hsa-miR-26a-5p RBM27	0.0103913392722266	NA	NA	NA	NA	NA	0.163357273170667
hsa-miR-340-5p ZC3H7B	NA	1.25689377679658e-31	1.76608510643484e-33	0.0352768886148045	NA	0.998771612892937	0.00402437638030595
hsa-miR-26b-5p TARDBP	NA	1.97455166748383e-29	NA	NA	NA	0.999999904869797	0.958664893968037
hsa-miR-200c-3p ZC3H7B	0.18804665467498	4.9560398805338e-24	NA	NA	NA	0.994530504482563	0.932242663752165
hsa-miR-30d-5p TARDBP	0.625525371244912	1.24466895218256e-22	NA	0.904588281386111	NA	0.99999467659541	3.50114799362498e-07
hsa-miR-30b-5p CSTF2	0.131628141713057	2.74165773729574e-22	NA	0.776765774520299	NA	0.999982621326298	4.10442016768169e-05
hsa-miR-30b-5p ZC3H7B	NA	3.08706928253259e-19	NA	0.366291200137581	NA	0.629327027432859	0.824130888971461
hsa-miR-340-5p TARDBP	NA	9.72089256362811e-19	0.611721702526616	0.578339243081829	NA	0.91461567602782	0.841146618208724
hsa-miR-144-3p TARDBP	NA	1.1390513491639e-17	NA	0.90924225509816	NA	0.999978592561546	0.999999366625197
hsa-miR-30d-5p ZC3H7B	NA	1.56991857933218e-17	NA	NA	NA	0.9991087808768	0.0691053219853808
hsa-miR-26a-5p TARDBP	0.60336610297589	2.08151111533456e-17	NA	0.184055281872846	0.0234191337875975	0.999998434518177	0.473452181748143
hsa-miR-141-3p TARDBP	NA	2.04034538552667e-16	NA	0.0795053196788678	NA	0.950727358488187	1.17661057780535e-08
hsa-miR-144-3p ZC3H7B	NA	4.67891477667525e-16	NA	NA	NA	0.373364112111228	NA
hsa-miR-93-5p ZC3H7B	NA	6.68685566859443e-16	0.18471746749873	0.0242927964894624	NA	0.999321143965464	0.999145358315171
hsa-miR-200c-3p TARDBP	NA	1.05859611179803e-15	0.0153069052020872	NA	NA	0.999985484061985	0.00427039401026721
hsa-miR-30b-5p ATXN2	NA	1.28109081705631e-15	NA	0.178132097546398	NA	0.999999889356779	0.128825678659043
hsa-miR-30c-5p ZC3H7B	NA	2.50461848587082e-15	0.130984931709187	0.366291200137581	0.125853698040474	0.387343211802146	0.17395607001445
hsa-miR-20a-5p ATXN2	0.67481205254313	2.52717834525903e-14	0.732107679500141	0.747774277854879	NA	0.0226185723107096	0.998765166545962
hsa-let-7e-5p ZC3H7B	NA	3.24432104980268e-14	0.437282078910331	NA	NA	0.872244875221465	0.000619262368916832
hsa-miR-186-5p ZC3H7B	NA	1.56384078395933e-13	NA	0.743864786491169	NA	0.942503561726345	NA
hsa-miR-148b-3p ZC3H7B	0.18854688848433	1.60140154985867e-13	NA	NA	NA	0.874952286425972	0.00239412789997939
hsa-miR-141-3p ZC3H7B	NA	2.96545921773481e-13	NA	NA	NA	0.930227059288342	0.800058856367032
hsa-let-7g-5p ZC3H7B	NA	3.78876413779469e-13	0.00304623608065778	0.00771294807227245	NA	0.410970266547395	0.997938855086535
hsa-miR-20a-5p TARDBP	0.109349444317195	3.86542746956706e-13	NA	0.0487950279873395	0.132744162693486	0.999410671901614	0.996259269421943
hsa-miR-93-5p TARDBP	0.428192477362609	3.86542746956706e-13	0.480747716650116	NA	NA	0.999943012601577	0.999274186650651
hsa-miR-200c-3p ATXN2	NA	4.41038272641862e-13	NA	NA	NA	0.999995915985335	0.177946427523468
hsa-miR-181d-5p ZC3H7B	NA	7.15452192615463e-13	NA	NA	NA	0.820530184481193	0.907787333818737
hsa-miR-145-5p TARDBP	0.490285699648391	1.03049147211817e-12	NA	NA	NA	0.67641446623126	0.0453638285668812
hsa-miR-181c-5p TARDBP	NA	3.70321232007407e-12	0.497698951017163	0.791728469305526	0.436719525413019	0.99999999999641	0.918308486319984
hsa-miR-340-5p CSTF2	NA	8.29624091105095e-12	NA	NA	NA	4.19189361194876e-12	0.980337110121441
hsa-miR-181c-5p ZC3H7B	NA	1.05400896958309e-11	NA	0.533353347229738	NA	0.975921531914572	0.970978412924889
hsa-let-7f-5p ZC3H7B	NA	1.35031089785217e-11	NA	7.10960118543731e-07	0.116581410684015	0.97416048343767	0.638633794679893
hsa-miR-374a-5p CSTF2	NA	1.89284938471014e-11	0.0135009428693351	NA	NA	NA	0.206642601037641
hsa-miR-454-3p ZC3H7B	NA	2.08759668639084e-11	NA	NA	NA	0.752901640516253	0.417579937181525
hsa-let-7g-5p CSTF2	NA	2.23636055713807e-11	NA	0.393331894179458	NA	0.971606010083477	0.691161827521009
hsa-miR-497-5p ATXN2	0.744315772314597	2.38674266267276e-11	NA	NA	NA	0.99999929056337	0.451009744259131
hsa-miR-340-5p UPF1	0.388004887611718	4.30381706887183e-11	0.44075096777102	0.691051410701442	NA	NA	0.92823615855586
hsa-miR-454-3p CSTF2	NA	6.8487397032946e-11	0.000113587411162465	NA	NA	0.00013115513464157	0.387282711910016
hsa-let-7a-5p ZC3H7B	NA	1.34886739632214e-10	0.0212604263839448	5.63651202642344e-06	NA	0.779613247930819	0.50881441706788
hsa-miR-141-3p ATXN2	0.552707934035692	1.6452948334642e-10	0.604450049445439	0.0149678197063859	NA	0.602326350497024	0.00881896615969172
hsa-miR-186-5p CSTF2	NA	1.86836391165173e-10	0.158490278569444	NA	NA	0.980151631994075	0.722444883137371
hsa-miR-17-5p TARDBP	0.0196869751952141	3.28728892091296e-10	NA	0.388364925158578	NA	0.999410671901614	0.999928366930756
hsa-miR-26b-5p ZC3H7B	NA	3.31108088068766e-10	NA	NA	NA	0.901832175116775	0.957266929483799
hsa-miR-26b-5p ATXN2	0.67481205254313	5.79371930073729e-10	NA	NA	NA	0.999980392917168	0.953668039579936
hsa-miR-363-3p TARDBP	0.0192179333766826	7.65990309018012e-10	NA	NA	NA	0.999359753877461	0.851021576011578
hsa-miR-493-5p ZC3H7B	0.261368826801833	9.86696556624128e-10	NA	NA	NA	NA	0.96627813779627
hsa-miR-15b-5p TARDBP	NA	1.10753705576821e-09	0.0339114121464079	0.449457864478256	NA	0.999184441148523	0.969805350222011
hsa-miR-497-5p TARDBP	NA	1.10753705576821e-09	0.696826109966546	NA	NA	0.999997646935176	0.235565991653775
hsa-miR-363-3p ZC3H7B	NA	1.51015935954296e-09	0.390180334690197	0.636550532430468	NA	NA	0.000236283269236368
hsa-miR-340-5p EWSR1	NA	1.59261411719332e-09	NA	NA	NA	0.877031579447033	NA
hsa-miR-130b-3p HNRNPC	NA	2.15286048183105e-09	0.21825343704646	0.00255205774484528	0.0153502993149205	0.0140533457035699	0.741847197536841
hsa-miR-17-5p ZC3H7B	NA	2.79505494003207e-09	NA	NA	NA	0.977301343795317	0.942633595533693
hsa-miR-218-5p ZC3H7B	NA	3.23123223630584e-09	NA	NA	NA	0.837723001546982	0.908411414402893
hsa-miR-26a-5p ZC3H7B	0.313461978588678	3.61883472476746e-09	NA	NA	NA	0.384714773511621	0.99837410610984
hsa-miR-92b-3p TARDBP	NA	6.2341003935476e-09	0.474285869442762	NA	NA	0.999937561585464	0.0304568734968878
hsa-miR-30b-5p TARDBP	0.625525371244912	8.51395798666232e-09	NA	0.0344218472764719	NA	NA	0.999275264863381
hsa-miR-495-3p TARDBP	0.0457549198431286	1.06062596213362e-08	0.592026924855079	NA	0.179484270297052	0.999887385849821	0.981360252216153
hsa-miR-98-5p ZC3H7B	0.388004887611718	1.08786211460121e-08	NA	NA	NA	0.991921467784318	2.60743781605468e-06
hsa-miR-409-3p ZC3H7B	NA	1.83548140377637e-08	NA	NA	NA	0.986325444002217	0.924241093409454
hsa-miR-224-5p TARDBP	NA	2.12149547497146e-08	NA	NA	NA	0.00135105366193128	0.838739807583748
hsa-miR-218-5p ATXN2	0.434136642315843	3.14508475999736e-08	0.493434245673618	0.743864786491169	NA	0.974751271730569	0.86892498897014
hsa-miR-20a-5p ZC3H7B	NA	4.97880267948542e-08	NA	NA	NA	0.906654134968615	0.999857587545611
hsa-miR-93-5p CSTF2	NA	7.99452272760536e-08	0.0875904911551548	NA	0.100118272684459	0.97806760991171	0.143950716130558
hsa-miR-485-3p CSTF2	NA	8.31651640039286e-08	0.184539049438321	NA	NA	0.950885984882659	0.0912570386594132
hsa-miR-224-5p ZC3H7B	NA	1.07104831919958e-07	NA	NA	NA	0.00122759101569735	0.738383634534961
hsa-miR-30e-5p FMR1	NA	1.19101604518608e-07	0.371032551865807	NA	NA	0.205906238789924	0.698972156988134
hsa-miR-141-3p UPF1	NA	1.25965210765714e-07	NA	NA	NA	0.268824379226117	0.981927558619787
hsa-miR-148b-3p CSTF2	NA	1.27625448009679e-07	NA	NA	NA	0.034763670151198	0.14470848702304
hsa-miR-145-5p ATXN2	NA	1.70104121603421e-07	NA	0.602177820125746	NA	6.15353160995291e-11	0.99970343325725
hsa-miR-382-5p ZC3H7B	NA	1.72548722801917e-07	NA	NA	NA	NA	0.811939224201617
hsa-miR-181b-5p CPSF6	0.277754552471126	1.78637303957953e-07	0.340461418781021	NA	NA	0.0547991845179858	0.946446487299671
hsa-miR-33a-5p ZC3H7B	NA	1.78671308346136e-07	NA	NA	NA	NA	0.963110649259142
hsa-miR-182-5p ATXN2	NA	2.07403503190919e-07	0.720252157559068	0.129453939774758	NA	0.0116040611124465	0.968688746717453
hsa-miR-17-5p CSTF2	NA	2.32274660859432e-07	NA	NA	NA	0.866908905305439	0.0261138261803855
hsa-miR-30d-5p U2AF2	NA	2.44489984841181e-07	8.07040304951591e-05	NA	NA	0.426380494761268	0.951793533985039
hsa-miR-495-3p ATXN2	0.601287782892716	2.4526266595402e-07	NA	NA	0.207150764866836	0.998883526439945	0.999978721618823
hsa-miR-181b-5p MOV10	NA	2.98237162371868e-07	NA	NA	NA	1.04490605218988e-14	2.5920997175181e-16
hsa-miR-148b-3p UPF1	NA	3.26959012247921e-07	NA	NA	0.0563659282073343	NA	0.0659168729645116
hsa-miR-495-3p CSTF2	NA	4.46818694084973e-07	0.152047713799879	NA	NA	0.142008287778365	0.990546956248358
hsa-miR-153-3p CSTF2	NA	4.68739787808247e-07	NA	NA	NA	0.809424516993822	0.00676624235753565
hsa-miR-24-3p ZC3H7B	NA	4.76207762210038e-07	NA	NA	NA	0.965915782968019	0.963110649259142
hsa-miR-454-3p ATXN2	NA	5.43854990059403e-07	NA	0.889145346169695	NA	3.01981216704478e-14	0.23324070991371
hsa-miR-20b-5p CSTF2	NA	6.59043142969603e-07	0.0875904911551548	NA	NA	0.0160855488081853	0.853515781664468
hsa-miR-224-5p CSTF2	NA	8.42747242121735e-07	NA	NA	NA	2.54895765780075e-09	0.899136782466547
hsa-let-7e-5p EWSR1	NA	9.16080706225891e-07	0.184539049438321	NA	NA	NA	0.955906896037492
hsa-miR-93-5p YTHDF2	0.0479891384148885	9.29665038787734e-07	NA	NA	NA	0.98369650790832	NA
hsa-miR-30c-5p TARDBP	NA	1.05631183556552e-06	0.00125301886975922	0.00085348814245381	NA	0.109971972044522	0.999952542794568
hsa-miR-103a-3p TARDBP	NA	1.5054691073601e-06	NA	NA	NA	0.999244505732721	0.984125253156366
hsa-miR-374a-5p ZC3H7B	0.538461197681723	1.60754264052668e-06	0.227288818384624	NA	NA	1.40130986684643e-06	0.996962350782877
hsa-miR-375 ZC3H7B	0.140556536515332	1.72749424942437e-06	NA	0.0533019417495574	NA	0.750099860534295	0.000304831184084202
hsa-miR-16-5p CSTF2	NA	1.74223479555183e-06	NA	NA	NA	NA	0.0246170222259424
hsa-miR-429 ATXN2	NA	1.91256822355192e-06	NA	NA	NA	0.985587294866804	0.999999838504342
hsa-miR-20a-5p TIA1	0.0251089890139017	1.94817608987192e-06	NA	NA	NA	0.444962281395433	0.788474539951677
hsa-miR-33a-5p ATXN2	NA	2.62062024899562e-06	NA	NA	NA	0.999611954023864	0.996110785344276
hsa-miR-429 CPSF6	NA	2.74991577627154e-06	0.355282604084473	NA	NA	0.998472715543133	NA
hsa-miR-155-5p MOV10	NA	2.84638938051964e-06	NA	NA	NA	0.764331090252733	0.223213242024171
hsa-miR-145-5p ZC3H7B	NA	3.09930725055048e-06	NA	NA	NA	5.18439855188635e-05	0.763898615367668
hsa-miR-455-5p ATXN2	0.0121268797799446	3.40348366951795e-06	NA	NA	NA	0.186288055848148	0.937004673585752
hsa-miR-454-3p UPF1	NA	3.90343069347666e-06	0.301321674530393	0.515527526818403	NA	0.064685145677281	0.0132967478807219
hsa-miR-27b-3p TARDBP	0.359451565908506	4.02222006377579e-06	0.769071647429035	0.801674548282057	NA	0.999999994456945	0.00050136797029567
hsa-miR-340-5p FMR1	NA	0.043088391214135	2.43392612352152e-28	NA	NA	NA	0.00940801065151247
hsa-miR-19b-3p RBM47	NA	0.00967885201414814	4.23838252809832e-13	0.268274655335184	NA	NA	0.662953573888924
hsa-miR-29c-3p ATXN2	0.633272832264294	0.239349454022027	5.03074427460586e-11	NA	NA	0.982486750430452	0.00138810654354767
hsa-let-7e-5p MOV10	0.425197036847657	0.354783557521265	2.93277832903758e-09	0.734078762812353	0.00896209165508401	0.99640298498052	0.960767263819365
hsa-miR-340-5p CPSF7	NA	0.998816654506721	2.2791739210611e-08	NA	NA	0.999997593556703	0.533022482211246
hsa-miR-19a-3p RBM47	0.12241093593569	0.00331925426764723	2.84043140181812e-08	0.268274655335184	NA	0.675512567738082	NA
hsa-miR-130a-3p HNRNPC	NA	0.350802784840877	4.12651332862805e-08	0.00255205774484528	NA	0.999963030483993	0.538225867800023
hsa-miR-181d-5p TARDBP	NA	0.000265636294960829	1.75724984961922e-07	NA	NA	0.941366771399175	0.773525828015503
hsa-let-7a-5p DDX3X	NA	0.0480099168866802	3.12319517192329e-07	0.348411340362451	NA	0.88929302646149	0.00039202457506055
hsa-miR-218-5p MOV10	NA	0.0122620693138937	7.15676804723811e-07	NA	NA	0.998940144775635	0.400575211373087
hsa-miR-106b-5p IGF2BP3	0.454459136351602	0.992468146416355	1.05886564905224e-06	0.765321536731104	NA	0.107346110729759	0.297215505057325
hsa-miR-301b-3p PTBP1	NA	NA	2.45963234153873e-06	NA	NA	NA	NA
hsa-let-7d-5p IGF2BP3	NA	0.99986043036878	2.53376403893816e-06	0.0883857962296553	NA	0.999927275274135	0.771976559842237
hsa-miR-186-5p TARDBP	NA	0.997614059639336	4.77797016229259e-06	NA	NA	0.982453350541371	0.00482772796309445
hsa-miR-340-5p FUBP3	NA	0.404355600616195	7.00125622329829e-06	NA	NA	NA	0.00027020169315464
hsa-miR-140-5p TARDBP	NA	0.989764804342136	1.09313349131931e-05	3.63117276622895e-05	NA	NA	0.981927558619787
hsa-miR-21-5p TIA1	NA	NA	4.93021571311247e-05	0.117447219922098	NA	NA	0.24033990167951
hsa-miR-409-3p IGF2BP1	NA	NA	7.2332683062151e-05	NA	NA	NA	NA
hsa-miR-148a-3p LARP4	NA	NA	8.0823878454426e-05	NA	NA	NA	0.657049116715466
hsa-miR-130a-3p CPSF6	NA	0.999275188226012	0.000106654955914636	0.0627443971928403	NA	0.0521930477539312	0.998222408559904
hsa-miR-1271-5p MOV10	0.324138019607564	0.996015302716797	0.000136470686566551	NA	NA	0.991337667399681	0.675589301295039
hsa-let-7i-5p RBM47	NA	0.803882658105402	0.000177879567278752	0.18118804877636	NA	0.768019240515884	0.0236184991596821
hsa-miR-32-5p ZC3H7B	NA	0.967700681658494	0.000182254536841152	0.636550532430468	NA	0.942106694525093	0.999203530410547
hsa-miR-134-5p IGF2BP1	NA	0.822868059965293	0.000210261929125358	0.191354787683409	NA	NA	NA
hsa-miR-340-5p CSTF2T	0.518757710068587	5.17100162828937e-06	0.000304762295668206	NA	NA	0.948757173056237	5.45135453532736e-09
hsa-miR-92a-3p IGF2BP1	NA	0.248934062416675	0.000437739784995437	NA	NA	NA	NA
hsa-miR-154-5p U2AF2	NA	0.0235407606520555	0.000560022409426059	NA	NA	0.0177791123541338	0.300029840965407
hsa-miR-493-5p HNRNPU	NA	NA	0.000560022409426059	NA	NA	NA	NA
hsa-let-7i-5p MOV10	NA	0.0300068883461306	0.000607705678625889	0.383976728147086	NA	0.925559498122738	0.000200496947096974
hsa-miR-30c-5p DDX6	NA	NA	0.00061177682616801	0.0411316188911409	NA	0.0052328671407478	NA
hsa-miR-140-5p ZC3H7B	NA	0.870492675100297	0.000641079013784137	0.00790473136391145	NA	NA	0.970978412924889
hsa-miR-27a-3p MOV10	0.442937310892828	0.166674554415212	0.000837040328049218	0.410089916758536	NA	NA	0.179413922122114
hsa-miR-23a-3p CPSF6	0.594987299590645	0.949091781884085	0.000896451556896145	0.0709578006029448	NA	0.393795978390052	0.995114810736818
hsa-miR-17-5p RBM47	0.14503404830759	0.610473524672191	0.00101388394308862	NA	NA	0.17112085996906	0.160119943316193
hsa-let-7e-5p CSTF2T	NA	0.051359000651748	0.00111579145883667	NA	0.0881718987875046	0.998326645604382	0.625440223893563
hsa-miR-301a-3p IGF2BP3	NA	0.994781661400381	0.00123395648179599	0.229616678006952	0.0905737598166305	0.989844904999734	0.988383937971085
hsa-miR-218-5p RBM47	NA	NA	0.00132761777413671	0.0951164267828724	NA	0.182069977008529	NA
hsa-miR-301b-3p KHSRP	NA	NA	0.00132761777413671	NA	NA	NA	NA
hsa-miR-30c-5p CAPRIN1	0.162712199370356	0.0870836500579938	0.00143300507432083	NA	NA	0.000360356215361164	0.811939224201617
hsa-let-7b-5p IGF2BP3	NA	0.999979983633717	0.0015309649800557	0.00756311505620094	NA	NA	0.955118825525926
hsa-miR-98-5p IGF2BP3	0.498213679037668	0.999979983633717	0.0015309649800557	NA	NA	0.999994193593417	0.999905551640427
hsa-miR-16-5p TARDBP	0.642732300154554	0.00102822352917611	0.00154493405419371	2.73441311018752e-06	0.228816069647537	0.999931851952779	0.999999976690593
hsa-miR-7-5p DDX3X	NA	0.971664871083054	0.0015523257546584	NA	NA	NA	NA
hsa-miR-199b-5p ELAVL1	NA	0.816912951430985	0.00156715761113369	NA	NA	0.216123177800711	NA
hsa-let-7i-5p IGF2BP2	0.0656515869996755	0.962862455969697	0.00164059029106055	0.627351998471336	NA	0.976482613468346	0.0240074954948145
hsa-miR-362-3p ZC3H7B	NA	0.251530902126288	0.00165273687291867	0.106351551953732	NA	NA	NA
hsa-miR-378a-3p IGF2BP1	NA	0.600013510508753	0.00165273687291867	NA	NA	NA	NA
hsa-miR-20b-5p MOV10	NA	0.999987549214672	0.00185522724968366	0.819499091075452	NA	0.969025277774775	0.00819664117900697
hsa-let-7g-5p CPSF7	NA	0.748859362060422	0.00187517595320056	0.0848167890454385	NA	0.360679014929564	0.974971822783829
hsa-miR-493-5p IGF2BP1	NA	0.976885703875583	0.00194697152438379	NA	0.0488703543501948	NA	NA
hsa-miR-148a-3p ELAVL1	NA	0.97734268368361	0.00213200537220586	NA	NA	0.996698702604046	0.999533640181186
hsa-miR-186-5p FIP1L1	NA	0.935218567928253	0.0027331651101582	NA	NA	0.764331090252733	0.223213242024171
hsa-miR-25-3p CPSF4	0.060751682419091	0.705292720054424	0.00282978393706365	NA	NA	0.665733901991953	0.111187674031886
hsa-miR-34c-5p LARP4	NA	0.673705932440725	0.00282978393706365	NA	NA	NA	NA
hsa-miR-125b-5p CPSF6	NA	0.398844826758862	0.00328794394683185	NA	NA	NA	0.686310232610145
hsa-miR-154-5p CSTF2	NA	0.398844826758862	0.00328794394683185	NA	NA	0.137291513561332	NA
hsa-miR-454-3p CSTF2T	NA	0.340498861447217	0.00340224790119053	NA	NA	0.213560003787492	0.0245783163142277
hsa-miR-194-5p MOV10	NA	0.0806276718964332	0.00348452526369739	0.444141257748395	NA	0.0219806020066906	0.163005725831135
hsa-miR-320a CPSF6	NA	0.992459080673607	0.00348452526369739	0.444141257748395	NA	1.30476573976822e-08	0.442411366632396
hsa-let-7g-5p DDX3X	0.0945877811017324	0.0480099168866802	0.00352693089685033	NA	NA	0.978684383810856	0.418526293293608
hsa-miR-363-3p MOV10	NA	0.990601806255517	0.00352693089685033	0.706116325685153	NA	0.998760976141608	0.0285660840110605
hsa-miR-1-3p ELAVL1	NA	0.99972653707241	0.00366711141216254	0.326411685907171	NA	0.744742890020856	0.989778643160679
hsa-miR-125a-5p FUS	NA	NA	0.00377830989209447	NA	NA	NA	NA
hsa-miR-130a-3p RBM47	NA	0.197211518140911	0.00377830989209447	NA	NA	0.0549305408704094	NA
hsa-miR-15a-5p RBM47	NA	0.197211518140911	0.00377830989209447	NA	NA	0.381289076821501	0.713074835018317
hsa-miR-32-5p ELAVL1	NA	NA	0.00419703280477192	0.370731769389544	NA	0.917634043184683	0.998913943725312
hsa-miR-106a-5p CSTF2T	0.425197036847657	0.984838432121175	0.00479121487161774	NA	NA	2.75340554251335e-20	0.999147032424892
hsa-miR-130b-3p EWSR1	NA	0.0382525199487576	0.00485400802676531	NA	NA	0.444078285873734	NA
hsa-miR-29b-3p PUM2	NA	NA	0.00485400802676531	NA	NA	0.444078285873734	0.00679509823922592
hsa-miR-301b-3p EWSR1	NA	NA	0.00485400802676531	NA	NA	NA	NA
hsa-miR-19a-3p PUM2	NA	0.917527401685595	0.00507821606301759	0.149168307856753	NA	0.0042169536420951	0.954585274806892
hsa-miR-19b-3p PUM2	NA	0.974505831084836	0.00507821606301759	0.490696370762896	NA	0.00988861129344011	0.249304946421132
hsa-let-7a-5p FIP1L1	NA	0.262960350959119	0.00560155533138951	NA	NA	0.993989298077302	0.00454513690044381
hsa-miR-130a-3p TARDBP	0.442937310892828	0.424333262706883	0.00578435110756575	0.00354070511446577	NA	0.831606357364872	0.357764027720147
hsa-miR-181b-5p ELAVL1	NA	0.735303717326365	0.00578435110756575	NA	NA	0.977603145512953	0.999474899544281
hsa-miR-204-5p NUDT21	NA	0.332439662539378	0.00605361374950416	NA	NA	0.275840903167923	0.240707972484498
hsa-miR-93-5p IGF2BP3	0.454459136351602	0.999909352756593	0.00632864385672688	NA	NA	0.999721317853329	0.998063697270941
hsa-miR-340-5p TIA1	NA	0.610115349525952	0.0064451394703924	NA	NA	NA	NA
hsa-miR-24-3p IGF2BP2	NA	0.855503223783373	0.00669887846302882	NA	NA	0.806744908936455	0.799164535213444
hsa-miR-9-5p RBM47	NA	0.855503223783373	0.00669887846302882	NA	NA	NA	0.264408054202126
hsa-miR-129-5p TARDBP	NA	0.000818742680935574	0.00674218180570669	NA	NA	NA	NA
hsa-miR-340-5p FIP1L1	NA	0.00443516926476343	0.00674218180570669	0.527485480539638	NA	0.353278480113408	6.68140160662964e-08
hsa-miR-92b-3p CSTF2	NA	0.878244942721048	0.00704723694530282	NA	NA	0.680128731195316	0.346052733067628
hsa-miR-655-3p CSTF2	NA	NA	0.00736035535877192	NA	NA	0.154756059388771	0.360306231867566
hsa-miR-375 IGF2BP1	0.1038824981994	0.882125790757184	0.00737392341120786	NA	NA	NA	NA
hsa-miR-204-5p MOV10	NA	0.0136498104614096	0.0076815856041625	NA	NA	NA	0.00030949069455493
hsa-miR-19b-3p IGF2BP1	NA	0.899128853980804	0.00801097435564932	NA	NA	NA	NA
hsa-let-7a-5p TIA1	NA	NA	0.00807835749556316	NA	NA	NA	0.570929733531206
hsa-let-7e-5p TIA1	NA	NA	0.00807835749556316	0.230775313940146	NA	NA	NA
hsa-miR-410-3p IGF2BP1	NA	0.882125790757184	0.00807835749556316	NA	NA	NA	NA
hsa-miR-15b-5p FMR1	NA	0.411578586192817	0.00834856643089722	0.561617862510106	NA	4.27758295689425e-07	0.723126320566083
hsa-miR-34a-5p HNRNPC	0.291601676831646	0.186905724744316	0.00904853070285697	3.67861453882241e-06	NA	NA	0.723126320566083
hsa-let-7a-5p IGF2BP3	0.153009737229925	0.999979983633717	0.00955984992978407	NA	NA	0.999994193593417	0.999905551640427
hsa-miR-1271-5p TARDBP	NA	0.99986043036878	0.00980689254362188	0.49675622503014	0.160876181616388	0.999994193593417	0.991624466693783
hsa-miR-144-3p CPSF6	NA	0.449847303099942	0.00998145828365431	NA	NA	0.998612182213086	0.999998183390109
hsa-miR-19b-3p HNRNPC	NA	0.170690367864174	NA	1.69519331237211e-35	0.192371067971546	0.999956620008242	0.638560048595679
hsa-miR-19a-3p HNRNPC	NA	0.950815680451198	NA	2.23702682167647e-28	0.192371067971546	0.999999625418547	0.958505044441941
hsa-miR-19b-3p ATXN2	0.283515277880392	0.845522664986916	0.707872294432581	1.21202474608226e-24	0.0298352144913671	5.82217909362546e-05	0.954437563916449
hsa-miR-19b-3p ELAVL1	0.0479944249753455	0.818494511009101	NA	3.67062615039862e-22	0.0180969421200758	1.93455116024827e-15	0.993951611685958
hsa-miR-19b-3p TARDBP	0.0280462058172453	0.995105642085659	NA	8.50782233991754e-19	NA	0.999987940874716	0.999981209953333
hsa-let-7i-5p HNRNPC	NA	0.81704603971952	NA	2.80643914343197e-16	NA	0.990325800427091	0.037308625953527
hsa-miR-1-3p HNRNPC	NA	0.999993955839133	NA	1.11010099861559e-14	NA	0.56667717831435	0.227316639242466
hsa-miR-30b-5p ELAVL1	NA	0.966075887198681	NA	5.80504925345614e-13	NA	4.51842146311578e-07	0.999975308190492
hsa-miR-30c-5p ELAVL1	0.316039943704155	0.998931190522823	0.733759828254926	5.80504925345614e-13	NA	4.14233041464488e-08	0.999995045637866
hsa-miR-34a-5p ELAVL1	0.331163051773197	0.816912951430985	NA	7.55325150062555e-12	0.0965508438909161	0.0239967682569772	0.918202758645579
hsa-let-7d-5p ATXN2	NA	0.996213878504481	0.671439619533815	7.02176088408273e-10	0.214439148632649	0.974251223050898	0.000327890992955242
hsa-miR-200a-3p ELAVL1	NA	0.557287491908006	NA	9.99493242707436e-10	NA	0.999829452239862	NA
hsa-miR-19b-3p UPF1	0.280412057821634	0.957441467241703	0.0595367840611385	1.8695783689755e-09	NA	0.000152583203577211	0.00198293472195624
hsa-miR-19a-3p TARDBP	0.0280462058172453	0.0831863433279082	NA	1.89476500788214e-09	NA	NA	0.998758496099086
hsa-let-7d-5p HNRNPC	NA	0.996233865602272	NA	5.10147415302652e-09	NA	0.0144124694198031	0.999382561709315
hsa-let-7i-5p UPF1	NA	0.268721638213238	NA	7.57081690023456e-09	NA	0.0151371216488479	0.957266929483799
hsa-let-7i-5p TARDBP	NA	0.925873799238063	NA	8.86122143858531e-09	NA	0.991313355356618	9.86745116295816e-05
hsa-miR-34a-5p ATXN2	NA	0.0184983454564727	NA	1.46174751760485e-08	NA	0.000416638411383597	0.999747489664254
hsa-miR-19a-3p ATXN2	0.650124010524121	0.975076130866426	NA	1.70493935351301e-08	0.0298352144913671	0.17335926394243	0.881087925070139
hsa-let-7c-5p HNRNPC	NA	0.996233865602272	NA	4.42747525559524e-08	NA	0.999952528567206	0.930671797811246
hsa-miR-30c-5p HNRNPC	NA	0.999901885808145	NA	5.26011038199555e-08	0.164190274232245	NA	0.596688949295841
hsa-miR-130b-3p IGF2BP3	0.0558981953759448	0.994781661400381	NA	7.24701504024964e-08	0.0905737598166305	0.384714773511621	3.11454309122692e-06
hsa-miR-30b-5p YTHDF1	NA	0.75420866078902	NA	1.76923526230875e-07	NA	NA	0.970978412924889
hsa-miR-140-5p HNRNPC	NA	0.999197485186627	NA	5.85788087856889e-07	NA	0.956417395772386	0.951277031828036
hsa-miR-200b-3p ELAVL1	NA	0.997048324745711	0.0228549642455923	7.0019106232734e-07	0.00168433506090692	NA	0.988316862751378
hsa-let-7d-5p TARDBP	NA	0.772619138515959	NA	7.10960118543731e-07	0.116581410684015	0.999795266650403	0.000236617791851712
hsa-miR-27a-3p TARDBP	NA	0.989504411527158	0.769071647429035	9.25779196641821e-07	NA	0.999999938292786	0.999759856787144
hsa-miR-27a-3p ATXN2	0.719088093727284	0.04496316644988	0.776105931689904	1.07194462627719e-06	NA	0.999999947789414	0.986339268004666
hsa-miR-200a-3p TARDBP	NA	0.914507974525234	0.54115721407403	1.34767007180255e-06	0.0126142412144917	NA	NA
hsa-miR-27a-3p UPF1	NA	0.359292335743671	NA	1.64228683344212e-06	NA	0.160347400856605	0.466756603638966
hsa-let-7i-5p CPSF7	NA	0.113156430047286	0.393939406031575	1.80687073736452e-06	NA	2.52802158799386e-06	0.048700568599334
hsa-miR-30b-5p HNRNPC	NA	0.487294061952746	0.563306216509873	2.51621520078019e-06	NA	0.986505841534225	0.999926222172734
hsa-miR-362-3p UPF1	NA	0.801255118535672	0.164122286919473	3.64089660057534e-06	NA	0.0714171105663011	0.9247032332141
hsa-miR-182-5p TARDBP	NA	0.0287987967352509	NA	3.72001031646763e-06	NA	0.999997874523479	0.987750963971233
hsa-miR-18a-5p ELAVL1	0.0261116155725414	0.953658339052451	NA	4.22908550790601e-06	NA	9.5520946515523e-09	0.984880257601522
hsa-let-7i-5p HNRNPD	NA	NA	NA	4.34779766483859e-06	NA	0.935405869189681	1.03652902353138e-07
hsa-let-7b-5p TARDBP	NA	0.999296345993581	NA	5.63651202642344e-06	NA	0.991313355356618	0.17569310138397
hsa-let-7d-5p ZC3H7B	NA	0.772619138515959	0.437282078910331	5.63651202642344e-06	NA	0.936564546628236	0.92823615855586
hsa-miR-152-3p HNRNPC	NA	0.990478194832637	NA	9.44451987163163e-06	NA	0.997188767067027	0.627696137703895
hsa-miR-19b-3p PTBP1	NA	0.909951416935036	0.214233497523954	1.71878689108743e-05	NA	0.00761683489772652	0.303686630129938
hsa-miR-27a-3p CPSF7	NA	0.999999982154926	NA	1.93850886183765e-05	0.00274669836791112	NA	0.999999749858169
hsa-miR-200a-3p CPSF7	NA	0.998392154657191	0.408745530529157	2.06871661468844e-05	NA	0.999574839136371	0.280184665906025
hsa-miR-181c-5p ELAVL1	NA	0.996514912634547	0.49966086466933	2.1083769354356e-05	NA	0.999963907949764	0.972158285481605
hsa-miR-326 TARDBP	NA	0.00263779222212793	NA	2.27882766017828e-05	NA	0.654236054675014	NA
hsa-miR-142-5p HNRNPC	NA	0.259824844660295	NA	2.82095236879507e-05	0.110736488566617	0.988408188622497	0.710540270778708
hsa-let-7i-5p ATXN2	0.615610642694567	0.968258613469479	0.671439619533815	3.35208596189687e-05	0.0249007880542365	7.81423010020006e-07	0.699362755728615
hsa-miR-200b-3p TARDBP	NA	0.869313778863651	0.238617693854289	3.62373130997023e-05	NA	NA	0.999980370636437
hsa-miR-142-5p PTBP1	NA	0.126078976607581	NA	3.63117276622895e-05	NA	0.919109962894589	NA
hsa-miR-16-5p UPF1	NA	0.531852406997544	NA	3.78955117785815e-05	NA	0.932969109948568	1.8500588268622e-06
hsa-miR-182-5p PTBP1	NA	0.936012251407117	NA	3.81975317557514e-05	NA	NA	0.702657024811951
hsa-miR-19a-3p YTHDC1	NA	0.936012251407117	NA	3.81975317557514e-05	NA	0.26387780466157	0.00675746308904999
hsa-miR-19b-3p YTHDC1	NA	NA	NA	3.81975317557514e-05	NA	0.26387780466157	0.050864805781617
hsa-let-7i-5p ZC3H7B	0.0882277901147971	0.00145859313742128	0.437282078910331	4.07083340494056e-05	NA	2.19361062918219e-08	0.117571626838052
hsa-miR-34a-5p DDX3X	NA	0.235182640537129	NA	4.07205087041261e-05	NA	0.284195751851402	0.610848354916229
hsa-miR-16-5p ZC3H7B	NA	4.44083621145975e-05	0.343212013510036	4.67997355733147e-05	NA	0.357572658485771	0.756621527392383
hsa-let-7d-5p DDX3X	NA	0.999513842629513	NA	5.3763217240871e-05	NA	0.993508746339439	0.00800079125172324
hsa-let-7i-5p DDX3X	NA	0.886504171096288	0.451029930685601	5.3763217240871e-05	NA	0.232256542375295	0.998378055874282
hsa-let-7d-5p HNRNPD	NA	NA	NA	6.06510762133985e-05	NA	0.00461400017918652	0.00128248462161336
hsa-miR-326 ATXN2	NA	0.443508196312342	NA	6.28349968322554e-05	NA	0.0631432242281315	0.988429964187126
hsa-miR-34a-5p FUBP3	NA	0.3989429736825	NA	6.44758748560267e-05	NA	NA	0.086621895646565
hsa-miR-362-3p TARDBP	NA	0.957357551381996	NA	8.24332095544605e-05	NA	0.926541617684206	0.698972156988134
hsa-miR-18b-5p HNRNPC	NA	NA	NA	9.21235789427795e-05	NA	0.38582475155425	NA
hsa-miR-326 CPSF7	NA	0.822868059965293	NA	9.80360043153363e-05	NA	0.788265550181018	NA
hsa-miR-141-3p KHSRP	NA	NA	NA	0.000102203991269566	NA	NA	0.00469822505462376
hsa-miR-19b-3p CPSF7	NA	0.877866711000651	NA	0.000102271241530946	NA	0.00708780387661972	9.08104452252958e-06
hsa-miR-204-5p CPSF7	0.249702004828769	NA	NA	0.000102935526071971	0.0699551414703692	0.75639446931646	0.727543529000363
hsa-miR-142-5p ELAVL1	NA	0.924085067305388	NA	0.000104906845957068	0.23992788767558	0.972596158854553	0.999999991266384
hsa-miR-152-3p TARDBP	0.437085528686361	0.999825325503825	0.487130183870796	0.000108656752250272	NA	0.888552447664296	0.675266058137949
hsa-let-7f-5p HNRNPC	0.440019058239583	NA	NA	0.000115368127009049	NA	0.999500788276233	0.0630190699862359
hsa-miR-140-5p UPF1	NA	0.324885832942779	NA	0.000119205214240578	NA	0.63773908291329	0.955906896037492
hsa-miR-200b-3p PTBP1	NA	0.324885832942779	NA	0.000119205214240578	0.0451003304414368	NA	NA
hsa-let-7i-5p CPSF6	NA	0.997276205690601	NA	0.000135352142771951	NA	0.0140370014670287	0.603693462699787
hsa-miR-30c-5p RBM15B	NA	0.589724591103931	NA	0.000145112901793377	NA	0.11989611791028	0.112661116629502
hsa-miR-141-3p CPSF7	NA	0.97566266602152	NA	0.000147468234354576	NA	0.984578345253992	1.72949434539153e-07
hsa-miR-19b-3p FUS	NA	0.550125398020177	NA	0.000151999933796654	NA	0.673309554377437	0.00474866380385978
hsa-miR-152-3p ELAVL1	0.361883572475442	NA	NA	0.000157909028206974	0.00601522386369308	5.02988672923043e-05	0.798445122618305
hsa-miR-200a-3p ATXN2	NA	0.166214033603526	NA	0.000214340194581875	NA	0.995456605754456	0.558207316121573
hsa-let-7a-5p TARDBP	NA	0.0203725447268756	NA	0.000264820590674179	NA	NA	0.00265326202938758
hsa-let-7b-5p ZC3H7B	NA	0.987345217422182	NA	0.000264820590674179	NA	0.936564546628236	0.997938855086535
hsa-let-7f-5p TARDBP	NA	0.0981009727566132	NA	0.000264820590674179	NA	0.932969109948568	0.0210232982244899
hsa-miR-106a-5p HNRNPC	NA	0.999954053593265	NA	0.000333685389209952	NA	0.999186438863015	0.99999214648087
hsa-let-7d-5p UPF1	0.317039253355522	0.383966959699095	NA	0.000436978491924231	NA	0.961931453155002	NA
hsa-let-7d-5p SUB1	NA	0.673705932440725	NA	0.000498238826868588	NA	NA	NA
hsa-miR-19b-3p FXR2	NA	NA	NA	0.000498238826868588	NA	NA	0.625058631030157
hsa-let-7d-5p MOV10	NA	0.354783557521265	NA	0.000527124563155946	NA	0.999304487169107	8.63154571322195e-05
hsa-miR-204-5p TARDBP	NA	0.984409926109028	NA	0.000535023440444327	NA	0.999117105092768	NA
hsa-miR-20b-5p CPSF6	NA	0.999564404151764	0.0126145378989768	0.000535023440444327	NA	0.708622043676435	0.990792682731175
hsa-let-7i-5p YTHDC1	0.136055592246807	0.942206906856208	NA	0.00057109974815678	NA	0.470240916210483	0.702657024811951
hsa-miR-19a-3p CPSF7	NA	0.995604544510204	NA	0.000586040994505459	0.132744162693486	0.00180202360397818	0.0593922251299602
hsa-let-7a-5p HNRNPC	NA	NA	NA	0.000650067797645133	NA	0.990325800427091	0.326474738073646
hsa-let-7b-5p CPSF7	NA	0.989534329185733	NA	0.000735495735016064	NA	NA	1.3379378998104e-05
hsa-miR-144-3p HNRNPC	NA	0.999999684906447	NA	0.000738369705889844	NA	0.999326933314506	0.999812586937172
hsa-miR-29a-3p TARDBP	NA	0.0171570051403779	NA	NA	7.95962265024084e-07	0.136076470900466	0.112891136973831
hsa-miR-181b-5p TARDBP	0.665909002581621	0.979741466122769	0.0544798054836735	0.907668943184683	3.02596506611411e-05	0.999999999322931	0.723668216046041
hsa-miR-760 CPSF6	NA	NA	NA	NA	0.000179738388921277	NA	0.338370401303901
hsa-miR-29b-3p IGF2BP2	NA	0.929153637075254	NA	NA	0.000594583334878106	0.906923239640882	0.231657059948032
hsa-miR-150-5p HNRNPC	NA	0.565644514398343	NA	NA	0.000686553781857381	NA	0.917679098253853
hsa-miR-181b-5p YTHDC1	NA	NA	NA	NA	0.00117950282068965	0.673309554377437	0.269715613025876
hsa-miR-181d-5p YTHDC1	NA	NA	NA	NA	0.00117950282068965	0.855843067820379	0.0700551419289068
hsa-miR-145-5p YTHDF2	NA	0.115960635047402	NA	0.103635109774768	0.00165094612847828	0.982015153744264	0.978398261566064
hsa-miR-96-5p CSTF2	NA	0.987452903256159	NA	NA	0.00165094612847828	NA	0.00169777256437096
hsa-miR-9-5p FUS	0.217682289257795	0.953658339052451	NA	NA	0.00187617541226233	0.930227059288342	0.984880257601522
hsa-miR-429 IGF2BP2	NA	0.159034070381553	NA	NA	0.00195431225259505	NA	0.811105664348469
hsa-miR-1-3p YTHDF1	NA	0.967010875016267	NA	NA	0.00219784610831642	0.530405550978158	0.989417266415568
hsa-miR-181a-5p EFTUD2	NA	NA	NA	NA	0.00263345628967782	NA	NA
hsa-miR-29a-3p DKC1	NA	NA	NA	NA	0.00263345628967782	NA	NA
hsa-miR-375 PRPF8	NA	NA	NA	NA	0.00263345628967782	NA	NA
hsa-miR-182-5p CSTF2	NA	0.277212551124029	NA	0.162194269314394	0.00272559898695377	NA	4.06606547688356e-06
hsa-miR-34c-5p TARDBP	NA	0.625226785713852	NA	NA	0.00310721772405166	0.820530184481193	0.80633537439422
hsa-miR-196b-5p STAU1	NA	NA	NA	NA	0.00394758969015208	NA	NA
hsa-miR-424-5p HNRNPD	NA	NA	NA	NA	0.00394758969015208	NA	NA
hsa-miR-493-3p HNRNPA1	NA	NA	NA	NA	0.00394758969015208	NA	NA
hsa-miR-200b-3p ATXN2	NA	0.319453370312492	NA	0.0321174361464091	0.00395786915034453	0.159703743461449	0.999902026901886
hsa-miR-200b-3p CSTF2	NA	0.244215564128868	NA	NA	0.00416362397724802	0.959261998568475	NA
hsa-miR-301a-3p CPSF6	0.309865979660104	0.994292427413094	NA	0.58817087053541	0.00416362397724802	0.794070892064935	0.998222408559904
hsa-miR-301b-3p CPSF6	NA	NA	0.355282604084473	NA	0.00416362397724802	NA	0.987451882514467
hsa-miR-106b-5p CPSF6	NA	0.999564404151764	0.0820703458380325	0.247955271505833	0.00474571614437241	0.0200818432465357	0.107630582085338
hsa-miR-19a-3p CPSF6	NA	0.965360179031449	NA	0.0824776224825802	0.00523680754383488	0.0978207080348096	0.466756603638966
hsa-miR-106b-5p HNRNPU	NA	NA	NA	NA	0.00525999628318341	NA	NA
hsa-miR-378a-3p YTHDF2	NA	0.334523283966165	NA	NA	0.00525999628318341	NA	NA
hsa-miR-106b-5p IGF2BP1	0.3449949672485	0.748859362060422	NA	0.636550532430468	0.00536307812441744	NA	NA
hsa-miR-30d-5p MBNL2	0.0257763767781639	NA	NA	NA	0.00657067833166902	0.366556934454335	0.359750776138094
hsa-miR-382-5p DDX3X	NA	NA	NA	NA	0.00657067833166902	NA	NA
hsa-miR-96-5p HNRNPC	NA	0.912262839928515	NA	NA	0.00684303609395333	0.989211866891489	0.996932584922404
hsa-let-7d-5p YTHDF3	NA	NA	NA	0.0722207737084957	0.00787963809555026	NA	0.114584750215497
hsa-miR-130b-3p RBPMS	NA	0.141816449411709	NA	NA	0.00787963809555026	0.4218391452457	NA
hsa-miR-150-5p FUBP3	NA	NA	NA	NA	0.00787963809555026	NA	0.4143765522364
hsa-miR-150-5p U2AF2	NA	NA	NA	NA	0.00787963809555026	NA	NA
hsa-miR-299-3p CPSF6	NA	NA	NA	NA	0.00787963809555026	NA	NA
hsa-miR-301a-3p RBPMS	NA	0.457126889322924	NA	NA	0.00787963809555026	NA	0.4143765522364
hsa-miR-106b-5p FXR1	NA	NA	NA	NA	0.00918687783181427	NA	NA
hsa-miR-146a-5p YTHDF1	NA	NA	NA	NA	0.00918687783181427	NA	0.464341852573217
hsa-miR-503-5p YTHDC1	NA	NA	NA	NA	0.00918687783181427	NA	NA
hsa-miR-106b-5p TARDBP	NA	0.965628369328126	NA	NA	0.0092858029518408	0.00649243043379984	0.655106351594338
hsa-miR-375 YTHDC1	NA	NA	NA	NA	0.0104923997944978	NA	0.175618429271641
hsa-miR-99a-5p ELAVL1	NA	NA	NA	NA	0.0104923997944978	NA	NA
hsa-miR-29b-3p TARDBP	0.133382669807831	0.994344396579926	NA	NA	0.0115143654147043	0.485332774684418	0.983616741611367
hsa-miR-19a-3p CPSF3	0.0459185949067381	0.600013510508753	NA	NA	0.0117962062346929	0.064412708978557	0.551847508734888
hsa-miR-301b-3p CPSF3	NA	NA	NA	NA	0.0117962062346929	NA	0.207717277546182
hsa-miR-374b-5p CPSF1	NA	NA	NA	NA	0.0117962062346929	NA	NA
hsa-miR-454-3p TAF15	NA	0.600013510508753	NA	NA	0.0117962062346929	NA	NA
hsa-miR-148b-3p HNRNPC	NA	0.999016582483527	NA	NA	0.0128018491328668	0.657708059247271	0.102650617327228
hsa-miR-133b FUBP3	NA	NA	NA	NA	0.0130982994005494	0.598753113679291	0.590084201089189
hsa-miR-15a-5p CPSF3	NA	NA	NA	NA	0.0130982994005494	0.598753113679291	0.590084201089189
hsa-miR-15b-5p CPSF3	NA	0.0307256661176437	NA	NA	0.0130982994005494	0.0804835620249276	NA
hsa-miR-195-5p CPSF3	NA	0.638733800329027	NA	NA	0.0130982994005494	0.00110348689355151	0.000978907557633524
hsa-miR-200b-3p MBNL2	NA	0.638733800329027	NA	NA	0.0130982994005494	NA	NA
hsa-miR-222-3p YTHDF2	NA	NA	NA	NA	0.0130982994005494	NA	0.590084201089189
hsa-miR-361-5p WDR33	NA	NA	NA	NA	0.0130982994005494	NA	NA
hsa-miR-376c-3p TIA1	NA	NA	NA	NA	0.0130982994005494	NA	NA
hsa-miR-429 MBNL2	NA	NA	NA	NA	0.0130982994005494	NA	NA
hsa-let-7b-5p U2AF2	NA	NA	NA	NA	0.0143986815372779	0.598753113679291	0.590084201089189
hsa-miR-223-3p WDR33	NA	0.673705932440725	NA	NA	0.0143986815372779	0.633771554586381	0.625058631030157
hsa-miR-431-5p ZC3H7B	NA	NA	NA	NA	0.0143986815372779	NA	NA
hsa-miR-16-5p HNRNPC	NA	0.999999684906447	0.597042294974829	0.282519215455186	0.0165938077533629	0.186251380273538	0.0175569160056099
hsa-miR-141-3p U2AF2	NA	0.0194631972330396	NA	NA	0.0169943216895331	0.0128117705316041	0.686310232610145
hsa-miR-200a-3p U2AF2	NA	0.733821858014237	NA	NA	0.0169943216895331	NA	0.686310232610145
hsa-miR-429 ZC3H7B	NA	0.0198380828469222	0.601996045082734	NA	0.0174459027164084	0.376993644919235	0.99765732398215
hsa-miR-9-5p HNRNPC	0.550364368656524	NA	0.611721702526616	NA	0.0178787958745261	0.998389805733685	0.984140492104517
hsa-miR-135b-5p FUBP3	NA	NA	NA	NA	0.018289584180825	NA	0.713074835018317
hsa-miR-153-3p EWSR1	NA	0.433765690744292	NA	NA	0.018289584180825	NA	NA
hsa-miR-205-5p YTHDF2	NA	0.197211518140911	NA	NA	0.018289584180825	NA	NA
hsa-miR-877-5p ELAVL1	NA	0.782862438472149	NA	NA	0.0195831445945334	NA	NA
hsa-miR-130a-3p DDX6	NA	NA	NA	NA	0.0208750051612335	0.00758103100255683	0.432238300092963
hsa-miR-196b-5p CSTF2	NA	0.250168912016354	NA	NA	0.0208750051612335	0.768019240515884	NA
hsa-miR-7-5p FAM120A	NA	NA	NA	NA	0.0208750051612335	NA	NA
hsa-miR-93-5p HNRNPD	NA	NA	NA	NA	0.0208750051612335	0.444078285873734	NA
hsa-miR-30e-5p MOV10	NA	1.00284924292287e-05	NA	0.0670139119243958	0.0217385264927063	0.924875595379385	0.00500581205818062
hsa-miR-148b-3p FUBP3	NA	NA	NA	NA	0.0221651681085896	NA	3.00169833337395e-05
hsa-miR-155-5p FMR1	NA	0.0156927865866796	NA	NA	0.0221651681085896	0.788265550181018	0.217388422646307
hsa-miR-155-5p PUM2	NA	0.531359642888498	NA	NA	0.0221651681085896	0.0909842308946752	0.0288758119473247
hsa-miR-196b-5p FIP1L1	0.0849631519727458	0.277388199672332	NA	NA	0.0221651681085896	NA	NA
hsa-miR-199b-5p PUM2	NA	0.277388199672332	NA	NA	0.0221651681085896	0.788265550181018	0.0852443068965566
hsa-miR-760 CSTF2T	NA	NA	NA	NA	0.0221651681085896	NA	NA
hsa-miR-219a-5p YTHDF1	NA	0.589724591103931	NA	NA	0.0247404100413704	NA	NA
hsa-miR-708-5p CPSF7	NA	0.589724591103931	NA	NA	0.0247404100413704	NA	0.816300488822047
hsa-let-7i-5p TIA1	NA	NA	NA	0.230775313940146	0.0273088881560207	0.583737013044671	0.000491944887040718
hsa-miR-185-5p DDX3X	NA	NA	NA	NA	0.0273088881560207	NA	0.570929733531206
hsa-miR-27b-3p WDR33	NA	NA	NA	NA	0.0273088881560207	NA	0.846311003525942
hsa-miR-29a-3p FUS	NA	0.387315528565468	NA	0.030199905640395	0.0273088881560207	0.325185258610776	0.0568817173953448
hsa-miR-30d-5p CSTF2T	NA	0.972993612709293	NA	NA	NA	3.64008401264334e-39	5.94414518880053e-06
hsa-miR-30a-5p CSTF2T	NA	0.999718909012221	0.53544671575846	NA	NA	4.10496013552133e-37	0.485041150824536
hsa-miR-181a-5p CSTF2T	NA	0.998713944362633	NA	0.259085763831596	NA	7.42697382399923e-35	0.741847197536841
hsa-miR-30b-5p CSTF2T	0.476793273571214	0.0378727843307053	NA	NA	NA	1.9864525274909e-32	0.135635054817479
hsa-miR-144-3p CSTF2T	NA	0.00519479820606809	NA	NA	NA	5.10223783480098e-30	0.999274186650651
hsa-miR-181d-5p CSTF2T	NA	0.720223677925945	NA	NA	NA	1.67389842521579e-28	0.0811767956192058
hsa-miR-181b-5p CSTF2T	NA	0.432266776644422	0.213747348964407	0.523792388637103	NA	6.92762475286277e-28	0.249089124113823
hsa-miR-128-3p CSTF2T	NA	0.999958141765257	NA	0.709766376555793	NA	5.29934051383785e-27	1.20697642739441e-10
hsa-miR-26a-5p CSTF2T	0.388004887611718	0.31687021300374	NA	NA	NA	2.96833042496465e-25	0.50881441706788
hsa-miR-142-5p CSTF2T	0.107680342262741	0.99997948128848	NA	NA	NA	1.71608255985827e-24	0.0525724998399062
hsa-miR-30c-5p CSTF2T	NA	0.0602580862426472	NA	0.787652078277713	NA	3.62132791710059e-24	0.000768744993748439
hsa-miR-16-5p CSTF2T	NA	0.081449350761689	NA	NA	NA	8.2320822835453e-24	0.0332375752604377
hsa-let-7g-5p ELAVL1	NA	0.999940758005948	0.621209839541827	0.326411685907171	NA	2.44234469542475e-23	0.999989913261387
hsa-miR-1-3p CSTF2T	NA	NA	NA	0.66280642194203	NA	3.33213349360434e-23	0.984513708659582
hsa-miR-15b-5p CSTF2T	NA	0.195627403885587	0.426745854942283	NA	NA	3.71372752591057e-23	0.0178725690902377
hsa-miR-301a-3p CSTF2T	0.394366516775813	0.874547229715061	0.447624762472383	NA	NA	1.77367274420204e-22	0.649682252349001
hsa-miR-15a-5p CSTF2T	NA	0.984223782756006	NA	NA	NA	7.32100165228924e-22	0.00918984509650579
hsa-miR-495-3p CSTF2T	NA	0.0985268015863751	NA	NA	NA	8.55484889189621e-22	0.741847197536841
hsa-miR-23b-3p CSTF2T	0.434136642315843	0.998975536612271	NA	NA	NA	1.60322000574498e-21	0.00306896997931982
hsa-miR-20b-5p CSTF2T	NA	0.984838432121175	0.480747716650116	NA	NA	6.75199813617298e-21	0.985110991616473
hsa-miR-145-5p CSTF2T	NA	0.0557186169908599	NA	NA	NA	8.60366235098109e-21	0.885659209395043
hsa-miR-301a-3p ELAVL1	0.0366719952039923	0.0806385727376007	NA	0.0092375058507875	NA	1.3459061425121e-20	0.993871694477308
hsa-miR-27b-3p CSTF2T	NA	0.594351679663805	0.451029930685601	0.706116325685153	NA	4.11376270861037e-20	0.0167459416254897
hsa-miR-497-5p CSTF2T	0.378337020745798	0.282235841246116	NA	NA	NA	5.89361282172627e-20	0.159657299846787
hsa-miR-30a-5p CSTF2	NA	0.165572491982438	NA	0.444030164722489	NA	5.91965527569787e-20	0.764853757252601
hsa-miR-30a-5p FMR1	NA	0.896814174272064	NA	NA	0.0953585695045974	6.90465321275402e-20	0.991481295227418
hsa-miR-106b-5p CSTF2T	NA	0.925169908528395	NA	NA	NA	1.11012604488394e-19	0.74876501502566
hsa-miR-93-5p CSTF2T	0.425197036847657	0.685269138929001	0.480747716650116	NA	NA	1.11012604488394e-19	0.99567610006945
hsa-miR-17-5p CSTF2T	0.0192179333766826	0.261035038085125	0.480747716650116	0.151402286537991	NA	4.42405682301394e-19	0.285801909552337
hsa-miR-23c CSTF2T	NA	NA	NA	NA	NA	1.59827015554398e-18	0.556470435854546
hsa-miR-92a-3p CSTF2T	NA	NA	NA	NA	NA	2.95547255602552e-18	0.710229174933002
hsa-miR-128-3p CPSF6	NA	0.999909352756593	0.502745430696718	NA	NA	3.61278475794037e-18	1.09823079488463e-13
hsa-miR-186-5p CSTF2T	0.516236393900829	0.711454357058463	NA	0.823955528007654	NA	4.02571406041352e-18	0.0102070046485504
hsa-miR-19a-3p CSTF2T	0.0221264567312448	0.990006334086911	0.49966086466933	0.0557298616252538	NA	4.05505543271674e-18	0.990546956248358
hsa-miR-424-5p CSTF2T	NA	0.840048047244707	NA	NA	NA	4.26159659902002e-18	0.604348964008101
hsa-miR-15a-5p ELAVL1	0.586431622664807	0.999999418043548	NA	0.356814261861918	NA	5.64081586652614e-18	0.999291348335623
hsa-miR-374b-5p CSTF2T	NA	0.999517705448672	NA	NA	NA	6.02783346272582e-18	0.0168261278770392
hsa-let-7d-5p CSTF2T	0.0532136867376796	0.611805908147678	NA	NA	NA	1.15391414703228e-17	0.0102979624534857
hsa-miR-26b-5p CSTF2T	NA	0.00585626884883861	NA	0.691051410701442	NA	1.17509923883233e-17	0.92823615855586
hsa-miR-92b-3p CSTF2T	NA	0.332846064526169	NA	NA	NA	1.27324182505651e-17	0.830903793397727
hsa-miR-320a ATXN2	NA	0.000196777059914818	0.573976725969663	0.101578924161043	NA	1.4064440203689e-17	0.325838338960079
hsa-miR-181a-5p MOV10	NA	2.33967043706181e-05	NA	NA	NA	1.80619950671403e-17	9.39439442872401e-16
hsa-miR-543 CSTF2T	NA	NA	NA	NA	NA	6.42789328754174e-17	NA
hsa-miR-20a-5p CSTF2T	0.107680342262741	0.261035038085125	0.480747716650116	0.0474687163208989	NA	9.87535411234298e-17	0.634246386351804
hsa-miR-30d-5p FMR1	0.327659704430691	0.0812389874244428	NA	NA	NA	1.10933366340135e-16	0.698972156988134
hsa-miR-148b-3p FMR1	NA	0.328686262681607	NA	NA	NA	2.91829402748841e-16	0.358821935770021
hsa-miR-194-5p CSTF2T	NA	0.844638626415115	0.292628484805655	NA	NA	5.27224273438188e-16	0.0524979846597666
hsa-miR-141-3p CSTF2T	NA	0.398175287005571	0.367131486997262	NA	NA	9.57190579756639e-16	0.00147098987498681
hsa-miR-23a-3p FMR1	NA	0.902320399058393	0.209360553661906	NA	NA	1.21689288796753e-15	NA
hsa-miR-200b-3p CSTF2T	NA	0.871843527480012	NA	NA	NA	1.73849571104701e-15	0.999442551988461
hsa-miR-142-5p FMR1	NA	0.442805014136646	NA	NA	NA	5.35644990807243e-15	0.785956208385424
hsa-miR-29a-3p ATXN2	0.0817128884308118	2.37910583690126e-05	0.327029357358415	0.423443471693396	NA	5.59496357576684e-15	0.601327075201644
hsa-miR-30c-5p CSTF2	NA	0.000389347491825111	NA	0.776765774520299	NA	6.64831659988477e-15	0.994051952539775
hsa-miR-323a-3p CSTF2T	NA	0.978556804885408	NA	NA	NA	7.32375857217374e-15	0.0105885679958787
hsa-miR-1-3p FMR1	NA	0.687276783876451	NA	NA	NA	2.21527464029883e-14	0.992592884505061
hsa-miR-128-3p FMR1	NA	0.999275188226012	NA	NA	NA	2.37644052412534e-14	0.0008687169511992
hsa-miR-181c-5p CSTF2T	NA	0.432266776644422	NA	0.826142326881037	NA	2.50990597217048e-14	0.538225867800023
hsa-miR-429 CSTF2T	NA	0.0283889483310728	NA	NA	NA	2.65074431040891e-14	0.980952321128207
hsa-miR-148b-3p CSTF2T	0.035832564300746	0.0235427952893202	NA	NA	NA	3.28254328803418e-14	2.59646077879417e-06
hsa-miR-30b-5p U2AF2	NA	1.15952480680594e-05	NA	NA	NA	3.85728963268849e-14	NA
hsa-miR-200a-3p CSTF2T	NA	0.0397926123636189	NA	0.603324518818543	NA	6.50314638540895e-14	0.903135043113594
hsa-miR-30c-5p U2AF2	NA	0.00314285516361163	NA	NA	NA	2.00660871871494e-13	0.951793533985039
hsa-miR-199b-3p FMR1	NA	0.178586177374154	NA	0.408304984680089	NA	2.10052574135738e-13	0.976383016055166
hsa-let-7b-5p CSTF2T	NA	0.611805908147678	NA	NA	NA	2.77403941337036e-13	0.0008687169511992
hsa-miR-181a-5p FMR1	NA	0.147629503329172	NA	NA	NA	3.74997550293848e-13	0.800058856367032
hsa-miR-374a-5p CSTF2T	NA	0.023569662520075	0.371032551865807	0.613115980841302	NA	4.82240284406161e-13	2.03687630491583e-07
hsa-miR-329-3p CSTF2T	NA	NA	NA	NA	NA	7.58454811739411e-13	NA
hsa-miR-181d-5p CSTF2	0.465742817641863	0.622905661189271	NA	0.776765774520299	NA	8.28681378746964e-13	0.336427116230198
hsa-miR-199a-3p FMR1	NA	0.178586177374154	NA	0.408304984680089	NA	1.00306735648047e-12	0.976383016055166
hsa-miR-98-5p CSTF2T	0.306251158633028	0.148665444328801	NA	NA	NA	1.09735604011202e-12	0.00473196231399798
hsa-miR-130b-3p CSTF2T	NA	0.874547229715061	NA	0.339406700944463	NA	2.27808046969397e-12	0.0130711903379402
hsa-let-7c-5p CSTF2T	0.306251158633028	0.993758272429674	0.351283911236904	0.0131101461708947	NA	4.26233501456139e-12	5.00867153922769e-05
hsa-miR-223-3p CSTF2T	NA	0.942206906856208	NA	NA	NA	4.45405389549811e-12	0.270074504744675
hsa-let-7c-5p ZC3H7B	NA	NA	NA	0.330363670261103	NA	6.06268053594117e-12	0.383283543326143
hsa-miR-30c-5p FMR1	0.0614053064003043	0.896814174272064	0.371032551865807	NA	NA	6.8840664219111e-12	0.967232046110826
hsa-miR-374b-5p ELAVL1	0.518757710068587	0.996080161139828	NA	0.519990484607397	NA	7.17314085056731e-12	0.998482157676637
hsa-miR-9-5p CSTF2T	NA	0.878244942721048	0.314161671513374	NA	NA	1.04857698450289e-11	0.0343988276935049
hsa-miR-144-3p FMR1	0.317039253355522	0.777977714441074	NA	NA	NA	1.05912617126982e-11	NA
hsa-miR-1-3p ZC3H7B	NA	0.85838410602386	NA	0.00417398184676758	NA	1.07937066706049e-11	0.979216510178439
hsa-miR-30c-5p UPF1	NA	0.0622569506509195	NA	NA	NA	1.1522610795201e-11	0.954405607288542
hsa-miR-32-5p CSTF2T	0.33464815705199	0.825754875126049	NA	NA	NA	1.22651833162786e-11	0.710229174933002
hsa-let-7d-5p ELAVL1	0.206899107609126	0.117891528907698	NA	0.146019207223111	NA	1.52089301574341e-11	0.952435254131841
hsa-miR-29a-3p CSTF2T	0.257500169643197	0.056249320124892	NA	NA	NA	1.55235349041634e-11	0.289908038497117
hsa-miR-320c CSTF2T	NA	NA	0.242847256328472	0.111601896940822	NA	1.55869209665165e-11	0.776337334722686
hsa-miR-320d CSTF2T	NA	0.945172898005015	NA	NA	NA	1.55869209665165e-11	0.981927558619787
hsa-miR-145-5p FIP1L1	NA	0.0144145135692022	NA	NA	NA	1.62447634192269e-11	0.998056558094989
hsa-miR-497-5p FMR1	NA	0.00439189270916251	NA	NA	NA	1.82556788386815e-11	NA
hsa-miR-381-3p ATXN2	NA	0.994712154812678	0.689231041113713	0.908100482576803	NA	2.50065788121208e-11	0.836245675104434
hsa-miR-181b-5p FMR1	NA	0.0409957567428733	NA	NA	NA	3.32376530560751e-11	0.442411366632396
hsa-miR-493-5p CSTF2T	NA	0.537963436406242	NA	0.556105310363954	NA	5.14092713871123e-11	0.403261434064482
hsa-miR-128-3p CPSF7	0.178712834587608	0.999994717884155	NA	NA	NA	0.00109667415791542	1.55942110048912e-28
hsa-miR-181d-5p MOV10	NA	0.997641837116756	NA	0.768236441335544	0.142978428064203	0.998540981103202	5.03560191764155e-18
hsa-miR-92a-3p MOV10	NA	0.476476623303149	0.0236634921534215	NA	NA	0.998760976141608	1.26101371352525e-17
hsa-miR-181c-5p MOV10	NA	NA	0.160649027608414	0.431427463438797	NA	0.112770985137968	7.05804317731887e-17
hsa-miR-148b-3p CPSF7	NA	0.127718047960021	NA	NA	NA	0.99948962069862	1.38034953886656e-13
hsa-miR-128-3p ZC3H7B	0.249702004828769	0.996302986846286	NA	0.497020964520417	NA	0.170652692120068	4.41211504487816e-12
hsa-miR-29b-3p MOV10	NA	0.5464851218041	NA	NA	NA	NA	6.25954596019452e-12
hsa-miR-19b-3p MOV10	0.391194005670195	0.104086442485827	0.444198485094651	0.12033461362572	NA	0.140188358597837	4.64666603260963e-11
hsa-miR-128-3p CSTF2	NA	0.963409933383793	NA	NA	0.0821395326975504	0.982367934200186	1.11984298943721e-10
hsa-miR-135b-5p TARDBP	NA	0.994982051111966	NA	NA	NA	NA	1.16251606380856e-10
hsa-miR-30b-5p PTBP1	NA	0.000101555650508886	NA	0.55052345916428	NA	0.00117650520102711	3.16649667120049e-10
hsa-miR-30e-5p CPSF7	0.635184539545227	0.999999432415518	0.118940562680893	0.910369846067361	NA	0.999999977951757	6.86644121357125e-10
hsa-miR-130a-3p MOV10	NA	0.0622569506509195	0.416012471062403	NA	NA	0.999645829040374	8.45805444478352e-10
hsa-miR-181d-5p CPSF7	0.383543237569697	0.999989979106323	0.78823237501486	0.957137624807099	0.044451872861737	0.999999997883612	9.37505039917769e-10
hsa-miR-152-3p CPSF7	NA	0.99807028573186	NA	0.645522070611095	0.103671652982491	0.667870954426095	1.08162058697402e-09
hsa-miR-128-3p ATXN2	NA	0.971206466523341	NA	0.902172576872391	NA	5.71387575783373e-07	1.30993997616339e-09
hsa-miR-21-5p MOV10	NA	6.00771078427893e-05	0.270419633745955	NA	NA	NA	1.38673531981786e-09
hsa-miR-340-5p PUM2	NA	0.00964974859563253	NA	NA	NA	0.988180140608686	1.78214501830047e-09
hsa-miR-200c-3p IGF2BP3	0.0835459827412906	0.995361685822896	0.426745854942283	0.00678254669215973	NA	0.630359284613567	2.13402388131959e-09
hsa-miR-30e-5p CSTF2	NA	0.0171570051403779	0.523811754425425	NA	NA	0.999800548990875	2.69057044983513e-09
hsa-miR-194-5p TARDBP	NA	0.0181787374289666	0.382592142542237	NA	0.0989306934280411	0.0033924046291982	3.63850428610643e-09
hsa-miR-655-3p CSTF2T	NA	NA	NA	NA	NA	3.44743064710395e-09	4.78229764893182e-09
hsa-miR-497-5p CPSF7	0.391194005670195	0.929978706672186	NA	NA	NA	0.975760310535944	5.13656944439901e-09
hsa-let-7d-5p PTBP1	NA	0.997993236604494	NA	0.533353347229738	NA	1.39907801681648e-06	6.88656671338165e-09
hsa-miR-107 TARDBP	NA	0.958747311842999	NA	NA	NA	0.302102781184119	1.07878073190255e-08
hsa-miR-128-3p NUDT21	NA	0.997276205690601	0.301321674530393	0.515527526818403	NA	0.000176047102699669	1.10147243444055e-08
hsa-miR-30d-5p TIAL1	0.280412057821634	0.957441467241703	NA	NA	NA	0.838546566014942	1.17645437648931e-08
hsa-miR-217 TARDBP	NA	0.512989833248523	NA	0.490696370762896	NA	0.992784659229862	1.32457631730839e-08
hsa-miR-130a-3p CPSF7	0.413057645498775	0.993046924847536	0.467743655573391	0.720446846034045	NA	0.629327027432859	2.15487275256771e-08
hsa-miR-148b-3p TARDBP	NA	0.00687152494004639	0.487130183870796	0.743864786491169	0.132744162693486	0.478522573356252	2.82768612656434e-08
hsa-miR-186-5p ATXN2	NA	0.938949991896852	NA	0.880510706885803	NA	0.977750981740826	3.04615784000959e-08
hsa-miR-30e-5p CSTF2T	0.476793273571214	0.901471347603123	NA	NA	NA	0.999857387099691	5.26936365760596e-08
hsa-let-7c-5p TARDBP	NA	0.999296345993581	NA	NA	0.116581410684015	0.866093987706746	9.52589557338049e-08
hsa-miR-186-5p TIAL1	NA	0.442805014136646	NA	NA	NA	NA	1.79377619389726e-07
hsa-miR-30c-5p MOV10	NA	0.625619753902621	0.0886400011444989	0.628155658406343	NA	0.162202362527307	1.81623817913024e-07
hsa-miR-128-3p FUBP3	NA	NA	NA	NA	NA	0.325185258610776	2.87929002371259e-07
hsa-miR-107 CPSF7	NA	0.885591074261602	NA	NA	NA	0.829736837155677	3.68844937737819e-07
hsa-miR-148b-3p ATXN2	NA	0.0306746748162394	NA	NA	0.172964176727366	0.957772165114603	4.0289303684918e-07
hsa-miR-181d-5p FAM120A	NA	0.968627638456305	NA	NA	NA	NA	4.18317843184017e-07
hsa-let-7f-5p HNRNPD	NA	0.81593115507118	NA	0.0565206134361199	NA	NA	4.53723401408022e-07
hsa-miR-32-5p CPSF7	NA	0.999990916010634	NA	0.175410454583716	NA	0.980151631994075	5.17569549104545e-07
hsa-let-7i-5p EWSR1	NA	NA	NA	0.0735621294248114	NA	0.00397798051752216	5.77460815131409e-07
hsa-miR-30d-5p CPSF7	0.635184539545227	0.49847485539516	0.694944914040082	0.910369846067361	NA	0.999639171917702	7.32186723165187e-07
hsa-miR-130b-3p MOV10	NA	0.0108330118610098	NA	NA	NA	0.9073241619869	7.50653589938114e-07
hsa-let-7f-5p FIP1L1	NA	0.928602573967659	NA	0.503267040803417	NA	NA	9.91360972683232e-07
hsa-miR-96-5p NUDT21	NA	0.6450970709998	0.228672972230773	NA	NA	0.224120493799643	1.19197464691288e-06
hsa-let-7d-5p DDX55	0.140556536515332	NA	NA	0.0533019417495574	NA	0.750099860534295	1.36930484358588e-06
hsa-miR-320b TIA1	NA	NA	NA	NA	NA	0.929229002234501	1.36930484358588e-06
hsa-miR-195-5p MOV10	NA	0.0101389086929413	NA	NA	NA	0.999795266650403	1.8500588268622e-06
hsa-miR-9-5p TARDBP	0.0165354041326986	0.0514535719028515	0.0249178517719579	NA	NA	NA	2.22990469010735e-06
hsa-miR-181c-5p CPSF7	0.734785860795626	0.999999882950436	0.78823237501486	0.611968440385373	0.282801092209401	NA	2.26003464457837e-06
hsa-miR-374b-5p ATXN2	0.462943952586441	0.999994541158794	NA	NA	0.14523630213492	0.995098154722755	2.90403303816775e-06
hsa-miR-27b-3p TIAL1	NA	NA	NA	NA	NA	0.823611517995826	2.95465299818552e-06
hsa-let-7g-5p FIP1L1	NA	0.835101869482518	0.292628484805655	0.503267040803417	NA	0.964608360436159	3.2569327126203e-06
hsa-miR-92b-3p ATXN2	0.548008532940636	0.648727383402766	NA	NA	NA	0.99990387135218	3.30204347206289e-06
hsa-miR-29c-3p TARDBP	0.468527106607937	0.028953026148783	0.523811754425425	0.779538571268614	NA	0.999816576973951	3.36264425154359e-06
hsa-miR-106b-5p TIA1	0.0251089890139017	0.855919945531044	NA	NA	NA	0.985017721268099	3.41702466351889e-06
hsa-miR-29c-3p PTBP1	0.153919261458193	0.0309399725914532	NA	0.0631538637709942	NA	0.795897519973965	3.61203801838955e-06
hsa-miR-374a-5p TARDBP	NA	3.17949953392043e-05	NA	NA	NA	0.996828534520119	3.78272159815546e-06
hsa-miR-497-5p HNRNPC	0.53604304055566	0.942652075381416	NA	NA	NA	0.999326933314506	4.03780948553717e-06
hsa-miR-135b-5p CSTF2	NA	0.741790634798508	NA	NA	NA	0.855843067820379	4.07606667463942e-06
hsa-miR-181c-5p PUM2	NA	0.0308594330492147	NA	NA	NA	0.999574839136371	4.17910426796256e-06
hsa-miR-32-5p TIAL1	NA	NA	NA	0.259074732380144	0.0311489619117253	0.398917897918189	4.4304418090118e-06
hsa-miR-181a-5p CPSF7	0.150202303230992	0.890566975894257	0.78823237501486	0.822911551399391	0.044451872861737	0.999999999908375	4.54548927791319e-06
hsa-miR-27b-3p CPSF7	NA	0.816265095833121	NA	NA	NA	0.999998779432005	4.94649006640856e-06
hsa-miR-17-5p MOV10	NA	0.0806385727376007	0.0543487430845644	0.819499091075452	NA	0.999995970975567	5.27851998538292e-06
hsa-miR-96-5p CPSF7	NA	0.954330382526499	NA	NA	NA	0.581052106611864	5.50648196707934e-06
hsa-miR-152-3p ATXN2	NA	0.981071594188096	NA	0.538795421099247	0.172964176727366	3.29179553527023e-07	5.61687906788852e-06
hsa-let-7c-5p DDX55	0.140556536515332	NA	NA	0.00663120229440024	NA	0.929229002234501	5.67095247393231e-06
hsa-miR-221-3p PUM2	NA	0.210735507754429	NA	NA	NA	0.0038119559036233	5.67095247393231e-06
hsa-miR-19a-3p FIP1L1	0.0467140504584024	0.905352100864613	NA	0.556105310363954	NA	0.939189288685812	6.97770380355835e-06
hsa-miR-152-3p ZC3H7B	NA	0.589730669764263	NA	0.014350853433922	NA	NA	7.03457086941056e-06
hsa-miR-98-5p HNRNPD	0.14503404830759	NA	NA	NA	NA	NA	7.74760995065129e-06
hsa-miR-129-5p HNRNPC	NA	0.875652855866869	NA	NA	NA	0.959085272727659	8.68972991135573e-06
hsa-miR-195-5p FAM120A	NA	0.542075480576327	NA	0.277360376792947	NA	0.695709023350785	8.8203746968757e-06
hsa-miR-27b-3p TIA1	NA	0.929153637075254	NA	0.277360376792947	NA	0.906923239640882	8.8203746968757e-06
hsa-miR-32-5p PTBP1	NA	NA	NA	NA	NA	0.608360989657423	9.5034316089028e-06
hsa-miR-205-5p MOV10	NA	0.923564706076386	NA	NA	NA	0.35613866236337	1.17771198742146e-05
hsa-miR-128-3p TIA1	NA	NA	0.153723121372761	NA	NA	0.915046863344347	1.21958595667033e-05
