# Supplementary material for: A Survey of Regulatory Interactions Among RNA Binding Proteins and MicroRNAs in Cancer
Source: Front Genet. 2020 Sep 8;11:515094. doi: 10.3389/fgene.2020.515094 (PMC7506142; doi:10.3389/fgene.2020.515094)
Supplement: TABLE S1 — Summary of TCGA data. Number of patients for each cancer type. Each row represents a type of cancer. Column 3 and 4 represent the number of miRNA and mRNA after we remove the miRNA and mRNA with more than 30% missing value. Column 5 and 6 represent the number of normal samples and tumor samples. [file Data_Sheet_2.ZIP › Supplementary Table S18_sig_RBP_RBP pairs_7cancers.txt]

sig_all..RBP.RBP.pair.	top_brca_2.pvalue	top_kirc_2.pvalue	top_lihc_2.pvalue	top_luad_2.pvalue	top_lusc_2.pvalue	top_prad_2.pvalue	top_thca_2.pvalue	number
CPSF6 CPSF7	4.46566148366515e-74	5.1323399368514e-84	1.53655738597615e-17	2.78485366879197e-51	8.18365351762295e-12	5.52016956996941e-302	2.83444996980859e-126	7
CPSF7 ZC3H7B	1.49847058308502e-32	5.51691332997454e-10	1.10609880713703e-220	2.02403863064832e-48	2.0896193798839e-06	1.95495719973615e-145	4.58081947284613e-96	7
CPSF6 YTHDC1	3.73204474848729e-27	0.003054120324258	2.79094490421341e-200	2.73424938994671e-50	2.00895336244227e-13	1.20718579492704e-86	9.51686527545935e-66	7
ATXN2 DICER1	1.62459351301587e-05	0.00142894881362315	0.00731779854488241	1.02246566988464e-18	0.0031052060376209	6.46674224079894e-10	3.68150198734229e-14	7
CPSF7 CSTF2T	1.21451235232297e-74	1.10966554715639e-07	8.02305795808378e-111	0.0289071351158343	1	3.19991789872139e-217	2.75527393113692e-69	6
CPSF6 UPF1	4.27265055235637e-62	1.84756251167857e-51	1.82976105924441e-49	2.24219510091621e-45	3.50649738415121e-26	4.80662172022687e-146	1	6
DDX3X DDX6	2.57649473950004e-58	6.15565676393629e-31	2.730825818418e-14	6.96468331983136e-15	0.999962405943439	2.99162303431356e-16	2.35935669667518e-06	6
CPSF6 FUBP3	4.55178178621613e-32	0.0278320678467196	1.81590971086748e-19	5.50999215602635e-05	0.0234321437077382	0.0630351163643033	4.45944207221987e-50	6
DDX3X FMR1	3.52874237691907e-28	1.83699379237063e-10	8.76980117745461e-16	1	0.0141941171489505	2.5338777011859e-44	1.93261965351801e-31	6
ATXN2 CPSF6	4.8700186579821e-23	2.93425410728255e-104	0.999999642818704	5.21830055591783e-11	2.59683929676695e-54	1.25249095331896e-234	7.01713662476925e-206	6
CPSF6 U2AF2	4.22089892648624e-18	0.0257621943484997	0.000913643729310355	1	4.46055418792422e-06	5.00706404162686e-69	1.93670586204756e-39	6
UPF1 YTHDC1	9.00848076545925e-16	5.02879858861113e-08	0.00895681136720606	1.34690485499703e-114	5.21777793777413e-50	1.62495999404267e-08	1	6
ATXN2 PUM2	1.03447172474682e-15	1.33244561965394e-14	1.95750996307563e-06	5.95179162972943e-05	0.999730534699249	2.3165287298927e-80	6.13076832423866e-35	6
ATXN2 FUBP3	3.05921618385744e-15	4.49110266983646e-12	6.18185688813566e-44	7.48456910305734e-60	0.866234118203859	2.52524059305997e-05	3.34780375051877e-38	6
DDX6 FAM120A	2.24764501757034e-11	6.28299388940599e-13	0.999984915619592	1.73804393548317e-22	6.72778450310806e-16	1.25964046094169e-06	1.77807430808599e-05	6
CPSF6 DDX3X	1.22411546403141e-10	1.59641642876418e-10	2.73388663626205e-11	1.1266841650453e-32	0.666808905127256	7.64832417336817e-59	6.95688052258782e-66	6
CPSF6 ZC3H7B	3.77224213807444e-09	6.51284579703468e-71	2.64333664903227e-62	0.891842842885466	6.17095645065614e-16	1.07695352362115e-120	4.10003935866697e-48	6
ATXN2 HNRNPM	2.04689798840054e-07	0.230636342580276	0.0135580298080617	3.04905451221643e-13	0.00417691097085664	1.26256311408689e-05	0.0115636043086651	6
CPSF7 RBM15	2.3316498480274e-07	2.22757451193078e-28	0.00102634261795817	1.22250109589985e-11	0.999751252541325	4.01544558465409e-05	2.49268039933975e-33	6
CPSF6 QKI	3.55819725400914e-07	0.0398488298426081	7.82162271850501e-06	0.949826678980979	0.00324067278018493	2.34601646355967e-05	7.67910499151201e-06	6
YTHDC1 ZC3H7B	3.86883925413122e-07	1.11127096297736e-16	4.88931910984416e-134	8.87875603308335e-37	0.91849285355369	2.10004317530414e-33	3.16030557735327e-62	6
DDX6 YTHDC1	5.2284310785976e-06	4.18609058139599e-08	6.12927862216322e-37	6.07238958378052e-81	0.98252241795987	2.22672349586127e-22	0.000254456676933019	6
CPSF6 EWSR1	2.12623085291544e-05	2.07558719335659e-18	0.00159898166550564	1.39397271596551e-10	4.97679792121685e-07	0.00140395688890646	0.125401083485881	6
UCHL5 YTHDC1	6.25820287613355e-05	3.32582616697077e-06	0.00209349463958038	0.013270482694609	NA	0.00360193799579101	1.81284490759428e-06	6
DDX3X RPS3	0.000157766538426883	2.29630963718197e-08	1.4293409395642e-06	8.18437589163652e-12	0.981156035329136	0.00699322358906865	4.65474200747222e-15	6
CSTF2T EWSR1	0.00200786769387628	3.79547230280812e-11	6.18610548422003e-12	4.39197208899269e-06	0.999999999956101	4.31167848620432e-14	0.00410806505407131	6
DDX3X ZC3H7B	0.00264732148799991	1.10596474255546e-62	4.63151652327499e-57	3.41151914422555e-21	0.788757201687669	1.22873370993583e-20	2.24090839392609e-69	6
GTF2F1 U2AF2	0.00508699593559737	0.0203420381082964	0.00488467945220182	0.043659901358552	0.000298811367051384	7.84479970235074e-07	0.293591972905163	6
CPSF7 YTHDC1	0.00569431908493416	0.998665857533489	1.5025550290686e-99	2.91950470999059e-183	0.00752307166923782	1.4512235999066e-119	2.22442817277546e-45	6
CPSF6 RBM15B	0.00656871034775747	3.96647376752143e-38	7.76312540864281e-06	3.40548110710659e-31	6.38061732510181e-14	6.94023069212865e-41	0.9999999939998	6
CPSF4 CSTF2	0.00781884145562463	5.44759666747719e-19	0.00166856192987088	1	6.79281059046182e-14	1.10023673988703e-07	5.67896965526455e-14	6
RPS3 ZC3H7B	0.0132213494745215	0.00404602205480042	9.87157790387021e-08	1.2492201259453e-07	0.00351606807044782	0.603945408483115	0.000743737167000614	6
DHX30 U2AF2	0.0236715304127137	0.00192418963909624	0.862524689751493	0.00450542580522427	0.0021964770595302	0.000363474741386795	0.000968784509382348	6
CPSF6 HNRNPU	0.0305370145162586	0.000281414622445174	1.08971250875034e-07	0.001244412456994	0.0179511967335466	8.32110425628787e-14	0.313161033441828	6
CPSF6 SUB1	0.99999945927023	1.33770181458016e-24	3.8035270615933e-18	1.04961621235923e-09	9.20328634261225e-23	2.77414877225228e-28	8.52258435353089e-11	6
CPSF6 DDX6	0.422051003022992	8.42455114430884e-13	1.39537011468005e-76	7.93564907198118e-09	4.21305987407499e-07	4.63388410856984e-41	2.14886990877645e-08	6
DDX6 ZC3H7B	0.200825002945655	1.26242200540732e-12	5.99335838713372e-17	9.99552142418479e-11	0.00432792893123265	7.98133673909695e-07	5.5974880263555e-21	6
HNRNPU ZC3H7B	0.998386119174782	6.67610762320417e-07	1.52196746915527e-07	3.12582137358923e-08	1.12138369903924e-05	1.36135825822317e-19	0.0485836744297276	6
FUBP3 MOV10	0.999772129378369	4.01695828655607e-06	1.16034886237033e-12	1.9019679601684e-12	3.05874773311117e-05	0.0083516044127274	1.87674124653808e-52	6
CPSF6 RPS3	0.495647503976343	0.00164459927231137	4.02585186035963e-07	0.000401239997776566	5.78291749632416e-05	0.00124265834607345	0.00114283078931357	6
CPSF6 NUDT21	0	1.75401704826764e-34	9.27135985027306e-280	0.999980019268558	0.983368059499196	1.03941693920309e-132	2.5064842620266e-13	5
NUDT21 PUM2	1.88343598807692e-144	4.31324707051754e-25	7.72366279222863e-35	0.999999999994367	0.999999887762739	8.11179055279073e-31	7.47106551610839e-46	5
CPSF6 PUM2	1.82901287744016e-135	1.30322125373131e-22	7.96286248836955e-26	0.999999770129551	0.938978899706723	1.67845905235529e-111	8.77921926865248e-46	5
CAPRIN1 ZC3H7B	7.44459249441758e-127	1.00217377125435e-71	2.09580153433968e-116	1	0.99999999999931	3.99339446761762e-73	1.20757455051795e-42	5
CPSF7 TARDBP	2.36135765675571e-112	1	9.52649481621572e-15	0	2.41824194207076e-83	1	1.96569784703008e-133	5
CAPRIN1 CSTF2	7.80672479249993e-112	7.43688903768604e-69	7.18454496707553e-17	1	0.999999992692781	0.000104162165351929	2.50223077058105e-41	5
CSTF2T NUDT21	2.38457781044764e-80	3.68401391757298e-16	2.29384765183908e-103	1	0.99999999999999	1.91135612803275e-36	1.18243453621869e-16	5
DDX3X PUM2	1.97440032968154e-79	1.89985776763542e-16	2.9568443122464e-15	1	0.996941608364992	4.29793891495565e-22	1.31341669538064e-25	5
FAM120A FMR1	3.65780234355712e-78	9.09705923856202e-06	9.31735703067559e-17	0.999999999999926	0.997631201831924	4.06021782815459e-57	2.26582095198664e-09	5
NUDT21 ZC3H7B	1.26760740706187e-76	8.49565992114541e-33	8.33883030436652e-107	1	0.999999999999998	1.82800199455965e-39	1.08169387834747e-22	5
FMR1 PUM2	3.72041999760133e-57	1.07390057964567e-09	6.14622261606031e-32	0.999996776207555	0.999999572563128	1.61446590168737e-44	2.42378232186679e-14	5
DGCR8 TARDBP	6.12513369786157e-51	1.37073777656283e-05	0.999996251829655	7.04224401386424e-48	1.12246282519466e-17	0.99999999833616	0.00283558228101833	5
CPSF6 FMR1	7.16541927424623e-49	7.95294939309803e-13	3.13391093532451e-14	1	0.996958926041518	6.81436984562487e-105	2.17820884927286e-29	5
CAPRIN1 DDX3X	5.77283131666483e-47	7.49959233333088e-11	3.70810759221871e-07	1	0.99956811716418	1.36215312516285e-11	8.01209997603119e-48	5
CPSF3 FIP1L1	4.47056379390014e-46	0.0955167741482134	8.08273397445829e-06	1.25680727226785e-07	1.31285537064526e-21	0.486849603794981	2.63266765050535e-07	5
FUS UPF1	4.00399569587295e-41	3.41339345504868e-08	0.999999999964658	0.491403871916199	6.47311915656284e-63	8.87927750898949e-05	0.000158261944304073	5
CSTF2T DDX3X	1.55364029904777e-30	3.253051286076e-05	1.72784142385824e-09	1	0.999999999999937	2.52119023073559e-40	3.70472267661629e-08	5
DDX6 FMR1	3.65127985652856e-30	8.20386118622714e-10	0.0132647050651349	0.99994490208267	0.999906615789274	9.24864316594007e-20	1.82512359119792e-07	5
DDX3X YTHDC1	7.72204809445771e-30	0.999998022884601	8.45120375035178e-54	2.39573578735398e-138	0.999987210038921	1.34868064270185e-13	7.88769175337367e-81	5
DDX3X FAM120A	1.34309503088886e-28	4.48004427831353e-18	0.999999999999993	9.60725900954874e-13	0.986145548367384	1.17393889184241e-19	1.81483769887112e-21	5
CSTF2 YTHDC1	5.14923280392016e-28	6.79844385274262e-76	1.99460632315979e-15	1	0.999995899893394	6.19416987998824e-20	1.81813111803142e-12	5
ATXN2 UPF1	2.56989382691633e-27	3.86537684272527e-16	1	6.56959691104088e-155	3.12701243683832e-31	2.19185712309375e-84	1	5
FAM120A ZC3H7B	1.53090214784531e-25	1.0282147848481e-32	0.999993923536459	7.61106817045703e-07	0.999997486775475	8.51259273548226e-17	1.65210818539891e-26	5
FUBP3 PUM2	1.55441643902508e-25	6.780605665416e-06	5.78874619626895e-26	0.999999999999968	0.999914729198235	0.000255072976843639	2.00460955512356e-38	5
EWSR1 TIAL1	1.34139369171994e-24	1.14798432546138e-21	0.996493768731302	3.45459939225013e-42	0.0444764027786672	0.847586185520119	5.87490058967144e-24	5
PTBP1 TARDBP	8.14940048794959e-24	0.00136742842221319	1	4.74626104525917e-219	4.36653512020841e-28	1	2.98550781020648e-38	5
NUDT21 TIA1	1.41488858180448e-23	7.95540570807052e-06	2.18036491537518e-68	1	0.999999152825293	0.000454659387635184	5.39074476087176e-17	5
NUDT21 YTHDC1	1.5678962088467e-23	0.000366483808922979	1.37793756091976e-149	0.999970903461811	0.999775325860767	5.5698272391016e-40	2.13108605109584e-26	5
DDX3X NUDT21	3.6031866121485e-23	2.77277863052373e-33	2.14814517166807e-35	1	0.999667708280175	8.25371612871551e-11	1.12280605555427e-23	5
DDX6 NUDT21	8.95915802501842e-21	1.33767610466491e-15	2.29689520688404e-30	0.607957072800002	NA	1.40116432748371e-14	1.28892642471975e-10	5
PTBP1 TIAL1	1.34555896394227e-20	2.21618188689395e-13	0.999975272492126	3.51915810926419e-72	0.548168237128402	2.83126421203888e-05	1.06164245869466e-06	5
CPSF3 EWSR1	1.46473533009788e-20	0.0104710689047736	0.987082696140661	8.11332055293191e-06	0.459906398054824	4.46589932364808e-07	0.000331766016374408	5
NUDT21 SF3B1	2.10571938802084e-20	0.0216918977744421	3.55283877460501e-14	0.999999998969728	NA	1.13737299974203e-05	0.000454927240781964	5
FMR1 ZC3H7B	1.45048088612351e-19	4.39622025394174e-21	3.36944983008831e-220	1	0.999902168731299	1.37510483404457e-113	2.08873478065706e-53	5
CSTF2T UPF1	4.53083314654878e-19	2.26785687461731e-10	0.00291438499566	8.00011458938645e-05	1	1.216371581861e-74	1	5
KHSRP TIAL1	4.52721539606634e-18	5.62519524860133e-07	0.999057508189087	0.00872901217026221	0.945668027360709	4.18846371940361e-06	4.07304378119032e-05	5
FMR1 TIA1	2.91448983079898e-17	0.0317797844996063	8.0907648521478e-33	1	0.143723933716781	1.08953183490966e-49	2.06290701088643e-18	5
CPSF3 CSTF2	8.21298838964764e-17	0.00509808355191012	0.0051557496648803	1	8.11985927795573e-14	1	6.63842425897392e-10	5
DDX3X HNRNPK	5.12567831853726e-16	4.27885071939946e-06	0.000179344599165528	0.999679757273994	0.463815434036585	1.42473251971637e-08	0.000300164144376465	5
DDX6 PUM2	3.04116770773943e-14	6.64764311528123e-12	2.12228886458224e-07	1	NA	7.35365217391294e-15	4.45899621271198e-09	5
FUBP3 ZC3H7B	9.46677412951132e-14	1.59760925946552e-18	8.21846902591908e-48	1.26188805736215e-06	0.999997745213438	0.778536907082863	7.11408219949592e-56	5
CPSF4 TARDBP	1.54119248716536e-12	1.61560851063889e-09	0.0442152254396523	7.30541329372716e-05	0.605604743466862	0.137266138437012	0.00138999299551431	5
CPSF3 CPSF7	2.13503438888653e-12	0.999999962377648	4.39348799017526e-21	0.00066517867886983	0.996854029053163	1.38298090373638e-22	3.40263655426286e-10	5
CAPRIN1 FIP1L1	1.71294223928692e-11	0.00292622646612151	2.07807962714135e-74	0.95583799871241	0.999314389876183	0.00381114165063848	2.32681552440529e-30	5
DDX3X SF3B1	9.15043055098852e-11	0.00217778868480535	1.26649551820802e-15	0.999999510963966	0.985233864226531	5.5855154886011e-10	2.76459831469031e-15	5
CPSF3 ZC3H7B	1.10909987456343e-10	3.60182378443143e-05	1.64909681728712e-74	0.0743375891924793	0.999999993072876	7.2815614638099e-05	2.29485427497658e-54	5
CPSF3 TARDBP	1.49059388908807e-10	6.98619892430093e-09	1	9.44258604957945e-14	0.295123491219815	8.22677761802377e-16	1.19528481468241e-12	5
CSTF2T FMR1	4.80938070849198e-10	3.42430109651534e-08	0.000276887245532355	1	0.999999999999444	1.62764684722462e-05	5.00534015339422e-09	5
EWSR1 FAM120A	1.44976412622545e-08	0.0146424490708888	0.99999182293745	1.78219008509061e-07	0.00126668768452776	1.79221012249827e-05	0.999999994494285	5
FAM120A U2AF2	5.00239013026434e-08	0.0025330941568587	0.999986959863945	0.99999947908718	4.00197173859321e-08	9.49171017987922e-51	0.0167719688760639	5
HNRNPD TARDBP	3.42471757741344e-07	0.119752624753772	0.000439502758767788	1.23676036983262e-65	9.15813570344672e-18	1	4.56926330153726e-33	5
CSTF2 RBM15	1.48933185031017e-06	1.13413010326636e-25	1.33173347926526e-15	1	0.999437176824686	5.1407400700944e-08	2.31400125190669e-22	5
CPSF6 YTHDC2	4.48599771041062e-06	0.00372641519889073	0.0123528902382474	0.996522796336756	NA	2.88955470819668e-07	0.00314516067599983	5
CPSF6 METAP2	5.92526422978173e-06	0.00346824517894623	5.83176701317652e-05	0.000356356261626865	3.34558114967131e-08	0.963552654315088	0.956260261551459	5
ATXN2 FASTKD2	9.5150202663585e-06	0.999999999926408	2.81827931605887e-06	0.000797436086567621	0.00334345987800105	0.999999999999995	0.00128078660667619	5
AKAP8L U2AF2	1.81592833375442e-05	0.00185973416836333	0.611739703804107	0.00285010631463565	0.000307601811220656	0.00651173715026925	0.433748353646826	5
CSTF2T TARDBP	2.36718931890226e-05	2.71050521785484e-15	1.38317759019807e-10	0.000145955357983208	0.499403062594729	1	0.0038559793564096	5
CPSF1 CPSF7	2.9930506806861e-05	4.2194348087178e-10	0.000953179268840212	7.62188486362688e-13	3.07625343775973e-35	0.98817077884873	0.549489854019343	5
PUM2 TIA1	4.05221787608824e-05	0.00148640462689339	5.12887300083734e-31	1	0.999999854301087	3.98609339317603e-32	6.43914714387814e-14	5
DDX6 YTHDF3	4.54351090026537e-05	3.64728306831384e-07	0.997141140105501	0.0382029262569694	NA	0.00940241660318632	0.00496381095700746	5
CPSF3 HNRNPD	0.000103339507331844	2.10466025494026e-06	0.999808224770029	3.13689771640331e-06	1.81784839794552e-07	0.999999908340722	0.0059766659086337	5
CAPRIN1 NUDT21	0.000109863058725238	6.26364297486201e-06	7.01191888209824e-48	1	0.999999401786874	9.49297202322969e-14	2.29957251716177e-22	5
FAM120A UCHL5	0.000121061991605904	0.000502940752378933	0.748868101231287	0.033009171876036	NA	0.0226809618976643	8.18366890752381e-07	5
PUM2 QKI	0.000141274542244086	0.00706035867434695	0.000745388079440232	0.999999964928889	0.70245734161612	0.000114282260429195	6.41137593761921e-07	5
PUM2 YTHDC1	0.000297758931746451	3.99149468697492e-05	6.13406418558438e-69	0.999967354128199	0.99999333394881	1.24876115467417e-37	6.12552427211525e-24	5
AKAP8L DHX30	0.000333235358660181	8.08566949094585e-05	NA	4.46145641798574e-06	0.016396299016845	0.251497909706462	0.0184904586057216	5
TARDBP ZRANB2	0.000380822526337077	0.0379457626884866	8.58051427032736e-07	0.000445279536411354	NA	0.914934242995542	0.00513108604907689	5
CPSF6 GEMIN5	0.000589323556303245	0.988561198605139	2.53762017845675e-13	0.154312903325197	0.0344499873828378	4.28068281189673e-12	0.000633482084311906	5
CPSF3 CPSF4	0.000594968952017024	0.00348591367222126	3.42455314655626e-23	0.989036830564837	0.101273330375224	0.000826848435375821	1.53888563608627e-09	5
CAPRIN1 PUM2	0.00104364565695961	2.4079527257945e-10	6.68564784323635e-29	1	0.999989880836225	5.11855927618668e-28	1.12014397909236e-33	5
CPSF7 FAM120A	0.00108399572054138	1.21708775711678e-08	0.999999999918789	2.26781808342638e-31	0.412618380729272	3.61317233213078e-41	6.14217105975449e-12	5
CPSF3 TIA1	0.00179503144071803	7.94851063589295e-16	0.000745375509856641	0.913979737838222	NA	1.23202068555526e-13	0.0222897248102355	5
TARDBP YTHDC1	0.00194942545674314	0.999999999482998	1.13993739324588e-53	1.42679785858872e-258	1.71473338199974e-42	0.00308407115376681	1	5
CSTF2 NUDT21	0.00203391383863912	1.57489910662932e-35	4.2643683215277e-61	0.477152512041735	3.73963757144327e-08	0.999517389875607	1.85001206835978e-07	5
PUM2 ZRANB2	0.00244890446174237	0.027639834947005	0.0300231334472523	NA	NA	0.0214511194852051	0.00649027162143333	5
CSTF2T HNRNPM	0.00262354036713061	0.0816776995880756	0.000359207654147669	0.0380373581462839	0.713572942381675	0.000631490347590004	0.000604094842150261	5
DICER1 ZC3H7B	0.00289556077817476	0.000491821783667351	0.205449474318503	0.00704941431480949	0.00632327947754248	0.344807317755385	0.00740279587914747	5
STAU1 YTHDC1	0.00356889190611116	0.00121230476227668	0.558076842515731	6.89585934597769e-12	0.944486078703683	1.80406521066471e-12	2.68433045032817e-06	5
FIP1L1 FUBP3	0.00654875683312817	0.000309783076607058	4.99551994267768e-10	0.999999989812337	0.000191856349641127	0.162767561335913	4.57146091674726e-28	5
TARDBP TIA1	0.00712418657495388	8.79296393752046e-21	4.37093530513155e-38	1.74407499405361e-45	0.187511243875638	4.00456249406128e-33	0.525563180150573	5
HNRNPD UPF1	0.00881970824094205	3.33683538991261e-07	0.999997800726422	1.66107163453673e-33	0.00387300239898381	1	1.35987758537011e-38	5
FUBP3 YTHDC1	0.00889207542340102	0.956174735862319	2.32999439754707e-09	5.01649127153378e-14	0.000334581694929755	0.860765942678849	4.33064061267472e-26	5
ATXN2 ZNF622	0.00924625747227965	0.0175809917876903	0.99879916981972	0.000168314155582749	NA	3.54453358963636e-05	6.12217417163861e-08	5
CPSF6 ZRANB2	0.0106078129960506	0.337304435242889	0.0379176252312472	0.993047083213453	0.0428063155203299	0.00608991827973203	7.14355703096389e-06	5
CPSF6 UCHL5	0.0142356487685172	1.59800432202281e-07	0.0214029374509532	0.231148160554276	0.152119371363397	4.61063968028835e-05	0.0059487986531974	5
DGCR8 PTBP1	0.0188471916493557	1.22649491567494e-06	0.994767620490051	2.29671195482559e-14	0.00460515588758305	0.000126276978181198	0.999993397535758	5
EWSR1 UPF1	0.0226612280354418	0.99586352471829	1.35995926290355e-30	1.98318177915051e-17	1.78668635970559e-29	1.44459271260045e-35	0.404264818370033	5
RBM15B TARDBP	0.0291191817675534	0.39743239762509	3.24301778349462e-17	3.12773253567442e-143	9.7257978335199e-51	1	9.0163068283368e-08	5
ATXN2 RPS3	0.0308242490280583	0.986640840453578	0.999981241893415	2.9289155365277e-24	1.53729489271597e-07	2.32505204543004e-19	1.82426998051636e-21	5
DDX6 FUBP3	0.0318708344617675	0.0565962806786733	7.32931370129523e-15	9.91587374490094e-06	0.997894991723062	0.00410166012407448	3.14333845425825e-18	5
ILF3 UPF1	0.0340337685660904	1.03178993071093e-05	0.00995458618920191	8.8133473566087e-11	1.85800980367474e-06	0.99999759994167	0.999999999993624	5
PUM2 TARDBP	0.0357515981782198	1.14536259387923e-15	0.434054518306373	2.7381146632921e-16	1.8232484748297e-05	0.999999999990051	4.16196820214012e-12	5
CPSF7 DHX30	0.0373997797371947	0.00209388729314893	0.978898528841576	6.30164487083617e-05	0.0199623120205329	0.537275744990326	0.0232533593037746	5
PUM2 UCHL5	0.0397306890727204	0.0282815178105384	0.565613131609343	NA	0.0208733613603373	0.000570176100127827	8.17067159446951e-05	5
GRWD1 PTBP1	0.0467512181065652	0.00436664954448413	NA	0.000133179440872424	NA	2.32920283179243e-06	0.0371523322355793	5
CSTF2T U2AF2	0.0492428009413592	3.71402558695975e-27	2.23990344378398e-57	1	0.99999999835817	1.85514209376699e-108	4.42049386228132e-43	5
CPSF7 DDX3X	0.999384588156556	5.46666318432028e-47	2.70277438201624e-11	1.40814391898326e-146	0.908826804323655	7.98536030547907e-120	1.36657608979849e-107	5
RBM15B ZC3H7B	0.999804404817537	9.72406797750281e-39	0.964822443781642	2.47852763557825e-15	2.60154452010211e-06	1.03804820103201e-18	0.000899531060044606	5
CPSF7 TIA1	0.999999108636996	1.30074080562889e-31	2.89223484332574e-80	2.06000403778234e-06	0.999702861572959	0.000698513237793291	1.21280453923203e-114	5
CSTF2 PUM2	0.999183700555083	5.97891932960907e-31	2.93596183404068e-17	1	1.01100234519093e-16	2.55959771167666e-42	5.46042177365591e-56	5
CPSF3 CPSF6	0.63577371795055	2.90399436993711e-28	5.49546702726628e-16	0.344759862121146	3.7724062871984e-10	4.97232527562487e-24	6.94499024242355e-47	5
ATXN2 TARDBP	1	3.59693907833979e-23	4.15214662695014e-16	0	7.05082579490414e-148	3.18383591462276e-248	1	5
ATXN2 CPSF3	0.999999998918701	1.97593356774423e-19	2.21399031393103e-05	1.97561165420128e-19	0.999999844141581	2.29585442988712e-130	1.27565289611509e-90	5
ATXN2 YTHDF3	0.174260111689112	5.78806660937633e-19	1	2.83959608063483e-08	0.0206308005389814	5.18209135417611e-36	3.06565231824003e-06	5
CPSF3 DDX3X	0.491035174255525	1.70309831153142e-18	4.59680384020886e-36	2.01365904013323e-21	0.275184618128179	9.45220801308093e-35	2.63159341201628e-39	5
STAU1 ZC3H7B	0.206867751445479	4.75933897664287e-18	0.0063427351634106	0.000547890701163619	0.107285682169044	0.00925599400380068	1.50156789391897e-14	5
CPSF7 DDX6	0.999999999999986	4.38234469047659e-17	1.91942204077703e-13	1.46974604597535e-50	0.999661418965312	1.28265897103933e-32	3.79565251454311e-07	5
CAPRIN1 CPSF6	0.54029788291032	8.31158462284307e-13	1.69726634906521e-53	0.999999999999999	2.41039640177751e-06	2.95407277823478e-64	2.7521757299518e-14	5
CPSF7 PUM2	0.999998445638571	1.79826426010502e-12	6.54151231866352e-84	1.98519318090678e-09	0.990032689188532	2.14177761211869e-76	2.08487135373162e-35	5
CPSF7 PTBP1	0.155684175319871	8.32451085156481e-12	1	2.39546901537886e-146	0.0128882134486104	3.33888051922867e-39	2.24126306541784e-28	5
CSTF2T PUM2	0.999967565216832	9.88378864738056e-12	2.2472388727605e-16	0.0125741209403666	0.999999999999362	4.81586291568064e-70	1.98543741147157e-28	5
CPSF6 CSTF2T	0.147466727497846	3.61584155136677e-11	3.19410354516359e-204	6.08534266516984e-29	0.999999810781094	1.45168323299755e-185	8.36319207748412e-10	5
FXR2 RBM15B	0.0551128208468099	3.76117280733523e-10	0.977406895453328	5.87381743336847e-08	7.16027443263393e-05	0.00370545153160523	9.9876748555083e-08	5
CPSF4 PTBP1	0.0705272371217044	8.93150809485924e-10	0.999998530833683	0.000191342609756692	0.00438989280730604	2.63507995008273e-20	4.1012437989923e-08	5
EWSR1 TARDBP	0.344124313898733	1.05623055967393e-09	0.0327015457606114	7.13646707317031e-99	5.23010648959299e-24	0.999999999999798	2.51407261183188e-46	5
FAM120A YTHDC1	0.156570873983394	1.06904414433154e-09	0.999999996493159	1.10156823154847e-34	6.58657314830787e-09	1.89792523744694e-21	8.59426346910833e-09	5
DDX3X UCHL5	0.362101530780525	4.86447006157863e-09	2.97852935975894e-06	2.89736502776954e-06	NA	4.47207953310234e-05	1.52495984984475e-10	5
DDX3X STAU1	0.940101970857462	3.70929617389499e-08	0.0326374040942773	0.00163727837831401	0.968580267024231	2.04210808985852e-09	9.79165324174139e-13	5
ATXN2 EWSR1	0.999886190075927	5.64046886212888e-08	1	2.75569778549944e-94	1.78841958143947e-23	5.13683121032366e-81	0.000213758405770726	5
DDX3X EIF3B	0.962377230166739	8.31707764449241e-08	0.000224778371481064	7.1386114078105e-06	0.959684778418277	0.00258671353190276	0.00498945055147274	5
CPSF4 YTHDC1	0.999999999998882	8.45152115644097e-08	1.32973123232202e-07	0.00816276467003309	0.999905279174157	0.000655311944530669	0.00251272736158444	5
RPS3 YTHDC1	0.947833755213708	1.43190762379654e-06	0.0111604471536588	1.53585956109755e-09	0.00041601743636524	0.567639162244251	0.000645764696954334	5
CPSF4 PUM2	0.605935463975311	2.52847322937031e-06	0.0125269036617392	0.999999997318433	0.00254880983326803	1.00186997736818e-10	8.29107137930998e-10	5
FIP1L1 PUM2	0.0725535893875661	4.51420550246277e-05	3.26973328824144e-18	0.999999999999927	5.83284471788973e-14	4.28637902639854e-05	6.6860193707746e-15	5
EIF3B ZC3H7B	0.864904176970118	0.000159446851798344	2.02446728787811e-08	1.61816412140838e-08	NA	0.00330281161618312	0.00269830124763336	5
EIF3A ZC3H7B	0.765444262271023	0.00125164052654605	0.00774696938772658	0.000123145446275218	NA	0.00210888957571146	0.0138959004586261	5
CPSF7 FUBP3	0.90344889623638	0.00157786652138953	1.21491541463491e-27	2.70510455225448e-60	0.437790791788808	0.00124011350663042	1.32476223070098e-15	5
CPSF6 ELAVL1	0.0803980698693831	0.00193487012854804	1.06239912266345e-12	7.49356458864829e-59	1.24837432235526e-07	7.32768329455264e-42	1	5
DDX3X FBL	0.155364102191762	0.00526497042467878	6.7019297779875e-06	0.0495545830188703	NA	0.0224766077649692	0.033617628036189	5
CPSF6 KHSRP	0.993605853503915	0.00883332667939574	0.999828043802486	2.79157069471353e-05	3.00712576427473e-09	1.64835600091056e-34	2.56206045697542e-15	5
HNRNPK U2AF2	0.947779887116007	0.00993988427869919	1.64830420344422e-07	0.96154796867494	0.00610680759374676	8.08385900367429e-10	0.00590727256332035	5
ATXN2 UCHL5	0.999697466451042	0.0119507127351688	0.337474373006706	0.000260172160437899	0.000175042098648731	0.000358109038806259	1.77248684843871e-06	5
CPSF6 RPS5	0.106839117069903	0.0153782255413091	0.007691924193509	0.0253538295068369	0.0103164883406221	0.0464965958927612	0.701882040236101	5
CPSF7 DICER1	0.377354187686743	0.11493834358202	1.50494339422689e-05	6.01127177021358e-09	0.0010818330145648	2.6502579844219e-05	2.21298365703641e-07	5
ELAVL1 RPS3	0.974962838926506	0.999901456047588	0.015328108674231	9.30645869936047e-15	7.77285182346325e-05	0.00388759109798556	0.00194088634044377	5
CPSF7 FIP1L1	0	1	0.994932665915989	1.69937222193389e-21	0.999999996395544	5.4744627112824e-143	6.3093347086718e-17	4
CPSF6 TARDBP	1.46612303528638e-184	1	3.19660303990698e-19	1.81943701379212e-33	1.2699388164071e-118	1	0.188111112217226	4
FMR1 TARDBP	1.36634332282768e-180	1.91286464488046e-08	1.99383930899159e-168	0.00106464695315332	0.996465836825527	0.999370684912438	0.890848320563203	4
NUDT21 TARDBP	7.60463160084959e-160	7.54991603565634e-13	1.73716812905804e-72	1	0.364535197178488	0.999999999999992	3.66814157563122e-13	4
FMR1 NUDT21	4.773276167877e-149	5.99450612262449e-18	0.807096630783384	1	0.999999997973117	1.64818286449922e-23	4.63577571225137e-12	4
DDX3X LARP4	1.17923746276022e-114	2.4224835895022e-30	1	0.100673299386081	NA	3.66500596258991e-09	8.33233566769775e-14	4
CPSF7 UPF1	1.46386051178396e-107	0.0610735914301524	0.999999999999995	4.42059517968805e-87	4.5393731759001e-17	2.10557198414573e-05	1	4
TIAL1 UPF1	2.13947587199735e-96	8.62711015034237e-61	0.999999999945779	1.76524390953445e-07	0.99690023319308	8.58795051495852e-06	0.999999999999924	4
CPSF7 CSTF2	1.28942633743595e-91	1.30054255231308e-49	0.997729357558491	1	0.999999999999997	2.74055185515108e-05	2.51461907723234e-19	4
HNRNPC TARDBP	1.02741895620694e-82	1	2.17162925897556e-18	1.40824450082247e-27	0.00259878381283233	1	0.99999999999977	4
CPSF6 FIP1L1	2.30533101091811e-74	0.061557264866324	7.11980867198085e-143	1	0.999461968674667	1.23266137841625e-77	9.15071200563869e-15	4
DDX3X YTHDF3	1.32118510727836e-65	4.01098669856005e-17	0.999999999999991	0.771582484718309	0.999457997613053	0.00934651747415069	0.00406576548936006	4
ELAVL1 HNRNPA1	2.27716938614642e-56	1	4.37604933643685e-55	0.999999999999986	0.0141084724276762	4.35217633139979e-29	0.999999637326315	4
CPSF3 ELAVL1	3.36733800178576e-55	1	0.999999999999997	5.25494645323777e-33	5.78715113146225e-08	1.2940304695254e-54	1	4
FUBP3 NUDT21	3.22853023504013e-54	0.0455505202611962	1.71883700105812e-14	0.246930707352917	0.817611382802989	0.0616577345924561	1.44947687789297e-15	4
CPSF7 TIAL1	2.92439360693997e-53	6.01292345736226e-41	0.99662150702832	4.70563315287363e-18	0.990729440969338	1	1.16220021614968e-166	4
FMR1 FUBP3	7.3049943432704e-48	0.192150389699627	1.91814452208224e-12	0.999998036409923	0.616325393673801	0.000185831358139932	0.0021935888910573	4
FMR1 YTHDC1	1.69266529778386e-42	0.656525366812262	2.88489298519317e-09	0.999828941315679	0.999986812046831	7.5858300916788e-80	4.32039158000734e-41	4
FAM120A NUDT21	2.14461583082664e-38	2.25025203606184e-15	0.999979336800235	0.99999999954185	0.982988013551494	1.68816272911554e-29	7.49694400664134e-08	4
CSTF2 FIP1L1	6.09870054944585e-37	5.34774992620835e-26	6.57496084098881e-41	1	0.884352871730157	1	3.72546730965753e-19	4
FMR1 RBM15	7.87713329533256e-33	1.98196435103915e-12	4.3525614931071e-07	1	0.968149207761245	1	8.51081144506048e-15	4
DDX3X RBM27	8.62145120319907e-32	7.63977944990735e-08	0.311559475778811	0.134992334604196	NA	0.000440912192047798	0.00322726302330732	4
FIP1L1 FMR1	1.85573640946809e-31	0.133237658414549	4.65376900451682e-262	1	0.999999992958432	0.00483716494196494	2.83746022469787e-09	4
CSTF2 CSTF2T	1.05769893444528e-30	7.56938346579323e-42	1.82530818996588e-84	1	1	0.999424711150604	5.76627518833091e-19	4
ELAVL1 TIA1	1.60171925362544e-29	1	5.95450313538931e-206	2.43171586458298e-92	0.00254349318613701	1	0.999999999999666	4
ATXN2 NUDT21	5.21877786729259e-29	1.21351907624515e-09	1	1	0.999997615905566	5.39148946055705e-129	8.04706068741212e-07	4
QKI ZC3H7B	1.98058990340408e-28	4.59217097923063e-14	1.0387475813667e-15	0.999999976270555	0.963843137625682	0.594485627352791	3.97076563827859e-20	4
ATXN2 FMR1	2.90612881082871e-28	3.30341915167136e-17	1.14830329870994e-61	1	0.999992539243762	1.23845703519143e-224	0.0995198969804727	4
TIAL1 U2AF2	2.16889925154104e-27	4.41534958640253e-08	0.999999999999675	1	0.999999994560039	4.74367345547803e-29	1.92836330462859e-71	4
ELAVL1 TARDBP	5.17463944365685e-27	1	8.27451011698248e-13	0	2.83245548701617e-93	0.796548852287875	1	4
RBM15 TARDBP	7.27279667243955e-25	3.68918409178866e-23	0.999999990878287	1.05881520580917e-09	0.895512857540454	0.989608232666787	1.27502675622479e-19	4
DGCR8 UPF1	1.42670219841027e-24	2.3018370863989e-08	0.823921478339615	2.4619547873462e-19	3.55248324140643e-13	0.813326038591629	1	4
CSTF2 FMR1	4.0234352626206e-23	6.17174054086989e-21	0.997109625601363	1	0.999999999994253	2.27345210935973e-61	0.000128080191062076	4
DDX3X GEMIN5	1.02449589191255e-21	0.936769308304774	0.692733313780891	0.000347037295166715	NA	0.0371416941534885	0.000744810772208117	4
AKAP8L UPF1	5.95697422808841e-21	1.32927132797214e-06	0.829171236287532	4.02425449478771e-08	0.00101371974938191	0.212195001124929	0.999999372131875	4
ELAVL1 FUS	2.13072007248443e-20	1	0.999999998764348	2.16160942132707e-34	0.0721155125762776	1.12128804122385e-61	0.000324153295837511	4
CPSF6 DGCR8	1.460053092253e-18	0.00277242525740356	0.0718850304598523	0.000437946816150482	0.000580144495836134	0.999999982874501	0.997439894168385	4
DDX3X XRN2	9.35577556529952e-18	0.000869438335446924	0.0500242797438608	0.644584963586512	NA	0.00373245657009931	0.00103933809855192	4
CSTF2 FAM120A	2.94964809249268e-17	1.63994543154939e-31	0.999999999997172	1	NA	1.03942524748791e-17	2.45618779776522e-27	4
FMR1 SF3B1	3.05475566994916e-17	0.249221145422871	0.0032396632139121	0.999944817699931	0.969657438105431	3.61011566322322e-14	0.0070835833419914	4
NUDT21 STAU1	4.21267848471254e-16	0.321695379687132	0.00113068193319346	0.999999669982186	NA	2.06648348096068e-10	0.00106387790782676	4
NUDT21 RBM15	3.91973545868356e-15	2.0387452357188e-18	8.48696183432641e-08	1	0.999994156479126	0.779938401865021	4.39348792423741e-16	4
FAM120A PUM2	4.61027574280878e-15	4.48915774997229e-09	0.995244755447669	1	0.992904538526104	1.29662000106928e-17	4.17780241622169e-15	4
ELAVL1 HNRNPD	6.17375431397373e-15	1	0.907555049557608	2.98380298004166e-130	2.70205957773946e-17	1	6.73621934879342e-17	4
HNRNPM TARDBP	6.01496309960089e-14	8.99094421987037e-09	0.556009068289178	4.37920378852687e-19	1.94371483256803e-13	0.738627665745418	0.975039104154244	4
AGGF1 DDX3X	1.69520805257372e-13	0.00673466154230298	0.836772354896132	0.994616955722585	NA	0.0281511829754372	0.00299148858383235	4
FMR1 HNRNPM	3.27976827528589e-13	0.0155108156252047	0.995962202335969	0.992338499389322	NA	0.0202143687702679	0.00934110612960479	4
CSTF2 TARDBP	3.71931857675901e-13	2.61002753051198e-12	7.24568370671485e-15	1	0.996464722676114	3.19726987839001e-40	0.0865913121948498	4
RPS3 UPF1	1.93952774930336e-12	0.120199638929894	0.520257643293027	1.30126604093296e-13	1.02425952208609e-07	0.00809832016197665	0.999999986501488	4
CPSF6 FAM120A	2.13846588583271e-12	7.29274167226487e-17	0.996678751627252	0.125912051197456	0.650355140403218	6.3614047200563e-46	2.62181236260985e-05	4
DDX3X EIF4G2	5.63206425323655e-12	0.072282850385297	6.99789362513314e-09	0.998487889740967	NA	0.00639013410702648	0.00972905127385817	4
DHX30 UPF1	1.11113924761055e-11	8.28038884988303e-12	0.0582037881390499	4.12916962937241e-20	0.000313537956894895	0.106071586995396	0.999854514904828	4
HNRNPC HNRNPD	2.88917454163591e-11	1	0.409001568164076	0.00229652598529416	1.3073789741682e-12	1	7.2452269124316e-29	4
EIF3B TARDBP	4.08763713755988e-11	0.0340277372569612	0.998675675067034	6.87337161882186e-11	0.836551519622438	1.30093175333369e-06	0.954359503355336	4
FUS FXR2	4.11896907372213e-11	2.05179974048016e-06	1	2.33664166905343e-55	5.80739721855923e-05	1	0.834214361605686	4
RBM15 UPF1	8.35648034170182e-11	4.35987345591582e-29	0.00176786005266149	0.014361113246109	0.998817434774593	1	0.99999674679012	4
FMR1 QKI	1.05205564140888e-10	0.0607905793613642	0.000607534284351498	0.999999962419136	0.945668027360709	2.5728129194581e-14	5.21808296995278e-05	4
CPSF7 DGCR8	2.30012820856718e-10	0.00402208249297796	0.999037686857911	1.67233907599743e-26	6.4984510027622e-08	0.999999990766629	0.055563706671075	4
NUDT21 QKI	4.82444978791993e-10	0.0767757594913174	1.20560298350784e-06	0.999866405111391	0.868889748453553	0.000427643526219594	0.00231527731657024	4
CPSF6 LARP4	7.72090823020881e-10	2.20605569096253e-08	0.0504735622890077	1	0.999998667365568	2.07871896979099e-35	0.000397676085003576	4
CSTF2T PTBP1	1.97325694384189e-09	1.0708816469627e-15	1	0.56782367739873	0.999772056255272	3.99292855209687e-238	0.00733520343819907	4
CPSF3 U2AF2	3.44508588001192e-09	5.64520963444189e-12	0.302944400206128	0.999977267755063	NA	4.12687288133445e-16	1.84891397169845e-15	4
CAPRIN1 FAM120A	6.9084656103737e-09	9.36802476957787e-15	0.999999999988527	0.6556375033994	0.968976149197219	7.31320812915557e-12	1.8452335922209e-16	4
HNRNPU TARDBP	7.06456390544393e-09	0.899275959237811	6.85623449512309e-08	1.98885382293507e-41	1.19506477660439e-14	0.999999999440394	0.952257599235833	4
FXR2 HNRNPD	8.22990261268312e-09	6.94773935715488e-13	0.999999999999975	6.16402445020531e-37	0.117412341792126	1	2.53208481193005e-32	4
DDX3X EIF3A	2.5956288579124e-08	0.996969622892356	0.354436143566106	0.00491965307239192	0.929833703770564	0.000118173648612845	0.0303433159436453	4
U2AF2 UPF1	4.47376023665586e-08	0.976101418771844	2.01064197155715e-13	0.998450184396206	7.86278429177794e-11	0.655035636268668	2.8084766282724e-15	4
ATXN2 FXR2	7.06742227982094e-08	0.999999999995346	1	5.74355217708648e-08	9.75435990404287e-14	6.15392065805468e-09	0.298706379920907	4
LARP4 YTHDC2	1.94434688317494e-07	0.00157078864947281	NA	0.996383225326819	NA	0.00100174957003341	0.0361117633773963	4
ATXN2 LARP4	3.11971085402155e-07	2.67045193331001e-36	1	0.99997791679921	0.999999999738262	4.49905048853276e-32	2.11401528554085e-63	4
HNRNPU UPF1	3.80757441930378e-07	0.944901816296402	0.0541111880343024	3.38552431592813e-15	0.00305367424621074	6.65173278724557e-13	0.995825148695833	4
FMR1 UCHL5	5.48533284716085e-07	0.000258800424010037	0.0347895206269963	NA	0.799205110103921	0.0014089923784885	0.0719510954709464	4
CPSF4 CPSF7	6.69683481854027e-07	1.62849241262026e-06	0.342947187776349	0.9838600545836	0.999973056330405	4.41911360006497e-28	6.93159433736026e-50	4
FAM120A LARP4	7.26709360871049e-07	2.2894474850096e-11	0.999999516447848	0.999999999999998	NA	0.0192114145494433	1.17062560680332e-12	4
CSTF2T QKI	7.34082366709286e-07	0.397302425282938	7.91502612832802e-14	0.99999999988249	NA	2.59577485603133e-13	2.30792836814675e-10	4
CAPRIN1 HNRNPM	1.02122618719015e-06	0.0472091143681228	0.304162644276349	0.105937878816527	0.501507924043457	0.00818930606908193	0.0179015908999613	4
DDX6 NOL12	1.05321512382898e-06	0.0315875568547343	NA	0.0078529418294608	0.0184960043072566	0.477529858894486	0.84744235795024	4
CPSF3 FUS	1.33181014064102e-06	0.325241305214222	0.481056834002958	2.55745819763418e-05	0.99711608967226	0.00281610083087872	2.33914891331967e-05	4
HNRNPM UPF1	1.43164755369794e-06	0.0364543214106514	0.430067630918149	3.46918306174774e-09	0.000273613658772985	0.745523481965427	0.999999874817717	4
HNRNPM NUDT21	1.81591126715717e-06	0.135933508966111	2.976861445964e-05	0.829450461268931	NA	0.0304685241732684	0.0117960508732796	4
MBNL2 PUM2	1.89390540558054e-06	0.019486460116379	0.998637613294561	0.999999983838455	0.000192984022717341	0.657418349710633	7.06119674220854e-08	4
CAPRIN1 LARP4	2.4363238974257e-06	5.35373972393155e-12	0.99999999999358	1	NA	3.22879752708053e-07	0.00748439583252922	4
CPSF6 FXR1	2.83632222935444e-06	0.99742447986339	1.83298458879862e-12	0.998802316061498	0.0189892801339823	0.114229884525417	5.73527750310033e-06	4
METAP2 TIAL1	2.88313538274726e-06	0.0387880750810788	0.040665694040322	0.0237388945923489	NA	0.233982311044561	0.986254129657362	4
LARP4 RPS3	3.0806545595879e-06	3.81553445725585e-07	NA	0.907886614345648	0.973299812338344	8.65548263165077e-09	1.45159000260902e-21	4
PUM2 RBM27	3.67643356177773e-06	0.00201061518141116	0.925027561337222	0.997967819442119	NA	0.00175435328761873	0.0489172457550495	4
EIF3B EWSR1	5.68532606622253e-06	0.0247592816892126	0.906049063894923	1.65407400706691e-11	0.874360873159129	0.0373981639145731	0.92592243945565	4
EIF3B PTBP1	1.77458041778778e-05	0.000111789272697147	0.999642880707068	0.0103342242905898	0.611873381981018	0.000853861897861574	0.24362732691884	4
FAM120A RBM27	2.02983778631809e-05	1.76886363891595e-08	0.983946831185973	0.999075839259295	0.210700917032253	0.0063569505024458	0.0024884583645298	4
EIF3A UPF1	2.68643057400586e-05	0.302005947345121	0.0488428513781771	1.11227260800778e-11	1.37655800993397e-09	0.841973762346339	0.999967495528382	4
DGCR8 EWSR1	2.83187992074338e-05	0.000604323122626261	0.471425643319918	4.04137404602223e-09	5.74441868891001e-07	0.984937412862385	0.686619705811438	4
PUM2 TROVE2	3.64637807752372e-05	0.0610515517479534	0.00430299317663872	0.824314062381641	NA	0.0157830196097814	0.00532516201931368	4
FUBP3 U2AF2	4.16142981492698e-05	0.000223382769511213	6.47238909782044e-05	0.999999994331779	0.0524895450915575	0.0620181744456845	7.17043698366981e-15	4
PUM2 SF3B1	4.35250783905758e-05	0.0906097666804516	1.80729343057475e-09	0.999995319651108	0.84451683965239	5.93178908574187e-07	0.0303715559437512	4
CSTF2T FIP1L1	5.2980680908865e-05	0.999478069840643	2.96914636916089e-63	1	0.999999999999621	1.7986761054083e-125	3.84439795780632e-07	4
EIF4A3 TARDBP	6.22080109537445e-05	0.00901307836042751	5.58165500455276e-05	2.50543815911534e-05	0.20240108383492	0.999509890105461	0.119466353849031	4
CAPRIN1 METAP2	6.27527817425812e-05	0.00134524941246068	0.00156727237545182	0.910551744132321	0.87788086074381	0.949695306828398	0.0113132371345815	4
CPSF4 EIF3G	0.000133810835923505	0.0282807639685199	0.00181576764161853	0.973243885217237	NA	0.027596130715414	0.0608992029230667	4
FAM120A TROVE2	0.000136518851016236	0.00393593041259499	0.75718714060779	0.920122327610056	NA	0.0383291421108334	0.00663066697141498	4
CAPRIN1 YTHDF3	0.000140617796789898	4.15117079081334e-07	0.999999979677086	0.999999999841783	0.999560451020852	1.1568321904461e-06	4.51168485866219e-10	4
FUS ZC3H7B	0.000182338959213883	1.17678969715593e-48	0.967668067331138	3.38656551111798e-19	7.75073633029827e-18	1	1	4
NUDT21 RBM27	0.000200716787672628	8.58731281896483e-05	0.195121293025724	0.707934137739089	NA	0.00425163480433509	0.000390772034916214	4
CPSF6 PCBP2	0.000228296401342741	0.000280081684931321	2.18214126737528e-05	0.999999999779544	0.981807217167855	2.19231987125946e-05	0.453126618596212	4
CSTF2T DDX6	0.000400979955789899	2.59319564176641e-07	2.78936423232224e-06	1	0.999965678803087	0.0712627145833367	4.98333792544185e-15	4
DICER1 UPF1	0.00040658865635143	0.121114639143109	0.0465119146565765	9.17711534298696e-05	0.561250901834388	0.00362546982688826	0.999996019732678	4
ALKBH5 FAM120A	0.000450007308722841	8.24557133325364e-05	0.999680159014884	0.804932056492842	NA	0.00013702495444665	0.00379807503688736	4
CPSF4 KHSRP	0.000495692956834325	0.134605519786023	NA	0.762720532818785	0.0042566892685639	8.64327664623033e-06	0.0266504169045183	4
DDX3X DICER1	0.000663981465987623	0.87989171484569	0.433089210401716	2.25847734466619e-06	0.938256374367537	0.000789637060923373	0.0195380700992012	4
EIF3G FIP1L1	0.000855406258186682	0.00130797276928287	2.01306575498344e-06	0.999876175600372	NA	0.34106406754382	0.00869308141171557	4
CPSF3 EIF3B	0.00109203917773855	0.10152155639002	0.702824140338392	0.000294805029246934	NA	0.00292045719387	0.0304380185667505	4
HNRNPD PTBP1	0.00113050282442759	0.999989502833842	0.141733500675387	1.71397045032665e-46	3.26510834069406e-06	1	4.25596630364442e-11	4
FMR1 ZRANB2	0.00114231763986697	0.0295142683042773	0.566619315243269	NA	NA	0.00019480029693099	0.0120745088243378	4
CPSF7 HNRNPM	0.00121285347510242	0.099598208636267	0.295463499073656	9.62298840866722e-07	0.00125229348319348	0.639967493428012	0.00016589633154981	4
FMR1 HNRNPU	0.0012281611163055	0.696533097469383	2.95760030312062e-14	0.000703109064453928	0.947190268032582	2.08206840156357e-17	0.309811707615873	4
TROVE2 UPF1	0.00153352616761205	0.000295660819271381	0.730336607790228	0.0128904958469588	NA	0.000184925959817242	0.999999995406872	4
FAM120A YTHDF3	0.00155379702233114	9.64412808351618e-05	0.986530394072037	0.986587184427839	0.960253559823516	0.00258671353190276	0.00859608808906778	4
FAM120A TIA1	0.00178129279080458	1.00233434956987e-15	0.999891430642236	0.990504129999987	0.999105411999957	1.68546751861185e-08	0.017379162045465	4
AKAP8L EWSR1	0.0023236070979183	0.000220338055548896	0.883477590262744	0.119256191692136	3.51056193346255e-05	0.00811890218812764	0.988091736120821	4
LARP4 UCHL5	0.00266364544977185	3.98853852333506e-06	0.975948620434136	0.999972634236257	NA	0.000963247118965619	1.3120695484322e-10	4
CSTF2T XRN2	0.00283972421925442	4.00438652850072e-05	0.0171968825088338	0.981992938381545	NA	0.0127177647641768	0.265338086536123	4
DDX3X HNRNPM	0.00307157730513883	0.012375597247654	0.228973295449291	3.07103962996529e-05	0.354916312225419	0.0274022396678595	0.55463539779212	4
CPSF3 HNRNPA1	0.00317287032571792	0.998467157699616	0.999979765463749	0.999999831559607	0.0088615647989575	3.29613372212767e-10	1.19278185953217e-18	4
CPSF4 TIA1	0.0037114728072916	0.00402845019382884	0.43573363165598	0.957190831026372	0.99978706546148	4.65904771604217e-05	1.57467557984696e-17	4
CSTF2T KHSRP	0.00375472509495454	0.0261380128933341	0.998067886974675	0.16775568468123	NA	1.20648993639448e-40	0.00019661541428263	4
AKAP8L CPSF1	0.00380333542935051	0.0263886530843377	0.702586116607876	0.00838415996292254	0.0413844004293554	0.316099106788451	0.382272508420666	4
EIF4G2 FAM120A	0.00388709558219078	0.0069008172099485	0.951761575632346	0.977849467187593	NA	0.000553925661842686	0.00169084151300105	4
CPSF7 EWSR1	0.00495244668291518	0.849033090207871	0.99999998890325	8.88857930993112e-53	1.20355107347242e-07	0.999369075710547	0.0332618859178916	4
CSTF2T METAP2	0.00527283697483498	2.61225058795619e-06	5.72764247815583e-06	0.355394138276837	0.287322371988455	4.61686982296587e-07	0.909291349715075	4
CSTF2 HNRNPU	0.0057627349265884	3.30929288236265e-15	0.00121072689569366	0.999999997697284	NA	0.999341938636902	0.000532168527898534	4
DDX3X PRPF8	0.0072581876644075	8.21028641081333e-06	0.788250995338266	7.17166412081937e-05	NA	0.155792528219869	0.00398906952085344	4
CPSF6 RBM27	0.00816400411349826	7.83225565733759e-06	0.147654883916112	0.412832668743205	0.775034204021865	0.000123782805606973	0.0136786377043147	4
DHX30 TARDBP	0.00823970781627775	0.000483884808198519	6.7019297779875e-06	0.00243721435072792	0.50606261826487	0.99999804754568	0.428723881385056	4
NUDT21 YTHDF3	0.00951241876145977	1.34019908533966e-18	0.979643027064917	0.997368723142173	NA	0.000229259787024591	4.22793980449885e-07	4
ELAVL1 FBL	0.00967564296423439	0.999219963673764	0.000872990574899304	0.680078116868231	0.0200263916169465	1.88452428975852e-05	0.438242469609777	4
ATXN2 CSTF2	0.0102768985043721	1.93954359660733e-17	1	1	0.999893737327919	5.40385983788876e-39	1.08870482175095e-09	4
HNRNPK TARDBP	0.0107105639557949	0.998945721867261	3.82449089482649e-07	0.957995684267284	0.000271125973573176	0.981603112135818	0.00192911649937788	4
GRWD1 ZNF622	0.0112392736715984	0.0651452811706135	2.42373815618211e-05	0.999854655896137	NA	0.0148464336456821	1.63414762025558e-05	4
CPSF6 HNRNPM	0.0112820027150416	0.336843276288225	0.0950331571050152	0.000365144329458763	0.00686548461722025	0.581909278580349	0.000205298768743001	4
HNRNPK PUM2	0.0126386223749816	9.37144672226381e-06	0.101715759392186	NA	NA	0.00100122146044793	0.00784402076470006	4
HNRNPK YTHDC1	0.014256607919698	1.32140654634769e-05	6.92171345667424e-19	0.795126167383633	0.842291936113799	1.37478131743903e-08	0.159425449858032	4
CPSF7 EIF4A3	0.0155899196049526	0.00206069520226739	0.324897235988043	0.00310632790424008	0.0907044088753392	0.99432125173821	4.05450407866016e-06	4
CSTF2T RBM15	0.0156578315138923	0.00152935534243002	3.41692210361603e-15	0.999999999999999	0.97325570296757	0.999999999999319	6.76608066742878e-09	4
CPSF2 FMR1	0.0160790666566842	0.493443974416183	0.0243235441680694	0.999999999995443	NA	1.75022766282459e-09	0.00240671753613868	4
CPSF7 METTL3	0.0163790566296856	0.210954742048732	0.00460165108830412	0.999996926977156	0.236560423751242	8.45606128214011e-07	9.21036802379906e-09	4
CSTF2T EIF3A	0.0165900279411584	0.905716069348443	0.0114501103163012	0.94800309680613	NA	0.00844211272519679	0.000579056270564535	4
RBM15B RPS3	0.0167778284181793	0.00050068970923944	0.223860326498925	0.000104396070247295	0.131568202336416	0.00479397380602078	0.999456652156347	4
ELAVL1 ZRANB2	0.0177363770521443	0.427901768993994	0.0405486869228847	1.86745680338792e-06	0.0044355566453908	0.501634565721502	0.927109981449852	4
BUD13 EWSR1	0.0183139447645428	0.0459443590015132	0.702586116607876	0.211740372359955	NA	0.0271672841988819	0.0125053166236068	4
GRWD1 U2AF2	0.0187608415324906	0.333221881326493	0.978696449104833	0.0353718486649209	0.771815069791224	9.24848095883066e-09	2.10449201723287e-05	4
CSTF2T FUBP3	0.0231727215214795	0.024729357800416	1.47680646022044e-24	0.948265654013741	NA	0.0695888249237033	2.37024963330958e-29	4
METTL3 TIA1	0.0240103326371468	0.000125903304225096	0.0224483532454145	0.999995288621592	NA	0.994847773010706	0.0329041863135261	4
CPSF6 HNRNPD	0.0274246353726304	0.993879422460341	0.999986628766124	4.40105582598744e-18	5.99231544529256e-08	0.999999933442829	3.54812096788002e-10	4
DDX3X U2AF1	0.0289805150018688	0.235859951074851	0.88057938621877	0.0117777035821657	NA	0.012780982236371	0.00529038721889116	4
NONO UPF1	0.0320160391834514	0.000194702579297164	0.0379176252312472	0.0527946216264791	NA	0.0165668933952531	0.698273983957771	4
DDX6 RBM27	0.0326554110333426	1.26027772739682e-05	0.665500745259026	0.0997998696304423	0.327258571980448	0.0319616095506337	0.017349698550534	4
DDX6 HNRNPM	0.0341701812865107	0.05620367073957	NA	0.000745337428485556	0.0031519615268398	0.0209774320706867	0.906315510465056	4
QKI YTHDC1	0.0346446714525361	0.237825805657288	1.12552062761078e-05	0.650994486444187	NA	0.00142119593269551	0.0222893247296869	4
AGGF1 CSTF2	0.0373997797371947	0.00422362958865332	NA	0.999888354717787	NA	0.00513071405898684	0.0202044733624558	4
ALKBH5 CPSF6	0.0428938068954441	4.08619513455458e-05	0.981897294912288	1.79847482631182e-20	0.987269827502926	2.9876718473773e-05	0.997705538966022	4
HNRNPK NUDT21	0.0434293947988807	9.28685671466817e-07	5.40428790629436e-20	0.897497050100648	0.0971260264463862	4.07085417068392e-05	0.0769629898797186	4
CSTF2 FUBP3	0.048230589170382	1.47044331754823e-19	0.933854083373956	1	3.95043363131781e-14	1	3.32798615503079e-38	4
TARDBP U2AF2	0.562774482450449	2.47609273540881e-88	0.91758449749613	1	2.51781749994645e-08	1.92557837545133e-70	4.89794544832995e-92	4
TIAL1 ZC3H7B	0.99999997676336	1.12343362047517e-72	0.773584673616621	3.21959550260512e-17	0.999999119087733	7.21546229566366e-06	1.38556882609932e-27	4
TIA1 ZC3H7B	0.796777390907986	9.33122415639958e-66	3.47404140410155e-37	2.35471064277209e-07	0.99999830956533	7.86778171436187e-36	0.781918993798774	4
ATXN2 U2AF2	0.999745541894492	7.31894640299945e-61	1	1	4.23928784816402e-36	1.51176921592507e-141	7.05732944298134e-23	4
CAPRIN1 MOV10	1	3.59488949875647e-58	3.35852785140539e-63	1	0.998893438418006	0.000408831327840904	1.14692322992691e-06	4
DDX3X RBM15B	0.406557351287175	2.97219494145554e-57	1	5.95008573369055e-50	0.187401601273429	8.00673789132334e-16	1.11754700178064e-07	4
ATXN2 ZC3H7B	0.99999999031155	2.8163941228288e-56	0.999999987042036	1.97484186692567e-74	0.150872540830444	6.51483986099841e-47	2.21068663493491e-90	4
CPSF6 CSTF2	0.983651457970746	1.38616958096217e-54	1.43645736414125e-88	1	0.999999998167725	1.3736144369901e-34	2.75540811378396e-15	4
CSTF2T ZC3H7B	1	2.51045344257717e-47	1.02084752643238e-29	1	1	4.75397636980053e-110	9.61555734736973e-28	4
CPSF7 RBM15B	0.999999195972228	1.4368899558516e-44	0.976252813998742	7.38085668999656e-89	8.28875029926065e-08	1.38225045304606e-67	0.999999999998966	4
HNRNPD ZC3H7B	0.076376946974727	4.99403233445443e-44	0.0545442411805253	5.61108731150135e-42	8.52815714689319e-08	0.999999999999994	5.79294819293772e-44	4
ATXN2 TIA1	1	3.02722101826675e-35	4.16863001457435e-09	6.17966242315954e-21	0.999985437055944	1	1.37505702617166e-77	4
TAF15 ZC3H7B	0.27825307341719	2.2456406409329e-34	1.25380538297191e-22	3.0328302678918e-53	2.23950297997194e-21	0.999897675038665	1	4
TARDBP ZC3H7B	1	3.54789822648143e-34	2.84502427447961e-94	1.06866234250032e-57	2.54999614288969e-60	1	0.735099280657911	4
PUM2 ZC3H7B	0.980199056032091	1.28480461720617e-29	7.9142491283882e-25	0.999999999999988	0.996667619389912	3.51988784890204e-66	1.07270327002721e-61	4
MOV10 RBM15B	0.979295028440916	2.54029999179131e-29	4.08307983903215e-09	2.46036048315155e-25	0.73750255836329	5.57383260146691e-08	0.290144220617514	4
DDX3X SUB1	1	1.88890119641454e-28	1.14638835370762e-11	3.0009974696171e-31	0.99814961240632	3.72193892458454e-11	0.999999999535325	4
CSTF2 RBM15B	0.988927864708773	4.42194939743111e-27	6.37734863197293e-17	1	0.999996637611947	1.1167061970321e-45	0.0434972955778867	4
CAPRIN1 U2AF2	0.999999571518746	4.50332330025961e-26	2.17563019569972e-08	1	0.998932586901519	2.61405167743993e-63	3.43736365163154e-22	4
DDX3X MOV10	1	1.59799553946801e-25	9.28749597125315e-57	1.0520340437875e-14	0.999999996720293	0.999348207204883	8.36397163580364e-27	4
MOV10 ZC3H7B	0.999999999995426	3.83971550079862e-25	2.53890089991114e-124	0.149075685401164	0.999921718548192	1.80399851917517e-05	3.15240239228495e-29	4
CPSF7 SUB1	1	1.39381118137267e-24	0.373660814231653	1.64363549276686e-43	1.06981417035308e-05	1	8.53078426672848e-19	4
RBM15 ZC3H7B	0.999995935305909	6.64622533791943e-24	3.25318957664251e-28	0.999206234653441	0.994444146456243	0.00264591457544675	2.89298884432324e-22	4
RBM15B TIAL1	0.999999993340479	1.36615088125315e-23	1	2.84505614270335e-48	0.0360614272583476	9.46541638648595e-21	1	4
CPSF6 PTBP1	0.902396052604514	9.34999159275793e-22	0.999999817102966	1.59606858452928e-51	6.07349148694669e-09	2.88564641229366e-29	0.9999999150547	4
PTBP1 YTHDC1	1	3.38838335726579e-20	1	6.587454495119e-91	8.10785344526138e-20	4.29448603613753e-39	1	4
MOV10 YTHDC1	1	1.38019160044998e-19	5.08470578425193e-87	1.78623456944396e-34	0.999903881228231	0.944823028067012	1.68715524858001e-16	4
NUDT21 U2AF2	0.999999999999986	7.3580055149132e-19	2.04996797493083e-13	1	0.983982943449419	2.7296152680849e-75	1.55912652376334e-13	4
DDX6 PTBP1	0.999999999999427	1.23043208360894e-18	0.999999999989835	1.32467318252966e-05	0.000563806601464537	1.61995638249366e-20	1	4
CPSF7 LARP4	0.081406239952534	2.42319504770919e-18	0.886137131720835	6.74585393332807e-15	0.992986600638389	2.00519920884543e-07	0.00382213099543016	4
FUS PTBP1	1	3.53627886346771e-18	0.999999830987065	6.67055335426277e-59	1.07278606354518e-08	6.77470142117698e-14	0.876486325939518	4
FIP1L1 ZC3H7B	0.999999999999874	4.2747244236773e-18	6.7252485562346e-71	0.99999421664047	0.999999952131935	3.04958784273574e-08	5.89849992168029e-11	4
CPSF6 MOV10	1	3.86387378853743e-17	1.94114045607407e-61	1	0.000741022055695076	6.92558759542267e-07	0.999999999969294	4
CAPRIN1 CPSF7	0.726766798892851	2.55507436840723e-16	2.94286379851575e-43	1	0.988188556141412	2.89450329537551e-81	4.45873759739964e-18	4
CPSF7 NUDT21	0.999999999950674	2.02491489527939e-15	2.07739170651097e-150	1	0.992486912675753	4.60926154854957e-147	1.14300909722704e-58	4
MOV10 PUM2	0.999999999980854	3.07525433754133e-15	0.0313013631033502	1	0.994856141838358	0.0387076516508211	3.3674119331137e-14	4
CPSF4 MOV10	0.335651389332211	3.74221453184132e-15	1.06825145264299e-24	0.999999999999999	0.999991199334752	1.31475293091528e-14	1.06744817918392e-06	4
CAPRIN1 FMR1	0.568790981820243	4.28147911798275e-15	1.3406901874389e-10	1	0.999999994567567	1.50629331882031e-49	2.70745677366341e-33	4
PTBP1 ZC3H7B	1	5.23194016549715e-15	1	1.21475113236244e-23	7.07244520849667e-16	7.03208668454943e-78	0.999999999834169	4
ATXN2 SF3B1	0.417164573786984	2.89556473739787e-14	5.27995997713251e-31	0.999999999999997	0.984504459370496	2.97558822839469e-27	1.85183374931049e-29	4
FAM120A PTBP1	0.997818536755932	2.48586182998802e-13	0.999999999999928	6.85229364187616e-30	4.22155187753408e-10	2.34239635248566e-28	0.996948834623039	4
CPSF7 MOV10	1	4.69531274562819e-13	5.39320989486417e-19	0.653702296508969	0.999999999999857	4.41931505789054e-14	0.00149061802255951	4
CSTF2 FXR1	0.999947815359917	2.91097260083265e-12	7.04926709096896e-06	0.999999999821056	0.124428414635816	1.71235430695246e-08	5.26839302714238e-10	4
DDX6 MOV10	0.999999999998676	5.60269726816803e-12	1.94582713453514e-47	0.434606705213932	NA	2.89039278432868e-05	2.62289349032228e-14	4
SUB1 YTHDC1	1	1.62439541299176e-11	1	2.41210402658743e-56	6.84357998067339e-08	0.660788317197298	0.0425854579266589	4
CPSF7 FMR1	0.999632347596034	1.64955737940702e-11	4.62629987806737e-185	0.999999999999993	0.99999924657527	2.03677966986019e-105	8.95920600491025e-44	4
CPSF1 PTBP1	0.999901333859097	5.35884713470616e-11	0.955369130309	0.0071494282694706	5.23250160298406e-07	1.84478539112665e-19	0.236220987146016	4
FUS SUB1	0.999999999999992	2.12630521913415e-10	1	4.12968516851008e-24	2.4131650600824e-77	0.00255193011191678	1	4
FAM120A RBM15B	0.980882842921286	3.00732273881766e-10	NA	5.59076046529472e-17	0.734129611687461	0.000847040232542357	0.0129873293580274	4
EWSR1 FXR2	0.999073341030346	7.75613988632372e-10	1	1.99731141615881e-08	0.0114090362327555	1	2.46876859836431e-36	4
DDX3X TBRG4	0.45906746223572	8.82234471418856e-10	0.00163071180230925	0.999941424402377	0.987603990899704	0.0480945197158817	3.82488460390774e-07	4
CPSF6 YTHDF3	0.998155819748154	1.15726029310206e-09	0.996498483836588	0.999999764305543	0.00188517622386811	5.66361601357545e-12	2.40878465234147e-06	4
CPSF4 CPSF6	0.807054090065808	1.50684565358295e-09	3.37513789077989e-17	0.999999999883329	0.990618676782552	8.83405888026778e-26	3.01628826238163e-12	4
DDX6 RBM15B	0.942271828942799	1.86926114919813e-09	0.0645658536556486	1.78484758283337e-16	0.0435896502125504	1.37580412832223e-07	0.348679382618077	4
CAPRIN1 DDX6	0.490631634542748	2.12024000368541e-09	8.83904278837529e-10	0.999547885639824	NA	4.55273342954747e-17	2.48161318379062e-15	4
CSTF2 QKI	0.348234089827933	3.59224755033834e-09	0.00651915551051052	0.999999999683211	0.0393935785554043	0.999999641599086	1.62439559332889e-07	4
YTHDF3 ZC3H7B	0.387365212411695	4.26349980176814e-09	0.999999998601661	3.21775680700747e-07	0.999659657688872	0.0275902256336754	4.68395403881278e-14	4
RBM15 YTHDC1	0.999828165291453	1.18279060673275e-08	8.65929101961033e-52	5.75035550959487e-12	0.999814654097116	1	2.36003911276268e-15	4
FUS TIAL1	0.99999996581335	1.32706427023117e-08	1	1.44753568960765e-29	0.00142494317474735	1	4.75829193830352e-05	4
DDX6 DHX30	0.993359135947475	2.86839532079763e-08	0.0116101916790418	0.0108371446009135	0.812974783565879	0.431582034862674	0.0274979209155956	4
PTBP1 TIA1	0.999999796229785	3.45693877249574e-08	0.999997715740558	1.38609002415805e-27	3.19560901140577e-18	1	1.28160823583042e-41	4
EWSR1 PTBP1	0.785835708400547	3.63100451248587e-08	0.980500049714864	1.87101060278393e-47	3.69040371017506e-07	7.22181662623419e-38	1	4
FAM120A MOV10	0.632959274985746	5.23773924451895e-08	0.999995302424793	3.15459765600382e-07	0.996055397085066	2.59473168951659e-54	5.52089054786373e-68	4
CPSF4 NUDT21	0.99999998734071	6.71260097536064e-08	2.07574309467564e-15	1	0.00246556539955527	0.401646526613102	1.60609977997668e-16	4
DDX3X EIF3G	0.174338036865656	7.08898542525822e-08	0.00125967416614965	0.986090832404964	NA	1.44324476246727e-06	0.000788204301781318	4
EIF3D ZC3H7B	0.893529547458445	1.0398931975282e-07	2.46658469704166e-08	0.985943418393548	0.968782797750549	1.15021098605473e-05	0.00033662556711259	4
EWSR1 HNRNPD	0.983538666324599	1.0828074630278e-07	0.999141341735068	4.07566654567965e-107	2.41720253446262e-05	1	6.5611569088794e-38	4
RBM15B STAU1	0.985605712700285	1.53556916683443e-07	1.06350058410739e-08	0.000509498461179717	0.00632657778227604	0.0847089717106895	0.891480548353876	4
EWSR1 RBM15B	0.759363179069923	2.49191423746481e-07	0.9977988137419	1.27600179959063e-23	1.52650476878484e-05	0.146870480555112	0.000113148054279466	4
ALKBH5 RBM15B	0.863568216062003	3.98456242060821e-07	0.999662033449365	5.5520245203469e-09	0.00589590595303044	0.994801604900111	5.49017473031672e-05	4
GRWD1 NUDT21	NA	5.85724835251241e-07	0.000286801063711519	0.999736750079245	0.953529534014251	0.00129393976361392	4.07809315641764e-05	4
EWSR1 FUS	0.844632628568841	7.61913112780599e-07	1	8.28212665647638e-41	8.42191041292653e-31	1	2.25840124755718e-08	4
CAPRIN1 CPSF4	0.999999996409376	1.57129135941333e-06	0.000607950309057543	1	0.999763782337096	7.67466727907071e-14	1.56707741078976e-08	4
CPSF6 SF3B1	0.112548941599415	1.93517216030395e-06	3.17893988339836e-13	0.999999862311763	0.957929131862127	1.9612605208129e-07	6.06015043167749e-13	4
CPSF4 DDX3X	0.999999823670046	2.67110727741717e-06	3.68694817902403e-32	0.99999989824337	0.998862268618501	1.92718936279818e-06	2.88840733816722e-17	4
SF3B1 UPF1	0.985958693036922	3.09746883024776e-06	0.0396942648243158	0.993232585942793	0.00341911835705432	4.50023861592028e-09	1	4
CPSF6 PRPF8	0.913188436442449	3.64736859576212e-06	NA	0.00393890193151721	0.0109194138837621	6.63563519065132e-06	0.237094300093517	4
CPSF6 EIF3D	0.996557856724998	5.0723616146743e-06	0.00118034360280394	0.999999919209816	0.234092302999872	1.81641571531797e-16	0.0015569670977713	4
DDX6 U2AF2	0.999999976219895	6.91034276523589e-06	0.000250328448467485	0.99831407118171	0.823501307919394	3.72180170571177e-31	1.41608200381055e-15	4
CPSF6 EIF3G	0.323138136909488	7.12077098275916e-06	1.54474999634804e-11	0.997505693710963	0.989547284954651	0.000700309845857941	0.0123142019166616	4
PTBP1 STAU1	0.999980171008367	9.15336356421953e-06	0.999679555852056	6.89226839992017e-07	0.04194129436037	4.92644457633305e-21	0.999993893615081	4
YTHDC1 YTHDF3	0.225144163877866	1.25037660349141e-05	0.999999806741795	0.00548699446989104	0.980851461359534	0.0034776173583288	0.00100649742034276	4
FAM120A GTF2F1	0.214996907475986	1.67639719897538e-05	0.999997356700401	0.000585255926443044	0.962979342387865	3.43143346853703e-07	4.25386871161167e-09	4
RBM15B TIA1	0.999999999999999	1.85386251796227e-05	0.088555787618289	7.14132103074149e-18	0.0203200429957916	9.7961968144157e-10	0.999999999996827	4
CPSF7 ZRANB2	0.783214693984904	2.1217583554215e-05	7.7113461784756e-06	0.121499592828477	0.254371427584855	0.000925369732692718	2.67658847441535e-08	4
CSTF2 ZC3H7B	1	2.14830619507753e-05	8.67280124613173e-38	1	1	1.88334194951944e-58	7.90320989856538e-26	4
FUBP3 TARDBP	0.324182255630619	2.75091250718702e-05	6.26057223650803e-44	5.21390950891999e-91	9.94269286344517e-21	1	0.999998811049841	4
SF3B1 ZC3H7B	0.446690757797789	2.77446327457961e-05	4.05540110757571e-08	0.999460541540167	0.257610571320936	4.8372095592189e-05	0.0129647406762618	4
DHX30 RBM15B	0.199797264845968	3.26913623412191e-05	0.793049738487328	5.8387998305481e-05	0.00812125324732868	0.026371122874942	0.20256183293314	4
CPSF3 MOV10	0.0713451032470966	3.30704067508082e-05	3.31853374009974e-21	1	0.999979306418292	6.76953641349571e-24	2.78388480020805e-61	4
ATXN2 PTBP1	1	4.64640970148196e-05	1	2.02734963377714e-138	2.70205837492338e-10	1.42743019515655e-27	1	4
GRWD1 UCHL5	0.968241396516074	4.75586503560313e-05	4.67040758702823e-14	0.999774879657708	NA	0.000617560189841635	1.97615135955364e-06	4
CAPRIN1 YTHDC1	0.170429615558542	6.28702970706059e-05	8.70163476288274e-61	1	0.234176284063426	7.13025611332142e-24	8.33237096658658e-22	4
TBRG4 YTHDC1	0.996755823676723	6.39142142865452e-05	0.0284745154851013	0.00162507329724837	0.308806371702272	0.0162445355173198	0.647488436896438	4
CAPRIN1 EIF3G	0.999999815924686	6.79950597589108e-05	5.15321916201737e-07	0.999999989183273	NA	3.08775257677582e-06	0.000228356168193233	4
DDX6 EIF3G	0.734720976487942	7.43680379272545e-05	0.00117519187023046	0.188122088724365	NA	0.000745309221100023	0.00733277102608637	4
EIF3G YTHDC1	0.860170946876767	8.36334577071614e-05	0.0149116161737745	0.771247610979581	0.936571627486686	0.00892028142915431	0.0223321025032689	4
MOV10 STAU1	0.999388866026186	8.442129473477e-05	1.50473750591668e-19	0.999910006902286	0.999345643855253	0.000164632489502289	1.54961206368025e-21	4
PTBP1 RPS3	0.72932539314277	9.4404721558747e-05	0.299301750476476	1.92687589773342e-08	1.30876611487822e-05	0.00011514710460351	0.999859797752985	4
CPSF3 DDX6	0.994322655195967	9.73055017330544e-05	3.40006687504308e-05	0.00520619917884627	0.973299812338344	0.923753460190015	0.00345660440078186	4
ATXN2 HNRNPD	0.999999999964317	0.000111019177107749	1	3.05554572631632e-97	1.45181799643384e-08	1	1.19605604077618e-09	4
ATXN2 EIF3G	0.648036793667693	0.000121274073855896	4.79807900376153e-09	0.964073556553107	0.999873698300546	0.00247419041317858	2.13740792825281e-12	4
FAM120A STAU1	0.569512679086152	0.000122886745713066	0.996266639989411	0.00564043386452535	0.178229796864851	1.38559176667832e-13	3.14671019141238e-08	4
DDX3X KHSRP	0.995556509111717	0.000127560909512434	0.999948129434246	0.0158234912128155	0.921387054243613	2.41993789937446e-08	5.94195272576988e-09	4
U2AF2 YTHDC1	0.999999999991778	0.000137397187361684	1.36928556796503e-07	1	0.804213042841498	1.20887839688032e-94	1.99668040332299e-33	4
CPSF6 EIF3B	0.907691929200148	0.000149049147735205	1.43347166723334e-07	0.998167428360946	0.755082782027143	0.0328112600572557	0.00168976476561766	4
CPSF7 EIF3D	0.999973410578243	0.000186640156298657	2.36973444665443e-10	0.333551838171494	0.154116373277877	2.49594343656754e-08	1.20801372644317e-07	4
CPSF3 NUDT21	0.999998831181164	0.000203661912850541	8.7572662394915e-17	1	0.98619038826587	0.00203807183006331	0.00222138997675296	4
HNRNPK MOV10	0.920204882411748	0.000227372921688609	0.0245565233653123	NA	NA	0.00133459569791628	0.0312405939643976	4
CSTF2 U2AF2	0.449260910278249	0.000255768074769015	1.68204426107326e-36	1	0.999999759745101	2.13080269123683e-54	1.20943202750867e-34	4
CPSF7 PRPF8	0.611687420827262	0.000273911815430529	NA	2.60431425659685e-05	0.000143548643690477	0.0256731137245556	0.43266196410901	4
MOV10 QKI	0.999997555747753	0.000310097900603382	8.92654716417318e-19	0.999999999999953	0.968732334998959	1.21809899900218e-05	0.00186765652514717	4
FAM120A RPS3	0.0900493249175965	0.000314890886583768	NA	0.010947721619643	NA	0.027968668338836	0.000135121366656904	4
AKAP8L GTF2F1	0.953861088586646	0.000361100416805781	0.765281817044344	0.0441298194800325	NA	0.00384424599592342	0.00282061099692123	4
ZC3H7B ZRANB2	0.849863954104535	0.000389066408911155	0.121013087749614	0.0198927164066174	NA	0.00201870657238457	0.00845484205048028	4
ATXN2 ZRANB2	0.448973722361529	0.00039285737247636	0.00790698524427022	0.000131441401780577	0.830680662471613	0.30848187043858	2.96881540243839e-12	4
CPSF6 TIA1	0.118089950050735	0.00061110755764645	6.47797319405419e-22	0.999941352286273	0.959698081238605	4.56302241845877e-15	1.17513510931625e-46	4
FXR2 UPF1	0.807423751027299	0.000646426867095902	0.998356556948422	1.64744219444021e-18	9.59650296437403e-16	0.000206505517485332	1	4
CPSF4 U2AF2	0.351969910724437	0.000663838758449457	0.808700943917683	0.000261337499387273	0.998610345366589	3.06766413450448e-24	2.50008707749936e-22	4
HNRNPM PTBP1	0.929190575204817	0.000708387349856738	0.976601420391347	2.67074063094765e-11	0.0619718290335712	9.61070275561679e-06	6.5222573077224e-05	4
CPSF7 EIF3B	0.727063234671729	0.000725948930097578	0.0205090886932284	1.00847641436627e-07	0.61042408517464	1.21632074795332e-06	0.080563079311555	4
STAU1 U2AF2	0.999998148126484	0.000759442529989496	0.00563118069968409	0.999999999999979	0.99548008414096	5.6423010683204e-26	1.85695821359447e-12	4
EIF3B YTHDC1	0.996318640971468	0.000809913812327589	2.2590039967403e-05	5.06860627274317e-09	0.848872927465574	0.00409826639805199	0.110486008165445	4
METTL3 TARDBP	NA	0.000819766680998568	0.00474871247110384	0.999999992647429	NA	3.88002960905423e-08	0.000124407415802699	4
CAPRIN1 CSTF2T	0.99932110035755	0.000940980906032164	3.33333753770368e-92	1	0.999999999995866	1.82729302165123e-58	7.17740385446034e-17	4
EIF3G PUM2	0.150141421921103	0.00115554413293657	0.0028681668950332	0.999967494067633	NA	0.000253455363373411	4.46953689753915e-05	4
SUB1 U2AF2	0.992039514038815	0.00123889616054406	0.00160391461393098	0.999998447364855	0.684176723114776	0.000112616910158893	0.00011628313629116	4
EWSR1 STAU1	0.999552352066192	0.00149026194892689	0.0123192761143403	9.80836952070461e-06	0.126593197110786	0.00189170533846357	0.998215193913526	4
ATXN2 EIF3B	0.966911256485896	0.00185207081006448	0.275047817052287	1.68584433477894e-13	0.973564559648422	9.69522763661074e-09	2.5974471097357e-06	4
MOV10 SF3B1	0.999958400329803	0.00193515603293814	0.029695451709968	0.999999999995963	0.927131240544085	0.00557458977979293	0.0162880403647923	4
GTF2F1 YTHDC1	0.890149573393716	0.00208264460892384	0.955252818525869	0.0149820175355934	0.363059385349334	0.000457313364463798	0.00239956673645257	4
DDX3X METTL3	0.964036439032949	0.00209730331657721	0.0444409083465826	0.999705557269272	0.661253056804958	9.47964063449436e-06	0.00286946467444806	4
CPSF4 DDX6	0.99996114667773	0.00229135060995593	0.0431698043760499	0.390860380834302	NA	0.0335256299275248	0.0496968120177311	4
STAU1 UPF1	0.226552608765549	0.00242158959529604	0.999970304389072	3.15132836747494e-18	1.30791231043582e-22	0.00233004899456851	1	4
CPSF6 METTL3	0.537722291024601	0.00246780285384578	3.73499537216497e-07	0.99991517758937	NA	0.000897831792944076	0.00330640771807286	4
U2AF1 ZC3H7B	0.216824988346795	0.00252458091244768	0.0212660850634593	NA	NA	0.00187332392141322	0.00434652601014991	4
METTL3 ZC3H7B	NA	0.00258421853141291	3.00961650023495e-14	0.999994735808345	0.842291936113799	3.00323322087434e-10	1.50479602684811e-05	4
ALKBH5 YTHDC1	0.999971866904676	0.0029157793726006	0.99996475619586	1.03329490543374e-05	0.93508325016146	0.0182416481934115	0.000732586114541081	4
CPSF3 PUM2	0.640703453475106	0.0034395975774725	0.000620342341552692	0.99999847089072	0.963458096808504	0.0209317061826062	1.86383258575648e-17	4
BUD13 XRN2	NA	0.00410306132568212	0.0026491811332654	0.795709260180508	0.268430531989685	0.0271672841988819	0.0429379753679853	4
CPSF7 HNRNPD	0.64599781084225	0.0044355981510854	0.999999999997338	6.60601203178704e-64	1.74376032091444e-05	0.999999991606127	3.868160984063e-23	4
DDX59 DDX6	NA	0.00504993263153556	0.517826272478305	0.00154357294752765	NA	0.00538157329392833	0.0189347654274418	4
U2AF2 XRN2	0.829632603804076	0.00505891015978027	0.00123794741532342	0.996070367537848	NA	0.0180049921814407	0.00769974982528834	4
FUBP3 FUS	0.998845184958126	0.00599338342225215	0.999675838041524	2.14654472423494e-22	4.02015716666061e-12	0.0232310613981277	0.869086077851047	4
GTF2F1 UCHL5	NA	0.00634646560906431	0.906533574175135	0.014892357185356	NA	0.0042096858096392	0.000278743489751663	4
ATXN2 DDX59	0.993359135947475	0.00646874491991214	0.0869739203786442	5.6667485637167e-05	0.0949700597131681	7.41573469313687e-07	0.000223554224349761	4
DDX3X ZNF622	0.869319532523108	0.0085366880908091	0.0203275451505029	0.0832740241667598	NA	0.00709856834832066	1.14307473396576e-05	4
CPSF6 GRWD1	0.893939346181228	0.00923206775220189	5.34227475481211e-05	0.999999999999516	0.952864533524602	2.61650161073503e-11	1.32285714724957e-06	4
DDX6 ZRANB2	0.849863954104535	0.00973629589820981	3.63657226823716e-07	0.00088554832582115	0.472357859915227	0.0185077382143142	0.120313189063643	4
DDX6 SF3B1	0.211530282650016	0.011096073390977	2.09095696653951e-05	0.999999960425469	NA	4.17073533875024e-06	0.0475396186383585	4
FAM120A RPS11	NA	0.0112399609162734	NA	0.00347164811527378	NA	0.0156720933511316	0.0480135369202632	4
HNRNPU MOV10	0.999665191276547	0.0128186038599944	0.0621118205486082	4.17308729255471e-08	0.862968570219175	2.67416776920901e-18	0.000471076144731719	4
DDX3X QKI	0.858452575812986	0.0135455512482768	0.000151085248966815	0.996705313463969	NA	0.0126009549917546	0.0340844706974859	4
DDX6 XRN2	0.463319444235677	0.0142539206182647	0.0226092937821928	0.985257830620508	NA	0.0169594006165316	0.0464391755475017	4
CPSF7 QKI	0.999810589972045	0.0150427739741784	0.00104888965872298	0.9999947003295	0.886476011843208	1.50904829592538e-08	0.00111275295968435	4
FUS RPS3	0.677204864047461	0.0152909278485636	0.0509330422190308	4.24685019730852e-07	8.31843436258996e-13	0.999954982621962	0.000579056270564535	4
FAM120A SLTM	0.571085963405124	0.0155633200551855	0.916289746225483	1.06580533247489e-07	0.137398278498497	0.0185077382143142	0.00497950220405948	4
CAPRIN1 HNRNPK	0.271186087049337	0.0168412460660922	7.74472897690605e-06	0.96059489922501	NA	2.96220322647015e-06	0.0277900486960648	4
METTL3 MOV10	NA	0.0176606767696244	5.63834385369023e-05	0.999999964206673	NA	3.3604933049678e-05	0.0367568258632002	4
DDX55 NUDT21	0.999999999999691	0.0215766374815411	0.000255366328105827	1	0.128286614491666	8.38729565031058e-14	4.67728228788582e-22	4
CPSF7 RPS3	0.996941068934871	0.0217245657690719	8.97151132829363e-07	2.67491159585946e-14	0.0583897828852678	0.0464657568503453	0.610245847060737	4
ATXN2 CPSF4	0.999999996794771	0.0219480937914245	0.0584492912717027	1.47570688535982e-07	0.9999939162175	1.57383973527901e-100	2.75738859498646e-46	4
CPSF1 YTHDC1	0.996374742310946	0.0237109950411789	0.999356794054366	3.0744571687958e-13	0.00538949165196325	0.996093429783912	0.000563284846406945	4
MOV10 UCHL5	0.976489903195771	0.0277099112338662	0.000136051360407074	0.000698911366436501	NA	0.801926814858559	0.00115635516454259	4
GRWD1 TIA1	0.968423766286152	0.030786859709716	0.0102825945581125	0.999979899024373	NA	0.0283793086625846	0.00284471219483097	4
CAPRIN1 PCBP2	0.0817757102708311	0.0308534423500005	0.00186302443363849	1	0.982812400350045	7.45361474173584e-08	5.09033858692316e-05	4
GRWD1 YTHDC1	0.999929909876129	0.0315975098153163	9.92952566276826e-08	0.999985056306818	NA	5.72925846364711e-08	0.00171554170706691	4
STAU1 TIA1	0.999534656960315	0.032965559707514	3.14345477767876e-11	0.543937617356137	0.0256206122115856	0.0948141719684169	0.0258978926858759	4
CPSF7 STAU1	0.999999984094233	0.0335180082373449	0.209486587649938	5.66504990463131e-08	0.972607753448195	1.60183268032783e-08	0.000506389335594411	4
EWSR1 YTHDC1	0.999998524783946	0.0380503439540382	0.999752942424056	6.07665401014424e-50	0.00277397934505839	0.020282851190208	0.998137780461351	4
CAPRIN1 HNRNPU	0.975432837150155	0.0390246415806811	1.0852811251342e-06	0.992311272405346	0.441649323802213	6.45026531966241e-05	0.000362278474528384	4
CSTF2T SF3B1	0.709370953548624	0.042274557948836	1.70658480242215e-05	0.999999999997012	NA	8.31083595892789e-11	7.20243842112975e-05	4
HNRNPM TIA1	0.636257516472986	0.0427534012086352	0.7336303606926	0.0311771117479022	0.288925505483609	0.0232930966057035	0.0211488219487238	4
CAPRIN1 QKI	0.217324221697575	0.0447020555733813	2.71130753033634e-06	0.999999603353036	0.193964490029082	0.00575665622264675	1.03457612433969e-05	4
CPSF3 QKI	0.962626521003312	0.0496044390219346	0.000111728436288077	0.952772054358656	0.669844832667255	1.43892104747017e-05	0.00168633409680847	4
TIA1 YTHDC1	0.394310100826553	1	1.23307392952531e-153	0.00124832577814784	0.976835693840964	1.34389298316834e-08	2.17889705520223e-21	4
ELAVL1 YTHDC1	0.999999999989624	1	1.39038377491482e-111	5.87033204193858e-208	0.00399586190239756	8.66093366434236e-59	1	4
FIP1L1 YTHDC1	0.0894402061256601	1	5.03643431363278e-76	2.91377356076271e-63	0.999999999998078	1.75703624831349e-33	4.38816962392417e-15	4
DDX55 TARDBP	0.999999999999801	0.999999131388355	1.20379260401022e-60	1	4.61554158127185e-05	1.91970777190578e-14	3.18881138177928e-09	4
ATXN2 YTHDC1	1	1	1.26781166288297e-16	2.42690760152793e-234	0.117679264946544	1.58702381455778e-136	2.76301665233287e-131	4
CPSF4 ELAVL1	0.431286684688554	1	1.54947313301057e-16	2.71091380241554e-05	0.00125648672510028	3.35904484592579e-15	1	4
CPSF3 YTHDC1	0.786762376201267	0.099955527370558	1.41487900233986e-14	2.62016513576272e-05	NA	1.65892468140537e-09	1.84101711207846e-26	4
HNRNPU YTHDC1	0.377354187686743	0.634425678692987	1.98148041073554e-12	7.61352520136489e-16	0.0043987528201725	6.9300921204591e-07	0.133906861495097	4
DDX3X FUBP3	0.60097074654028	0.763149720302108	2.86209228343437e-12	3.51290879369854e-13	0.999716631908795	4.02273817136388e-09	7.99567762814319e-39	4
GEMIN5 YTHDC1	0.228487276452197	0.999999999637625	2.72487495703318e-10	3.03322594214482e-12	0.765079813387929	0.00527526642839709	0.0213509729799018	4
UPF1 ZC3H7B	0.998020237275231	0.966630493786123	3.45352403875878e-10	8.80395275611511e-29	1.83162108017313e-39	4.46448357761727e-15	1	4
CPSF6 DICER1	0.939162218668499	0.660987637786525	2.69515710725894e-09	3.31203581523362e-06	0.0568666695210754	2.15748483467172e-07	3.28102060637485e-05	4
ATXN2 GEMIN5	0.998649045863737	0.999994401564726	2.98710197103427e-09	4.01168998977837e-11	0.30032421354965	2.44200577262241e-15	0.000956718845111511	4
CPSF3 HNRNPU	0.602692113401464	0.733300033162088	3.09629582923414e-07	0.0146769329711636	0.0227709135880641	0.00142608680296528	0.094806573667514	4
ATXN2 DDX6	0.999999999999856	0.911024003317381	1.52449536943945e-06	1.72792854728583e-109	0.999999982802863	7.89744589258137e-29	1.09700102372059e-36	4
CPSF4 FUBP3	0.998869765621839	0.654098105928682	5.17889292231151e-06	0.932856579941106	1.18110288633698e-05	0.0137017913874804	1.66193869330466e-06	4
YTHDC1 ZNF622	0.743221303294914	0.847512139159159	0.00135075963288743	0.0303745133037225	0.725525015592396	0.0429017177890577	0.000247103957470339	4
CAPRIN1 SF3B1	0.0950503212210638	0.138780867062129	0.00715941133766708	0.999976099126483	0.0304308720302561	0.0248344818714858	0.0062037664085801	4
DDX6 HNRNPU	NA	0.0773831456304577	0.0095023005652413	0.00376727069418309	NA	0.000200725075453053	0.00214543840732812	4
CPSF6 EIF3A	0.200729406354412	0.447362499484693	0.00954946103088716	1.55490707527679e-05	0.0409786465322446	0.0519432299733685	0.0334678197999219	4
HNRNPC RPS3	0.488515508436603	0.999999995630909	0.0107744307597755	0.00018379951919816	0.000346054167149752	0.999999999999998	0.0117612511229126	4
ATXN2 CPSF7	1	1	0.99999999934198	1.46175921904211e-250	7.25285309980613e-13	1.49243690679829e-199	5.69988887884448e-223	4
EWSR1 ZC3H7B	1	0.999999999983507	0.999999707697696	3.66626095215526e-43	1.7816863903154e-12	1.84414211259174e-13	0.01790865424314	4
ATXN2 HNRNPU	0.500782501022814	1	0.990359295064758	1.52787663226159e-42	6.99648146680394e-08	8.86483914865278e-30	1.22857165729463e-05	4
DDX3X HNRNPU	0.999233819271272	0.794508811830478	0.473003909765953	7.18690841144437e-25	0.00739133076450732	1.72371917234241e-08	4.05776811280808e-08	4
ATXN2 STAU1	0.923692620106111	0.77522471603022	0.119308334915698	3.52068931356324e-19	0.00147488048238331	8.43605144171786e-35	2.74667223578105e-13	4
ATXN2 SLTM	0.317794056155523	0.185036988825334	NA	5.72593134128079e-11	0.00316212589640301	0.0300653284842402	0.0169003759543496	4
EIF3A PTBP1	0.37531589479287	0.173068151643126	NA	3.48942749961861e-09	0.0264146282076927	0.0166585291082389	0.0178987270657037	4
CSTF2T HNRNPD	0.996481563185086	0.66924475988311	0.999805656380716	8.92674602354674e-06	0.00848485585590661	1.2021566552482e-69	2.19937788331468e-11	4
ATXN2 GTF2F1	0.774977578022729	0.311259581849797	NA	0.000641854161995973	0.0113944036740465	3.40986060628462e-10	0.000534596589371085	4
CAPRIN1 UPF1	8.67424469795498e-102	6.64974734758404e-34	0.999903181962881	1	0.999999999146793	1.94672456366618e-10	1	3
TARDBP TIAL1	1.05411165321069e-101	0.871036679009258	0.999804193331156	3.53999639270888e-24	0.0218447763757341	1	1	3
FIP1L1 TARDBP	6.43653108941072e-77	0.117475309344751	0.00154014375808015	0.941720749818618	0.999999990500671	1	0.0438188431313667	3
FIP1L1 NUDT21	3.59528813486026e-57	0.327553238516441	1.40788807117964e-126	1	0.999999999651142	0.721070239085744	8.36966204179935e-17	3
CPSF3 UPF1	1.09894233878102e-55	0.0165237015481621	0.994103257517918	0.201290886529661	0.998388023555794	2.46966113321993e-11	1	3
CSTF2 ELAVL1	1.19746591757923e-47	0.999988975039446	0.999998838666866	1	1	1.70922316357484e-31	4.46806378037613e-18	3
TARDBP UPF1	7.28835844293119e-43	0.999996747768264	0.449550535712777	5.92363898430005e-235	2.51537140454643e-84	1	1	3
HNRNPD TIAL1	1.67902471144898e-39	0.999999999999998	0.999999999987695	3.14153319073663e-23	0.957663743071401	0.999999999999763	4.10053697054762e-30	3
FMR1 LARP4	1.43483153091915e-29	6.35345045553358e-11	0.752249631527248	1	NA	1.41251446043359e-18	0.137977768579668	3
CPSF7 WDR33	8.74476178638871e-29	1	1	0.000161805061189278	0.3176043910086	1	7.08698330265578e-07	3
CPSF4 UPF1	7.26568377879425e-25	0.999982935370127	0.999729503092317	2.0704543701858e-16	0.99998824134656	7.1740351411371e-17	0.999999999999997	3
CPSF1 UPF1	4.83364755875249e-20	0.000105936087305634	0.999003203977995	0.999999997837912	4.65830254281936e-45	0.999998899489475	1	3
CAPRIN1 EIF3A	1.18466624182894e-19	0.99287001663079	0.664268524693935	0.967877398363746	NA	0.00822708362973001	3.46954862979908e-06	3
FMR1 UPF1	4.259984518833e-18	0.00204792326509591	0.0540856710298979	1	0.999999996934781	3.06032174775034e-92	1	3
TBRG4 UPF1	1.09112358681505e-17	0.0874358101772378	0.823371236793222	1.57172721079981e-05	0.98352967118186	1.11803675886936e-06	0.996666362821313	3
CPSF4 FIP1L1	4.34672349666924e-17	0.753121170213296	4.53432502594552e-07	0.999999999999824	4.93287637937973e-05	0.998832112605142	0.527166842704708	3
FAM120A FXR2	1.668480898412e-16	6.06288022013747e-08	0.999765937516887	0.613639487884998	0.991059803979021	0.0857113813381413	0.00564923243311668	3
ELAVL1 RBM47	4.71781460840842e-16	0.976035711565979	0.00944863287628166	0.885370081960358	0.993634586545034	2.27414988595607e-17	0.99999999999986	3
CDC40 DDX3X	1.80393207160084e-15	0.0136333341042145	0.00117444077606804	0.999139025822184	0.755015137321939	0.498861012877183	0.706963566432573	3
CPSF6 HNRNPA1	2.46977536281088e-15	0.999999999569885	0.240125884450798	1	0.945796334627927	5.29335962986258e-08	1.0212256132893e-19	3
FIP1L1 HNRNPD	4.45629081747001e-15	1	0.947634099579922	7.76284972621365e-13	0.936066339976521	0.918585969940785	1.63090890329452e-06	3
RBM47 UPF1	1.01729994244216e-14	0.999999822053266	2.43752279708124e-10	0.165350514553556	0.814081150910456	0.999240595412801	2.12539101418392e-15	3
EIF3D UPF1	2.6778227681444e-14	1.04625795786537e-08	0.999994075581618	0.717573772825846	NA	0.000245017667432435	0.999999999749939	3
TARDBP WDR33	4.70914668176246e-14	0.999999999999999	0.999998617627745	1.29036199447133e-60	1.81862614558894e-07	1	1	3
FIP1L1 HNRNPU	6.10511152284535e-14	0.999967659175554	0.192346525696001	0.865499237227171	0.385634301925575	7.71162515496181e-07	0.0375224552832589	3
ILF3 TARDBP	1.12155036149373e-13	0.549241516737217	0.685355785004715	4.68113842257574e-12	3.06235245224074e-05	0.99970877234976	0.999999868840428	3
LARP4 PUM2	3.6690831548494e-13	3.35490386804344e-13	0.999999990110683	0.999999657275363	0.967140385083516	7.86380681246489e-08	0.360110182924615	3
LARP4 NUDT21	3.71566874611407e-13	4.91889461371473e-19	0.99999669730221	0.78826508854876	NA	7.03855908279046e-06	0.949370575623613	3
GEMIN5 NUDT21	4.55186715505678e-12	0.49076779212917	7.26262043442576e-18	0.679097114857256	NA	0.00165583209558025	0.430110575568835	3
PUM2 UPF1	6.20963838090674e-12	0.752060959803779	0.999999999814919	1.29822721852751e-29	0.000209491836290935	0.998445094627412	1	3
FMR1 MBNL2	9.09773502137654e-12	0.0340277372569612	0.999996111965666	0.999999997285243	0.960814316915771	0.950175931151457	1.93768556690055e-06	3
CPSF6 WDR33	3.32429141047627e-11	2.09276043621981e-50	1	0.99990011761872	0.412365597115097	1	0.00982036734402827	3
FUS RBPMS	3.64476509385357e-11	0.995806897820885	0.992713537415957	0.999988244235511	0.00137086136262988	1	2.8860354803826e-10	3
DHX30 FUS	3.8581993740091e-11	0.000389066408911155	NA	0.0710329338700959	0.00470103140310417	0.994007038962815	0.593572856561416	3
CPSF2 DDX3X	6.38028895002766e-11	0.00431944962596869	0.999745298973285	0.999276736203328	NA	0.0261613048656587	0.917663614113292	3
LARP4 PCBP2	2.13493537222718e-10	2.27732669163135e-14	0.999999896846862	0.971479043664538	NA	0.992786560976782	9.80823786806578e-14	3
CPSF4 TIAL1	3.17429174370859e-10	1.76477837819123e-06	0.999999993594085	0.997535591934257	0.999933603675377	1	1.7034865920138e-10	3
NUDT21 UPF1	3.74411377496578e-10	2.33235614497099e-15	0.999999946237924	1	0.999058406951297	1.70935474310357e-10	1	3
CPSF6 TIAL1	5.09643179742725e-10	1.86999357315417e-12	0.999991371192646	0.198774156230929	0.355466091285167	1	2.45083455246353e-96	3
DGCR8 ELAVL1	8.65465138010165e-10	1	0.999483490300327	1.08211229267239e-31	0.636531027964657	7.5198035978834e-13	1	3
PTBP1 RBM15	1.06574641596469e-09	3.59313024103522e-24	0.977638868488886	1.87564898556087e-09	0.998459279237305	0.999997209272711	1	3
DDX3X YTHDC2	1.08817217226195e-09	0.0221865448366408	0.0207955669705827	0.998196566332158	0.92358955869637	0.0912532751542638	0.209823622449834	3
FUBP3 UPF1	1.26164385003328e-09	0.535064153410499	0.974638098442064	1.39422650473959e-33	6.71952300336863e-06	0.206920035778156	0.691125136382	3
AGGF1 CPSF7	1.5013635485095e-09	0.0315200738690468	0.427110729148673	0.328871500875702	NA	0.00108099899375424	0.067495413626889	3
CPSF6 FXR2	2.75902555586616e-09	3.83865191755236e-14	0.999199756362511	1.62255634747356e-11	0.486991493661213	0.870905391184054	0.999995885374934	3
DGCR8 FAM120A	5.48159534140571e-09	0.000638738883671264	0.942757319114421	0.00927270391436472	0.268610637881866	0.999098761540886	0.891209827874335	3
AARS GTF2F1	7.11001722729359e-09	0.00596153610326955	NA	0.560428463970227	NA	0.936634853749296	0.0184904586057216	3
HNRNPU TIAL1	9.46424798217561e-09	0.253548886717162	0.978514691130325	0.0142183112989991	0.0215794606105851	0.996588784811059	0.999927799462429	3
RBM47 ZC3H7B	1.17250382199144e-08	1.54303813830798e-06	5.61334644108461e-06	0.0566238468284351	NA	0.999999999999992	1	3
DDX24 DDX3X	1.81105837759822e-08	1.09642463515353e-10	0.998652041451799	0.000840350553315737	NA	0.999999943202962	0.333173909627964	3
CPSF3 FXR2	3.29712635186501e-08	0.999988071391849	0.999935717457437	0.031713469221092	NA	0.999964043761072	0.000435724441911418	3
CPSF3 NOP56	1.38844518741859e-07	0.136564372332756	0.667923832068169	0.0794682312134943	0.00353660770291838	0.0162117422236431	0.0855836673182479	3
CPSF7 EIF3A	1.91053460278758e-07	0.731876480358581	0.251859740716248	3.18426319167599e-11	0.857222406998863	0.0963601962762611	0.000698003743506197	3
CPSF2 NUDT21	3.36231784463415e-07	0.0372596622819046	0.9287573904184	0.665591387767015	NA	0.0030573741043538	0.813820773975612	3
METAP2 NUDT21	8.25070341829007e-07	9.53601008662012e-06	0.0141433626305249	0.211555924689392	NA	0.976296328286573	0.425020793636523	3
PUM2 TIAL1	1.16722229761201e-06	7.42739000544745e-16	0.725770090395637	1	0.999940740347566	1	2.2004129720192e-28	3
HNRNPA1 RBM47	1.71827927924913e-06	0.999999998306633	8.03712116354375e-20	0.999921082676772	0.98940198020315	1	0.0121841304731294	3
DDX6 LARP4	1.85526657289351e-06	2.01557602952216e-17	0.999999999999741	0.999871798994112	0.998870523610307	8.50364510003886e-11	0.119267112605803	3
DDX3X SMNDC1	2.32942392901063e-06	0.111463619718852	0.0901645576521536	0.033014693010431	NA	0.00618381369197437	0.151619292715438	3
CSTF2T WDR33	2.66666515056091e-06	1	1.89819708537007e-27	1	0.999998622643711	0.000332209926486666	1	3
CSTF2 DDX24	3.13018735195026e-06	0.000969507583942665	0.595823468799704	0.994484299301713	0.542241567868708	0.00177545490075815	0.241429101132636	3
HNRNPU U2AF2	3.15890895459089e-06	0.24094479906974	0.951488185274451	0.999998382368996	NA	9.37456032253504e-14	0.036336942872126	3
FIP1L1 QKI	3.38359800522843e-06	0.687898267101133	0.000261036804775196	0.999264360251461	0.94410190955936	0.966101060461819	0.00160182272740336	3
DHX30 FXR2	3.87245232296307e-06	0.0552530400261393	NA	0.00765659931829431	8.99737182800904e-06	0.635211947548633	0.586568435466028	3
ELAVL1 SSB	4.11929954252429e-06	0.989692614640984	0.618549789368976	6.67483378902884e-07	0.00521444827204314	0.999999999994321	0.999981597783434	3
UPF1 XRCC6	4.20175218214116e-06	2.52775352235119e-05	NA	0.803545840724248	NA	0.000631278502649024	0.999999999958877	3
METTL14 ZC3H7B	4.44146629624935e-06	0.0856493340952863	0.000832508986627299	0.786081271402844	0.0336605496182394	0.472223285914293	0.0565640027067012	3
NUDT21 YTHDC2	4.70403325645809e-06	0.000340998908090227	0.202045292162894	0.999968060566856	0.407962114781604	0.00206603279382196	0.626623714952785	3
FIP1L1 KHSRP	6.51421937329971e-06	0.999999998653751	NA	0.907733751728189	0.411204351101178	1.12188010507806e-10	9.82999112781116e-12	3
DGCR8 LARP4	8.44356235070234e-06	0.00380660970466879	0.982110386318399	0.990002352651739	NA	0.997923990644372	0.00511463168258457	3
RPS5 U2AF2	8.99554017813585e-06	0.0605530788832145	0.906533574175135	0.553181010006131	NA	0.00017245784798374	0.0157822118001345	3
ELAVL1 RBM15	1.05794494079487e-05	1	2.93349990517195e-07	4.29270489550879e-11	0.999025441811035	1	1	3
ELAVL1 NOP56	1.13645351788632e-05	0.991994545423744	0.00410683984455949	0.0610205777334727	0.8400351961171	1.36643914024823e-12	0.999999985209298	3
DDX24 TARDBP	1.8281435334311e-05	0.195856842076903	NA	4.95439466269652e-08	0.0231894241126045	0.999473728322588	0.994434890989984	3
DDX3X METTL14	1.93767555931509e-05	0.0439857089384177	8.57052323176701e-06	0.819595627015616	NA	0.138608062130399	0.229615520236548	3
FXR1 NUDT21	1.99329352673298e-05	0.491791769706357	6.83372568216439e-12	0.999976099126483	0.199511179695933	0.546610372822476	0.00161829448171856	3
CPSF3 TIAL1	2.06068197658728e-05	6.48023412998649e-16	NA	0.934695632231047	0.998686216422965	1	1.37467078062181e-31	3
UPF1 YTHDF3	2.14515982299067e-05	1.08296694546854e-10	0.99999999999705	0.0154926789574404	0.554340465660185	0.999999998997915	1	3
FAM120A HNRNPK	2.41166737809823e-05	6.21068851358599e-05	NA	0.999977889431859	NA	0.000323781439509148	0.199782712709882	3
EIF3B UPF1	3.25205196623126e-05	0.0103745370074035	0.999552268664941	2.15200144815243e-06	0.956097033024735	0.508572423909572	0.999921142212713	3
DDX3X GRSF1	3.43276429127097e-05	5.95279215685265e-13	0.96689860325181	0.999998041966128	NA	0.981798059083417	0.0295431727449067	3
ALKBH5 LARP4	4.12413377707527e-05	0.000947927625134299	0.999622642578342	0.999992816608438	0.868889748453553	0.0709609481974644	2.47259817594849e-05	3
FAM120A UPF1	4.4624005811503e-05	0.601887870653036	1	1.82981299199485e-49	0.999999485619792	8.31362156841847e-13	1	3
ELAVL1 HNRNPM	4.52523202335279e-05	0.999999993284521	0.657631411235794	1.06326399804757e-08	0.389252213916634	3.62062533699863e-15	0.999914376277871	3
CPSF1 GTF2F1	4.59530322714458e-05	0.016739416257191	0.00486502789611869	0.705327606969662	NA	0.183116260283679	0.0933528215630456	3
DHX30 TBRG4	5.06687571478712e-05	0.112636920835696	NA	0.0107958118411644	NA	0.838802488621488	0.0381259573219372	3
BUD13 CPSF7	5.17006602690955e-05	5.79013731171548e-05	0.780810457429696	0.935994426860249	0.285719181252731	0.458337787295296	0.0271754987858723	3
CPSF4 RBM15	5.53243733867652e-05	0.0594839339809648	1.43538079053812e-10	0.999999988636641	0.163342395237969	0.999999999999999	7.2915807136771e-06	3
CDC40 LARP4	5.7787141907857e-05	0.00135962576479629	0.80141463605767	0.992196715108576	NA	0.0619386394546658	0.000856419213773655	3
QKI TARDBP	5.83845991989766e-05	0.00109504231189756	3.42715256536671e-22	0.999998378746072	0.775044172154226	0.483531183162288	0.887339489311257	3
FIP1L1 HNRNPM	7.44425652479992e-05	0.925708664233354	0.000309317562681933	0.0627935703014614	0.301351308276681	0.678438914903925	0.0276493924967913	3
EIF4G2 NUDT21	7.58927857310197e-05	0.0188005556979498	4.60752703310341e-07	0.997681322911124	NA	0.325624396294453	0.334389079958212	3
ELAVL1 TBRG4	8.45254626677247e-05	1	6.8603328231553e-07	0.497921285474072	0.320904612456759	3.15679785181362e-07	1	3
GTF2F1 TBRG4	8.99392722646443e-05	0.0723658390266864	NA	0.387035972602116	NA	0.0214511194852051	0.00343045062654389	3
CPSF1 TBRG4	0.000113406451530748	0.0193547306518446	0.883477590262744	0.2019934833631	NA	0.241353726285406	0.00117407789612624	3
LARP4 METAP2	0.000124560571336919	3.46946562422757e-13	0.999979679244541	0.197078378244279	NA	0.990694357449391	0.0436410332074668	3
CSTF2 GRWD1	0.000152679063663988	0.281350101736802	0.00648221407049289	0.999999206591923	NA	0.000182872120479714	0.128263230566809	3
ELAVL1 HNRNPU	0.000154462929040184	0.999999982461352	0.765607236730452	7.48385844038904e-19	0.880098080002258	5.23133522897562e-27	0.999999999421098	3
TIAL1 WDR33	0.00015584203616953	4.2474387360001e-23	0.999783204651383	0.810285439414131	0.999272317639859	0.999999999757822	1.70541656724755e-42	3
DGCR8 FUBP3	0.000165302104990948	0.248398069588145	0.969049398173323	0.010338561276103	0.0139430523699427	0.204164118652434	0.999971571952176	3
IGF2BP2 RBPMS	0.000178709205775884	0.999525060377271	0.999999999839948	0.999999999999917	0.335999238535024	0.00368041920970192	0.00361459672521588	3
LARP4 UPF1	0.000205306757817854	1.42854397892263e-38	0.999999999999689	3.89671171043594e-16	0.99999999634638	0.999999999995902	1	3
CPSF1 CPSF3	0.00021670639890923	6.57619262396623e-05	0.999861371353002	0.9999999940697	NA	0.860040185698267	8.70620630702617e-14	3
FAM120A YTHDF2	0.000294035382899669	3.14973871004721e-05	0.999767920801371	1.00545691125018e-13	0.105211268614303	1	1	3
FAM120A ZRANB2	0.000319202493124965	0.00202686202220718	0.954348558143509	0.393489811088626	NA	0.000696557102950524	0.199634902537537	3
FMR1 ILF3	0.000333235358660181	0.0168789473279587	0.862524689751493	0.952764552119466	NA	0.039983230486705	0.993462183143955	3
AARS LARP4	0.000369310650966713	0.000141540338893201	0.987151177804515	NA	0.679094389433803	0.986666820108735	1.11601645505098e-06	3
FXR2 GTF2F1	0.000409210420353612	0.592868923988671	NA	0.00401460467109878	0.00779873737885749	0.40320177216143	0.48138479444546	3
TIAL1 YTHDC2	0.000418997614452899	0.172368774089372	0.909005957068502	0.999054267592545	0.615576393018358	0.0168447999198403	3.18455828095808e-07	3
ATXN2 QKI	0.000441580978935209	0.588803800109502	0.997568132629001	0.999999572151823	0.95764559809795	4.00350049641255e-22	6.16089059742951e-11	3
CPSF6 SF3A3	0.000460339912987336	0.524821066938052	0.625958415401595	NA	0.417183969937084	0.00126555275499917	0.0164348561614798	3
UPF1 YTHDC2	0.000463752188115601	0.000212098139399101	0.393624674377977	0.114989629079626	0.932761744573073	0.0328112600572557	0.999999998761211	3
FMR1 STAU1	0.000473840564444935	0.209809943006636	0.987503212449356	0.999999909669428	NA	1.69254381376442e-13	0.000384975892138689	3
EIF3B EIF3G	0.000482024081756796	0.0105627815042072	0.755791487503372	0.998553408088596	NA	0.190982707269101	0.0367685063700421	3
ALKBH5 PTBP1	0.000557007785906949	0.0339449136951926	NA	2.71254545829386e-21	0.471289467455567	0.999896975895092	0.999999997101465	3
LARP4 TIA1	0.000591409980584976	0.00228486312093257	0.9999999999999	1	0.876160183133001	0.999999450176772	7.9591383912706e-18	3
UPF1 ZNF622	0.000657927545439027	0.0336970481548415	0.149509821009777	0.0134366701178073	0.585576857219818	0.706677300781055	0.996327483882954	3
EIF3D FIP1L1	0.000690512151934017	0.996134914015983	0.00129536070730679	0.99822830676745	0.858227406124171	0.00810361661228877	0.871589220107685	3
CPSF2 PUM2	0.000692290557018949	0.10721702940764	0.799207269722338	0.999999989555812	NA	0.000134253105737947	0.0281784464918623	3
CPSF7 NKRF	0.000729354367312817	0.245748526328423	0.542594447080014	0.999270332480271	0.709474364299444	0.000869175803158121	2.16838137264687e-05	3
CPSF4 RBM47	0.000846821591239538	4.20849967708334e-08	4.44390825588289e-09	0.979859514340942	NA	0.999999990428975	0.998499001776936	3
DHX30 MOV10	0.00085880420749659	0.0401072018645119	0.189809425283899	0.0291331951325584	0.52904761595554	0.946827014936177	0.968611998755147	3
HNRNPM YTHDC1	0.00085880420749659	0.267124983865816	0.0379176252312472	8.89689761453857e-06	0.17692422526137	0.0619386394546658	0.427261479142643	3
AKAP8L FAM120A	0.000883419744133993	4.47536562029655e-07	0.976601420391347	0.5659677941733	0.765237954774821	0.00322414172322266	0.0555881899461794	3
CPSF2 CSTF2	0.0012530697649241	1.39764318741538e-11	0.998336057884395	0.999999999999909	0.972917721079525	1.72618853784483e-05	0.195900759086505	3
FAM120A KHSRP	0.00132885196077462	0.125709088372852	NA	0.0188588433234837	0.391805750767555	0.0135586636526283	0.51277692655326	3
FMR1 LSM11	0.0015532083146934	5.1418340573644e-06	1.99531787622251e-05	0.999999444607382	0.92358955869637	0.999981159272391	0.466056257158035	3
KHSRP RBM47	0.00169710696205213	0.0023634076824771	NA	0.706743772917945	0.567530956865972	0.0169594006165316	0.999793200732103	3
NUDT21 PRPF8	0.00169710696205213	0.00600190623850472	0.0245565233653123	0.706743772917945	NA	0.644302262496645	0.490084203471553	3
ELAVL1 NUDT21	0.00175416492330299	1	1.34412273865195e-10	0.99999999999998	0.99999982932632	1.87734024818442e-108	1	3
U2AF2 ZNF622	0.00177267524650859	0.226969450660711	NA	0.745108075072435	NA	0.000488111084216085	0.00434652601014991	3
DHX30 ELAVL1	0.00200520439344305	0.151163854294883	0.999578660642636	1.30054553434154e-11	NA	3.04872180326416e-07	0.993311826074352	3
FAM120A YTHDC2	0.002311535847723	0.00169236851040557	NA	0.380429066096788	0.585576857219818	0.0108115297781627	0.14557420317312	3
FIP1L1 RPS3	0.00239505673533137	0.999998070272609	4.56131473038408e-14	3.97753518854904e-07	0.435994534412121	0.196832998497855	0.128833134869501	3
DHX30 LSM11	0.00254775419794898	3.28794115123089e-05	0.775380640197351	0.00269633444952816	NA	0.999482632543285	0.738972462484847	3
DDX6 EIF4G2	0.0026487104684092	0.0061567037363331	0.0155931898068906	0.975660853312072	NA	0.067472472398279	0.16583948027418	3
NUDT21 ZRANB2	0.00299775620098602	0.0658821926478373	0.0353831610533493	NA	NA	0.0409754110099646	0.214184568421365	3
CAPRIN1 DGCR8	0.00300094538381031	6.80258759457394e-06	0.0218769567900685	0.999991618994014	NA	0.909157291499819	0.994118096667202	3
KHSRP PTBP1	0.00307157730513883	0.000393818127905349	0.999697312491496	2.2409481508904e-07	0.354916312225419	0.541587843831561	0.999997586593799	3
NKRF TIA1	0.00331507259241782	0.948294679742744	0.0447605884116555	0.999993866530052	NA	0.420925878138221	0.00137413995866745	3
CAPRIN1 FUBP3	0.0033412331463165	0.120226811931082	5.16925300894889e-10	0.650699857752448	0.998954132634805	0.152065797341248	7.83801409317539e-22	3
CAPRIN1 GRSF1	0.00371566792122033	5.02844945841498e-05	0.722537089708099	0.89366674620259	NA	0.293071366821856	0.0427308862243622	3
DDX24 FXR2	0.00380333542935051	0.0263886530843377	0.351690540468961	0.0211939321266743	0.268430531989685	0.993805582310556	0.197791775400592	3
CAPRIN1 RBM27	0.00388709558219078	0.036995485915774	0.949027994912807	0.868829549478339	NA	0.144746488328483	0.014138543016525	3
FMR1 YTHDC2	0.00406315818001575	0.0379385386792501	0.731545639127176	0.952235319671638	0.61944110954291	0.00433243451065744	0.764496553326863	3
EIF3D EIF3G	0.00413237848246978	0.0016373904080086	0.997254821731063	0.999923844169558	NA	0.190461245540156	0.00411998729783562	3
CSTF2 DHX30	0.00429414307693446	0.0069008172099485	0.954348558143509	NA	0.00917619156058909	0.645811971736042	0.0668281058966128	3
DDX6 GRSF1	0.00441849066392201	8.88650983732631e-06	0.183083594141203	0.999999499506147	NA	0.976052154309991	0.00541318511159372	3
HNRNPD TIA1	0.00504572379091457	0.99999999999981	0.999999802720947	1.33615815099254e-25	0.487935487852897	1	3.69462175283038e-11	3
ELAVL1 UCHL5	0.00527399904070423	0.173020796041383	0.0323066007296974	4.7765627639072e-10	0.07874541672301	0.88718188480094	0.929305608633865	3
CPSF4 HNRNPD	0.00570763984992649	0.295779982730754	0.929582850980875	0.0061778057196789	0.395140534891157	0.999803021123869	0.0275705598254173	3
FAM120A TBRG4	0.00572517303734515	0.00013082047107715	0.998133637442074	0.999995544851306	0.802037849150902	0.0788593875622882	0.00133015349087055	3
CDC40 CSTF2T	0.00625819442109558	0.0364981629427996	0.00010853524929284	0.999634113595107	NA	0.485938234767184	0.429491133340256	3
CPSF1 DHX30	0.00718868227311379	0.0134009180623933	0.761434211649649	0.00810561526164446	0.0553424464387977	0.640084561783116	0.0576386596641734	3
AARS MOV10	0.00733388329539181	0.00465158836231837	0.99259587000264	0.918498050871548	NA	0.999877404820409	1.56241142037232e-05	3
MBNL2 YTHDC1	0.00734250405015295	6.03559095387228e-05	NA	0.999996702364361	0.12054307357026	0.999988905247422	2.47717060386475e-05	3
EIF3B RBM15B	0.00783812437924279	0.00183263535973435	0.249298549567507	5.95068940464106e-05	0.660328682090364	0.659753633579549	0.33946327670624	3
LARP4 SLTM	0.00828457105529998	0.261283181431645	0.774228110543793	0.335501433865667	NA	0.0135738376625942	0.0037303996201973	3
EFTUD2 U2AF2	0.00882491043541658	0.168966137250924	0.775380640197351	0.966970153661029	NA	0.000727700391841397	0.00358058884533068	3
PCBP2 ZC3H7B	0.00911051456589516	0.91080171853992	0.00219328904060486	0.999999940906844	NA	1.62350569424092e-10	0.307861568836849	3
UPF1 WDR33	0.0101247004732741	1	0.999896622778834	3.80644541703201e-27	1.00654270426143e-15	1	1	3
TARDBP YTHDF2	0.0102992463147488	4.82094782577046e-11	1	1	3.84449112740412e-15	1	0.981296064951676	3
CDC40 CSTF2	0.0106078129960506	0.0229510139529488	0.00162485022363553	0.970087144381768	NA	0.999929149351812	0.832111066543684	3
TIA1 UCHL5	0.0106078129960506	0.0581886912674329	0.571379952873263	0.149217262596432	0.0428063155203299	0.321481852868698	0.0222200162870136	3
KHSRP TARDBP	0.0114270486811966	1	0.999999316264279	8.77597557923843e-41	0.000263081690508879	1	0.486896774778123	3
AKAP8L BUD13	0.0116776854595194	0.0383758458444509	NA	NA	NA	0.0472977822945067	0.593420507750316	3
SERBP1 UPF1	0.0124142440459366	4.41902911129937e-05	0.0135606045366977	NA	NA	0.973530779139306	0.998420250897062	3
LARP4 TROVE2	0.0126386223749816	0.000570271365998416	0.208839342668778	0.868829549478339	NA	0.551655774553407	0.0039343909828986	3
ALKBH5 EWSR1	0.0127767029524686	0.261689388323022	0.999996111965666	5.38539150171419e-08	0.831140180834373	1.23150514839931e-13	0.999999999923046	3
FXR2 TIA1	0.0135037289076318	0.119576727899006	0.961402862828135	0.998747940138627	0.720031044025045	0.0179744596308925	2.87493614421708e-06	3
CPSF7 SF3A3	0.0150842254340472	0.335443608544397	0.450972136587651	0.996981465442288	NA	0.0411754241803705	0.000193964914699391	3
EIF3B FXR2	0.0158118189175494	0.155610186725629	0.975480381182045	0.00178598192824528	0.761878646388732	0.0226325473429526	0.994870224148883	3
CPSF6 SMNDC1	0.0158923291663348	0.353900751532428	0.00215747609632184	0.344157507298962	NA	0.00242455175110015	0.0607879136865872	3
CSTF2 EIF4G2	0.0161875654993205	0.0181890624045447	0.00849187930457554	0.952918975949995	NA	0.986418438405008	0.179753264478446	3
PUM2 STAU1	0.0173234098428376	0.0200909312718968	0.348754550073386	0.999774689563717	NA	0.00437101028396171	0.0817002308619717	3
AKAP8L HNRNPC	0.0178557249987591	0.999978938540883	0.542594447080014	0.00228015168199816	0.00211015654544967	0.999956960990368	0.8510530759812	3
CAPRIN1 XRN2	0.0183139447645428	0.00786718998805049	0.00956330966552924	0.583495746887685	NA	0.494389812159347	0.1040906412689	3
CDC40 UCHL5	0.0183139447645428	0.0263886530843377	0.702586116607876	0.583495746887685	NA	0.236098383054631	0.0236224303166501	3
CPSF3 RBPMS	0.0186665868812052	0.617698829928941	NA	0.935994426860249	0.0237577065198765	0.999584662761577	2.98675578087919e-05	3
CPSF3 EIF3D	0.0189128769937408	0.0250218901179677	NA	0.999634113595107	0.573631917488092	0.185190058282008	0.000991478622618191	3
UPF1 XPO5	0.0189128769937408	0.000873902740539848	0.963381552388936	0.00221943248724272	0.207574280160853	0.999893925791173	0.997680842614556	3
CPSF3 PTBP1	0.0192247375796737	0.10379924113396	0.999999999874859	7.93052101868027e-13	0.883278516844139	0.00206431672709778	0.999999999944602	3
PUM2 RPS5	0.019313390292395	0.0180655981887526	0.134915371917285	0.00300991357916104	NA	0.203708854335072	0.134258308776446	3
LSM11 PUM2	0.0202089158418258	0.00567952688711744	0.372394970990465	0.998102109979328	NA	0.999919420784212	0.000315824438306634	3
SMNDC1 YTHDC1	0.0209522373709414	0.0940364740877185	0.000137742898082018	0.40318225474879	NA	0.00460192699071735	0.0534737272141683	3
SLTM TAF15	0.0228558992373009	0.44286376729304	NA	0.0449343506433545	0.00287445844077621	NA	0.393854622375133	3
FUBP3 MBNL2	0.0236244032194996	0.983003563306485	0.998356931940743	0.994875933849057	0.892539636144938	0.00182668739884258	0.00110377120808129	3
GTF2F1 RPS3	0.0238115977261803	0.0427534012086352	0.7336303606926	0.432362736304708	NA	0.837818200994704	0.0113549831391039	3
EIF3A TAF15	0.0240103326371468	0.980500259474013	0.964439322035595	4.55326067519912e-11	1.43552254135826e-05	0.969693976291378	0.999107156574174	3
LARP4 TBRG4	0.0240103326371468	0.0011919301084286	0.88554431178558	0.541130378387899	0.733214693582048	0.128024976500039	0.0329041863135261	3
ALKBH5 ATXN2	0.0251744483541205	0.0960017313713023	1	4.621151765119e-20	0.999998405138126	3.32376003385784e-20	0.999999999653927	3
DGCR8 HNRNPC	0.0255539203428225	1	0.999999999420748	9.20518518310061e-37	0.000878119987559603	0.984729167915356	0.999999999999996	3
CSTF2T HNRNPU	0.0261581951323984	0.193157140081007	3.11403417152305e-41	0.0601707033151914	0.981807217167855	2.81566519137106e-21	0.051035414273271	3
DICER1 RBM15B	0.026895650669305	0.516594891344252	0.00107036317871819	0.0160713478126007	0.29895666997641	0.60602783134271	0.893069701775395	3
FIP1L1 GRWD1	0.0276316709421683	0.253222940850589	0.0204917018202464	0.999999981827535	0.937372820484988	0.645459542682083	0.00958067166910171	3
MOV10 TBRG4	0.0286621341862953	0.000658503501464344	0.325679042147601	0.999999462778268	0.767522936929297	0.970533722520589	3.40684964958007e-09	3
CPSF6 FBL	0.0290703614012785	0.00921187700651134	5.09549512208907e-05	0.4673005314828	NA	0.0803951663001264	0.191422220753807	3
CSTF2 KHDRBS1	0.029706084878203	0.0343884725606575	0.784374509822453	0.992196715108576	NA	0.999574766447934	0.0293156086536414	3
HNRNPA1 YTHDC2	0.0320160391834514	0.747109308749512	0.946139508682705	0.993047083213453	NA	0.026371122874942	0.0341431995678283	3
EIF4G2 LARP4	0.0337485897933994	0.00980983342374296	0.761434211649649	0.971587001499592	NA	0.640084561783116	0.010284033157917	3
PUS1 ZC3H7B	0.0337485897933994	0.815765126789062	0.00644926695227423	NA	0.0590560694136853	0.124108553191757	0.0132807426176612	3
DGCR8 HNRNPM	0.0360369655658624	0.16645616798552	NA	0.0372461271009021	0.0235155016105025	0.749882963528129	0.628740382087695	3
ATXN2 TROVE2	0.0362931744456477	0.681856769817603	0.482514865220148	0.999873271875132	NA	0.0115332380014163	0.0409572648516129	3
CPSF2 FAM120A	0.0373997797371947	0.00768244307147909	0.978898528841576	0.843996694810956	NA	0.0226809618976643	0.499161664112635	3
DGCR8 UCHL5	0.0375210370138586	0.0369174246925967	NA	0.0279570226991286	0.328209085888525	0.907529178224348	0.286217458221337	3
PTBP1 XRCC6	0.0403463977729292	0.0137134516270328	0.653173526213407	0.53173180225139	NA	0.00336850103615533	0.998059091308997	3
EIF3A EIF3G	0.0425656703389739	0.0815144693655125	0.65267807496597	0.928418415327171	NA	0.00156257634590709	0.00732785055612961	3
EIF3A TARDBP	0.0432625904498841	0.137095006906392	0.00206494354072423	9.83058608133688e-18	0.182446050778784	0.778227436426144	0.0586393445269455	3
CPSF7 EFTUD2	0.0436716541689997	0.00634646560906431	0.232139908304401	0.272714236842116	NA	0.0557122823566252	0.000278743489751663	3
EWSR1 HNRNPC	0.0443153989742188	1	0.955758051738005	7.90002670864155e-76	0.345034589420974	1	9.7237701821763e-81	3
BUD13 PTBP1	0.0471562706403676	0.000941771823254141	NA	0.848510229354921	NA	0.0154685735810169	0.900158460258897	3
CSTF2T HNRNPUL1	0.0473827102448664	0.0292674150025789	0.27130689777518	NA	NA	0.0186402870919291	0.264614270115782	3
CPSF6 DHX30	0.0499901871037175	0.000207493092855082	0.0337493792775013	0.37297739450009	0.655468241574417	0.785348873029749	0.152431530310734	3
ATXN2 TIAL1	0.999888871684798	7.12238130395769e-70	0.999999999999996	5.27552331999232e-09	0.46204642711794	1	1.28103860733497e-157	3
CAPRIN1 EWSR1	1	1.86136979372547e-55	0.0195076110176344	0.999997148603968	0.999999999999562	1.41985512815641e-14	1	3
TIA1 UPF1	0.987822227290207	1.5260346033879e-49	0.000867172931688189	1.75295285776397e-39	0.999999997463717	1	1	3
RBM15B UPF1	0.50835672326911	1.29024919328578e-45	0.332668133314923	2.51346724139365e-90	2.05451931740626e-20	0.999517480767068	1	3
RBM15 RBM15B	0.641292703260119	1.23722077791817e-39	0.999917624392452	1.93847639725547e-13	0.998486090409493	1	9.47795884424229e-13	3
RBM15B YTHDC1	0.999992891943984	1.71301237417725e-38	0.0869742648962942	1.10132254978839e-103	0.0537646233101756	3.60100211911242e-38	0.999995514559257	3
NUDT21 PTBP1	0.999999999999968	9.21747808528138e-36	1	1	0.999866613191363	9.88642313957678e-74	5.83377328038546e-06	3
MOV10 TIA1	1	3.4778751672926e-35	0.995722726991466	3.84004979427244e-17	0.999999143330287	1	4.42405940668375e-13	3
DDX3X PTBP1	1	6.94875774837011e-35	1	1.04248921453563e-42	0.999924536198097	9.62858548951949e-54	1	3
ATXN2 WDR33	0.83602226021587	2.34167937407483e-34	1	1.57386326328025e-39	3.92754802342411e-31	1	1	3
FXR1 ZC3H7B	0.999999999352279	6.15668402680771e-34	0.000287875289659577	0.999999999999794	NA	0.738479759198881	0.000807088758509169	3
SUB1 UPF1	0.999999992431618	6.63303747873793e-34	0.999999999999998	7.29694963731542e-69	1.08695679120081e-27	0.999999995540082	0.999999999987752	3
DDX3X U2AF2	0.999999999994387	1.0371449444318e-32	0.999999999999976	1	0.999994048991892	5.3354743674553e-83	2.51110626389967e-38	3
CSTF2 DDX6	0.999999855580169	2.29164792783126e-32	4.07388702556918e-09	1	0.999578179694158	0.918491407559461	3.23075446243403e-21	3
PTBP1 RBM15B	0.999999980760568	5.90692203215362e-30	0.999999997557908	3.96303908629169e-95	9.28747344234004e-13	0.999788759418131	1	3
CPSF6 RBM15	0.989541520042213	2.10029766801037e-27	4.92338876675061e-20	0.905839910628863	0.212335411967404	0.999999999999993	3.60315315459646e-10	3
SUB1 TARDBP	0.999999999886446	2.09015932891517e-26	1	1.37467787879986e-66	4.35765188182496e-07	0.999999491038241	1	3
CSTF2 LARP4	0.683176040079598	2.41832945005391e-26	0.999988660325248	1	0.999977131953011	1.85842317889337e-09	2.72876877238937e-16	3
NUDT21 RBM15B	0.999999998392732	3.36797067153982e-26	1.33927289734689e-38	0.999999999999621	0.999998467928726	1.00138876147204e-37	0.999792440602559	3
DDX6 TARDBP	0.999999130135826	1.58653643123742e-23	2.8787356557681e-29	8.25226356419735e-124	0.663614765219904	0.97886475760652	0.999999999999838	3
CAPRIN1 RBM15B	0.999999999987413	3.05438457167623e-23	1.27601074799489e-17	1	0.783737661500196	5.05677442006552e-19	0.501138016313565	3
MOV10 PTBP1	0.989252267049296	7.24518040527793e-23	1	1.25780582683847e-28	0.997034313874232	1.2252506892584e-65	1	3
ATXN2 FIP1L1	1	1.16208743833859e-21	1	0.986932786087317	1	5.50640961382258e-118	1.9701675061136e-38	3
CSTF2 FXR2	0.999994594262628	2.46341128759197e-21	0.998854404020408	0.999999999992492	0.999844333484494	0.000421147112703359	0.00834515882726567	3
FXR2 TAF15	0.999712007717604	6.41094569992584e-20	1	7.26340026867786e-11	3.39078883183017e-18	1	0.999998575841899	3
DDX3X EWSR1	0.999999944026505	9.90556097033443e-20	0.999999999999985	4.55409629547148e-15	0.999859626901599	1.15498641450473e-08	0.999999999999365	3
DDX3X UPF1	0.552141286177424	2.07377128039071e-19	0.999983582824475	1.05756108599414e-50	0.999999999696437	3.19794183471289e-13	1	3
CSTF2 HNRNPD	0.999999999587195	3.89986779875512e-19	0.999999860974623	1	0.0323391612364852	0.998159534275092	5.31547753271305e-37	3
CPSF6 FUS	0.992627840297774	9.15642891848132e-19	0.298540697431376	6.39458758170101e-20	9.03907510986279e-28	0.999837284164568	0.999999999958604	3
CAPRIN1 PTBP1	0.999880440359198	1.27714272171924e-18	1	1	0.997996513478011	5.47041968947175e-27	0.000336561920835128	3
DDX3X FXR2	0.319170943403025	1.3408224857754e-18	1	0.00168349390506732	NA	0.999999999999999	8.25558121347927e-13	3
CELF2 CSTF2	0.485760827772938	2.09359276104147e-18	0.0311593408298352	1	0.0797046310213728	0.187868507952236	0.00076172704280325	3
CSTF2T LARP4	0.999931100632547	9.4822014638811e-18	0.999999999999999	1	0.999999104904379	1.34598587956833e-29	8.07292437103364e-07	3
CSTF2 STAU1	0.999982660291081	5.59268888712596e-17	0.978369340913009	1	0.725623627832503	8.15390523033101e-10	6.2792003850008e-12	3
ATXN2 CAPRIN1	0.999998329646549	1.53871577584998e-16	0.999999999997663	1	0.999999999998828	3.60853693813386e-67	1.0016359676891e-66	3
FMR1 YTHDF3	0.224646033315472	7.41967547470814e-16	0.739212606612122	0.999999903475243	0.853063151647113	6.37133378642056e-15	1.50082284429667e-06	3
PTBP1 YTHDF3	0.999896173705529	1.20919620724264e-15	0.999999999998869	1.82740616238195e-11	0.925228983348027	1.14579365205443e-11	0.999999999987551	3
FUS TIA1	0.996560334332457	1.25391242571228e-15	0.999999999999876	1.36955386115927e-36	0.319525994204486	0.999999999979461	0.000446224393319326	3
CAPRIN1 TARDBP	1	1.66978388817074e-15	3.37033575096615e-12	1	0.999999865563956	0.369618252939756	0.000841456626591108	3
CSTF2T FAM120A	0.999969347287429	2.19942428841058e-15	0.999999999999997	1	0.999987634483739	6.53106010402214e-61	7.73678872483729e-16	3
PTBP1 UPF1	0.999910219363275	2.35726970242865e-15	0.999999961046505	1.41949764932965e-17	2.56053507911442e-33	1	1	3
CAPRIN1 YTHDF2	1	3.75159250176539e-15	6.62302838404862e-08	1	0.012868995109859	1	1	3
CPSF4 ZC3H7B	0.999999983118445	3.83619129432248e-15	1.46997540962053e-49	0.575219979802126	0.999987477977914	0.0638064704271799	3.98347123020963e-08	3
LARP4 RBM15	0.872406757841668	1.28246606452532e-14	0.999984185672016	0.999999999999996	0.413487365339243	0.000133476299319289	2.72345178686147e-09	3
PTBP1 SUB1	0.999999999233765	4.4986366795922e-14	0.939245827030766	8.33333881689764e-43	2.08929489272542e-25	0.992303057956639	0.978068437791585	3
CSTF2 YTHDF3	0.3062698548976	6.13288119514183e-14	0.999999982819054	0.999999999889166	0.727469822550006	2.35389894438094e-12	5.46807286059224e-08	3
MOV10 RBM15	0.955668313843902	5.14913177548192e-13	7.93990160026552e-23	1	0.971971486120507	0.998418913402162	1.07948941524951e-18	3
ALKBH5 TARDBP	0.273435101278679	1.04134684694362e-12	0.999999999999999	6.88943648407903e-49	0.919927245015838	8.24398072842267e-08	1	3
CSTF2 DGCR8	0.565490525756553	1.20213899735451e-12	0.0444505104116922	0.999999939038743	0.228201754542684	0.0306184615662468	0.63154873956049	3
SUB1 TIAL1	0.99999990141501	2.7766107550069e-12	1	2.32156859942778e-07	0.996796486116666	0.999999892416915	5.60247676664768e-11	3
FUBP3 KHSRP	0.483728160013918	1.03776120885827e-11	0.0937751597966257	4.18079086184208e-12	0.0443963604549965	0.945010708226148	0.627285970691822	3
RBM47 YTHDC1	0.999999469561432	2.29926751515542e-11	0.0473093256592008	7.81032988595114e-10	0.999844236928154	1	0.999999999999972	3
FUS RBM15B	0.0988243054104034	4.05595557864503e-11	0.999999999999762	4.89098026172175e-52	2.09814716735152e-21	1	0.99001292392102	3
DDX3X DHX30	0.993855059911245	7.50820423921222e-11	0.0146207845714509	0.0101852719686987	NA	0.884374878914282	0.60601947861152	3
TARDBP YTHDF3	0.956558547628358	1.14104041587838e-10	1	5.76413596453145e-06	0.0254269601059275	1	0.863017982397661	3
PCBP2 UPF1	0.927191861109614	1.19345715701547e-10	0.00618530375244906	1	0.999970632508113	0.0113325502515977	0.999944664533575	3
CPSF1 SUB1	0.974370330313289	2.0160711744461e-10	0.984049364274506	0.0111382867112008	3.83556818208436e-06	0.999999985344355	0.997886774928341	3
CSTF2T TIAL1	0.998318949715756	5.44190855831367e-10	8.29821207325339e-17	1	1	5.1888172242125e-93	0.999999998698112	3
HNRNPK UPF1	0.977233576157769	9.83873068342852e-10	0.599271181099285	0.0105500072453577	0.905214125240698	0.0060956745335975	0.999999934149723	3
CPSF1 FUS	0.926707023269005	1.26598153417927e-09	1	0.0994964665556287	2.70426017444525e-07	0.527649315223472	5.56879001755127e-06	3
CPSF1 FAM120A	0.79359456358025	1.35220901820321e-09	0.999999355163624	0.353278121244512	3.19956726508496e-05	0.923167409969907	5.99033201698474e-11	3
ALKBH5 DDX3X	0.612535196422168	2.30899319146627e-09	0.999999999978357	0.229574756945644	NA	0.00139804235600324	0.0344543694335701	3
FUS METAP2	0.412264827310635	3.8432901724594e-09	0.960446228788582	0.00153866977610168	1.66801753271079e-05	0.464678042841427	0.974937429023995	3
FAM120A FUS	0.185432983132241	4.35985339757184e-09	0.99999999992398	1.80154287037487e-09	8.88191614238203e-11	0.999999887961126	0.999996155704376	3
FIP1L1 U2AF2	0.999834521680887	5.29433419456618e-09	0.999999834899196	1	0.999999939460806	6.39673401103848e-88	1.38151803600791e-20	3
LARP4 MOV10	0.999985542782736	5.64031732835754e-09	0.997843513346988	0.99999999999996	0.240526936288192	1.29801209308858e-08	2.71446406624065e-35	3
FMR1 HNRNPA1	0.999999999999869	6.13925266080353e-09	1	0.999999999999999	0.999994930692114	7.84053911634985e-32	0.00302925005428511	3
MOV10 YTHDF3	0.999999867464234	6.85708168668095e-09	0.999999277618478	0.904032574383872	0.956515723697647	1.13600708719596e-06	0.0233133638536077	3
ATXN2 ELAVL1	1	7.79801161910103e-09	0.994884706292999	3.41558856181571e-164	9.91286068645811e-06	1	1	3
FAM120A TIAL1	0.750792715711219	8.45395211486018e-09	0.999999999999999	6.30367800698183e-06	NA	0.00399322432598518	0.999999999712644	3
CSTF2T EIF3D	0.99827844515008	8.47102120021994e-09	0.99346539611269	0.999997849075119	0.970923667413906	6.96988085733248e-05	0.000586718748197304	3
FXR2 YTHDC1	0.0912607380272099	9.62183303168185e-09	NA	9.93098129405662e-09	0.867928932070952	0.00938867551256463	0.999999999886504	3
CPSF3 FMR1	0.188958150410722	1.18363905603059e-08	1.33635085579777e-16	1	0.895162031346114	1	2.97219950922625e-11	3
EWSR1 FXR1	0.999999998879851	1.87045039790553e-08	1.41093051135114e-51	0.999525168639249	0.998686216422965	4.50586140902803e-25	0.999921560253801	3
CPSF4 FAM120A	0.968561373779779	3.80981479949739e-08	0.997569368977728	0.644740013026259	0.990670457078627	8.03164834712503e-07	3.02002579637051e-08	3
AKAP8L DDX6	NA	6.2536521164852e-08	0.48698410111306	0.129469669080826	0.755015137321939	0.00370224538792739	0.0169666695756041	3
CPSF6 DDX24	0.964168685623465	6.45833262182602e-08	0.171217332268547	0.00893763051471587	3.12784126671956e-05	0.972517124456777	0.863673854313522	3
EIF3G NUDT21	0.236269755908955	7.81816413104563e-08	0.0526137729443442	0.999996073934626	0.56362644874221	0.000355364816134602	0.000106214063113385	3
CAPRIN1 RBM15	0.999888808793224	7.93232365920445e-08	0.000786889928681401	1	0.999721059909241	0.999999999999889	1.51391099828567e-11	3
RBM15B YTHDF3	0.834505329461642	1.09454345084253e-07	NA	9.15066307898433e-16	0.990931861332307	0.000144797139061971	0.646824946748349	3
ALKBH5 FUS	0.597816972241689	1.16777343768448e-07	0.999999998957485	4.4345200511402e-19	0.743681440477616	0.00058799467120018	0.999999999629986	3
CPSF3 LARP4	0.212481104001189	2.16586508872827e-07	0.970684102503954	0.991469089076776	0.0763488710475646	2.60003962662861e-07	1.74972078408647e-19	3
BUD13 NUDT21	0.900629873258223	2.85741570578942e-07	0.88554431178558	0.984770156590339	0.378184709350546	0.0237641362682018	0.014483529544565	3
LARP4 U2AF2	0.641547678641313	3.86904565958771e-07	0.999381169888318	0.999942340525692	0.00014687451252043	3.43579548249335e-19	0.967879595437976	3
MOV10 U2AF2	0.737297288709818	5.27955159752335e-07	0.937530854249682	1	0.999999996945466	1.35441462159487e-117	1.13889792438223e-53	3
PUM2 U2AF2	0.612758125116997	5.36952014852063e-07	0.999936686388827	0.999999999682705	0.773991738012644	3.27922703407264e-54	2.02005831546001e-09	3
BUD13 UCHL5	0.169290382650756	5.58367909697497e-07	0.332530108196831	0.979230874133138	NA	0.00947637006743821	0.00833906148505422	3
DDX6 FUS	0.999999999998699	8.71345646595183e-07	8.07740153604473e-08	1.84129838708082e-06	0.17275663769493	0.898662301299473	1	3
NUDT21 TBRG4	0.984495435349483	1.0492352371062e-06	1.45435310849645e-07	0.999638691128443	NA	0.161104577273048	0.000453135701088325	3
CSTF2T YTHDF3	0.999416042516888	1.15326800999455e-06	0.999974892109139	1	NA	4.52935153132689e-11	4.26348939703015e-05	3
PCBP2 RBM15	0.986455519855758	1.43557952507512e-06	5.19827186296003e-12	0.999999999952284	0.959684778418277	0.999999999998078	0.000305976764446175	3
DDX6 GTF2F1	0.995875470979098	1.83495112345196e-06	0.789772891770087	0.0511299363845027	0.12054307357026	1.44710465654886e-07	0.000716729827927205	3
CSTF2T EIF3G	0.992205761894533	2.0708351482592e-06	0.648848517641475	0.986502771738544	NA	1.63820193161187e-06	0.000875493953427643	3
CPSF1 RBM15B	0.695971842810519	2.75405056096719e-06	0.999988424959283	1.01175194683802e-12	0.0276705858834222	0.429306998612143	0.999953696255311	3
CPSF3 CSTF2T	0.363581370845423	2.9470398704071e-06	0.980009056306248	1	0.999999975451718	8.67120367714116e-12	1.38586497964437e-28	3
CSTF2T UCHL5	0.0865094327273088	2.98495641851382e-06	0.0028681668950332	0.872146763735423	0.892539636144938	0.0571070272482156	3.99311637233864e-07	3
EIF3G FAM120A	0.66475704654314	3.0563467586481e-06	0.994409374711831	0.999890687997271	NA	0.00019548457979512	5.03851767465248e-06	3
PUM2 RBM15	0.999985868921093	3.11584671022358e-06	5.195772433063e-11	0.998701163350418	0.523697230244077	0.999999999820724	0.000613823244117064	3
NUDT21 UCHL5	0.0769367442691533	3.11707803222287e-06	0.628172347029558	0.0631741230816299	0.0595583645447814	0.0193828891264275	6.1806310401232e-06	3
DDX6 EWSR1	NA	3.30485991349741e-06	0.990238904963158	7.39739775136512e-07	0.435994534412121	3.72952122043915e-06	0.979878219586266	3
FAM120A FUBP3	0.449823046469778	5.20962427243137e-06	0.988378525864693	0.920136512547223	0.0151168085543961	0.143785062601691	7.32636244623536e-16	3
CSTF2 TBRG4	0.999044205140517	5.62116996817204e-06	0.152488468483381	0.999999918409499	0.000863156464553157	0.507761133118153	3.04410032449679e-06	3
CSTF2T GTF2F1	0.99860338160139	5.99397244753839e-06	0.384808493274814	0.999873095102097	NA	7.35322920180718e-07	3.21082046236721e-05	3
RBM15 UCHL5	0.677204864047461	6.045019849444e-06	0.0136346609118215	0.827301984817693	NA	0.99042692823037	0.000579056270564535	3
DDX6 UCHL5	0.53193568011173	6.4262896523002e-06	0.0668599432405631	9.33895271183511e-05	NA	0.0544845833013394	1.72197075203731e-05	3
AKAP8L LARP4	0.0514416577501094	6.85901433622647e-06	NA	0.996921555008112	NA	0.0125144236271892	0.0117960508732796	3
ILF3 PTBP1	0.14601036739459	7.21277282269373e-06	0.989028938364171	1.18820600352734e-14	0.00825476282337017	0.993142821639417	0.935547319157713	3
LSM11 UPF1	0.644773283997907	9.34805380718065e-06	0.999999845025441	0.000540515490200803	NA	1	0.0245872662956996	3
TAF15 U2AF2	0.912410757376852	1.09827762303146e-05	0.99999999836314	0.999999999997407	0.0199674476023675	9.52425939427433e-22	0.999839103029388	3
CPSF7 FUS	0.999999999999999	1.13901746521828e-05	1	3.07742311516276e-99	4.54892909488631e-21	1	0.930487503765955	3
LSM11 NUDT21	0.137003248231603	1.17933465788685e-05	2.50560327631779e-10	0.999999999999999	NA	1	0.00983030705295729	3
FUS YTHDC1	0.999556683094732	1.23093092999432e-05	0.868022126544902	8.20747927722375e-56	1.44145436643199e-14	0.999999999999991	0.999983789758152	3
CPSF6 TBRG4	0.745275491635396	1.27019575508441e-05	0.00054027466985325	0.797015533607971	0.615576393018358	0.0168447999198403	0.157059442802681	3
PUM2 YTHDF3	0.357317740996287	1.41497957900844e-05	0.999572750790383	0.999999829711029	0.956716429912629	5.27314474947863e-08	8.03169153693673e-05	3
DDX3X GRWD1	0.976011723966012	1.47285558228007e-05	0.118698685362896	0.999999999570235	0.980188155550887	0.000497579520866037	0.00737897958078497	3
EIF3G MOV10	0.184606887310911	1.55259836859161e-05	0.00372706009437981	0.999999999999996	0.834568200599274	0.172469295835491	0.0037508240214157	3
EIF3D PUM2	0.933882528684091	1.70105986936079e-05	0.978696449104833	0.999998895728705	NA	0.00135921338448244	0.00230709257688952	3
KHSRP ZC3H7B	0.999956743148499	1.7325901354796e-05	0.999998815775182	1.16581974781746e-06	0.262932220941479	2.40926625587147e-13	0.105642153574448	3
MOV10 RBM27	0.743221303294914	1.81416113601916e-05	0.155789967022625	0.99953290739542	NA	0.0385701593123533	0.00752674039901679	3
DGCR8 FUS	0.176240118149591	1.90897214793925e-05	0.99999541275947	8.82586121688312e-09	1.06520643682553e-11	0.999999328644516	0.999999996978193	3
DHX30 PTBP1	0.219672133468598	1.94138500907222e-05	0.915901092828705	1.59788049409594e-08	0.0927263811028104	0.00453487467938699	0.998704561393483	3
DDX3X GTF2F1	0.95955897379822	1.98025918405042e-05	0.902485672943088	0.991729153323718	0.931799564982708	0.000493210368884642	0.000374165513093927	3
CPSF4 CSTF2T	0.316421303402814	2.16927484914203e-05	0.867933512690815	1	0.999943508316891	9.01538018032475e-05	6.06569401190071e-11	3
DDX59 PTBP1	0.967064736695167	2.24707434102071e-05	0.938503201120307	8.43069336205659e-06	0.112994123876626	0.000805902667729161	0.884794081900565	3
RPS3 TARDBP	0.999837736217917	2.91936340196684e-05	0.812752175521328	3.70974670067902e-23	4.1212904909759e-15	0.421246513695514	0.660826739448046	3
CSTF2 GTF2F1	0.721914267608813	3.36469955636743e-05	0.764106539082754	0.999999704688595	0.802037849150902	2.4403024905343e-06	2.85729705177982e-05	3
CPSF7 RBM27	0.258506268245237	3.65003540740198e-05	0.22862215277428	0.685868457332269	0.815613271249025	0.00123909804379566	0.00266038129757476	3
EIF3B NUDT21	0.997480601982391	3.66320535262427e-05	0.0179776421419746	0.999999989078551	NA	0.0072286474632348	0.0613978961335515	3
CPSF7 DDX24	NA	3.8235367557622e-05	NA	0.00331508051598367	0.683621537242002	0.99999986855248	0.000693982597418723	3
CPSF7 KHSRP	0.780246551560119	4.05801511596242e-05	0.999999608313697	6.86627529918346e-22	0.074796394421089	1.03556031670752e-26	0.553551168746996	3
CPSF6 EFTUD2	0.843402261503239	4.47547367017917e-05	0.911546066094659	0.0636309511526307	0.464807807105844	0.0411754241803705	0.000100086774580975	3
RBM15B U2AF2	0.139258050330728	4.55562891323767e-05	0.999963927159341	0.998626732880746	0.166915306527845	3.62356502729661e-25	1.55512173586944e-33	3
ALKBH5 HNRNPD	0.485153234787346	5.05464799189966e-05	NA	3.8764602164567e-11	0.285791219011032	0.999999997119637	0.0249821841566636	3
FUS U2AF2	0.999992787785097	5.2280325272299e-05	0.999999999776496	0.360590979660087	2.14844078912314e-22	4.63482703094118e-12	1	3
ATXN2 METTL3	0.99860447039664	5.76514515707323e-05	0.987569975095375	0.99999999999884	NA	8.13807884541679e-20	9.72104527901952e-13	3
FAM120A SUB1	0.999934306089332	5.80360354766827e-05	0.999998716393748	1.91984771391331e-06	NA	0.0793815896991634	1.85927626663568e-06	3
CSTF2T DHX30	0.476280522419992	6.13567295361023e-05	0.840482918829792	0.0997998696304423	NA	0.00115483683667847	0.0402322952813885	3
STAU1 TARDBP	0.780642958996398	6.27573136709449e-05	0.999838446738787	1.75969382894517e-14	0.0142491766138251	0.67882101985256	0.667334659374934	3
CSTF2 HNRNPK	0.783214693984904	6.51605398883114e-05	0.0203383335579962	0.981085370641076	0.254371427584855	0.0148464336456821	0.0955021328937127	3
FMR1 U2AF2	0.999669382844857	7.57688034637196e-05	0.999999999998876	1	0.650425907547111	2.88348876324621e-81	2.78863765453794e-26	3
EIF3D YTHDC1	0.999637399573091	7.74365802090832e-05	0.723194362083502	0.810488462870325	NA	0.00130245165584781	0.000472317248535615	3
METTL3 TIAL1	0.97145025557088	8.30725762328148e-05	0.0196957664307169	0.99983461986062	NA	0.7114224421848	2.42195392246931e-09	3
DHX30 YTHDC1	0.789906545968366	8.39412826715939e-05	0.10718857271025	0.01680569771195	NA	0.0128613752101168	0.326329847079776	3
EIF3G YTHDF3	0.997959248279932	0.000104425776177313	0.997175751429466	0.999974929969663	NA	0.00308132677894876	0.00914273518725018	3
NKRF PTBP1	0.477396309833462	0.000107607643925229	NA	0.99958790134912	NA	0.00183931877221908	0.0371523322355793	3
GTF2F1 PTBP1	0.977460019260963	0.000107855040379496	NA	5.06103901653235e-08	0.72159745815844	0.00144982846022069	0.993192438810987	3
CPSF4 FMR1	0.999999955281863	0.000119429309074023	0.0402400519479308	1	0.859859190621115	3.29674162524306e-12	0.0803048081803702	3
RPS3 SUB1	NA	0.000122656851651731	NA	1.85843999558616e-06	0.0290120494278176	0.988177483450525	0.994587681510592	3
EIF3D FAM120A	0.693949354702069	0.000127216929824092	0.990246313000765	0.999984559571915	NA	1.78487330247342e-05	0.00300210765471926	3
HNRNPF ZC3H7B	0.355157528613288	0.00013340160166239	0.00135075963288743	0.314898513318973	NA	1.3067319965597e-08	0.0504513721326119	3
AARS SUB1	NA	0.000139782351381964	0.817246776380853	0.00594890348999044	0.0488278703900141	0.982014148583877	0.503472664234017	3
CPSF7 ZNF622	0.845380992639847	0.00014873681470779	0.0580397902367622	5.97971108622845e-05	0.465291626028791	0.745523481965427	1.35617422453942e-12	3
CSTF2T ILF3	0.511815901318549	0.000149537130299161	0.0332910058635845	0.0560750160269306	NA	8.59333950121493e-06	0.536281328895715	3
HNRNPU TIA1	0.876762841726051	0.000170724090900436	5.75239925658606e-11	0.000403412983568271	0.626522159311689	0.335024663362576	0.995349735069477	3
CSTF2T RBM27	0.876538423148077	0.0001770660654767	0.339658430444504	0.999978606618734	NA	0.000438978665766289	0.000433671437609617	3
ATXN2 GRWD1	0.977822597673645	0.00019941022241397	0.0575382714623934	0.999999999949009	NA	2.47801072937535e-14	2.54891785600766e-13	3
GTF2F1 PUM2	NA	0.000229967386845709	0.118801253253806	0.995815233841718	NA	8.64327664623033e-06	0.000426846311285228	3
FAM120A HNRNPD	0.870629899313361	0.000239046860818108	0.999988290517636	1.24758021101765e-06	0.0113944036740465	0.993508257496111	0.933539419887474	3
DDX3X RPS5	0.974422614652307	0.000241410193669013	0.000916537330470819	9.49410677036094e-09	0.709474364299444	0.0761219258433464	0.627153463279233	3
PCBP2 RPS3	0.0689219215664513	0.000266227365264224	0.0159721173439288	0.974995305495027	NA	0.995111404133343	0.0254326451333795	3
CSTF2 HNRNPF	0.611687420827262	0.000273911815430529	0.407807682298533	0.999414349942089	0.285719181252731	2.71294741574802e-06	0.000473926228784021	3
EIF3B PUM2	0.762402854366313	0.00030035464716278	0.0982814555457674	0.543894617616171	0.823307497050814	0.00696066894157202	0.00246028112050411	3
CSTF2T YTHDC2	0.986094477044167	0.00031481510867632	0.452137321452174	0.999999374719317	NA	0.0274022396678595	0.0465146527447109	3
EIF3G LARP4	0.177927188428528	0.000362475134750266	0.996884885816311	0.975264163204633	0.870739428097813	0.00998221806443089	5.92554606628746e-07	3
ALKBH5 CPSF7	0.999999980381995	0.000372638583952838	1	1.32505079950301e-21	0.998601961851478	0.000670456233943006	0.984217688051698	3
ILF3 NUDT21	0.283767603990197	0.000398307867944698	0.0423894962370867	0.996555913462823	NA	0.0351595076067712	0.82019573002127	3
FBL NUDT21	0.430548412173254	0.000399756919556788	0.00743253252744101	0.999965933114245	NA	0.0826153497235861	0.00104398520909649	3
GRWD1 RBM15	0.262298858151477	0.000417410366746242	0.000143912558325702	0.999820054488009	NA	0.365313127098933	3.65128616084755e-05	3
PRPF8 YTHDC1	0.208409137014052	0.000444004528396372	0.583716296619133	7.30316871401198e-05	0.0086382109773849	0.265855869252306	0.543246026926118	3
NOP56 ZC3H7B	0.762003317252145	0.000447385551181976	4.6855967837698e-06	0.974995305495027	NA	0.0394013759855761	0.190972894209358	3
EIF3D LARP4	0.396302799778503	0.000469283634983392	NA	0.972839766895525	0.740688944704438	6.20802010669027e-05	4.31965857660762e-05	3
PRPF8 PTBP1	NA	0.000479839658690415	NA	0.000182419999706213	0.161883745378488	0.00105492149904766	0.351224131616631	3
RBM15 RPS3	0.123892412072283	0.00050250736174717	8.50111014270212e-11	0.0640772245812434	NA	0.90832733822541	0.00222969377859747	3
DDX3X NONO	0.252875432591015	0.000519639813980418	0.248570451922877	0.578954025649536	NA	0.0264479516861445	0.00382828234955864	3
CPSF1 U2AF2	0.135039348177533	0.000520921169549483	0.997937531033452	0.212226681476689	0.242763043665999	2.53749174644052e-24	0.000280575583898681	3
FMR1 METTL3	0.743221303294914	0.000534701161921739	0.155789967022625	NA	0.725525015592396	5.15248505766649e-08	1.02371088433258e-05	3
FASTKD2 GTF2F1	NA	0.0005382763105904	NA	0.000453417138327759	0.790461362291196	0.999999999783977	0.027253063818722	3
U2AF2 ZRANB2	NA	0.0005447880854044	NA	0.999456523064991	0.555065896667888	0.0196377346736154	8.45907841974869e-05	3
GTF2F1 LARP4	0.901986788955663	0.000583927402685048	0.709595692068975	0.97478827192969	NA	0.000396836106483415	6.7559303158668e-07	3
QKI U2AF2	0.788919734066861	0.000616600117938453	0.182042411403582	0.988089262920395	0.185256202855461	5.20872983935736e-13	0.029621929123349	3
PTBP1 RPS5	0.0938916461852494	0.000624838511226556	NA	0.00322910473520152	0.635320987577151	0.00272721953702816	0.989691543317782	3
EWSR1 SUB1	0.984895418433525	0.000677576346468963	NA	7.26562515766879e-11	0.00650819819969121	0.278269895694353	0.999999915232729	3
CSTF2 GRSF1	NA	0.000692288865425434	0.831937452672264	0.99611007972607	NA	0.0228469501953726	0.0205634364643625	3
BUD13 U2AF2	0.940588344198812	0.000701081105866794	NA	0.979230874133138	0.613995618876084	0.000135080660433472	0.0226640775975196	3
FMR1 TIAL1	0.0637472563052052	0.000741170254274126	1.57731823796507e-17	1	0.999999724891213	0.26761251280335	1.07277239585467e-19	3
DDX24 PTBP1	0.271186087049337	0.000828254381783477	NA	0.00145473848298675	0.0128627492722683	0.991172693311238	0.372392159345075	3
DDX3X DDX59	0.980956360460318	0.000931395132351617	0.174962827389959	0.00258930890833379	NA	0.0580696352710656	0.000269065881256491	3
CSTF2T HNRNPK	0.0583810611245656	0.000956705458696785	0.0312237680217108	0.937016784186995	NA	3.00313366440264e-07	0.0549668199611389	3
FAM120A XRCC6	NA	0.000975101807121524	NA	0.996070367537848	NA	0.00604393054921359	0.0130038654962812	3
PCBP2 RBM15B	0.822658762505421	0.00124318169248809	0.944937833510279	0.999999999967178	NA	7.58511766961908e-09	4.33795748197245e-09	3
EWSR1 YTHDF3	0.999868435376375	0.00129993867710153	0.999996550440773	1.23177105055064e-12	0.989547284954651	0.00976496116388139	0.567112816506524	3
CAPRIN1 GTF2F1	0.870373977534995	0.00130873902576944	0.502428592354411	0.996001737485968	NA	0.00137441415271956	0.000622499726108158	3
HNRNPM ZC3H7B	0.48526207206798	0.00130873902576944	0.512605298369851	0.000158771963070431	0.00832155552751004	0.927714466115923	0.911489316534079	3
CPSF7 TBRG4	0.997734558875712	0.00139728480227905	0.0016351096600536	0.998833638062766	0.156569150521558	2.68109961820123e-07	0.273350852542187	3
CPSF7 HNRNPK	NA	0.00140511867978742	0.00100590342445368	0.900903455930912	0.254371427584855	0.000432844867925768	0.0955021328937127	3
EIF3D EWSR1	0.328561299666882	0.0014342957392048	0.616233399953246	0.465515554388379	NA	6.17898464161014e-06	0.0043361995673281	3
GTF2F1 NONO	0.322331962627165	0.00152621991546235	NA	0.876798310125629	0.0590560694136853	0.0445200952073976	0.0415583614460429	3
FMR1 TBRG4	0.820912055219008	0.001569277148676	0.000540136715216124	0.999980374972207	0.851004991046364	0.281102350891078	0.0226511803260984	3
CPSF6 STAU1	0.136104499751448	0.00167360412139799	0.00316304456833802	0.98682547406618	0.33160290586304	1.07529677652739e-14	0.834290216674636	3
ILF3 YTHDC1	NA	0.00181116155413057	0.00402789329170675	9.24537772884426e-05	0.515473387997083	0.981076072974771	0.797872594876198	3
TARDBP YTHDF1	1	0.00183191708436797	1	6.93168515637398e-28	1.21460055254797e-11	1	0.999999997146499	3
CPSF2 CPSF7	0.695971842810519	0.00193521456038329	0.94120750772962	NA	0.953741866812339	1.15995010223004e-11	2.84470199379193e-07	3
FBL ZC3H7B	NA	0.00194033256957078	1.17916480191943e-07	0.716764875034236	NA	0.142965147488896	0.00386081780751495	3
DDX59 HNRNPK	NA	0.00199130041190793	0.315544681748562	0.972839766895525	NA	1.05662634544679e-07	0.0116286160778199	3
DGCR8 RBM15B	0.587330896864857	0.00199130041190793	0.00073536440557529	2.72056007208257e-05	0.39811106474124	0.638796374062685	0.999682052836709	3
ALKBH5 FUBP3	0.995055566039776	0.00209804063014721	NA	2.25869893144749e-06	NA	0.998728361896471	2.44615977519819e-06	3
FAM120A RPS5	0.849863954104535	0.0021133690813525	NA	0.004573929325039	0.472357859915227	0.0110417595841546	0.0826852533434346	3
CAPRIN1 EIF3D	0.430897849913271	0.00213702671991395	0.989125731297259	0.999999991699886	NA	5.77561444166841e-10	0.0037808090610266	3
DDX6 RPS5	NA	0.00221342686215699	0.0144330337147164	9.83298338687547e-10	NA	0.0606778714296454	0.0853298577399468	3
CPSF2 CPSF6	0.161750720481569	0.0022137126160677	0.290045146557841	0.981621742456269	0.000943445901600819	2.10269378100497e-09	0.851809757181165	3
CPSF7 FXR2	0.138188762962646	0.0024126109020698	0.999999999999939	4.84057112864612e-21	0.24951872784064	5.77867009380588e-12	0.751779882759627	3
ATXN2 CELF2	0.999132541574881	0.00267740789467857	1	0.941555462298212	0.999999687346672	1.58619386935779e-18	5.38991988946416e-08	3
PRPF8 RBM15B	0.751062350280169	0.00271022052322566	0.837804104264937	0.000959911417525207	0.0829797572725593	0.0157830196097814	0.971169622498399	3
CSTF2 EIF3B	0.130057134233616	0.00275478061439323	2.77584860514266e-05	0.99990148540489	0.0455402526023628	0.820312041766313	0.230946308368125	3
AKAP8L UCHL5	NA	0.00279047506898985	0.0115528307296633	0.438303005949207	NA	0.0549122957663926	0.0324530130919972	3
UCHL5 YTHDF3	NA	0.00285816029407772	NA	0.0147911079632134	0.33768609221227	0.471885035851132	0.0367048413564973	3
FASTKD2 PTBP1	NA	0.00290453474205217	NA	0.00707333745462255	0.00336264992997919	0.312857399524708	0.651937653487387	3
PTBP1 UCHL5	0.976489903195771	0.00313164751118125	0.95725550591013	0.0149820175355934	0.13798266833992	0.0111566660917573	0.664157218660147	3
CSTF2T GRWD1	0.934871598089374	0.00326704007949343	0.00174032918042854	0.999999997242357	0.914391263116747	0.00749023534720691	0.164813981829939	3
UCHL5 ZNF622	0.968423766286152	0.00328659662092863	0.104892199869837	0.139900740808141	NA	0.00406561369369434	1.92667917413534e-06	3
GRSF1 YTHDC1	0.555691726547189	0.00351154549261003	0.00293938370480959	NA	NA	0.992606916070963	0.0260706791818315	3
EIF3B FMR1	0.459786659721006	0.00393656378606977	0.000603399611409294	NA	0.445328568083783	4.4337848407788e-09	0.114527793740827	3
EWSR1 FUBP3	0.978796958309949	0.00412847793652187	0.732732720641082	3.0323659375672e-14	0.469932880014417	2.54177550464125e-05	0.663266582981337	3
AKAP8L PCBP2	0.806675041692564	0.00420871310852173	0.00960301258396229	NA	NA	0.017391936201223	0.172319453419127	3
RPS5 TARDBP	0.938278606972003	0.00436664954448413	0.98060905582015	1.35513847764476e-09	0.00110876939022005	0.964912233749582	0.994960769468412	3
DDX6 NKRF	0.92924237553809	0.00465117343964693	0.650620979082916	NA	NA	0.0404354515074285	0.0478196784741176	3
KHSRP YTHDC1	0.0604949504003041	0.00468911147500749	0.608904478355296	8.9085689057602e-07	0.740688944704438	5.06023152324979e-05	0.0990039466711765	3
PPIG UPF1	0.295127907150599	0.00477454179867856	0.702824140338392	0.0172560625573937	0.464807807105844	0.00159654076503504	0.99895620103354	3
METTL3 U2AF2	0.957590237404288	0.00520391292111063	0.249298549567507	0.999480461218438	0.655468241574417	0.00123592599974291	0.000117996977724488	3
CAPRIN1 CPSF3	0.999999999992574	0.00568283824747191	6.61930359399075e-14	0.964955006665123	0.134408807034312	0.2023985038693	7.07086534133781e-09	3
CSTF2T RPS3	NA	0.00585417640866316	0.981276590753263	0.997202657419522	0.904085716054917	0.00792913771541232	1.59017897392254e-05	3
FUBP3 HNRNPA1	0.998800595301832	0.00595154329130258	0.999991651301926	0.999624175827096	NA	0.0180016314509828	1.14799592929582e-28	3
FMR1 GRSF1	0.967064736695167	0.0062510253305576	0.828586964276591	0.999977065144981	NA	0.00468679107099912	0.00881713332864992	3
CPSF4 UCHL5	NA	0.00658053291584075	0.00369947002754203	NA	0.078811746308651	0.104286869253104	0.00756244552092789	3
FMR1 GRWD1	NA	0.00670439818639035	5.04036874766168e-06	0.999999946832993	NA	4.14142196089341e-08	0.0818085559937764	3
GTF2F1 PCBP2	0.996755823676723	0.00689570541143803	0.99539654137837	NA	NA	2.14155229876905e-09	0.00169267432276461	3
EWSR1 GTF2F1	0.158540502555685	0.00692512654535229	NA	4.5876488372197e-05	0.151993051526705	0.0304482036115688	0.985473857032129	3
CPSF7 YTHDC2	0.0593501292206711	0.00736880535457731	0.57233218245031	0.408343204351337	0.615576393018358	1.81859306434287e-05	1.09886794348917e-07	3
SF3B1 U2AF2	0.438178773038762	0.00736880535457731	0.57233218245031	0.999671102910382	NA	6.35319097493699e-11	5.08963156431117e-08	3
EIF3B MOV10	0.610878017325789	0.00756883035899942	0.286538773543537	0.116479361769117	NA	0.00113064071370493	0.0299457503381535	3
MOV10 U2AF1	0.789675994441921	0.00758310889870103	0.869897302110416	0.992401271240938	NA	0.0341945312861036	0.000174097608361993	3
EFTUD2 ZRANB2	NA	0.00771729894970734	NA	0.569218960839855	0.0184960043072566	NA	0.017527227906509	3
ILF3 ZC3H7B	NA	0.00789335866124104	0.0461964134623153	0.0340230202827704	0.464807807105844	0.254272124056623	0.986526050624629	3
EIF3B TIAL1	0.404884416475496	0.0079277608332256	0.788736086291981	5.73631650394871e-08	0.815613271249025	0.972050129874833	0.0103694065420429	3
DDX59 PUM2	0.490438582579318	0.00794934068653771	NA	NA	NA	0.00452465383685808	0.0162840457215214	3
CAPRIN1 METTL3	0.995055566039776	0.0081731608841843	3.76492859130469e-05	0.999991584294046	NA	0.000716444579186119	0.605891014529828	3
CAPRIN1 UCHL5	0.32379891529602	0.00821337122786126	0.723178481017357	0.924301433236599	0.0728084508964676	0.0465210644417994	4.76492683121617e-05	3
TARDBP ZNF622	0.987504880467457	0.00833130567650842	8.08950083738796e-06	0.00255373446421103	0.771815069791224	0.936378772424833	0.073556123909138	3
FASTKD2 RBM15B	NA	0.00847012827055037	NA	0.0291738998168435	0.0131230825677648	0.904462622479514	0.997173798343249	3
FMR1 TROVE2	0.751062350280169	0.00847012827055037	0.014953772081477	0.934611856142521	NA	0.00872588839168209	0.68030410333247	3
U2AF2 UCHL5	0.926728041203289	0.00897899734421186	0.669282844292175	0.822081137404002	NA	0.000526297599199384	0.0022131138697736	3
CSTF2T DDX59	NA	0.00932965605627038	0.427110729148673	0.902632715286574	NA	0.000421423827512722	0.0239663757456757	3
CSTF2T SMNDC1	NA	0.00954755654474133	0.00066040979043126	0.605408542218579	NA	0.000324934615460882	0.390828898290966	3
CSTF2 UCHL5	0.733978878778189	0.00969061129263472	0.22862215277428	0.999492569564492	0.0907271038191464	0.0115332380014163	0.000916760167228834	3
BUD13 CAPRIN1	NA	0.00973629589820981	0.0185668025648356	0.982644538477736	NA	0.15937706191404	0.0358935326382796	3
PRPF8 TARDBP	0.611687420827262	0.00988643877495787	0.915901092828705	1.14437608119393e-07	3.16822981955187e-08	0.38045767006872	0.359973098573433	3
CPSF7 XRCC6	0.909452138928716	0.0100376355011615	0.10798271916221	0.948584089072158	NA	0.00755924263754392	0.00152020881292349	3
CPSF6 U2AF1	0.120936592024437	0.0104174798126345	0.0423894962370867	0.40278911231176	NA	0.0128359520337633	0.436868388176035	3
CPSF1 TAF15	0.276121636280867	0.0106163593215166	NA	0.000602514161591767	0.000470307876548347	0.999993651833612	0.999845327840899	3
NCBP2 ZC3H7B	NA	0.0111639240427821	NA	0.918391357875442	NA	0.0121809492481797	0.0200867318851079	3
CAPRIN1 GRWD1	NA	0.0113655281150243	0.863523755064664	0.993699760590223	0.569338878765976	0.0183287262003702	0.00786709851125947	3
CSTF2 EIF3G	0.983430348388165	0.0113769171528561	2.25137149848499e-07	NA	0.98352967118186	0.47462152728676	7.33067023082848e-07	3
CPSF6 HNRNPK	0.0808674903419241	0.0124062651160894	4.34323680619105e-11	0.998802301674769	0.254371427584855	0.000135080660433472	0.20753836533609	3
MBNL2 TIA1	NA	0.0129566705537798	0.999996111965666	0.999995102127552	0.83296169988162	0.000787152716991869	0.00937435976756911	3
CPSF6 GTF2F1	0.484620971354015	0.0132141993442677	0.652822030001302	0.257621738018364	0.579646812916712	0.0146533427414932	0.00745880225607389	3
FXR2 RPS3	0.352111353409286	0.0134489334824254	NA	0.0174777614749653	0.0353993354357694	0.696712038005494	0.326421440883899	3
CPSF6 PPIG	0.113928749046045	0.0137134516270328	0.000330263938626172	0.996070367537848	NA	0.00050646556544343	0.316269104395917	3
ATXN2 SSB	0.999566796436815	0.0140675412327909	0.999903528244069	0.0031826245315178	0.237320472870533	0.0129136331787435	0.765025653866088	3
GRWD1 PUM2	0.714145765289153	0.0142539206182647	0.838875348028266	0.985257830620508	NA	0.0402993316869199	0.0360269059471721	3
TIAL1 UCHL5	0.252875432591015	0.0142539206182647	0.641900515443917	0.00909217227046057	0.00199117685908681	0.868857706857622	0.742668370662556	3
CAPRIN1 HNRNPA1	0.999999988566457	0.0142705210040274	0.232241138117464	0.999999999976955	0.990781833209055	2.08166677877135e-22	1.48964844478748e-32	3
FAM120A PCBP2	0.783987929683241	0.0150537085063689	0.999999999317399	1	0.998100326946717	3.39713195266778e-14	0.00347042094276792	3
BUD13 ZNF622	0.0502291557412002	0.0153677399242827	NA	0.983234870172211	NA	0.0323539008537502	0.00163737622109644	3
TARDBP UCHL5	0.05907408310203	0.0153741387651641	7.15485163385518e-17	0.0141359558591297	0.0978602154681679	0.996531337688948	0.0504514604652171	3
CSTF2T METTL3	NA	0.0156841693970968	0.00044673088398004	0.999999882693569	NA	1.78816705756715e-10	0.0645160978411917	3
FAM120A GRWD1	NA	0.0157587668125734	0.625958415401595	0.962070416170443	NA	0.0405901736008841	0.0272673331686367	3
BUD13 XRCC6	0.445633365931734	0.0159272288062458	0.190714491680567	NA	NA	0.0244424796245386	0.0360841116540115	3
DHX30 GTF2F1	0.337613316237306	0.0172973103573478	NA	0.000190641498666889	0.318596478157281	0.535896736341709	0.0239014967543553	3
U2AF2 YTHDC2	0.962626521003312	0.01801535727998	0.802501919785216	0.9980351225102	NA	0.028771213472056	0.0217040578021636	3
RBM27 TARDBP	0.29716270462167	0.0182827882528706	0.00309324900196677	3.44251906944008e-05	NA	0.101199072209282	0.261613434825496	3
CPSF7 ILF3	0.374802805423429	0.0193336347674197	0.939862210071821	3.6695693299446e-05	0.0390129867785444	0.872140860107888	0.627282010621617	3
EIF3A EWSR1	0.956393053495584	0.0195479597196651	NA	5.4936762984509e-11	0.232831350095254	0.0206649112913735	0.986254129657362	3
FAM120A METTL3	0.905555036038615	0.0196497390879341	0.607698010669683	0.999379903402231	NA	0.0104184945013176	0.035137595737766	3
METTL3 NUDT21	NA	0.0203420381082964	1.38367503295827e-07	0.999984559571915	NA	0.00221903957244459	0.146730433198743	3
LARP4 SF3B4	NA	0.0210762290467979	NA	0.918391357875442	NA	0.0011777501939985	0.0200867318851079	3
GTF2F1 NUDT21	0.897250433162462	0.0212333642235278	0.189809425283899	0.999192735722281	NA	0.0120812234282416	0.00536791255241909	3
FMR1 NKRF	NA	0.0213907519324784	0.000625451190425879	0.999784109867293	0.233500425199182	0.00070803747602872	0.442086262476001	3
GTF2F1 TROVE2	0.440723768808263	0.0223537557521676	NA	0.140083300557202	NA	0.0236617018850463	0.0418413252301414	3
CDC40 METAP2	0.46850789930948	0.0223778879792404	0.562549724904329	0.0296163636379203	NA	0.123600050170426	0.0480135369202632	3
CPSF3 ZRANB2	NA	0.02241276269	0.454642507444436	0.0843878173998101	NA	0.0439241115382743	0.0283173827259913	3
TIA1 YTHDF3	0.992227403750206	0.0226511987493355	0.99999863586048	2.20571816171912e-06	0.0279174659630255	0.960602061881122	0.999999999796758	3
EWSR1 METTL3	0.948085002666402	0.0226517402959277	0.0150501529554486	0.89478080895463	NA	0.00161708897351331	0.995070695100472	3
EIF3B TIA1	0.918845985176993	0.0231230174191205	0.014140800146581	3.67556956993286e-06	NA	0.0838312305901192	0.426462177287427	3
ATXN2 WTAP	NA	0.0231313663571788	0.965345370578798	0.0247747712343628	0.0135562812100307	0.99994193340566	0.14557420317312	3
GRWD1 PPIG	NA	0.0235576923380307	0.00328467824566217	0.647621177113667	NA	0.00700306017385379	0.55567050740523	3
RPS3 U2AF2	0.355513114744898	0.0245759349290149	0.0540654840748093	0.999902149777705	0.264823840248443	1.85766575404146e-05	0.0432931997830503	3
HNRNPK STAU1	0.158540502555685	0.0268382977419375	0.0634890606327421	0.955677636733374	0.494374967461483	0.00121131823181222	0.0149956710880182	3
PTBP1 ZRANB2	NA	0.0268382977419375	0.929048250171869	0.00158364980326842	0.151993051526705	0.472223285914293	0.000576121371447582	3
DIS3L2 PTBP1	0.929680727446331	0.0268985029489615	NA	0.0151990717209369	0.591423247339845	0.0453156452866331	0.0607381957569301	3
GTF2F1 TIAL1	0.892828185237277	0.0270733073832026	0.946139508682705	0.0017476799623339	NA	0.130619078091191	0.0341431995678283	3
DDX3X TARDBP	0.999802725727888	0.0273480199215839	6.41635440122712e-98	0	0.999990978937945	0.999958885713945	0.997617625688541	3
CPSF7 NCBP2	0.705359667404256	0.027639834947005	NA	NA	NA	0.0117106949066794	0.00649027162143333	3
ILF3 STAU1	0.769266753228459	0.0287569553849649	0.00079690681990138	0.000339138571745343	0.608472210191553	0.761897682682936	0.10638187132201	3
METTL3 STAU1	0.582844693544578	0.0290360718574429	0.128880254694853	0.98450248248535	NA	0.0078400617872643	0.0269742126529556	3
MOV10 TAF15	0.999999976678367	0.0292559757813086	1	1.54804952033689e-16	4.77472114249986e-08	1	1	3
PTBP1 XPO5	0.238823596249386	0.0307244632281182	0.883477590262744	0.0167829177303067	0.1092763243599	0.0405901736008841	0.604733106302903	3
RBM47 RPS3	0.260539114971371	0.0338641259351454	0.0132987447904875	0.0258520310953113	NA	0.971752233878302	0.147372741110852	3
EIF3D METTL3	NA	0.0340213534341566	NA	NA	NA	0.00604393054921359	0.00251597893626585	3
GTF2F1 RBM15B	0.594363309695935	0.034376341158048	0.0544274895994741	9.2687238520024e-05	0.487139948278192	0.00026631268112764	0.135364363351726	3
SF3B4 TARDBP	NA	0.0343884725606575	0.00451708447191412	0.721758906911483	0.0408873341103256	0.0543285358090449	0.245883910429999	3
CSTF2T FBL	0.767794017675698	0.0346264420700221	0.688468144880989	0.72908915429751	0.259132415005598	0.0302584234217026	0.013218508747452	3
MTPAP UCHL5	NA	0.0383758458444509	0.0278497322869842	0.726805249749632	0.236575212813588	0.529742850488991	0.0381259573219372	3
LARP4 XRCC6	0.505506081837883	0.03880947483113	NA	0.99975367346316	NA	0.0029316310507685	6.54862223975501e-05	3
SF3A3 U2AF2	0.120936592024437	0.0403964165899289	0.690996421635606	0.978257178345823	NA	0.0128359520337633	0.000980815515561445	3
U2AF2 YTHDF3	0.650296974838197	0.0404251093744119	0.999986925706942	0.906478554029354	0.07874541672301	9.17701006313316e-14	0.0340169927086382	3
AKAP8L YTHDF3	0.511464360538029	0.0406292188019316	NA	0.67060082989539	0.214571422236691	0.0433517007052377	0.0326082669860192	3
CAPRIN1 FBL	0.769266753228459	0.0410719972863901	0.0415342505711703	0.992883827017463	0.243927237012551	0.092045936079976	0.0427308862243622	3
EWSR1 UCHL5	NA	0.0420038107080885	0.818900782632132	0.0211031726161927	NA	0.0101068352766164	0.910439868534391	3
CAPRIN1 KHSRP	NA	0.0421799526039009	0.997099253825353	0.999914598036885	0.778207925550358	5.88680206948241e-08	3.51006323557236e-08	3
EFTUD2 ZC3H7B	NA	0.0427735054607974	0.562549724904329	0.174569604702689	NA	0.032971847947448	0.0242361816609254	3
CPSF7 NOP56	0.183204668235563	0.043283767776715	0.0219681547898915	0.834111882143938	NA	0.080751430880883	0.00180997211895628	3
AARS TARDBP	0.0816084096791436	0.0437740590879099	0.744719673802637	0.00325581915169217	0.0232140184205622	0.999999999999994	0.999999999996657	3
CPSF6 TAF15	0.989133256286502	0.0469246185003586	0.998582686276322	2.91982916261959e-18	8.95431115739032e-06	0.111326938757685	1	3
RBM15 XRN2	NA	0.0475666512441625	0.00960301258396229	0.966035769191795	NA	0.983440882681816	0.00692251479158534	3
SF3B4 UPF1	0.495566167871329	0.0475666512441625	0.00077825909002782	0.119256191692136	NA	0.958719604378924	0.0200106056909366	3
FAM120A SF3B1	0.123162628532547	0.0495216315039036	0.728685881319511	0.999999999587066	0.502737081372961	1.94385240021314e-07	0.00258541251715609	3
RBM47 TARDBP	0.999994339522908	0.771525688969602	6.26254272026442e-84	1.18687107545439e-14	0.999770565247129	1	7.72618135311705e-09	3
CSTF2T YTHDC1	0.999612381582228	0.147923683721689	4.14301552993533e-69	1	0.995476876280553	2.34556367502244e-104	9.4845416284091e-19	3
CSTF2T DDX55	1	1	2.59054998746483e-52	0.99999999475388	0.999994734608934	5.67047123638464e-49	9.52358602846768e-17	3
ELAVL1 ZC3H7B	1	1	6.84157119100572e-36	8.16021901289461e-95	0.998331054521476	4.08925911195766e-238	1	3
DDX3X HNRNPA1	0.898211583440878	0.937355241639416	2.9449283949685e-32	0.999710622779355	0.999999999270472	1.92703918440219e-05	8.67570655043562e-13	3
CSTF2T TIA1	1	0.743805888581251	1.32126412912272e-30	1	0.999999999993166	1.00706211156474e-49	1.69662118992145e-36	3
HNRNPA1 ZC3H7B	0.999999952538156	0.999999689957586	1.17924705568448e-29	1	0.999828282055105	7.50345383629578e-15	5.83915025033629e-72	3
DDX6 ELAVL1	1	1	3.75816390298408e-21	5.15584533093699e-57	0.962216994090845	1.6092616870902e-68	1	3
DDX6 FIP1L1	0.738738882867874	0.999992519283511	1.0447174318546e-20	0.999999998088387	0.972730808506588	0.00437626830788498	2.27611990954951e-05	3
U2AF2 ZC3H7B	0.999999999997097	0.135914162505391	5.69800591447176e-19	0.999999853504516	0.999977816789481	5.96998511242916e-143	4.32379491601461e-93	3
FIP1L1 RBM15	0.855438897043061	0.999999994064507	7.19791217512451e-18	1	0.899620365333899	4.96482578126262e-06	4.53690267947281e-08	3
CSTF2T ELAVL1	0.999999998002707	1	4.5324159451313e-17	0.00323110966134111	1	0	1	3
ATXN2 MOV10	1	0.999999999998902	5.90151875314034e-17	1.25361529570401e-71	0.077364963266251	1.64125966153902e-95	0.112513201031764	3
SF3B1 YTHDC1	0.206835024400527	0.999957811581207	2.1586801231042e-12	0.999999626963068	NA	2.72446317403558e-08	0.00095909606524874	3
DDX3X TIA1	1	0.999860694150579	1.92068051389965e-11	0.999999999992439	2.85560925872791e-18	1	0.00450972478022512	3
ELAVL1 PUM2	0.996705189370432	1	1.57269021424422e-10	1.86115730570008e-06	0.997035363195659	2.58297592434967e-60	1	3
EIF3G ZC3H7B	0.536352635901465	0.0892172287449673	4.78405061417314e-10	0.999942089130188	NA	7.21315301361044e-05	2.25784583760318e-06	3
KHSRP TIA1	0.0893021737030934	0.99925954590434	2.28360493647237e-09	0.00478806078375114	0.894055677162792	0.0614906394921957	0.0126606551608974	3
ELAVL1 HNRNPF	0.168684103900946	0.999998904680482	3.11856354064844e-09	0.00297810120268191	0.867013601323258	0.0383843456794478	0.990380541924044	3
CAPRIN1 GEMIN5	0.954840555846809	0.223760562361434	8.16796193285027e-09	0.999842688734196	NA	0.00425315211060075	0.00340928861951383	3
FUBP3 HNRNPU	0.993359135947475	0.381878134977707	5.3517511620498e-08	5.73631650394871e-08	0.815613271249025	0.805813942569116	0.00274262073630323	3
CPSF7 SF3B1	0.889098691586707	0.941419969264602	9.45892566983963e-08	0.999999449191905	NA	7.98368342640261e-06	2.09586300802787e-08	3
ELAVL1 GEMIN5	0.999245084660937	0.999995795305434	1.46105611981406e-06	0.0444331372080553	0.00649915904003708	0.63794606478304	0.702837814263805	3
FIP1L1 FXR1	0.858969478130764	0.105437157407095	3.08655806315166e-06	0.999999947222145	1.98711027529203e-08	0.999999980004574	0.0114600682816276	3
FXR1 MOV10	0.999999988851622	0.998575799373245	1.36173530434488e-05	0.0495452043020054	NA	0.999999966086843	2.68909444248506e-12	3
ELAVL1 GTF2F1	0.99716194322675	0.999999880405269	1.7346233191728e-05	7.81116331611187e-06	0.93371035005647	0.849668615785848	0.0115456021297483	3
CPSF7 GEMIN5	0.384648771739666	0.999999265039406	1.80030668605588e-05	0.00128950918133961	0.400602897019583	2.60045451861447e-06	0.263334177218547	3
CPSF1 ZC3H7B	0.972151820498913	0.538326762010083	2.18465561852837e-05	0.99996844224227	1.58984830657936e-16	0.999885688406532	1.18861518655286e-16	3
PCBP2 STAU1	0.970247489017225	0.254382088997603	3.12643608393761e-05	0.999999999646016	0.904085716054917	0.00323146211138119	0.00410502167636792	3
CSTF2T MTPAP	NA	0.393989055850722	4.45815472577443e-05	NA	NA	0.0121809492481797	0.0381259573219372	3
ELAVL1 ZNF622	0.900629873258223	0.98662073598612	6.363462429512e-05	0.000542638061166443	NA	9.21634004742612e-07	0.995421728969729	3
EIF3A MOV10	0.99866101306533	0.844065220755408	9.10478723462524e-05	4.69392419968888e-07	0.892539636144938	0.668060046798418	0.0269983840329638	3
METTL3 YTHDC1	0.982495564497489	0.102954669263676	0.000101266219236012	0.999996828166247	NA	7.20353574097684e-07	0.000985809236139201	3
CSTF2 GEMIN5	0.832039310014482	0.235935183102948	0.000115803085954657	0.999989427532959	NA	0.000554884372579267	0.0218852825163611	3
ELAVL1 HNRNPA2B1	0.238823596249386	0.809024589436359	0.000134628941547307	0.0297455572764125	0.417183969937084	0.0341945312861036	0.118282747691022	3
YTHDC1 ZRANB2	0.780623910068405	0.0665437742731998	0.000468164777494286	0.257417501533236	0.016396299016845	0.345346851832756	0.00612856927499356	3
CPSF6 HNRNPA2B1	0.620602583077086	0.43597083794789	0.00069808329614037	0.815001397752583	NA	0.00219361471929166	0.0301916338625392	3
CPSF3 FUBP3	0.91684512266548	0.0547089410239422	0.000954116909913344	0.00066833588224549	0.211143635247197	0.868863823483007	1.3456132440385e-12	3
FXR1 PUM2	0.866975956739455	0.671609217276258	0.00135926186409089	0.994514661426019	0.000373895959659594	0.0689434808955073	0.0124989700265562	3
CPSF3 PCBP2	0.964036439032949	0.669794712885386	0.00140419077765596	0.982877641827323	0.029665648426643	0.0839018815919165	1.05563898019173e-05	3
EIF3A FMR1	0.14601036739459	0.36470376650593	0.00196609770027686	0.97896143677207	NA	0.0182399215677755	0.000295158569616059	3
CPSF7 HNRNPU	0.356082374342471	0.820338387218167	0.00201172574738747	3.02121753338439e-24	0.392919648605717	7.60759937835436e-29	0.634179078463791	3
CPSF4 STAU1	0.977765929379727	0.391826466780213	0.00318861578996762	0.360814357204092	NA	4.15878127842323e-05	0.00445501581386879	3
CPSF7 GRWD1	0.744499760753737	0.160843080326384	0.00412693838263043	0.99999999999784	NA	3.35269731747124e-10	1.86938659169356e-14	3
MOV10 RBM22	NA	0.86978252901176	0.00437704226782682	NA	NA	0.0138508366474559	0.0428109052763305	3
DDX55 GRWD1	0.907089774536724	0.561405448587585	0.00449287473708041	NA	NA	0.0419663934492522	2.0339809264833e-05	3
CPSF7 LARP7	NA	0.235476265967941	0.00486502789611869	0.705327606969662	NA	0.0023229295419529	0.0157822118001345	3
CPSF7 RPS5	NA	0.168962841944788	0.00607194256941802	0.0103964518264744	0.0691855207445889	0.0109537565868071	0.385984709922321	3
ELAVL1 SMNDC1	0.0536344973001969	0.533869624597614	0.00662006059268597	0.00012584888385098	NA	0.0245533045689874	0.991106117332118	3
DDX3X HNRNPF	0.961017982997252	0.680078973607354	0.00682698904105007	0.515941603752045	NA	0.0170499042417727	0.0189779813228735	3
CSTF2 EWSR1	0.306616131799339	0.992042348616534	0.00682976060111717	1	0.999999998508057	4.94188210514728e-09	1.91160772207137e-18	3
PUM2 TAF15	0.997349026894378	0.996892493013501	0.0105917424207103	0.0107794671869802	0.0464378662088718	0.98894937210444	0.999999999999817	3
GEMIN5 U2AF2	0.953861088586646	0.522963299809455	0.0113373253489666	0.99933992400694	NA	3.99745214227528e-06	0.0207472450367246	3
ATXN2 NKRF	0.976037325541934	0.106668171860826	0.0116796486096432	0.999999999563002	NA	7.7360798087193e-09	7.13165318518336e-09	3
RPS5 ZC3H7B	NA	0.212433020372454	0.0135606045366977	0.254376761906894	0.0241930829186511	0.0180049921814407	0.0814498676624774	3
TARDBP TNRC6A	NA	0.790013980750145	0.0225472130395051	0.0035091915443434	0.0336605496182394	0.472223285914293	0.999904190645371	3
GEMIN5 TARDBP	0.342818392155704	0.465550053344792	0.0233720251009013	6.00113147573597e-16	9.69569825992934e-07	0.991372869860646	0.390086118651333	3
CSTF2 DDX55	0.999999999746836	0.128170942288772	0.0263524528431522	1	1.0353216454734e-09	1	3.76607867332252e-32	3
CSTF2 METTL3	0.84103962043093	0.367915815747811	0.0279280109152159	0.998873738925182	0.460638769604665	7.90456472911882e-07	0.00093097842055742	3
FUBP3 TAF15	0.977765929379727	0.968045621619326	0.0284745154851013	1.22780331882546e-10	0.00407407579864722	0.998413869662022	0.999999983847143	3
HNRNPA2B1 MOV10	NA	0.962155442827652	0.0463133376983011	0.200341822622393	0.374275957315244	0.000214029592318817	0.00756244552092789	3
RPS3 WDR33	NA	0.680304504388758	0.0463133376983011	0.0291738998168435	0.000167100240754433	0.996192872691094	0.564349443108181	3
CPSF7 ELAVL1	0.241877126751894	1	0.24282012831837	3.33647880500666e-274	0.0168372041131796	1.87623151403935e-189	1	3
ATXN2 DDX3X	0.999999814518608	0.232292156551849	0.999397317839738	9.52677360880975e-264	1	1.46150804534656e-93	1.12338791385654e-62	3
ATXN2 SUB1	1	1	1	1.14902380350013e-105	9.76093311748134e-22	7.10778029032864e-35	0.54320921901697	3
ELAVL1 TAF15	0.999999999930572	0.99999999783075	1	9.24923436308486e-99	0.000602741800470723	4.62607292551118e-11	1	3
ATXN2 TAF15	0.207907983746003	1	1	1.19773826595746e-75	3.57435640139488e-24	7.76937844140467e-36	1	3
FUS HNRNPD	0.574912734209677	0.662578804143269	0.999999999999168	1.72623836640475e-53	5.2964537165168e-16	1	2.70168608699369e-13	3
ATXN2 FAM120A	0.691122977710263	1	0.999999021470711	2.49885169758991e-50	0.997178374852021	4.40590922557723e-25	1.09400635444744e-34	3
FAM120A TARDBP	0.231815232852468	0.931264595265622	1	2.3355652325291e-43	0.000250056232852204	1.78932573071446e-11	0.999999999712686	3
FXR2 TARDBP	0.999378602598535	0.999997249492179	1	2.44604364235653e-39	8.7872038330727e-05	1	4.96824704584277e-12	3
FUS HNRNPC	0.226276936219869	1	1	1.81122222721033e-36	0.0183456548899932	1	2.14574137974953e-14	3
ATXN2 DGCR8	0.460644731298162	0.938172800117999	0.999999999999999	3.45261142134378e-35	5.58715682785629e-05	3.05922203464703e-14	0.999999845671464	3
FXR2 PTBP1	0.99888512153725	0.365105870374701	0.99999999999991	1.35892622495677e-32	2.47118536982104e-05	3.7578748114354e-36	0.842854125107772	3
PTBP1 TAF15	0.999999985375706	0.0512580465926793	0.999999998459934	9.45464582175808e-28	8.62927275274803e-13	3.80080228347839e-16	0.987952881723945	3
FXR2 HNRNPC	0.999980914120784	1	1	5.09410774177338e-27	7.34794542138865e-06	1	1.55040485260567e-09	3
ATXN2 EIF3A	0.106268210407507	0.193202530400407	0.969271401432045	1.15827195922599e-19	0.366859188712785	7.39653338696716e-10	0.000518081336134262	3
ELAVL1 FAM120A	0.286345157001769	1	1	1.93331841727749e-15	8.93944520162067e-06	5.9850834280335e-19	1	3
TIA1 TIAL1	0.999922240288108	0.328789998526353	0.999999999684108	3.68654879561047e-14	1.47346115315492e-27	1	2.623890863779e-122	3
HNRNPD RBM15B	0.775063455915673	0.0799390756048568	0.990212271365155	1.75043542118891e-12	0.00749225352788827	0.999999999967471	0.000144688627239073	3
DDX3X SLTM	0.316507522652861	0.734768860927719	0.0900726619916654	1.06848894352849e-08	NA	0.000345599815457355	8.69109120465855e-05	3
ATXN2 RPS5	0.827376794772385	0.989066574479395	0.55095650779336	1.20068262181762e-07	0.00110876939022005	0.00639013410702648	0.325224012658257	3
ATXN2 CPSF1	0.999999996643866	0.985608319226278	0.999999999999844	1.34515620669236e-07	2.26776047439201e-38	8.50211178070877e-38	0.854250040434416	3
ATXN2 KHSRP	0.999957005316678	0.999999999999316	0.999999999997552	1.50272694564103e-06	0.16916897727684	1.41184570777731e-26	2.69696676938865e-17	3
ATXN2 DHX30	0.999484892921499	0.0709203691938307	0.976611369809724	2.47650281310539e-06	0.0575131492495717	6.24242179363332e-05	0.0471350418710007	3
EIF3A EIF3B	0.242533800925787	0.223246971181113	0.39707106349742	2.96234507143339e-06	NA	0.0112304247738418	0.0030035729398267	3
HNRNPU RBM15B	0.696483180645944	0.362077925025715	0.228452415514124	3.52434482098122e-06	0.00172479935087675	0.00755924263754392	0.283079449038195	3
ELAVL1 PRPF8	0.789906545968366	0.990737714703038	NA	9.22217118511404e-06	0.00064296023330032	0.00315080939090095	0.993396255923926	3
ATXN2 EIF3H	0.996026569191788	0.98956368582392	0.999998476590597	3.03849747310293e-05	NA	3.99208986125998e-10	0.0309254206279887	3
EWSR1 KHSRP	0.48526207206798	0.0946939630798802	0.84615814427996	3.39160353706289e-05	0.0350460678238791	7.84479970235074e-07	0.962319596580384	3
CPSF1 FUBP3	0.510875021054424	0.240513643708295	0.817615562293722	0.000137791276172699	9.6603981682312e-08	0.947078482205076	2.47133647811366e-11	3
DICER1 PTBP1	0.977460019260963	0.479945420089143	0.876644361889458	0.000405579253987325	0.0430768614692352	6.66180808218184e-05	0.999973885188265	3
CELF2 ELAVL1	0.997944601287567	1	0.999641657869036	0.000485472419877351	5.61965652156604e-15	4.61473523066292e-14	1	3
SLTM UPF1	NA	0.244691247482484	0.946306914441005	0.000674172961801836	0.00832155552751004	0.027968668338836	0.999994429395452	3
YTHDC1 YTHDC2	0.876762841726051	0.205519128427005	0.459776003213925	0.000710919542856241	0.626522159311689	0.0223386659755332	0.0298696515405998	3
HNRNPF PTBP1	0.199797264845968	0.499108199648287	NA	0.0017476799623339	1.99397971463881e-05	0.0165668933952531	0.427261479142643	3
RPS3 STAU1	0.829632603804076	0.735684031234985	0.098835283142714	0.00266519321497938	0.0241930829186511	0.0149343540356562	0.0705857839805408	3
ATXN2 RBM27	0.0769367442691533	0.1996388086556	0.902485672943088	0.0027597685236286	0.932761744573073	0.00205753083362695	0.00288400431287985	3
ALKBH5 ZC3H7B	0.999996292096985	0.973963284706435	0.999999999999996	0.00425007048867448	0.711847106452761	1.62325616534549e-05	4.07401464212519e-30	3
EIF3A PUM2	0.515781931362684	0.253482997295836	0.080979187919426	0.00470544764666396	0.597187163335239	0.00070803747602872	0.00225781905524037	3
FAM120A GEMIN5	0.901986788955663	0.999999993657845	0.970361560731516	0.00500709424295441	0.536338265518627	3.30431206592303e-06	0.000690100443498222	3
ATXN2 RPS11	0.636257516472986	0.476663306666735	0.39079127602443	0.00514696034722892	0.00572586720538751	0.00617256542860362	0.108671959364135	3
ATXN2 TARBP2	NA	0.959971875854142	0.479049286420903	0.00541410870631264	0.142228469142979	0.000102867751079126	0.010308356635238	3
ATXN2 TNRC6A	0.59355986362299	0.573333903725707	0.980030188996027	0.00708302355303861	0.27527581770878	0.0294828111520878	0.00500459255770534	3
ATXN2 TNRC6B	0.909452138928716	0.176181075130243	0.051265384117008	0.0134808753191923	0.0509221037589878	0.00124520098695989	0.00580739620767602	3
GTF2F1 ZC3H7B	0.430671893509512	0.159412075562384	0.390435112105715	0.0224918452029119	0.54869928110543	0.00632138635398273	0.0148981722100499	3
ATXN2 HNRNPA2B1	0.454748872621818	0.331401187892288	0.303951032348033	0.0392143632745371	NA	0.00407039116459041	0.0348324673110535	3
CSTF2 RBPMS	0.760853519654622	0.0655412821786611	NA	0.999995947848527	0.00703862571581778	0.00185861335979839	0.0015569670977713	3
FIP1L1 PTBP1	0.336369312590521	0.206257231720654	1	0.999329609067979	0.00954841907488191	1.10059895781833e-40	0.00011184929636762	3
KHSRP ZRANB2	NA	0.0993615813550092	0.586009363096664	0.200873605638476	0.0235155016105025	0.0100512806875827	0.00358866037280986	3
KHSRP NUDT21	0.996124228027649	0.0535792717832882	0.996791715282117	0.99941557942417	0.0423146432660309	5.19404979423421e-13	4.51099397333785e-05	3
NKRF U2AF2	0.90149020699412	0.24742635116746	0.809477537518356	NA	0.0467769214850439	4.34541689744959e-05	0.00169084151300105	3
NUDT21 WDR33	8.35068362646956e-185	0.482414634302572	0.999999999999998	1	0.99998664812461	1	0.0110676653162771	2
CSTF2 TIAL1	1.45167845733488e-100	1.15198337578484e-42	1	1	0.999994470127244	0.99815479718156	1	2
FMR1 WDR33	1.09007428849101e-81	1	7.24162571587705e-11	1	0.997311584131297	0.999999617901654	0.99988119984955	2
FIP1L1 TIAL1	5.21306785010477e-75	0.999999999999992	0.999999999996522	1	NA	0.999999999977838	1.57963816290022e-12	2
ELAVL1 FIP1L1	1.93547366903103e-58	1	0.999999999999975	1	0.987215730626466	1.59557845507811e-242	1	2
FXR2 NUDT21	4.52795096660356e-52	0.000304295036453504	0.999999999999676	0.998948443715651	NA	0.992329002519071	0.602666837448818	2
DDX3X TIAL1	3.41418976955033e-44	0.169974221469926	1	0.330600231145902	0.999999999922143	1	7.23540749652571e-33	2
FMR1 FXR2	1.43099418860758e-42	0.00173218499977472	1	0.999996296584623	NA	0.66245860146282	0.999999999997597	2
DDX3X LSM11	3.94844011658997e-37	9.07980072942457e-08	0.963664082574396	0.999999999692183	NA	1	0.99553903675272	2
EIF3G UPF1	1.06715236977706e-31	0.446325281989018	0.999996674055898	0.0011065635523836	0.71498818594645	0.999998258372881	0.999997497375074	2
FIP1L1 TIA1	8.38866738757298e-31	0.999999995532041	3.9012736263885e-23	1	0.999998085495405	1	0.406346376512932	2
RBM47 TIA1	1.14631223031091e-29	4.29364011951497e-37	0.99958826042124	1	0.99561033196447	0.999610228597818	0.999999971926504	2
ELAVL1 TIAL1	6.42070517003606e-27	1	1	9.27646531966866e-187	0.99999999988964	0.99999999999847	1	2
ELAVL1 PTBP1	1.49827655176831e-26	1	0.999999999999951	3.49774216033779e-151	0.661621744046606	1	0.999999999999984	2
CAPRIN1 TIAL1	6.21110352673823e-25	5.66316559845874e-06	0.681668817067353	1	0.999999986180811	1	0.999999999999921	2
RBM47 WDR33	1.61566828121735e-22	0.999996612830068	0.950715017183872	0.837338100208846	NA	1	4.36241755779542e-05	2
DGCR8 FMR1	2.89464372264002e-21	0.000167890335029721	0.410965648102036	0.839531026923005	0.886476011843208	0.974836471077991	0.991421312623999	2
WDR33 YTHDC1	4.51796107321296e-21	1	1	1.10144896317089e-21	0.944666971335831	1	0.939277798083451	2
CPSF6 HNRNPC	2.19377982533864e-18	1	0.9658050255989	0.999004843672534	7.50924989239395e-17	1	1	2
DGCR8 TIA1	2.62493910618588e-18	0.90227752476216	0.406786432036979	0.0753963543091142	NA	0.998901430938308	0.000616259947308503	2
LARP4 YTHDF2	5.45881922837388e-15	5.04503888594267e-30	0.999999999999999	0.999999999999982	0.988935145848411	0.999999999999912	1	2
FIP1L1 UPF1	3.55175978397955e-14	1	0.999999839996792	0.999922400882953	0.999919530292722	0.000315868787563284	1	2
DGCR8 NUDT21	7.75801220634222e-14	1.05273098611949e-07	0.766530177558103	0.999999460700199	NA	0.644860560952276	0.830910041836415	2
DGCR8 TIAL1	5.52964834658524e-13	0.321214909397584	0.99999325263127	0.000131312188655891	0.595147786195019	1	0.999970153235963	2
DDX55 TIAL1	1.0534330505006e-12	0.11486761993361	0.176978207074005	1	0.999340832594134	1	8.29193475600349e-36	2
NUDT21 YTHDF2	1.92380241325914e-12	4.73038042171766e-08	0.999999987503566	1	0.999999963961614	0.999323452738502	1	2
BUD13 UPF1	1.1746573817546e-11	2.35368876335845e-05	0.861289756079335	0.996863357387533	NA	0.0982110762039304	0.999999874817717	2
PUM2 YTHDF2	4.47044653092539e-11	0.00958516902348996	0.693969399244634	1	0.998403512912061	1	1	2
DDX3X NOL12	3.64803915711015e-10	0.0144446661441479	0.837804104264937	0.0594563520843044	0.374275957315244	0.26238016378718	0.564349443108181	2
CDC40 TARDBP	6.3592181274314e-10	0.122062121415063	1.23721781427886e-05	0.995343421780394	NA	0.13552343658448	0.220865833932165	2
METAP2 UPF1	1.5615495982382e-09	9.06831018796927e-20	0.495495945693086	0.994546741375151	0.997439775150133	0.413866605477481	1	2
AGGF1 CPSF6	5.60096069450881e-09	0.0231316689931173	0.228452415514124	0.674805535079325	0.555065896667888	0.0996456433846508	0.163574042381165	2
AARS UPF1	9.92280606296998e-09	1.77274566934887e-06	0.788843741214989	0.0803475410831644	0.779408700628763	0.999999527285583	0.97522602276623	2
DGCR8 RBM47	1.1031709842389e-08	0.526467152657528	0.836772354896132	0.00286539878127656	0.0672766521974881	0.999993609757742	0.999994590134541	2
BUD13 TARDBP	3.39594548615594e-08	0.000319503276098212	0.88554431178558	0.740578319262108	NA	0.998898057512553	0.958777432519373	2
CSTF2T DGCR8	7.41004380173936e-08	0.0056213076687104	0.999997306800283	0.999999999735446	0.892277884927546	0.998930877549279	0.971929870806346	2
IGF2BP3 RBM47	1.89566730883436e-07	1	0.999812318822747	0.999750421604811	0.995401920373628	1	1.09716225629358e-29	2
CPSF6 FASTKD2	1.94418382134234e-07	0.00118257269272644	0.927834026445497	0.854806780604042	0.44179344353008	0.999999660757589	0.0962060255443942	2
ELAVL1 NKRF	2.08326220722834e-07	0.992005305873739	2.6897750755703e-07	0.990803361216438	NA	0.0669900693040544	0.848835038729894	2
AGGF1 NUDT21	8.35243898070451e-07	0.0595240218112696	0.746405108727002	NA	NA	0.154321180303081	0.0372520562206979	2
GRWD1 UPF1	9.41322764345562e-07	0.108672415883845	0.94960229433062	0.864923331821481	0.930823617052548	2.66714921928056e-06	0.999997913375792	2
EWSR1 FIP1L1	9.44470826398112e-07	0.0235517465852134	0.999698228483788	0.153775295118929	0.999997276996289	0.99868128427208	0.999962702476292	2
QKI RBPMS	9.93833066429924e-07	0.572530168410593	NA	0.987121902888244	0.0829797572725593	0.984548533031347	0.0287216819098748	2
EIF4A3 HNRNPC	1.43651200219138e-06	0.999999965335831	0.487421874620935	0.9893578346565	0.881280955418058	0.948818286415002	9.70148617462859e-06	2
DDX3X METAP2	1.63028416643462e-06	2.75162599241718e-09	0.999576474694952	0.256343647600644	0.998570283780412	0.975027315392478	0.53197536641097	2
CDC40 FAM120A	1.81963579497223e-06	0.000200327562613229	0.943087338892889	0.7054601879526	NA	0.276883990357398	0.0844244901223037	2
LARP4 TIAL1	2.90089560575153e-06	1.32659116355969e-08	0.896333470406308	1	0.985441381773025	0.99809998379946	0.991065632313168	2
BUD13 FIP1L1	3.10292443541808e-06	0.0420139564328715	0.137376134523172	0.99994226391558	NA	0.0767355851984615	0.0769054146511721	2
CSTF2 UPF1	3.21111084658251e-06	1.5820340319543e-31	0.99999978159814	1	0.99986469891403	1	1	2
METAP2 NOL12	3.67521105155508e-06	0.0455762666700859	NA	0.602751974122501	NA	0.801638676685619	0.824448697275429	2
NUDT21 RBM47	4.869751871096e-06	2.3151102534028e-06	0.754675088330405	0.999992316405956	0.997453915270531	0.999999999999111	0.999636800339034	2
FUS IGF2BP2	6.98890228451172e-06	1	0.0621288017742642	1	1.36857592141284e-30	1	1	2
CSTF2T FXR2	7.32828546274956e-06	0.227618750647018	0.999141350429613	1	0.999999212387261	1.88000945004526e-13	0.13367433541039	2
ATXN2 NOL12	7.82003402409024e-06	0.878097172523377	NA	0.126298900965869	NA	0.0334025203947701	0.808039123692074	2
DDX3X TROVE2	8.48185692621581e-06	0.000843136806216446	0.677386230169124	0.764005367691123	0.768549873070562	0.703506236021031	0.171423868261102	2
CDC40 FMR1	8.99554017813585e-06	0.00378814248431059	0.105984021043687	0.996555913462823	NA	0.977248620177017	0.190772783179931	2
CSTF2 RBM47	1.04305769741951e-05	9.37896869952414e-18	0.296130547832418	1	0.379365623337938	1	0.986203720431298	2
FASTKD2 FMR1	1.07582825038527e-05	0.00462440776952875	0.571379952873263	0.848487359455717	NA	0.998545805668398	0.997674816586678	2
DGCR8 YTHDC1	1.55937438116891e-05	0.192769294629758	0.999022329836121	2.5696651468894e-13	0.254969161637794	0.481917765707686	0.999520992824359	2
CDC40 CPSF6	1.81592833375442e-05	0.00103482558893183	0.0728070496543372	0.762606550364626	0.417183969937084	0.40293323230566	0.495614388127407	2
ELAVL1 ILF3	2.25108429143362e-05	0.999999998850528	0.602723918755738	8.85024170360801e-10	NA	0.978287412054256	0.999981844868496	2
DDX55 UPF1	2.7510064726626e-05	0.999986495689335	1.05514030519312e-07	1	0.999973313045765	1	1	2
CPSF1 GRWD1	3.09958805233133e-05	0.678121130617511	0.00969877448903217	0.547390206549929	NA	0.255415998259126	0.326421440883899	2
FMR1 TNRC6B	3.64637807752372e-05	0.86071356940755	0.000267593248834657	0.987121902888244	NA	0.104286869253104	0.310340626329021	2
NKRF TARDBP	5.77904788014171e-05	0.943995022520343	0.0270212925090035	0.999977461802923	0.619252171230496	0.358852759733797	0.994252769501167	2
AARS FUBP3	5.8090373265085e-05	0.182303293665427	NA	0.00401460467109878	0.318596478157281	0.893173712163277	0.173215907830604	2
CAPRIN1 FXR2	5.87849414162687e-05	4.14706087331496e-05	1	1	0.999999881007698	0.999999999999999	0.509315654617841	2
SF3A3 TARDBP	6.44734399142433e-05	0.0812750497356336	0.121013087749614	0.739934201933929	0.0287189889976538	0.0737822743488332	0.854012909586203	2
CPSF3 DGCR8	7.44425652479992e-05	0.0107151911107506	0.926410747684423	0.404380697625364	NA	0.138608062130399	0.886226775702264	2
ELAVL1 PPIG	8.89830207894465e-05	0.997294281872948	0.736055186108809	0.98616625924126	0.487139948278192	0.0259593716429743	0.993221706737473	2
CPSF6 PUS1	8.99392722646443e-05	0.326636119021167	0.0901645576521536	0.569963186624923	NA	0.0214511194852051	0.0982267980688658	2
CDC40 DDX6	0.000107129373489267	0.00290453474205217	NA	0.948168057625177	NA	0.94687397663938	0.129870192136188	2
CDC40 NUDT21	0.00011060255819637	0.0120778501955267	0.500765282157395	NA	NA	0.50558523576265	0.349862151431285	2
AARS PUM2	0.000117285175855773	0.0142539206182647	0.838875348028266	NA	NA	0.995153633948336	0.405519053686349	2
FXR2 RBM47	0.000119655973863073	4.87860517407183e-07	0.999958492727307	0.401763837751369	NA	1	0.108629009050944	2
HNRNPC U2AF2	0.000123198967665598	1	0.952172197216995	1	0.999999031113452	1	2.14460036203239e-77	2
CPSF3 KHSRP	0.000134479686305005	0.996344498929528	NA	0.0739889092379045	0.433511723238805	0.0209774320706867	0.0921388050074223	2
CPSF6 YTHDF2	0.000143585203666376	2.30280122720826e-40	0.0540842121536276	1	0.92963641887283	1	1	2
BUD13 RPS3	0.000163750473040818	0.00658053291584075	NA	0.808764501011401	NA	0.80431663245075	0.310340626329021	2
DHX30 EWSR1	0.000178971708016627	0.00211137746872491	0.7336303606926	0.140283773393273	NA	0.0749019436255813	0.94658537533609	2
AGGF1 UCHL5	0.000222948483183507	0.288336965110256	NA	0.963011051067649	NA	0.227437814160303	0.00784748620242224	2
DHX30 FIP1L1	0.000301178980129853	0.246713864046539	0.992992952745253	0.00293423672557314	NA	0.814786648498443	0.474349279124621	2
FUS RBM47	0.000320045404546156	0.253111520540819	0.992921886850561	0.0170044106421481	0.999928713963453	1	0.0653244318684234	2
BUD13 RBM15	0.000364977285773617	0.000107855040379496	0.264470495774379	0.99953290739542	NA	0.962930163335719	0.99997835290088	2
AGGF1 ELAVL1	0.000369310650966713	0.945792090527737	0.822358245341465	0.255652669913828	NA	0.0148326761298007	0.904898630170039	2
CPSF6 TROVE2	0.000393160316649807	0.0225431100304113	0.736055186108809	0.951169431987895	NA	0.195268293929388	0.151441616264983	2
DICER1 NUDT21	0.000408899967911634	0.0623945020618437	0.471425643319918	NA	NA	0.145757600960186	0.00284471219483097	2
ELAVL1 LARP4	0.000500232355464649	0.382846852983496	0.725686468382772	1	0.999817986996128	0.0452412013698499	0.329868677700084	2
NKRF UPF1	0.000563596960401955	0.000310703603786174	0.996755255550983	0.943566575335127	NA	0.879674635026011	0.972728113144766	2
RBM15 TIAL1	0.000674840909901511	6.22899104466208e-07	0.954971993190912	0.999902016573258	NA	1	0.688899216791943	2
FMR1 METAP2	0.000782073279634605	1.18525806928315e-08	0.271888369554291	0.999999845448707	0.596788548015347	0.999818207943173	0.0845586090585745	2
EIF3G FBL	0.000847637528395936	0.0338641259351454	0.147946283580904	0.815001397752583	NA	0.10613228133522	0.60286866783321	2
FMR1 HNRNPA2B1	0.00110137587111705	0.940340658126625	0.0688603872677938	0.878781783050669	NA	0.00129188684445806	0.0902928104483446	2
FAM120A XRN2	0.00110531694078047	0.209983023800792	0.987151177804515	0.99997014248579	NA	0.211922732635836	0.0247297608865742	2
ATXN2 YTHDC2	0.00111836844059699	0.0845219382191595	0.951344607431652	0.663401539713768	0.252334426773264	0.960086560815588	1.27010888820886e-06	2
ALKBH5 UPF1	0.00113050282442759	0.148653028803674	0.999999999931385	0.00964311667550657	0.192859562436392	0.918877535475696	0.999999999999831	2
HNRNPC RBM15	0.00138288877157857	1	0.999999610166417	3.07882623777181e-07	0.999995497790001	1	0.999999999999998	2
FAM120A HNRNPH1	0.00141311680773612	0.882159360325411	0.920779030392923	0.614593931363526	NA	0.0133011252358039	0.799188755972112	2
RBM47 SND1	0.00149006060574546	0.002117785985396	0.761434211649649	0.863435183978627	NA	0.640084561783116	0.989505227415605	2
FUBP3 LARP4	0.00162765444971591	0.0588115319137755	0.999777583064896	0.999999999850378	NA	0.473323183838606	5.81625680589256e-08	2
AARS IGF2BP2	0.002311535847723	0.928918267167154	0.0310947403799003	NA	NA	NA	0.966085345551146	2
RBM15 XRCC6	0.002311535847723	0.00169236851040557	0.851976808697091	0.997565850910138	NA	0.999991738399134	0.0680266814725776	2
METAP2 RBM27	0.00244890446174237	0.000793205211036141	NA	0.387035972602116	NA	0.603453936940786	0.790224369926049	2
LARP4 PUS1	0.00263170173148395	0.0278583324705982	0.111192237482665	0.751723262428555	NA	0.414449225282756	0.143582127899515	2
CPSF6 EIF3H	0.00271760891640178	0.999070108718829	0.886483812784576	0.988408897427694	0.807584005143309	0.0287036522458128	0.454299737374782	2
LSM11 RBM15B	0.00288018940301028	4.33799113826658e-10	0.998285350498992	0.353569737314178	NA	0.999999999999382	0.999999999997565	2
EIF4A3 UPF1	0.00306885606013978	0.00753474929406441	0.139337063546479	0.185749160187318	0.674399355366394	0.998534236283108	0.972619742933648	2
AARS FASTKD2	0.00330604806381448	0.00504993263153556	NA	0.919018607568886	NA	0.999226034048341	0.498072098240493	2
AARS CSTF2T	0.00377846209866724	0.00115855673426094	0.989541336617168	0.999986569606319	NA	0.999999988248862	0.462726093763128	2
METAP2 SF3B1	0.00381199659708247	0.00378814248431059	0.232139908304401	0.705327606969662	NA	0.977248620177017	0.436868388176035	2
FBL HNRNPC	0.00409479403882218	0.999999971608055	0.000744788644267854	0.999780763755987	0.859236681857113	0.99997871982914	0.115418756901352	2
CPSF1 CPSF4	0.0041752777391766	0.00227483849417486	0.996405147865996	0.539513880186661	NA	0.999837302237274	0.0945232030368873	2
EIF3B U2AF2	0.00443550556649276	0.0576223799567937	0.975104032496712	0.998802301674769	0.0766965699177949	0.00157545754348313	0.0955021328937127	2
CPSF1 HNRNPM	0.00530728006743155	0.113098980529771	0.7336303606926	0.140283773393273	0.00572586720538751	0.300746969631354	0.875461065730846	2
HNRNPA1 TBRG4	0.00533438802930444	0.571512776311985	NA	NA	NA	0.325624396294453	0.000631025013867371	2
FASTKD2 TARDBP	0.00536475288274735	0.998154605539758	0.998273703137248	0.0577438932149631	0.00909709917974017	0.999999993235815	0.670364688462169	2
LSM11 TIAL1	0.00548363891577239	0.134164338718773	0.921883132695847	0.943366031067823	NA	0.525577320275439	0.00782382727717869	2
SFPQ TARDBP	0.00556924973089435	0.813059958060878	0.210655152019306	0.351976636250086	0.0209426059563572	0.872118517232311	0.896620757621045	2
AGGF1 LARP4	0.0056632298112083	0.0469237593356731	NA	0.988713116425993	NA	0.203708854335072	0.0564899020709386	2
FUBP3 FXR2	0.00576884645258497	0.254269695887826	0.564795460723748	0.00951053781778826	0.608143111389222	0.999996937914335	0.872773102267466	2
CPSF2 FIP1L1	0.00595983539918259	0.833288046931087	0.99999541275947	0.99986266948397	0.619402086184259	0.0122500768663854	0.973706562667312	2
DGCR8 YTHDF2	0.00598247568742452	1.27778519179039e-06	0.999999891962385	0.923207479970072	0.782879282890523	0.999833448757517	1	2
CPSF3 NKRF	0.00619803741062029	0.395248031219767	0.0179087736837208	0.963011051067649	0.29895666997641	0.146470646488575	0.0794371828055734	2
LARP4 MBNL2	0.00635816147257431	0.00630800328133546	0.991732923050509	0.999184682289897	0.347795872432277	0.125855375267404	0.8510530759812	2
DDX3X XPO5	0.00673028274962729	0.0581444531551075	NA	1.2731402673794e-06	NA	0.831439672449282	0.955729305156335	2
NONO ZRANB2	0.0067746903326402	0.0311918072823055	0.356578436917691	NA	NA	0.175443085253222	0.622032400511219	2
CAPRIN1 SF3A3	0.00682638532397882	0.545121379780381	NA	NA	NA	0.398087685634247	0.0326082669860192	2
DHX30 HNRNPM	0.00682638532397882	0.545121379780381	NA	0.0138414315175554	NA	0.572217219412174	0.308304116472387	2
CDC40 FASTKD2	0.00718868227311379	0.023439393615607	NA	0.967581378628445	NA	0.87689487325739	0.908451288663972	2
PUM2 RPS3	0.00746439071702781	0.0336970481548415	0.463186061525566	0.185747906117586	0.223100669778132	0.940257617055378	0.0765564259393498	2
YTHDC2 ZC3H7B	0.00766203601888235	0.0775830582593526	0.0208004422343956	0.998162356083428	NA	0.0791264486824693	0.292601788352167	2
RBM15B TBRG4	0.00812927521629294	0.000470845165120999	0.858156298366989	0.997836180002802	NA	0.0945341835192938	0.992612582928851	2
EIF4G2 GEMIN5	0.00825763768719425	0.86978252901176	0.0034874026767986	0.893759361979373	NA	0.78319529054987	0.915245626701478	2
SF3A3 TIAL1	0.00825763768719425	0.952427813151629	NA	NA	0.214571422236691	0.911329672159521	0.0428109052763305	2
DHX30 RPS3	0.00828457105529998	0.00980983342374296	0.774228110543793	0.712830352123021	0.318596478157281	0.987182037210678	0.736766576803095	2
FMR1 XPO5	0.00828457105529998	0.0296169170329691	NA	0.971587001499592	0.318596478157281	0.106077232942496	NA	2
CSTF2 WDR33	0.00863736382088723	0.996850684195472	1	1	0.999999937555912	3.28358023389828e-28	1	2
FIP1L1 METTL14	0.00882491043541658	0.618441869699955	6.07326581314281e-06	0.991244769393574	NA	0.739493038842152	0.46549827671274	2
DKC1 TARDBP	0.00908431109254889	0.999636520908469	0.00341419336990353	0.999167356653077	0.577318050263295	0.417591034755986	0.984241220038087	2
EIF3A FIP1L1	0.00908431109254889	0.999921406580967	0.945844404456546	0.995026789967727	0.857222406998863	0.491842824918807	0.0123010271805243	2
STAU1 TIAL1	0.0096400026320039	0.0220830559541286	0.0732438911171025	0.681016742666802	0.917494972088696	0.283243117309932	0.999173756328715	2
FIP1L1 MBNL2	0.00977459264779287	0.999067432550501	NA	0.681201948471649	0.48812466562165	0.946836911687577	0.0251968554894463	2
AGGF1 TIAL1	0.0100945872719133	0.0147041716052704	0.889726535678957	NA	NA	0.864276650460158	0.906315510465056	2
EIF3D FUS	0.0101160127325291	0.0141569568640563	0.367443099817678	0.999933542117113	0.744719920039555	0.999999999862492	0.809796621937571	2
AARS CAPRIN1	0.0103909072293511	0.0197873057225623	0.88057938621877	0.977205615230925	NA	0.999497093988344	0.20753836533609	2
FIP1L1 GTF2F1	0.0105164629275746	0.996540495650253	0.471425643319918	0.982839941898086	NA	0.503442742379963	0.00375959336126174	2
CNBP HNRNPC	0.0112392736715984	0.999991172317433	0.973693216880623	0.00314631227010187	0.074154350761821	0.999997203838642	0.651937653487387	2
AARS EIF3G	0.0116756173593588	0.0149297641241765	0.423738766841499	NA	NA	0.900833158217862	0.17663266997204	2
AGGF1 METAP2	0.0116756173593588	0.0322312246582751	NA	NA	NA	0.696215767255118	0.316300804505469	2
DGCR8 HNRNPU	0.0122547018004692	0.582064003531286	0.24485042734374	0.00312549851205065	NA	0.992988291549671	0.349862151431285	2
CPSF3 DDX55	0.0131278475226361	0.91710744372681	0.250258134378891	0.999399201104767	0.4167238870043	0.122071940785356	2.80059952544189e-07	2
CPSF2 YTHDC1	0.0134061500272563	0.509735207601007	0.968103616193793	0.999939599812979	0.919121065479912	0.00216855666692357	0.306300269885222	2
CPSF4 FXR2	0.0135693757635176	0.713111978152072	0.999999913341717	0.917209791493895	NA	1.81869132560065e-09	0.99999563957453	2
CDC40 TROVE2	0.0136822245938597	0.00799188229929205	NA	0.928474837250485	NA	0.728621223204738	0.481891380272355	2
CDC40 YTHDC1	0.0137524530577004	0.0293104928541335	0.607698010669683	0.943885376397234	0.54869928110543	0.982014148583877	0.199634902537537	2
FUBP3 YTHDF2	0.0137732744421849	0.000953352508148979	0.999999969519514	0.999999999999989	0.770092179693813	1	0.863799450551863	2
DHX30 EIF3B	0.0147178478442784	0.164830073067598	NA	0.0297024168920396	NA	0.521501784212323	0.219663288856962	2
SMNDC1 SUB1	0.0147178478442784	0.0460723930855539	NA	0.765602152298287	0.144681318588326	0.742657738068138	0.777795181590077	2
MOV10 PUS1	0.0155176208654748	0.050906377123951	0.534493162481594	NA	NA	0.160399381578549	0.0394301731769288	2
DDX3X RBM5	0.0158923291663348	0.0202036455248163	0.685732494222542	0.937312415991581	NA	0.958376071790753	0.523753070167059	2
DHX30 RBM15	0.0161875654993205	0.00777224195392128	0.238453228561917	0.295295755635631	NA	0.997617283971181	0.119659010974258	2
DDX24 WDR33	0.0181648623349167	0.503281391189401	NA	0.0389161944016312	0.156747271575711	0.937534639063772	0.949336957637999	2
ELAVL1 U2AF1	0.0187608415324906	0.99965994694372	0.238046372796463	0.999984705199081	NA	0.0222435094375989	0.538129882938322	2
IGF2BP2 YTHDC2	0.0187608415324906	0.999997338982278	0.693190847315977	0.999984705199081	0.437025109804522	0.00211261074801061	0.970082290578877	2
FXR2 STAU1	0.0191625081565971	0.0336042334895002	0.990030330026052	0.998757229981863	0.818214537240489	0.448126583554204	0.0913668070956198	2
GRSF1 UPF1	0.0195542710543694	3.76149326416172e-06	0.802236310167934	0.999999992902234	0.553643319830746	0.274207944562607	0.99985198573773	2
GRSF1 ZC3H7B	0.0197965143622629	0.034376341158048	0.736055186108809	NA	NA	0.625033354014405	0.620250311902758	2
ELAVL1 U2AF2	0.0200376221056688	1	0.999999999999991	0.999999997253968	0.999948841167418	0.844122435029548	2.61858438764064e-15	2
FIP1L1 YTHDF3	0.0201707563739238	0.37334073786624	0.999999999996755	0.999999999967102	0.996673431359394	0.94129007874047	0.0119486287674792	2
EIF3B RBM15	0.020389256627216	0.00462310377512882	0.652822030001302	0.242747277847617	NA	0.998796470745666	0.828826261397184	2
SLTM U2AF2	0.0214204928375255	0.531299690485588	0.582070390707695	NA	NA	0.00407039116459041	0.219642815192765	2
CPSF7 KHDRBS1	0.0215665668491226	0.626684833018807	NA	0.160201932507602	NA	0.947782523368199	0.00322452157641757	2
AKAP8L RPS5	0.0220204467729249	0.14942023018329	0.511566985853064	0.0496833318631347	NA	0.427206922033582	0.84744235795024	2
ILF3 METAP2	0.0220204467729249	0.0446656936189327	NA	0.104273417584454	NA	0.575431016410575	0.815545798535431	2
DKC1 ELAVL1	0.0235787347358037	0.997522760439818	0.013470995537658	0.397789318146134	0.591423247339845	0.799871473253034	0.667886855751867	2
UCHL5 ZC3H7B	0.0235787347358037	0.511948339963504	0.0762328018488758	0.129968288563987	NA	0.725906675065664	0.000118688878521388	2
CPSF2 TARDBP	0.0238510415685373	0.982420954638053	0.00795382849021702	0.999999999999213	0.981014937324796	0.797629781920856	1	2
HNRNPD LARP4	0.0252953413490827	0.459074906522383	0.0146823853358766	0.998076867863533	NA	0.994323618653969	0.0684371383718877	2
CPSF1 ILF3	0.0260694838014045	0.0516598248926299	NA	0.00545027230913343	0.100282544899272	0.792078448763349	0.433748353646826	2
GRSF1 HNRNPM	0.0262856373129752	0.906888101955031	0.537760709356078	0.842194455366306	0.0184960043072566	0.181700389783581	0.533587981616232	2
RPS5 UPF1	0.0268500927534669	0.392799301491141	0.994680878178701	0.0666340410743249	0.00303726479300654	0.706342244650974	0.999965919768518	2
PUS1 TIA1	0.026895650669305	0.13421876458815	0.0179087736837208	0.963011051067649	0.29895666997641	0.85850569380093	0.501116102491446	2
METTL14 PTBP1	0.0273836433582144	0.180962862718603	0.0209334824123567	0.994048859177627	0.316922564777879	0.7309208349605	0.344416822887772	2
CPSF1 HNRNPA1	0.027626267917187	0.999989740639439	0.999946701051641	0.995864887665534	NA	0.999999999351655	1.44056740188281e-06	2
FIP1L1 ILF3	0.0289805150018688	0.992652160020963	0.713293966735919	0.0380159638928258	NA	0.172604743656586	0.266248286029925	2
ALKBH5 EIF3G	0.029706084878203	0.389009317895657	NA	0.99894907428147	NA	0.759303604776378	0.0188558283395698	2
EIF3D RBM15	0.0300133584428482	6.4977565109958e-07	0.594321472341689	0.940821827000721	NA	0.996773120325664	0.065922667217394	2
AARS TBRG4	0.0302072687906946	0.00744172984658068	NA	NA	NA	0.997542215762347	0.226307736817445	2
FBL RBM47	0.0302072687906946	0.230376305814394	0.00130710774310194	0.489377540920622	NA	0.984356738461708	0.908451288663972	2
EIF3G EWSR1	0.0305818945759402	0.347876401528338	0.999421809334377	0.999999854755165	NA	0.0090855895268227	0.999994898472666	2
CSTF2T EIF3B	0.0308076101115487	0.000388485751968318	0.774797020910319	0.997707658993417	0.939986263230274	0.0892289299407493	0.121984964739141	2
EFTUD2 UPF1	0.0308272363332524	5.6075636556594e-06	0.98910952933398	0.139900740808141	0.688084820748312	0.543709058597216	0.999998311227799	2
DGCR8 EIF3B	0.030959012926701	0.07814105289468	NA	0.0296163636379203	NA	0.872118517232311	0.410233620303111	2
LSM11 YTHDC2	0.030959012926701	0.0427735054607974	NA	NA	NA	0.712573779137726	0.26597585901529	2
DDX6 METAP2	0.0323345117601275	9.20534649274391e-14	0.852968372098674	0.690373405062366	NA	0.976070138116334	0.865652269919128	2
EIF3D PCBP2	0.0330116932743132	0.00223728974179577	0.197030503904985	0.998802301674769	0.61944110954291	0.662331251121453	0.920082887548965	2
HNRNPC ILF3	0.0338507018575891	0.999999998342407	0.994409374711831	4.75715381807586e-05	NA	0.999999999732275	0.78240795700521	2
CPSF6 METTL14	0.0341701812865107	0.306335880179768	0.032178441728339	NA	0.433511723238805	0.864276650460158	0.192712487428516	2
AGGF1 CPSF3	0.0360369655658624	0.0993615813550092	0.0688603872677938	NA	NA	0.0832778111697093	0.0326082669860192	2
DDX24 EIF3D	0.0360369655658624	0.0305457011587495	0.230784535966236	0.63914052019141	NA	NA	0.791773295710543	2
FAM120A NOL12	0.0360369655658624	0.0305457011587495	0.586009363096664	0.878781783050669	NA	0.15058270066191	0.791773295710543	2
FXR2 WTAP	0.0360369655658624	0.392192285353041	NA	0.878781783050669	0.0235155016105025	0.749882963528129	0.192757671003841	2
NOL12 YTHDC1	0.0360369655658624	0.16645616798552	0.586009363096664	0.00475289947982317	NA	0.254371093752296	0.0622799500758657	2
HNRNPC METAP2	0.036775587380891	0.999995613372914	0.987985720652507	0.999413356700978	0.0352692695866933	0.220463177048855	0.970559194506848	2
CELF2 TARDBP	0.0371124336984128	0.999995337858863	0.276279270113839	0.60808815775913	0.0468171987453653	1	0.999999999977825	2
CNBP TARDBP	0.0373997797371947	0.0245759349290149	NA	0.0832916539637704	0.264823840248443	0.999999905708291	0.997093073997882	2
FXR1 QKI	0.0373997797371947	0.89708116027533	0.00957184657723133	0.995343421780394	NA	0.823870492991926	0.156225970588804	2
NUDT21 SF3A3	0.0375210370138586	0.509629363107441	0.465498688882677	NA	NA	0.702626709309051	0.0169164545295362	2
METAP2 YTHDF3	0.0385783710408054	9.08844165877514e-06	NA	0.437145220789905	NA	0.908923994981018	0.8510530759812	2
CPSF6 NKRF	0.0397306890727204	0.0760181628659921	0.00395758638360287	0.985753041910216	NA	0.055526646931332	0.18534930641167	2
FAM120A RBM47	0.0398449914958047	0.228393813921042	0.549269818804434	0.999451431039776	0.73113523292882	0.0790582692572648	0.00765958311114758	2
AARS LSM11	0.0403463977729292	0.0137134516270328	NA	NA	NA	0.999939087022629	0.712397529088605	2
FUBP3 HNRNPUL1	0.0403861131364709	0.372102184763944	0.0101447245210411	0.602751974122501	NA	0.515134740729833	0.315967081251504	2
NOP56 STAU1	0.0415139493612156	0.306072329276928	NA	0.893759361979373	NA	0.0284658789008395	0.351634033523092	2
LSM11 PCBP2	0.0429020395494877	0.298059281086042	0.992176285154587	0.990852013069484	NA	0.999991075854133	0.0363714436548608	2
AKAP8L ATXN2	0.0434293947988807	0.896365279279378	0.24931634031199	0.112185492859691	0.0993047202848824	0.00189591683784304	0.234264743309453	2
FASTKD2 TIAL1	0.0472832093067104	0.0210294719196855	NA	0.467283043599708	0.650538254103461	0.999880087398214	0.733901168849079	2
AARS BUD13	0.0473827102448664	0.00802890062234874	NA	NA	NA	0.125608849194262	0.550365633546146	2
AARS RPS3	0.0473827102448664	0.0292674150025789	NA	0.12659121072896	NA	0.926404305290068	0.0981134658632084	2
GTF2F1 TAF15	0.0473827102448664	0.487839154823811	NA	0.12659121072896	0.0290240645579396	NA	0.848988386059822	2
CSTF2 EIF4A3	0.0499667795483908	0.835264438576897	0.401060445647261	0.999924900569635	NA	0.935923844830553	0.0204798970494845	2
CSTF2 MOV10	0.664570803126133	2.45630895306818e-88	1	1	0.999999999997145	1	2.46955578360547e-104	2
CSTF2 IGF2BP3	1	1.85924166264312e-69	1	1	2.78685904383298e-11	1	1	2
CSTF2 SUB1	0.999999999901971	4.98546322684173e-49	0.0820953882311665	1	0.999681857650984	0.998027787993172	2.2140893818415e-07	2
CSTF2 DDX3X	0.213308632973918	3.13153398762906e-44	1	1	0.999999811340107	1	1.37743441142787e-66	2
TIA1 YTHDF2	0.999999992901752	5.01402258353548e-43	0.999971664065547	1	0.00022220375961327	1	0.999999232857173	2
DDX3X RBM15	0.999999836303081	3.77036580256284e-38	3.38615691951081e-19	0.463370049211184	0.999359781910788	1	0.143046585027793	2
CSTF2 FUS	1	3.83720110671962e-38	0.999999999998345	1	0.00982520232470168	1	1	2
RBM15 YTHDF2	0.982647583502784	4.1854022062494e-37	0.0150170624639932	1	0.571985676525302	1	1	2
FUS NUDT21	0.728518631091346	7.53216651545462e-36	5.02740109013843e-15	1	0.28879845854797	0.9999999698367	1	2
LARP4 RBM15B	0.98942912172991	3.81207244765743e-31	0.999918651160621	0.99999999999943	0.999486079466611	1.54249388476842e-07	0.924254654625752	2
SUB1 ZC3H7B	0.999999999999995	2.01236325147863e-30	0.999999995189839	3.61802578279233e-32	0.105382779253586	1	0.999923326264838	2
RBM15B YTHDF2	0.999999999982824	3.28871075496842e-29	0.999999999997976	0.999815769962531	0.000715102446138779	1	1	2
RBM47 TIAL1	0.99999957310254	1.41124969818223e-28	0.042915452127927	0.999891401483646	0.996298052860932	0.998572578100575	1	2
EWSR1 TIA1	0.197590655696954	6.38768476780842e-28	0.999699311796355	8.82155627091269e-28	0.999920141982073	0.700500811700114	0.525148086227303	2
LARP4 SUB1	0.999814833676401	1.2380141764183e-27	0.999999999928938	0.793159889448193	0.999203095967374	6.93328725338847e-06	0.943213899382246	2
CSTF2 PTBP1	0.981733274954872	1.05242947333859e-26	1	1	0.999999999999999	6.1177659044579e-83	0.994981998778484	2
MOV10 NUDT21	1	4.02819259859292e-26	2.30589032065344e-81	1	0.999999999998068	0.443562199748152	0.29538780991363	2
RBM15B SUB1	0.999999999377702	8.01296688564996e-23	0.99999999997176	5.84203327159906e-30	0.297715391934262	0.974253271832919	0.999999963645337	2
LARP4 PTBP1	0.999999972293165	7.74187074068689e-19	0.999988660325248	0.997526235733995	0.837787567013898	4.77569030275189e-15	0.999994086916764	2
CPSF1 DDX3X	0.999999999371117	2.7434271460852e-18	0.334101619274792	0.625596832796888	0.0366980038025311	0.999857462405989	0.994307451040641	2
EWSR1 NUDT21	0.799881227234603	5.94976430520713e-18	5.3799202249619e-05	0.939880291217599	0.999994634143236	0.221041877857644	0.99999999156195	2
PTBP1 PUM2	0.999999999964705	7.74102994414375e-18	1	0.995111463124885	0.330118634405259	8.44847661011518e-47	0.999938531192476	2
NUDT21 SUB1	0.999999999999928	8.76498188480964e-18	0.999999999452637	1	0.999146951982225	1	1.21715266883569e-05	2
DDX3X FUS	0.999999999846495	9.87197121065425e-18	1	7.56930751800581e-12	0.996133731662297	1	1	2
MOV10 YTHDF2	1	1.25443444700543e-17	1	1	2.05547804647534e-06	1	1	2
U2AF2 YTHDF2	0.999999996839487	3.93329798952591e-17	1	1	0.999998812214904	0.0477666437148585	1	2
CPSF6 RBM47	0.239150848820537	5.08149299569362e-17	2.53345841280356e-07	0.999999999998115	0.647907349494752	0.999999999708231	1	2
LARP4 YTHDC1	0.998687244508217	1.91527299537959e-16	0.999999995617894	0.999207897963585	0.993868724118858	4.85062668641975e-05	0.798607775632296	2
FUS LARP4	0.839121494515835	1.70891046469574e-15	0.974373527474366	0.999999867979588	0.415405629779038	0.999999999999964	6.98440908542334e-19	2
FMR1 RBM15B	0.995912182036807	2.02684993253531e-15	0.999908983511823	0.999999999999995	0.999987048067868	5.74392769441234e-18	0.999542567477497	2
METAP2 RBM15B	0.95089715964642	1.35550965831497e-14	0.963994632134856	1.24551545442392e-07	0.626522159311689	0.812376161370248	0.963308487222141	2
FMR1 PTBP1	0.522355223804868	1.83752606987829e-14	1	1	0.999999486517683	3.55080502451579e-105	1	2
CSTF2 MBNL2	0.999999228568429	2.54335268834279e-14	0.999988424959283	0.999999999979448	0.207470929738079	0.990414879487154	0.0041069236911085	2
CSTF2T RBM15B	0.215214708711477	4.50201850710733e-14	0.971950517767456	0.957901132142139	0.999999999355137	1.2504247099943e-82	0.999999651639179	2
RBM15 SUB1	0.975653972712446	6.1861431355615e-14	0.999993136588853	3.94714359462356e-09	0.987426594196033	1	0.71385514517966	2
CAPRIN1 SUB1	0.999999999999999	8.62792074704033e-14	0.999999999997521	0.998920937410008	0.999881693469702	0.176131740236948	8.18432384777119e-06	2
METAP2 PTBP1	0.234667036590277	5.22747015003631e-12	0.999915086283282	0.00399775644593349	0.954185152788553	0.197702665815349	0.598471055262541	2
CPSF1 MOV10	0.988938443141244	9.6646517070309e-12	1	0.999999999994139	0.980734193436774	0.0854520760616301	1.00674684039652e-57	2
BUD13 DDX3X	0.598367787227347	1.05270850991034e-11	0.995576578369174	0.189809814999283	0.910663268245844	0.0189273515485714	0.234951080396017	2
DDX6 RBM15	0.999951714626626	1.06996617421429e-11	3.12529313254392e-09	0.199119676228363	NA	0.999964841847735	0.156672425217484	2
DDX24 UPF1	0.182632960007922	1.23586388236383e-11	0.999662033449365	0.00395749793641457	NA	0.999953839263079	0.999991298887559	2
YTHDC1 YTHDF2	0.999999999999648	1.24030311990631e-11	1	7.6929967846537e-10	0.672105526992677	1	1	2
EWSR1 MOV10	0.999883817429578	3.32593496657459e-11	1	1.90220435424232e-15	0.997043360433604	0.999999999999989	1	2
MOV10 SUB1	0.999999995832367	3.62195444423318e-11	0.999999979227347	1.13335032643478e-06	0.993536503638683	1	0.962346928075463	2
EWSR1 QKI	0.999947303071457	7.67400977437856e-11	0.999998998454133	0.999998744591342	0.957408014444632	0.0250840648805068	0.999999999988499	2
FXR2 SUB1	0.999979351158861	2.3310633487454e-10	0.999988463399501	7.48669277105221e-14	0.497123932189088	0.99984068344646	0.777966206356566	2
CELF2 UPF1	0.999884115975602	4.71014643824007e-10	0.999999999037121	0.15344741492587	0.99996396359864	0.000574648080802058	0.919794009084326	2
DDX3X EIF3D	0.999999086920114	5.03912815326026e-10	0.655340541307508	0.999924518336771	NA	0.0133542183402704	0.277817200626789	2
CPSF1 LARP4	0.937613108529681	6.01640950648492e-10	0.99999973873555	0.98922842343778	0.195721132798942	0.989424339634548	2.47573804067543e-13	2
HNRNPK PTBP1	0.717605846380028	7.98655549215512e-10	NA	0.573429906379754	0.895062621776431	1.17688479587319e-05	0.15758974029365	2
MBNL2 ZC3H7B	0.999996069393958	8.7083260307515e-10	0.999981605714261	0.99999999956328	0.886909163058882	0.999999999156936	4.66159623986127e-12	2
FUS MOV10	0.999999999979772	1.07287823854867e-09	1	0.00075133098653999	0.887395438308115	1	1	2
DGCR8 ZC3H7B	0.92048446465422	1.12823666285788e-09	0.998573151344822	7.38994182789563e-12	0.232747138535731	0.1784109076799	0.999999999919723	2
SUB1 TIA1	0.999999999999998	1.34507043867499e-09	0.999999991172268	4.3776505275135e-12	0.999988274603099	0.999999999983463	0.439363247901658	2
CPSF1 CSTF2T	0.999747784463049	1.43584364251845e-09	0.999999996162465	0.997878963367618	0.999996084149051	0.864510676641314	0.00192963415971221	2
METAP2 RBM15	0.632346325914424	1.48862058145489e-09	0.48256851949345	0.992596120032312	NA	0.988866035197828	0.00832544021204998	2
HNRNPK RBM15B	0.0861751670989132	1.9743577844197e-09	0.0653621774201391	0.974966010860695	0.705317140254993	0.0244701682457953	0.270536131768555	2
CSTF2 EIF3D	0.592394751438657	4.0941220641193e-09	0.619029709818786	0.999999999791138	NA	0.00355876685637173	0.445427647157991	2
PTBP1 U2AF2	0.999522598093297	4.42656269625064e-09	0.999999999865209	1.70971534413521e-13	0.940336870457063	1	1	2
PUM2 RBM15B	0.970225426449197	4.52385314968667e-09	0.205369189224592	0.99166642396299	0.737106676737346	1.48977497533253e-09	0.716608362647112	2
CSTF2T SUB1	0.999999999813775	4.75739517308622e-09	0.999999999996735	1	0.999999994323016	1	0.00237925203896635	2
DDX6 SUB1	NA	7.19400571162514e-09	0.999999999817758	9.02767181736466e-10	0.503516508826277	0.999999999999824	0.999999999999996	2
DDX24 YTHDC1	0.448991413923739	1.30541692171653e-08	0.822358245341465	1.09143431127688e-08	0.316922564777879	0.975436753331824	0.97897188353973	2
AKAP8L DDX3X	0.683311654859124	1.30896403284244e-08	0.352375598295901	0.770086792029508	NA	0.00216348355940143	0.0624698169604122	2
DDX6 TIAL1	0.999972893176334	2.15586148682922e-08	1	0.00778998773186581	NA	1	0.741816050616912	2
HNRNPK LARP4	0.360539900004198	2.33951975088866e-08	0.998027871241948	NA	NA	4.90464445307662e-06	0.61538941693141	2
FMR1 MOV10	0.981142062559156	2.5675690735984e-08	5.35456274199827e-35	1	0.999999997643211	1	0.999999999999999	2
ALKBH5 CSTF2T	0.213436251180754	3.44517033704829e-08	0.836749911791574	1	0.999777790983078	0.176988532036172	3.69117436589491e-05	2
CPSF4 EWSR1	0.887294048834542	3.94301832455881e-08	0.861843461422154	0.267108536092938	0.98953190493917	2.49534599796562e-16	0.405109417951116	2
CSTF2T MOV10	1	5.49507008950738e-08	0.999999999977646	1	0.999999998483116	1	9.026038115675e-15	2
UPF1 YTHDF2	0.999998470948603	7.3791988138483e-08	1	0.00386181169132119	0.977108698309034	1	1	2
FAM120A RBM15	0.512538389987239	1.32652642358825e-07	0.993563652150328	0.494796724902496	0.355759715968774	0.999999091661906	0.000627635297392412	2
KHSRP MOV10	0.973126621375283	1.55551873344699e-07	0.999999038156494	0.936271837971665	NA	1.2036008644763e-22	0.99999952563548	2
FXR2 LARP4	0.202183931467785	1.7169492110983e-07	NA	0.999597667460994	NA	0.784740876086924	3.06128860228565e-08	2
ALKBH5 CAPRIN1	0.219327928963996	2.23911650668043e-07	0.999999999933873	0.999999999999996	0.999011923838202	0.00583565892911342	0.511108960096324	2
EWSR1 FMR1	0.996923710975048	2.3533496463628e-07	0.996597903995478	1	0.999495411769561	8.1666432960009e-08	0.930449565130398	2
DDX3X ILF3	0.987532389553981	3.4188759045411e-07	0.922596803635417	1.57658998731522e-06	0.174102242566131	0.99994710012706	0.95275483326677	2
FMR1 SUB1	0.999980986838595	4.427293912259e-07	0.286953077208824	0.999999345270674	NA	1.53720529644891e-10	0.999979013210704	2
ATXN2 MBNL2	0.978577887050869	4.43115598222291e-07	0.999999978501101	1	0.998985126529267	0.998097814298787	2.24749650683238e-13	2
CPSF7 YTHDF3	0.984187158365718	6.59543372191118e-07	0.99778850893199	0.602852997733297	0.99996396359864	3.00498472986177e-07	0.181350833355527	2
FAM120A GRSF1	0.576537953842981	7.33104343147098e-07	NA	0.999999847285072	NA	0.328463289269956	0.0304380710122988	2
DDX55 METAP2	0.980540640194161	7.44666493934388e-07	0.84591030741603	0.999350265335414	0.952864533524602	0.999999999942261	0.00410710957456299	2
EIF3D NUDT21	0.953385782640336	8.69479338572086e-07	0.939031937482451	0.999997599495902	0.926778159166337	0.00117321836069277	0.196624614070748	2
PTBP1 TBRG4	0.0520639709179715	8.74559009620007e-07	0.999843786612273	0.717533634421581	0.0839150141364618	2.86372925560089e-05	0.999570578688412	2
CAPRIN1 RBM47	0.983286087224885	8.96606542898582e-07	0.0163266287444998	1	0.999804469324912	0.999999999981145	0.999999999883531	2
CAPRIN1 DDX55	0.999999999999471	1.45358184164311e-06	0.99718529435188	1	0.999331900835052	0.999359776551618	1.34261810755989e-15	2
DDX6 RPS3	0.981424490511856	1.52503502730245e-06	0.278670946228347	3.82736712411646e-05	NA	0.596922440329152	0.0990173383609069	2
METAP2 YTHDF2	0.992881183920331	1.56934623941525e-06	NA	0.90427091238015	0.024670479453471	1	1	2
EIF3D YTHDF3	0.997959248279932	1.59445730869295e-06	NA	0.999999927133824	NA	0.000326288733629261	0.484476605376116	2
LSM11 YTHDF2	NA	1.72678563693667e-06	0.0370291510455813	1	0.995668716711741	0.590990184342658	0.999999999973302	2
ALKBH5 RBM15	0.780229255816747	1.91828717740608e-06	NA	0.383248187032592	NA	0.999999705511218	0.00621291622453412	2
HNRNPK RBM15	NA	1.97415979176019e-06	0.180596443365412	0.999834165111908	NA	0.534940812172909	0.0292393498440234	2
EFTUD2 RBM15	NA	2.05100118647184e-06	NA	0.996555913462823	NA	0.997575571215858	0.00178615084616843	2
CPSF1 EWSR1	0.774328808698633	2.62995332285105e-06	0.999449841501511	0.997528805996094	0.000809570974135047	0.533311608659084	0.892346082595966	2
FMR1 FUS	0.998502325012321	2.97303805533726e-06	0.999999999934417	1	0.998997245685629	6.03247119732131e-07	0.999886798358485	2
RBM15 U2AF2	0.527432052337594	3.20243750821214e-06	0.7525587582216	1	NA	0.999999999999954	6.29730397353524e-18	2
EIF3D FMR1	0.795168576457374	3.86275281048213e-06	0.359451843624704	0.99999999998613	0.656655801421582	3.39743953126454e-11	0.378400138577052	2
CPSF4 RBM15B	0.999650665287422	4.56892403102944e-06	0.96637579974069	0.100924391626186	NA	7.99797140314641e-06	0.894045175810072	2
EIF3D RBM15B	0.832039310014482	4.70147306360312e-06	0.533029382044009	0.054987279011744	NA	0.0383267482884397	0.999864960823184	2
DDX6 HNRNPK	NA	6.86507015573747e-06	0.238453228561917	NA	NA	0.00324489182316465	0.237094300093517	2
HNRNPK PCBP2	0.916103124366184	7.30778252794276e-06	0.468009588047084	0.999999999935104	0.217459062699711	1.96668549493828e-06	0.593860519559331	2
MOV10 RBM47	0.998226767309055	7.49576191520622e-06	1.30002637222053e-28	0.991986072885993	0.999991877825738	1	0.960780209805399	2
AKAP8L CSTF2T	0.977460019260963	8.41526571228958e-06	0.992992952745253	0.981992938381545	NA	3.80951721217531e-05	0.341473867065428	2
CPSF1 PUM2	0.998883391680669	8.44885251987075e-06	0.991122891380432	0.972284334944807	0.942296818244871	0.939379529831668	0.000134272825824815	2
DDX55 SUB1	0.999608742961204	8.62659892469989e-06	0.999848575463215	0.999999999999053	0.996088376770827	0.999885284747611	5.96712873428499e-05	2
CPSF1 FMR1	0.46057064150371	8.76623864835064e-06	4.35677218039547e-12	0.999999999969885	NA	0.892957735218113	0.534489086848625	2
EIF3B YTHDF2	0.988309303554072	9.1135037894079e-06	0.00775290685938745	0.9999999997748	NA	1	0.999999999999946	2
DHX30 SUB1	NA	1.10404323045697e-05	NA	0.00926117413349719	NA	0.98597639840519	0.997617563501783	2
FXR2 PUM2	0.767106319895419	1.20538754665332e-05	0.999999553097234	0.999999997803348	0.994374267737665	1.87736294736669e-13	0.998823365298555	2
EFTUD2 PRPF8	0.317916522063374	1.2234668570008e-05	NA	0.0789620044541947	0.479801406168932	0.998634090155746	0.00615218387105533	2
CPSF3 SUB1	0.99586819167398	1.29130109163576e-05	0.998940307810133	0.00983312968241744	0.976836444101214	0.943901615120762	0.999767328723162	2
DGCR8 MOV10	0.922995966991242	1.35968258977274e-05	0.999999764172498	6.24737956081997e-08	0.969471479628411	0.658652256473816	0.999999997209153	2
DHX30 FAM120A	0.812718556216605	1.36076973715175e-05	0.977672740169994	0.000338243220862236	NA	0.501634565721502	0.454522915043971	2
BUD13 CSTF2T	0.402589573910917	1.44511725298852e-05	0.919552191082732	0.973471115292309	NA	0.00332932802586524	0.751223131923092	2
NUDT21 RPS3	0.890662288455292	1.63577419029149e-05	0.803803371609962	0.999991204569254	NA	0.390065100094429	0.0218015316045831	2
TARDBP TBRG4	NA	1.68839187555752e-05	0.999214367612652	0.00414448655598552	0.698491139317855	0.079729055833742	0.323017887073543	2
BUD13 EFTUD2	0.829632603804076	2.27180140311934e-05	0.901237037748958	0.823327560685394	NA	0.112820470955912	0.034375367190658	2
ALKBH5 PUM2	0.999928185207472	2.31001773874784e-05	0.999997791985367	0.485100042793122	0.983054895733957	0.694470763327914	1.6261291043406e-05	2
DHX30 METAP2	0.32932332618614	2.36396986975872e-05	0.736055186108809	0.00295122583475941	0.487139948278192	0.649873452349703	0.882553990947047	2
CPSF1 DDX6	0.999995395971108	2.50848771418431e-05	0.709540318931706	0.329341210821291	0.747848297565082	0.0649723468750746	5.62564850045686e-11	2
EWSR1 LARP4	0.0961779276930935	2.78277782510028e-05	0.784933774276299	0.859440041354914	0.921387054243613	0.17975505227113	0.00201607935904705	2
EIF3G FMR1	0.978397433751091	3.04973413835876e-05	0.393861763238259	0.999999999998997	0.981014937324796	2.20079869289542e-05	0.189305568538196	2
CPSF3 RBM15	0.0917492333322075	3.62528794690437e-05	0.239128960824671	0.726818758980439	0.59204599785854	0.999999999985525	2.81121738906967e-08	2
ILF3 MOV10	0.943039871837874	3.73977027304152e-05	0.343260397956875	0.0462766105053013	NA	0.998660050379099	0.0955021328937127	2
EIF3D PTBP1	0.9843926050964	4.19621901519941e-05	0.999960624962451	0.999999934304276	NA	5.90961046961039e-05	0.729727873158057	2
GRWD1 RBM15B	0.0930959902594911	4.38894494311022e-05	0.285502434809159	0.999998563153573	NA	1.22806874301178e-05	0.975572307945064	2
DDX3X DGCR8	0.532732632833566	4.40115489324233e-05	0.999999999798308	1.34272236287112e-17	0.653255508992634	0.999994131220717	0.999999713625896	2
PTBP1 QKI	0.999929909876129	4.85164064900692e-05	NA	0.897129279093086	0.407777287549311	4.73642197088734e-06	0.999999999994758	2
EIF3G TIAL1	0.973383700215475	4.90841522056295e-05	0.999954291147278	0.999999709353657	0.978729404772961	0.246488638851641	0.0131344553912825	2
ALKBH5 SUB1	0.989612873226773	4.96684414931165e-05	0.999815694854042	0.00146502495826007	NA	0.958206135646886	0.999999374708788	2
CPSF4 LARP4	0.931413947581955	5.54102096413273e-05	0.999999908430399	0.931460086183238	0.984659225704409	1.21984401262589e-07	0.289203022202155	2
CPSF7 PCBP2	0.999998665760241	5.66758377461434e-05	0.999977799081827	0.999999757928373	0.941529710491806	3.59056127309723e-12	0.399427665572647	2
EFTUD2 PTBP1	0.234836131994051	5.78635327426797e-05	0.619337094521324	0.295295755635631	0.555065896667888	0.967601571652765	0.0175508242250967	2
FXR2 METAP2	0.820693116240534	5.79013731171548e-05	0.982114694538151	0.0080212875085884	0.28049906924784	0.96946021087337	0.094806573667514	2
BUD13 DDX24	0.182912460208549	6.08895695262937e-05	NA	0.991244769393574	NA	0.0117914262914567	0.166956644307487	2
EFTUD2 YTHDC1	0.849863954104535	6.18600011716321e-05	0.714271958690698	0.038595826935146	NA	0.15937706191404	0.169954223126917	2
DHX30 NUDT21	0.943039871837874	6.51605398883114e-05	0.890517642896301	0.823735796420318	NA	0.809620228858897	0.0115034816550566	2
PCBP2 YTHDC1	0.951360153174991	7.06232860476077e-05	0.59954529545013	0.999999999999999	0.999317144079921	7.58811152411497e-09	0.0506066067384881	2
DDX24 RBM15B	NA	8.4036124888357e-05	NA	0.000687989918048902	NA	0.999071758261068	0.998172497281921	2
DDX24 NUDT21	NA	8.52808591372047e-05	0.822358245341465	0.999973831740611	NA	0.999999836306957	0.00580231126174516	2
DDX59 LARP4	NA	0.000106286729941993	0.607698010669683	0.993806442101874	NA	0.0793057075858818	0.000309498201497107	2
HNRNPK YTHDF3	0.61667980578722	0.000113222481489978	0.932853315618637	0.988987896316205	NA	0.00818930606908193	0.601866971014436	2
LARP4 SSB	0.949804034324833	0.000136937297101209	0.75718714060779	0.920122327610056	NA	0.998047868738664	0.00315637175468117	2
FUS SF3B1	0.974632833127519	0.000145338813868527	0.995576578369174	0.999999955346529	NA	0.629910951717024	0.022181447338606	2
CPSF1 STAU1	0.983873759670429	0.000184171335200028	0.999572059478745	0.308116570797473	0.488662165053477	0.692434162912713	2.96029593875412e-06	2
NUDT21 ZNF622	0.964168685623465	0.000186564751586935	0.295463499073656	0.998238203928064	0.674502463531201	0.211922732635836	0.000773742422997759	2
CSTF2T GRSF1	0.388081313538473	0.000189714275243303	NA	NA	NA	6.43593125978128e-06	0.703120622500462	2
DDX24 DDX6	NA	0.000189714275243303	NA	1.02488178705773e-08	0.740688944704438	0.937810821291118	0.999729752663648	2
LSM11 RBM15	0.261631245378839	0.000203527900078953	0.703854980072744	0.999997380436096	0.957929131862127	0.999999998013476	0.00547569900982736	2
FASTKD2 UPF1	0.818716585942513	0.000212098139399101	0.0836074410291257	0.0101920548955294	0.141233469918134	0.967233392234499	0.999981555733269	2
CSTF2 RPS3	0.918845985176993	0.000217511593930069	0.014140800146581	0.978482592569163	NA	0.133995786375532	0.189778970780947	2
DDX6 EIF3D	NA	0.000219576097491939	0.840482918829792	0.139900740808141	NA	0.0147654292636473	0.799555867377093	2
DDX3X SF3B4	NA	0.000227372921688609	0.963381552388936	0.596616862980715	NA	0.000158755939856288	0.988422743079307	2
CPSF3 RBM15B	0.348424290904728	0.000245262420563321	0.919251936346869	0.00103555579239832	NA	0.0627727863002528	0.066039523318715	2
DDX24 DHX30	0.090250948785334	0.000253355659208759	0.39079127602443	0.0130919694129538	NA	0.926938957238464	0.983876909674182	2
LARP4 METTL3	0.627478518129176	0.000271421916670023	NA	0.998631867357979	0.508540257749659	0.000304592746180074	0.717354955672609	2
FXR1 FXR2	0.779878941640864	0.000294502690560237	0.999999999999717	0.999942045750475	0.994477880012396	1	2.17211541311312e-05	2
CPSF1 GRSF1	NA	0.000303330405472794	NA	0.952764552119466	NA	0.972972593328255	0.00612856927499356	2
RPS5 YTHDC1	0.696483180645944	0.00031755715402063	0.228452415514124	1.32032806352638e-06	0.197288128865506	0.0996456433846508	0.77908720909271	2
HNRNPD MOV10	0.999938290173198	0.000355004272688167	1	3.81178572573229e-13	0.998080627553764	1	0.0592180496599116	2
PTBP1 SF3B1	NA	0.000361918283045755	0.995270471394948	0.999823908971886	0.161071702548016	0.000104698941247265	0.644995543157294	2
ALKBH5 NUDT21	0.999846299236854	0.000364423421064003	0.999999995173958	1	0.928332327270776	0.00132995694036373	0.994411972867617	2
MBNL2 PTBP1	0.999998050342503	0.000415427640300045	0.999403766536639	0.99979718572162	0.935831534968921	0.00132313588442812	0.999999999843023	2
PTBP1 RBM47	0.13801897740276	0.000417333784120191	0.999999983426162	0.408979642347743	0.874537944094841	4.45558101740414e-15	1	2
EIF3D MOV10	0.989068901351598	0.000445009789512247	0.189419274324627	0.999940204617674	NA	3.280640884356e-05	0.177151560013828	2
LARP4 YTHDF3	0.635701427622667	0.000458979444267449	0.999999753002915	0.999999999998867	NA	0.0181164493445721	0.929315307444154	2
CSTF2 U2AF1	0.515781931362684	0.000470845165120999	0.0146823853358766	0.997836180002802	NA	0.236504785148962	0.159963012510982	2
DHX30 PUM2	0.913188436442449	0.0005447880854044	0.959113754130202	0.560938564042895	NA	0.622059167951953	0.0464391755475017	2
CPSF6 NONO	NA	0.000562529140399982	0.786335898662165	0.734590727191946	0.328209085888525	0.00474696660555876	0.0507137727676588	2
PRPF8 UPF1	0.692678758743326	0.000562529140399982	NA	0.00502868161273985	0.328209085888525	0.219153842439126	0.999050264914221	2
EWSR1 METAP2	NA	0.000572033640623718	0.808638347132947	0.0386702883699122	0.0706839606488011	0.757367862604174	0.463869802822984	2
AKAP8L DGCR8	0.205990475227905	0.000572244197481212	0.154916111910495	0.154580791864283	1.00290846658144e-08	0.423658380433782	0.402564690932977	2
EFTUD2 RBM15B	0.761334215730034	0.000576235646458338	NA	0.0677152027027028	0.087213495133456	0.0334025203947701	0.808039123692074	2
RBM15B UCHL5	0.221454094892526	0.000595969683376711	0.456424090609767	0.0112841190286752	0.22171071287606	0.0544845833013394	0.691396831126649	2
CSTF2 EIF3A	0.420889035610481	0.000634678104391041	0.908894032811271	0.997023760526289	0.755015137321939	0.120161624175928	0.00373295208053511	2
AARS FAM120A	0.0823978150864137	0.000649236959966075	0.946306914441005	0.996383225326819	NA	0.805629683187511	0.0225041093090493	2
LARP4 RBM27	0.150699723025848	0.000671776692959284	NA	0.997967819442119	NA	0.26606061410896	0.0124767945991594	2
PUM2 TBRG4	0.289913367224228	0.000692272004448039	0.11002591606222	0.498429249498712	0.0337997748678186	0.276267206541651	0.102455242502323	2
CPSF2 MOV10	0.992166680663485	0.00069515859400714	0.999999925602877	0.99999999998545	NA	0.127896229547917	9.39408687471645e-08	2
AKAP8L PTBP1	NA	0.000727244006487086	0.954348558143509	0.00288335381135525	0.54869928110543	0.308411178553618	0.416083811541682	2
HNRNPK ILF3	0.722928266076067	0.000737001333948077	0.372046983061888	0.262804043852025	0.0389428669803293	0.987781964890664	0.536281328895715	2
DDX6 DGCR8	0.891688088156898	0.000763573699868194	0.998094572520737	2.96757490874849e-08	0.377848701188066	0.216383468147828	0.999999976106577	2
GRSF1 PTBP1	NA	0.000772229506982357	NA	0.987048865050732	0.640465643662363	0.0111450738844564	0.18534930641167	2
FUS QKI	0.316182216760645	0.000776489553541369	0.999983913949355	0.999999999999317	0.0189625089039264	0.999999975873581	0.999999987935687	2
PCBP2 TIAL1	0.99485262604293	0.000776910050611248	0.962080294001938	0.999999789902316	NA	0.000211724746139353	0.733035418256162	2
NONO YTHDC1	NA	0.00078242599485503	0.0746393865304915	0.335501433865667	NA	0.00176514857082733	0.173215907830604	2
AKAP8L CAPRIN1	NA	0.000796747163055655	0.808638347132947	0.792066431414741	0.356240924921537	0.0323539008537502	0.349862151431285	2
PPIG RBM15B	0.729173344401954	0.000796747163055655	0.818900782632132	0.919018607568886	0.356240924921537	0.0101068352766164	0.99647550564881	2
DGCR8 U2AF2	0.193018041224773	0.000807183803590027	0.903543471578565	0.981432603916409	0.219989643077768	2.77159148449252e-13	0.999999992603167	2
ELAVL1 PCBP2	0.99999999925413	0.00081629361883429	0.999999988944425	1	0.662604782678711	0.000855981535798034	1	2
DDX3X EIF4A3	0.998415172606409	0.00094388589049733	0.851520394570749	1.64140266412856e-05	NA	0.910164097502181	0.628621690056036	2
CPSF1 DGCR8	0.0723157803674499	0.00096847962435037	0.995491596905401	0.0583074528240898	4.7405464542759e-07	0.184645496075391	0.673816314826514	2
CPSF1 CPSF2	0.754542063134282	0.000978168823293943	0.694096511610678	0.934014148183844	NA	0.744317560864215	0.0220213450717383	2
NUDT21 PCBP2	0.0585026519203222	0.000991781455955353	0.155623524360463	0.999981379430701	0.998230617554115	1.78048624156502e-12	0.969284031224944	2
FAM120A FASTKD2	0.860085858235677	0.00109363768098361	0.999642880707068	0.140833029362632	NA	0.999999995398699	0.0249186238006799	2
LARP4 LSM11	0.0639969022075324	0.00113141675088182	0.00224424150709173	1	0.90304094039096	0.991506591711449	0.387111165928876	2
EFTUD2 TARDBP	0.59355986362299	0.00123825815673374	0.981101159324805	9.20987388239684e-05	0.27527581770878	0.998330433587086	0.154332592623323	2
SUB1 UCHL5	NA	0.00123986428828255	0.81593709016366	0.0159642372029521	0.674502463531201	0.0658363411726731	0.539741511474154	2
GRSF1 MOV10	0.976489903195771	0.00136849702979773	0.95725550591013	0.999415959143415	NA	0.509246575916494	4.70669821970253e-05	2
LSM11 YTHDC1	0.980082447050784	0.00141293496311983	0.106354999696103	0.941838590215972	0.99548008414096	1	9.38458169890963e-06	2
BUD13 GRWD1	0.174653945715489	0.00143028322672244	NA	NA	NA	0.134587132592582	0.0330348374783121	2
FAM120A FKBP4	NA	0.00144194437750187	NA	0.937312415991581	NA	0.0106757298206618	0.806947872325785	2
DDX6 SF3B4	0.620602583077086	0.00148865867968003	NA	0.815001397752583	NA	0.00219361471929166	0.739998431315275	2
FXR2 KHSRP	0.867692827408607	0.00150222577265824	0.746405108727002	0.0964145625771495	NA	1.09574810016489e-05	0.939129807115921	2
AKAP8L SUB1	0.679452087453463	0.00152621991546235	0.774228110543793	0.0514915603454473	0.00779873737885749	0.40320177216143	0.736766576803095	2
CPSF1 UCHL5	0.843402261503239	0.00164794003361481	0.911546066094659	0.291402314785561	0.464807807105844	0.366550746562597	0.00688216399550273	2
AKAP8L CSTF2	0.508732453595531	0.00179133925266678	NA	NA	0.433511723238805	0.029281603110479	0.420563791573123	2
RBM27 UPF1	0.326288813435454	0.00182065424091276	0.431793811935366	0.000200248376212959	0.952190017074377	0.997738496188116	0.999999409678117	2
DDX6 PCBP2	0.880409507223032	0.00182993997517348	0.842971078705842	0.999985335125859	NA	4.93365766052235e-05	0.403983069879622	2
PPIG UCHL5	NA	0.00185973416836333	NA	0.107592255137537	NA	0.0244663851025293	0.495614388127407	2
CSTF2 SSB	0.242533800925787	0.00206718902983079	0.42919405342494	0.97768103643352	0.101216103672114	0.441963753677808	0.00727975295266082	2
DHX30 LARP4	0.962626521003312	0.00206718902983079	0.986423050981656	0.0070475248012634	NA	0.910521624199718	0.287230889428151	2
MOV10 SND1	0.574890146627936	0.00209388729314893	NA	0.91411240923118	NA	0.999988567421671	0.0232533593037746	2
FAM120A LSM11	0.162462045216679	0.00209730331657721	0.977245361709822	0.990966421056829	NA	0.836633197777681	0.00401336214808741	2
FAM120A FBL	0.337613316237306	0.00210472629815691	0.786335898662165	0.734590727191946	NA	0.0310024672720534	0.131082012646473	2
GRWD1 METAP2	0.636257516472986	0.00211137746872491	0.015489716150229	0.639350382177541	NA	0.300746969631354	0.259116351757467	2
BUD13 FMR1	0.0508008212319949	0.0021133690813525	NA	0.739934201933929	NA	0.0479033156818333	0.911497652090668	2
DGCR8 METAP2	0.107155093707539	0.002117785985396	NA	0.00810561526164446	0.308846328834374	0.169191289347482	0.821475874334713	2
DDX6 XRCC6	NA	0.00221342686215699	0.258373339976506	0.59950444559451	NA	0.0196003622677561	0.864726900916062	2
GRSF1 NUDT21	0.73093596461827	0.00221998830070757	0.0287964738423152	0.988004208896783	NA	0.0970690595579487	0.161789703008126	2
EIF3D TIAL1	0.976954610023447	0.00223384513658864	0.9788035009137	0.999999978880603	NA	0.565484538065528	7.4792986259022e-06	2
AKAP8L CPSF6	0.521671046417441	0.00232119699223213	0.0919383133503918	0.667621088087644	NA	0.0122905894150554	0.192712487428516	2
DHX30 TIAL1	0.822300185771061	0.00232119699223213	0.209116211686984	0.0226279423898027	NA	0.599777278452529	0.957509458215377	2
EIF3B YTHDF3	0.814879756164825	0.00236965640246068	0.982114694538151	0.00216872834417062	NA	0.804606467199871	0.0855667154641467	2
DDX6 TROVE2	0.441639900969435	0.00251457685993476	0.824730660870537	0.295295755635631	NA	0.505952153352942	0.0404980343315914	2
DDX6 METTL3	0.789675994441921	0.00252458091244768	0.165307883746288	NA	0.408844458751878	0.000967533447865651	0.361262679957276	2
PRPF8 TIAL1	0.789675994441921	0.00252458091244768	NA	0.0121525685182806	NA	0.484324706327338	0.78264694560489	2
FMR1 RPS3	NA	0.00261110901743889	0.800275829850687	0.937369458749139	0.510466211986362	0.000600381224805991	0.549830165633233	2
PRPF8 SUB1	0.550949011462938	0.00284217187308542	NA	0.0107958118411644	0.236575212813588	0.939033169260681	0.872079979837416	2
BUD13 FUS	0.705359667404256	0.00285816029407772	NA	0.00248673310831396	NA	0.730982618204736	0.224405687019115	2
LSM11 ZRANB2	NA	0.00285816029407772	0.797794370440004	0.978174608379138	NA	0.99877128617031	0.00649027162143333	2
RBM15B SF3B4	NA	0.00290933040890225	0.774228110543793	0.335501433865667	NA	0.79627431625105	0.0239014967543553	2
AKAP8L CDC40	NA	0.00294250468818893	0.0132987447904875	0.815001397752583	NA	0.173323024402402	0.227688461263106	2
CSTF2 ILF3	0.829632603804076	0.00297901289555209	8.20240102371098e-05	0.921502905894026	0.44938206438775	0.973530779139306	0.171236439869497	2
HNRNPM U2AF2	0.38609047278901	0.0030154351050539	0.939862210071821	0.0751849596316332	NA	0.000727700391841397	0.46549827671274	2
RBM27 YTHDC1	0.161962872313186	0.00305927053797084	0.00448208585974031	0.158580842064384	NA	0.050950396723543	0.0690075066118796	2
LARP4 RPS5	NA	0.00327657860845888	NA	0.0297455572764125	NA	0.40293323230566	0.934572844924432	2
GRSF1 GTF2F1	0.861998462456259	0.0033880263422381	0.736055186108809	0.997967819442119	0.147094046663516	0.445834296882577	0.0124767945991594	2
FBL FMR1	NA	0.00341743014256845	0.258373339976506	0.999480461218438	0.655468241574417	0.0196003622677561	0.530860724708581	2
CSTF2 NCBP2	NA	0.00356594426201428	0.854734292555832	0.941296570915908	NA	0.203708854335072	0.00681044420119888	2
PRPF8 YTHDF2	0.761334215730034	0.00356594426201428	NA	0.686748801735124	0.0141682173749361	NA	0.808039123692074	2
MBNL2 TARDBP	0.99999998451093	0.0036116655274936	0.999999999668115	1	1.87359885201377e-07	1	0.999120667126096	2
CPSF1 RBM27	NA	0.0039338567003392	NA	0.543873723560031	NA	0.0071008376891741	0.112176965646855	2
DGCR8 SUB1	0.434338221691318	0.00397183106338037	0.910740053045336	7.30010505249373e-10	0.52352077555577	0.698407262042116	0.823000890237899	2
DDX55 EFTUD2	NA	0.00399651400520933	0.66617661074773	NA	NA	0.988139667691839	0.00353535091486965	2
EIF3B FAM120A	0.521671046417441	0.00399651400520933	0.653173526213407	0.667621088087644	NA	0.0869323762098856	0.0388575807400173	2
CSTF2T SND1	NA	0.00404602205480042	NA	0.999968060566856	NA	0.032594204122847	0.363194692202283	2
AKAP8L NONO	0.636257516472986	0.00408029721658721	NA	0.957796408184175	NA	0.0122140716869418	0.0656209063541485	2
FAM120A SMNDC1	0.60427389210433	0.00410306132568212	0.702586116607876	0.107662273213804	NA	0.00156751607556823	0.197791775400592	2
FUS ILF3	NA	0.00420871310852173	0.639768719030434	3.19601343575507e-05	0.1092763243599	0.628804147468652	0.804026450748068	2
CPSF7 GRSF1	0.789906545968366	0.00422362958865332	0.0507306966166361	0.9077123670642	NA	0.600063936370173	0.0202044733624558	2
CAPRIN1 EIF3B	0.981628259663178	0.00428368355805698	0.227117936841422	0.999072131473616	NA	0.282207351606001	8.14589197345115e-05	2
CPSF2 TIA1	0.999044205140517	0.00434274320884862	0.998894695387803	0.999999999646016	NA	0.961001542122962	0.0021045423727603	2
UCHL5 XRCC6	0.789675994441921	0.00442291051159278	0.869897302110416	0.58324717861967	0.408844458751878	0.484324706327338	0.0369603977633884	2
METAP2 U2AF2	0.964168685623465	0.00449964724515378	0.986423050981656	0.956291993377229	0.311740317225664	2.64715362510881e-05	0.062108125610208	2
FMR1 PPIG	0.440723768808263	0.00463671515445938	0.144780146609415	NA	NA	0.00213942475813219	0.303343945934365	2
GTF2F1 NKRF	NA	0.00505891015978027	0.901237037748958	NA	NA	0.00604393054921359	0.0814498676624774	2
DDX6 STAU1	0.485153234787346	0.0050982352011494	0.454244334512099	0.178107622384579	NA	0.000224371165247328	0.159425449858032	2
DDX6 YTHDC2	0.687317274192963	0.00529729258777236	0.0476853948295068	0.278855462636062	NA	0.0890980879994971	0.592960557751795	2
BUD13 SF3B4	NA	0.00535266683086994	0.393111835526932	0.90555660479597	NA	0.00700306017385379	0.351741603520124	2
STAU1 SUB1	0.946152962343325	0.00541406263896633	0.999680159014884	0.000511087986026077	NA	0.626658499185079	0.984553708922849	2
DDX6 UPF1	0.999999999981767	0.00557046105535623	0.721178990324633	2.66573084523821e-37	0.497228215467649	0.999820450469001	1	2
XRN2 YTHDC1	0.482176556303896	0.00565425944076799	0.00055753962434527	0.605408542218579	NA	0.40293323230566	0.464825455005086	2
ILF3 RBM15B	NA	0.0056652868562685	NA	0.0258520310953113	0.278750810696973	0.81464858555172	0.739998431315275	2
CPSF4 EIF3B	0.21712436672442	0.00566777643369871	0.80141463605767	0.00094456167966719	NA	0.367727255140234	0.221615222092455	2
DDX6 EIF3B	0.897250433162462	0.00566777643369871	0.199246645871859	0.246848741736403	0.535691453515807	0.00732611775376164	0.165302092188781	2
LARP4 NONO	NA	0.00572464799898575	0.685732494222542	NA	NA	0.00242455175110015	0.262180150523571	2
ILF3 U2AF2	0.926728041203289	0.00630045992560107	0.975480381182045	0.0168519983606245	0.42258849939382	0.999850362604134	0.955729305156335	2
PTBP1 SSB	0.708716186523427	0.00630800328133546	0.990769401078857	0.337419086389956	0.0376175902874017	0.999938586265564	0.977289157821687	2
NUDT21 PPIG	0.878386358898797	0.00648074935411724	0.316436843135657	0.963547938126882	NA	0.0262132359282092	0.532746090876465	2
SF3B1 UCHL5	0.397502054501871	0.00658053291584075	0.534493162481594	0.985306362514254	0.36532249637565	0.0650999579850053	0.0394301731769288	2
RBM15 SSB	0.521671046417441	0.00674320310037472	0.032178441728339	0.99551636980565	NA	0.996460504749366	0.264987644729032	2
DDX59 RBM15	NA	0.00688328746591194	0.0100751928011267	0.980871342301829	NA	0.50558523576265	0.114838600072335	2
DHX30 HNRNPC	0.330252138333681	0.00705887092893527	0.974918195798562	2.08143720286313e-07	0.285791219011032	0.999989979922859	0.915560187795033	2
DDX6 ILF3	NA	0.00717321497645689	0.216013684414785	0.000256717412854134	NA	0.962746645967139	0.933427847781942	2
FBL PTBP1	0.281892526209154	0.00732256129174616	NA	0.796104517811406	0.688084820748312	0.00158482011189816	0.454459230268247	2
AKAP8L FUS	0.306962186275763	0.00744172984658068	NA	0.309916209637153	0.000709304447409904	0.947627854725095	0.821475874334713	2
DDX59 RBM15B	NA	0.00744172984658068	0.428792840401902	0.0195182089242443	NA	0.256585994522126	0.444693189640113	2
DGCR8 DHX30	NA	0.00767777802397949	0.7336303606926	0.0130919694129538	NA	0.837818200994704	0.94658537533609	2
HNRNPK TIA1	NA	0.00792724627543952	9.86553238378558e-05	NA	0.515473387997083	0.819764420131181	0.46549827671274	2
TNRC6B ZC3H7B	NA	0.00792724627543952	0.775380640197351	0.126557882942123	0.515473387997083	0.0715116966598371	0.000673218019321746	2
EFTUD2 EWSR1	0.531622571072667	0.00802890062234874	NA	0.00836447768389153	NA	0.656396775152962	0.848988386059822	2
LARP4 PRPF8	NA	0.00802890062234874	NA	0.906886334454902	NA	0.333266971048171	0.00736200439921545	2
RBM15 TBRG4	0.225935754257612	0.00834854779639066	0.817246776380853	0.943885376397234	NA	0.887994986975824	0.00939637543810088	2
RBPMS TIA1	0.130502801394174	0.00841953625788307	0.995769834233486	0.999992356794133	NA	0.999999046209077	0.000167180100676193	2
FUS STAU1	0.962564605028142	0.00845631770079747	0.768390795625509	0.0779924236047719	0.0150355252786087	0.889667162906816	0.449312789577277	2
DGCR8 EIF4A3	0.61667980578722	0.00849266466800599	0.756404045141371	0.388216855242538	NA	0.991095744388932	0.0179015908999613	2
PPIG YTHDC1	NA	0.00849266466800599	0.00969877448903217	0.670957146056953	NA	0.0825821143108704	0.601866971014436	2
EIF3G TIA1	0.54093207918639	0.00874831455253651	1.41046314306547e-05	0.998977832356315	NA	0.999999946408625	0.929399826562383	2
TIAL1 YTHDF3	NA	0.00876887733264426	0.999986394103872	3.79852998345482e-05	0.984659225704409	0.999999973068034	0.322367937588576	2
AKAP8L FMR1	NA	0.00892193407225228	NA	NA	NA	0.0147600086803097	0.429249177022996	2
AKAP8L NKRF	NA	0.00892193407225228	0.517826272478305	NA	NA	0.018390217798229	0.382478095461314	2
ZC3H7B ZNF622	0.382746561241744	0.00892193407225228	0.107095493034963	0.438303005949207	0.356240924921537	0.0549122957663926	0.000413057375483215	2
FMR1 RBM27	0.0585705635502606	0.0090951554996735	0.279786798100946	0.98616625924126	NA	0.0219918615750552	0.255171224987144	2
RBM15 SF3B1	0.878649201248308	0.00920739727917013	0.856983197487414	0.999862105999271	NA	0.125855375267404	8.89360230611974e-05	2
NKRF PUM2	0.38609047278901	0.00962951606303394	0.558818564535716	NA	NA	0.00503156447333227	0.318856101374338	2
CPSF6 EIF4A3	0.390104422777045	0.00969061129263472	0.0798994725469678	0.479710176912995	0.497178231690649	0.0431458001311466	0.987646861749624	2
CPSF4 RBM27	NA	0.00980983342374296	NA	0.876798310125629	0.318596478157281	0.0634577487169704	0.0336347591970912	2
DDX59 TIAL1	NA	0.00980983342374296	0.0746393865304915	0.196472773369027	NA	0.955789352586753	0.0415583614460429	2
DDX3X ZRANB2	0.107968888347205	0.00988643877495787	0.597277189018291	0.357379371817685	NA	0.99293515548283	0.0271754987858723	2
CAPRIN1 LSM11	0.196439428632715	0.0102671900855873	0.293830914196926	0.739012097293261	NA	0.999139736862645	0.00599480124266987	2
AGGF1 MOV10	0.627478518129176	0.0103397609328728	NA	NA	NA	0.696712038005494	0.00399664134215065	2
EIF3B SUB1	0.638038713866933	0.0103397609328728	NA	7.36370926142973e-05	NA	0.0715116966598371	0.999704461275104	2
EFTUD2 NONO	NA	0.010411150452476	0.454642507444436	NA	NA	0.0439241115382743	0.57016678839063	2
IGF2BP2 LARP4	0.999486046103266	0.0106092224281556	0.893965912193934	1	0.997003519648232	0.99999999999967	0.0115382613436266	2
CSTF2 RBM27	0.974422614652307	0.0106570942780875	0.0653621774201391	0.999989605048974	NA	0.818617216342978	0.00120914425780191	2
PCBP2 TROVE2	0.761334215730034	0.010775730330947	0.846502436061188	NA	NA	0.13743597021866	0.0348324673110535	2
CPSF6 DDX59	NA	0.0109261341855341	0.685732494222542	0.937312415991581	NA	0.0106757298206618	0.382272508420666	2
DDX6 PPIG	NA	0.0109261341855341	0.123023202576934	0.774654408594298	NA	0.0211703553340746	0.672114571168295	2
PPIG SUB1	NA	0.0109261341855341	0.331806424130524	NA	0.00402466720805921	0.316099106788451	0.806947872325785	2
QKI UPF1	0.996698972239885	0.0110711187849035	0.144879750243694	0.99999921520978	0.743577090046169	3.15385501924428e-06	0.999999996935831	2
CSTF2 NOP56	0.722648352443508	0.0111345373133636	0.652822030001302	NA	0.0574606320810355	0.0970690595579487	0.0277900486960648	2
BUD13 SUB1	NA	0.0114199995178759	0.828612863604836	0.808764501011401	NA	0.039110521687067	0.761433926389811	2
EIF4G2 PTBP1	NA	0.0115552958576587	0.987840255759428	0.999715159391016	NA	0.00732051465094532	0.281470300649108	2
DDX59 NUDT21	0.495566167871329	0.0119040258445147	0.883477590262744	0.626876232293595	NA	0.241353726285406	0.0119229158506741	2
NKRF YTHDC1	0.756078972071768	0.0121347970037804	0.429983283108952	0.999941148597027	NA	0.0126245938964741	0.334477302360938	2
NOP56 PTBP1	0.746879417555931	0.0122524687412648	0.968962703419482	0.990254512389781	0.228296539629997	0.00173158201492187	0.27164984843612	2
GRSF1 LARP4	0.476280522419992	0.0124045889141551	0.943816938073683	0.998864066770614	NA	0.77770302908794	2.62331983064336e-05	2
CPSF7 U2AF1	NA	0.0125008074169759	0.775380640197351	0.991244769393574	NA	0.104894774697481	0.000673218019321746	2
CDC40 UPF1	0.0633282015705639	0.0128821192551207	0.901638967595042	0.010338561276103	0.74434717779073	0.160573963998364	0.999997849652007	2
GRWD1 YTHDF3	0.687317274192963	0.0129260123744771	NA	0.979979610174626	0.54869928110543	0.0264456810581173	0.261940163924695	2
ELAVL1 METTL3	0.999929909876129	0.0129566705537798	0.108169985853762	0.999743871127981	NA	0.000787152716991869	0.468774646432683	2
LARP4 ZNF622	0.113928749046045	0.0137134516270328	0.901237037748958	0.996070367537848	NA	0.517796567389991	0.00139134735841364	2
NUDT21 U2AF1	0.272445013660587	0.0137134516270328	0.422290318341893	0.53173180225139	NA	0.0180049921814407	0.119953538679608	2
EIF3B RBM47	0.636257516472986	0.0140408781060448	0.015489716150229	0.639350382177541	NA	0.996098135280044	0.875461065730846	2
RBM15 STAU1	0.978549532420149	0.0142295175532801	0.352375598295901	0.988424634817282	0.855179309504442	0.876568336319478	3.16602437892429e-05	2
AGGF1 PTBP1	NA	0.0144681571327422	NA	0.771455720699097	NA	0.0259593716429743	0.882553990947047	2
ALKBH5 STAU1	NA	0.0145295914656269	NA	0.996968232717153	NA	0.308527839002695	0.00210702751084147	2
MBNL2 U2AF2	NA	0.0145771403106272	0.998731118880515	0.72908915429751	NA	0.0548435480448341	0.00085839886959726	2
EFTUD2 PCBP2	NA	0.01464148146164	0.351690540468961	NA	NA	0.0271672841988819	0.975351756017815	2
SF3B1 TIAL1	0.0559197676510374	0.0147581802560212	0.183083594141203	0.669074675830168	0.790461362291196	0.998838134127195	0.000709811750229502	2
AARS GRSF1	0.0602592570645145	0.0151752724319533	NA	0.928474837250485	NA	0.990166036547939	0.0485697194169437	2
KHDRBS1 TIA1	0.56947800194793	0.0151752724319533	NA	0.522411800771123	NA	0.949583767222701	0.0263548207448643	2
PRPF8 SF3B4	NA	0.0151752724319533	NA	0.928474837250485	0.247344860974214	0.0317162471231394	0.778134882436339	2
CPSF4 HNRNPK	NA	0.0153677399242827	0.107095493034963	NA	0.356240924921537	0.0323539008537502	0.0538195090747567	2
METTL3 WTAP	NA	0.0155970931736131	0.279522370933469	0.997565850910138	NA	0.99994193340566	0.00151312535392724	2
GPKOW UCHL5	0.396888517205901	0.015654356935181	0.151752586642434	0.794564012289298	NA	0.0277807804997451	0.151208283806936	2
DDX6 SMNDC1	NA	0.01587876640503	0.230784535966236	0.387458042559566	0.203332838670444	0.0213833411265099	0.308304116472387	2
EFTUD2 NKRF	NA	0.0159272288062458	NA	NA	NA	0.0993161095778259	0.00813469265032592	2
U2AF1 U2AF2	0.198936490868718	0.0161724844371098	0.256183145603596	0.999993001816418	0.72159745815844	1.0417137897682e-06	0.949699950574401	2
CPSF6 DDX55	0.894569580470974	0.0166534177651119	0.999926905611497	1	0.999619985165003	0.999813750361772	2.73282383557932e-19	2
MOV10 RPS3	0.345798180185657	0.0166548350227369	0.744247356262746	0.240984837037616	NA	0.556361805862457	0.000114027704446717	2
SF3B4 YTHDC1	NA	0.016739416257191	NA	0.272714236842116	NA	0.000660366814575619	0.986526050624629	2
EIF3A U2AF2	NA	0.0168412460660922	NA	0.997262306719238	NA	0.000367531011834628	0.23287498291527	2
FBL NOP56	0.796415256324364	0.0169467937023494	0.899682318029969	0.91411240923118	0.630102717896464	0.700992509978134	0.00663066697141498	2
SF3B4 U2AF2	0.796415256324364	0.0169467937023494	0.899682318029969	0.984334473682839	0.264823840248443	0.928732493475056	3.57163653525881e-05	2
CSTF2T TROVE2	0.935364214796166	0.0169504386986524	NA	0.939077772286681	NA	0.00685825082054311	0.0542435241047025	2
DDX55 TIA1	0.943588264634674	0.0170870877288467	0.999996249757834	1	0.999999485811847	1	2.38778209399913e-17	2
EWSR1 HNRNPK	0.679452087453463	0.0172973103573478	0.0746393865304915	0.516986976502694	NA	0.0250512278932138	0.991546809562336	2
FBL TARDBP	NA	0.0174536101998372	NA	0.365893222732213	0.00997849925869309	0.887726618312718	0.645890329892435	2
METTL3 RBM15B	NA	0.017909925445057	0.793049738487328	NA	NA	0.000634947046125947	0.778836950828297	2
PTBP1 U2AF1	0.243818378655395	0.0181890624045447	0.630738487348212	0.99611007972607	NA	0.0144926267367822	0.381658198883817	2
ELAVL1 MBNL2	0.999999999936092	0.018432146657018	0.940639456903305	0.999999986181192	0.280539721303369	0.0410941447965784	1	2
METTL14 METTL3	NA	0.0184600439989676	0.000238291525185569	0.999892650466593	0.771815069791224	0.776738145914048	0.472921966171387	2
CSTF2T YTHDF2	1	0.0187188588995058	1	1	0.999999999956615	8.98305440528975e-08	1	2
TBRG4 TIA1	0.314196849262603	0.018840383161941	0.532692699212692	0.996729376832511	0.347795872432277	0.00119225559509211	0.395235310104497	2
DICER1 FUS	NA	0.0191797335006355	0.304899916805689	1.937112017334e-05	0.110002226654721	0.999998819283205	0.988395965573398	2
NONO RBM15	0.0822549436221348	0.0192603165572692	0.00069808329614037	NA	NA	NA	0.0908137077862043	2
EIF4G2 U2AF2	NA	0.0193547306518446	0.186795843624542	0.994163057510655	NA	0.00307557794313718	0.172319453419127	2
FUS PRPF8	NA	0.0206352682036813	0.808638347132947	0.00121270277137832	0.0706839606488011	0.757367862604174	0.0729803233296739	2
GTF2F1 RBM27	0.789675994441921	0.0208039495139313	NA	0.27741352841331	0.408844458751878	0.0558336601805871	0.0308037513774995	2
CSTF2T ZRANB2	0.820693116240534	0.0210294719196855	0.137376134523172	0.99994226391558	NA	0.0111997301861766	0.586805537904641	2
GTF2F1 UPF1	0.61900664061918	0.0213194937234983	0.93269423021906	0.32537360214631	0.865839660875373	0.00540409451839334	0.999999456342953	2
HNRNPK SF3B1	0.168774781449193	0.0218258356938991	0.00437704226782682	NA	0.214571422236691	0.180028589814748	0.227720883673651	2
DDX6 SLTM	0.829632603804076	0.0218507783185906	0.901237037748958	1.19170409677287e-07	NA	0.164617368355319	0.509109168244919	2
EIF4A3 SSB	NA	0.02241276269	0.454642507444436	0.765602152298287	NA	0.742657738068138	0.0283173827259913	2
AKAP8L HNRNPK	NA	0.0226252424750931	0.17104858031388	0.819947397096509	NA	0.00772523858781861	0.48168965545464	2
CDC40 DHX30	NA	0.0226252424750931	NA	0.00570527525258503	NA	0.427206922033582	0.186817481478463	2
EFTUD2 RPS5	NA	0.0226252424750931	0.511566985853064	0.0496833318631347	0.168643015989967	0.950423533027714	0.673301968027425	2
RBM27 UCHL5	NA	0.0226252424750931	0.511566985853064	NA	NA	0.263657377235645	0.0263506767291202	2
AARS FUS	0.1364732421579	0.0231313663571788	NA	0.967095806425126	0.0135562812100307	0.998987587411665	0.941110649765326	2
CPSF4 TAF15	0.204835812035654	0.023345528298561	0.98528126190539	0.00113235443065318	NA	0.478065367521946	0.999999433499004	2
CPSF7 FBL	0.938278606972003	0.0234149389900869	0.394698212797586	0.522207418897763	0.446539284043977	0.00183931877221908	0.0667730232322608	2
CSTF2T RBM47	0.999999999999931	0.0242253526144554	0.0521495619995914	0.70618584222193	NA	7.37113389102032e-08	1	2
EIF3B EIF3D	0.297973852510302	0.0250694101152725	0.683468348041832	0.498429249498712	NA	0.040150629216494	0.134975957792614	2
CPSF1 RBM47	0.161311983883431	0.025155360744546	0.784234541804901	0.999562981619818	0.940832947421284	0.999867043652763	3.08398947041534e-06	2
CPSF3 YTHDF3	0.292254600983663	0.025260459788078	0.981997247549078	0.994502471626379	NA	0.999865433867599	0.020351658386094	2
CPSF6 SSB	0.765392491065252	0.0253203954148478	0.030116743637206	0.925688790082686	0.919121065479912	0.998297217548073	0.678069908424627	2
EWSR1 FASTKD2	NA	0.02539768992767	0.876874534497073	0.001186177510377	NA	0.999846478445394	0.390828898290966	2
EIF3D RBM47	0.382746561241744	0.0257697190085741	0.0376295083482383	0.792066431414741	NA	0.875772389615894	0.735249163524913	2
CSTF2 DIS3L2	0.602692113401464	0.0261527096005863	0.912094535267237	NA	NA	0.96946021087337	0.0106696129213097	2
CSTF2 KHSRP	0.997662065599571	0.0263658068636707	0.999938011697553	0.999999999999996	0.120471824152048	1.80500624932536e-06	0.987455826381974	2
UCHL5 XRN2	NA	0.0263886530843377	NA	0.3737296574582	NA	0.0886642363569042	0.0236224303166501	2
CSTF2T DIS3L2	0.503032832338285	0.0263961134244137	0.950974574029614	0.989979155805265	NA	0.0941945050964689	0.0138804052864918	2
DIS3L2 MOV10	NA	0.0265799268471378	NA	0.076602188278505	NA	0.999647146229827	0.000650732693720764	2
CAPRIN1 CPSF2	0.67011650440139	0.0268544753479004	0.999920639484685	0.997729694446393	0.993821299475091	9.89610106879255e-11	0.193218815027645	2
CSTF2T NONO	0.892828185237277	0.0270733073832026	0.0144784139180567	0.999078927342487	NA	0.0619386394546658	0.427261479142643	2
HNRNPD METTL3	0.892828185237277	0.0270733073832026	0.571379952873263	NA	NA	0.906523150766121	0.00320794927089485	2
EIF3D LSM11	0.789675994441921	0.0273800719907207	0.00183179256583849	NA	NA	0.992540163725096	0.759595976367684	2
EWSR1 XRCC6	0.56947800194793	0.0278583324705982	0.667923832068169	0.314634026317979	NA	0.0317162471231394	0.0855836673182479	2
NUDT21 SSB	NA	0.0279735362807961	0.00954946103088716	0.999999216405175	0.548915736542894	0.999906088719841	0.999975318531198	2
EWSR1 NKRF	NA	0.0284271287410487	NA	0.99551636980565	NA	0.0251036823321114	0.993123243605436	2
EIF4A3 YTHDC1	0.769266753228459	0.0287569553849649	0.88057938621877	0.0117777035821657	NA	0.703655829644074	0.999990790577581	2
FASTKD2 ZC3H7B	0.769266753228459	0.0287569553849649	0.973693216880623	0.00314631227010187	0.243927237012551	0.172604743656586	0.20753836533609	2
CSTF2T EIF4A3	0.749716454729038	0.0290094327756305	0.272830536447592	0.526590620073991	NA	3.18319941219225e-06	0.908588656074241	2
FASTKD2 SUB1	NA	0.0290360718574429	NA	0.329614474184721	0.0303201861706238	0.998634090155746	0.911497652090668	2
LSM11 RBM27	0.582844693544578	0.0290360718574429	0.920779030392923	0.217972023358168	NA	0.985679469701999	0.0269742126529556	2
FIP1L1 METTL3	0.61191632327891	0.0291188060114189	0.405113898206404	0.999999921026364	NA	1.06448413472702e-08	0.0640198003402179	2
EIF3D HNRNPK	NA	0.0292674150025789	0.629221847747538	NA	NA	0.0370629625793004	0.39536808641113	2
ATXN2 LARP7	0.955764942455438	0.0299638484723742	0.597277189018291	0.935994426860249	NA	0.0767355851984615	0.0271754987858723	2
FIP1L1 NONO	0.495566167871329	0.0307244632281182	0.883477590262744	NA	NA	0.017391936201223	0.119297564994715	2
FKBP4 YTHDC1	NA	0.0315875568547343	0.537760709356078	NA	NA	0.0111745733444575	0.874233187169135	2
FAM120A NCBP2	0.740348401923251	0.0318095778317113	NA	NA	NA	0.446494668907973	0.0394301731769288	2
CSTF2 RPS11	NA	0.0322312246582751	0.00399755069037338	NA	NA	0.143832368858019	0.511582330570977	2
FASTKD2 ZRANB2	0.396888517205901	0.0322322636116106	NA	0.00402866361307087	NA	NA	0.815545798535431	2
CPSF2 EWSR1	0.998343460208143	0.0335508867641707	0.999941825522505	0.999999999977086	0.343133587001312	0.0138957783230708	0.999999999999205	2
FUS RPS5	0.534378319883901	0.0340213534341566	0.901237037748958	0.0260567895692305	0.123140367662564	0.942300914422533	0.712397529088605	2
RPS3 TIAL1	0.817718172459707	0.0340444170954157	NA	0.0829286491613615	NA	0.983823241444443	0.00750714041116572	2
FUS UCHL5	0.62054464630608	0.0341895671121594	NA	0.0101991976789928	0.290935202878404	0.844644436921904	0.115187224856717	2
METTL14 YTHDF3	0.191295966821345	0.0343884725606575	0.558818564535716	0.7054601879526	0.522308714180632	0.0354844696389356	0.401754331432453	2
CDC40 TIAL1	0.195284452071033	0.0359120545453059	0.582070390707695	0.0392143632745371	NA	0.861057864607759	0.303343945934365	2
CPSF7 PUS1	0.0703808485741889	0.0359120545453059	0.31886594356251	0.990107720705701	0.391805750767555	0.039983230486705	0.102802414206393	2
EFTUD2 XRN2	NA	0.0361023214957174	0.00956330966552924	NA	NA	0.316099106788451	0.169681435161084	2
FUS SF3B4	NA	0.0361023214957174	NA	NA	NA	0.0211703553340746	0.1040906412689	2
GRSF1 RPS3	NA	0.0361023214957174	0.331806424130524	0.937312415991581	NA	0.760189744564809	0.0339323183080032	2
AGGF1 CSTF2T	0.602692113401464	0.0369739340749492	0.586876870809415	0.999934124187085	NA	0.0334215166005536	0.33946327670624	2
CNBP ZC3H7B	NA	0.0372729734187346	0.936454321138581	0.0100977908276413	NA	0.524269956419419	0.998760596071057	2
CSTF2T STAU1	0.384258498810373	0.037348609467669	0.105078734358516	1	0.998777177560305	0.998046762544018	0.0017973561280456	2
AGGF1 AKAP8L	NA	0.0383758458444509	0.629221847747538	0.918391357875442	NA	0.0472977822945067	0.302980178483014	2
PTBP1 SMNDC1	0.198898192248102	0.0383758458444509	NA	0.0671260340799084	NA	0.0121809492481797	0.953918268176484	2
RPS5 SUB1	0.550949011462938	0.0383758458444509	0.649106011634891	0.0671260340799084	0.0319518977617077	0.529742850488991	0.746010643360509	2
AARS PTBP1	0.693949354702069	0.0393618708708867	NA	0.30944694376977	0.00168694955069918	0.711810453932934	0.123807214175973	2
GTF2F1 YTHDF2	NA	0.0393618708708867	NA	0.99898271460665	0.696823385757098	0.998282838381214	0.0402322952813885	2
LSM11 UCHL5	0.626191790739358	0.0394782263505625	NA	0.99298164159312	NA	0.999956716587482	0.00639392277283435	2
ALKBH5 TAF15	0.876762841726051	0.0395160316150502	NA	1.24551545442392e-07	NA	0.0669900693040544	0.999999799602799	2
FAM120A NKRF	0.749716454729038	0.0395465297745926	0.590527693389604	0.999994624397749	NA	0.0339173408706943	0.999941511324201	2
CSTF2T FKBP4	NA	0.0397430284635398	NA	NA	NA	0.00541802252182276	0.444693189640113	2
CAPRIN1 DIS3L2	0.546851334465964	0.0403964165899289	NA	0.996555913462823	NA	0.545611452477359	0.0256290819714546	2
FAM120A LARP7	NA	0.0427534012086352	0.7336303606926	NA	NA	0.125421027999459	0.00589496656260712	2
GTF2F1 ZRANB2	NA	0.0427534012086352	0.7336303606926	0.0311771117479022	0.288925505483609	0.427233022438837	0.108671959364135	2
PRPF8 ZC3H7B	NA	0.0427534012086352	0.160969446435002	0.0311771117479022	0.288925505483609	0.926938957238464	0.370499968276635	2
FASTKD2 ZNF622	0.46850789930948	0.0427735054607974	NA	0.075929601193488	NA	0.968771718690659	0.0242361816609254	2
CPSF2 PTBP1	0.996051717292146	0.0442324471837649	0.999996111965666	0.999999573046449	0.404622746907118	1.06309733596252e-07	0.741342172346187	2
EWSR1 SF3B1	NA	0.044481366203591	0.300559869696079	0.972584649182604	0.597187163335239	0.00934465424857639	0.608216774432011	2
AKAP8L XPO5	NA	0.0446656936189327	NA	0.0175982649344991	NA	0.817440727344118	0.84744235795024	2
AKAP8L FKBP4	NA	0.0460723930855539	0.0294160612970266	0.447021692397164	NA	0.742657738068138	0.57016678839063	2
FAM120A MTPAP	NA	0.0460723930855539	NA	NA	NA	0.0195517369013188	0.118980074859089	2
FTO RBM15B	NA	0.0460723930855539	NA	NA	NA	0.0439241115382743	0.777795181590077	2
CPSF7 SF3B4	0.806675041692564	0.0475666512441625	0.883477590262744	0.465065662697033	0.425405838266833	0.00163901882460032	0.172319453419127	2
EIF3G METTL14	0.806675041692564	0.0475666512441625	0.00077825909002782	0.896527826533175	NA	0.115392675292235	0.0518794596233903	2
DIS3L2 FUS	0.559087787046232	0.0476049893788485	NA	0.0172560625573937	NA	0.99287927036998	0.900158460258897	2
HNRNPK METTL3	NA	0.0493019196113896	0.00799821286625767	0.928474837250485	NA	0.0592685600447799	0.143582127899515	2
HNRNPC YTHDF3	0.999999764932195	1	2.17441243529635e-64	0.000241902732896785	0.993124121208278	1	0.999999869317062	2
CAPRIN1 FXR1	0.999999925943458	0.997406031018125	2.07886575302061e-49	0.99980861803197	0.862809641998701	0.0544047811355916	6.6439996471388e-21	2
CAPRIN1 TIA1	0.993411420783867	0.890661309625206	5.45479489471347e-47	1	0.999999314747914	0.223031093125537	0.000103321754873725	2
CAPRIN1 ELAVL1	1	1	3.69657386814818e-41	1	0.999999999976419	2.91061115702839e-12	1	2
DDX6 TIA1	0.999999999999972	0.998337953994756	1.34890995695027e-34	0.117510659095736	0.306075896489461	0.000107701065806692	1	2
CSTF2T IGF2BP3	1	1	5.79302970387925e-31	1	1	5.49887449408967e-64	1	2
PCBP2 TARDBP	0.993482423819945	0.994653351561714	6.94483369400415e-31	0.999999999999994	0.984130033856561	0.362286372850268	0.00795376535188231	2
FUBP3 TIA1	0.999999999719214	0.976261947036075	1.12892974586811e-26	7.68131582358976e-10	0.998493095781685	1	0.990724560149429	2
ELAVL1 FMR1	1	0.997305437249577	3.02421258377169e-26	0.999999999999894	0.999999934743438	3.27686981053045e-54	1	2
HNRNPA1 YTHDC1	0.999999999998837	1	3.93826625851908e-18	0.999999999999745	0.999998043960578	0.924670879654186	1.11527253007262e-16	2
HNRNPU PUM2	0.998960157290432	0.349579611117065	1.4062142980253e-14	0.368820398983236	0.411893001577845	1.32018116572443e-08	0.195452641338046	2
IGF2BP1 RBM47	0.964630766119667	0.999999995757999	2.48457527639475e-13	0.999985582999749	0.0223304604972469	NA	NA	2
MOV10 TARDBP	1	0.999999999999576	1.81516350278711e-12	4.734438265893e-30	0.866196466465229	1	1	2
HNRNPU NUDT21	0.057888896724887	0.166435271825544	1.09992479298731e-11	0.141263651648917	NA	0.000256897996484641	0.231406085888488	2
CSTF2T PCBP2	0.980608610897823	0.574974767294186	3.08193613918995e-11	0.999999985651045	0.981266071020683	1.51578554605308e-35	0.0981115121474337	2
FIP1L1 HNRNPK	0.0628146938181675	0.157355170766982	1.32531302110665e-10	0.999994735808345	0.553054476097081	2.03952193325607e-05	0.381871999908384	2
CSTF2T FXR1	0.995841081449466	0.991104698237074	1.71941262650978e-10	0.999999997444817	NA	1.62154425863379e-24	0.566086925233539	2
TBRG4 ZC3H7B	0.0993945036024054	0.142510518124385	2.93180155202898e-10	0.454057454867948	0.868889748453553	0.000180067779887667	0.231363527228395	2
DICER1 TARDBP	0.999257740758595	0.421063664082708	4.30137503546481e-10	2.83457058769283e-23	0.231932399752702	0.975343516958495	0.999999145291566	2
CSTF2T HNRNPC	0.999999999993974	1	1.47676633924786e-09	0.998184540887249	0.999999999999872	7.65752791397777e-274	0.999999999999102	2
SF3B1 TIA1	0.791544673106758	0.249129745089282	2.06125825104019e-09	0.997023760526289	0.755015137321939	0.999998911148006	0.0212938509222692	2
CPSF3 HNRNPC	0.999777268330439	0.999933199350089	3.02745433380002e-09	0.137788979281709	1.3798134513537e-05	1	0.973444079146426	2
DDX55 EIF3G	0.081086642384141	0.97128601082489	5.7434919603664e-09	NA	NA	0.999999999903242	0.0496654174919543	2
GRWD1 ZC3H7B	0.789906545968366	0.0822090116799236	7.69766307169432e-09	0.994820047225494	NA	0.123674255136712	0.00353301878161314	2
ELAVL1 HNRNPK	0.852892763458799	0.999023535741409	3.5043937035294e-08	0.92125418361848	0.0185406816224957	0.855410540158265	0.995937152738138	2
CSTF2T GEMIN5	0.384608291923751	0.751976721699769	4.72531554151327e-08	0.642520717275772	0.48155186341771	0.0383511391951188	0.284333526095622	2
CSTF2T HNRNPA2B1	0.229582092549902	0.717706156692435	2.21838796025966e-07	0.751723262428555	NA	0.000322773999353151	0.143582127899515	2
CSTF2T SSB	0.984495435349483	0.0573226877332936	3.98918765270948e-07	0.997168874687692	NA	5.69269589792556e-07	0.936479713173966	2
MOV10 PCBP2	0.998710111488136	0.256058008750531	4.630171035664e-07	0.999999989030895	0.992133040577541	0.486362388119405	1.85927626663568e-06	2
MOV10 ZNF622	0.789675994441921	0.226969450660711	1.27845551214533e-06	0.58324717861967	NA	0.713179510308591	0.0225550208238464	2
FIP1L1 GEMIN5	0.954686004949468	0.998027734915032	1.63344224487826e-06	0.970159537643172	0.928829625305763	0.000102999286256451	0.291568009558063	2
RBPMS ZC3H7B	0.0651816017182145	0.999999999925768	3.13459230157859e-06	0.999999600101018	0.953567735923682	5.04809864586766e-06	0.876376665635412	2
METTL14 YTHDC1	0.340724832770839	0.362972571922531	3.32598695653176e-06	0.652769512502717	0.151993051526705	0.673782759555099	0.0372520562206979	2
DDX55 GEMIN5	NA	0.999999994520886	1.63729591394352e-05	0.999999981710585	0.193769450567581	0.151132269997604	7.40346586021142e-06	2
CAPRIN1 METTL14	0.174653945715489	0.0547892485744545	2.10060463496106e-05	0.990179506652548	0.508540257749659	0.335450084665719	0.00491838454929133	2
ELAVL1 SF3B1	0.709233582266235	0.999949226252111	2.36498908873403e-05	0.999999999999979	0.959785360728444	1.55478057045824e-22	1	2
ELAVL1 KHSRP	0.0584810403298026	0.999999999918858	2.51091778546969e-05	2.10539648954696e-13	0.994715378103219	0.470247817525861	1	2
HNRNPF TARDBP	0.61191632327891	0.994463348700457	3.05590265211069e-05	0.871366579454693	0.262922730777018	0.814425514837966	0.0203068627917464	2
HNRNPU STAU1	NA	0.252465014227412	3.74138477655275e-05	0.107592255137537	0.104752973406623	0.00448357145415477	0.216970379155092	2
SMNDC1 TARDBP	0.107155093707539	0.555425886584087	5.63201520805369e-05	0.0195182089242443	NA	0.771082420369125	0.576056172636666	2
FIP1L1 PCBP2	0.99999864894632	0.869948402762965	5.96753727935321e-05	0.999999999980543	NA	4.47404508812888e-13	0.867356051849514	2
ATXN2 FXR1	0.999998427911298	0.0940494004929285	9.13914056312643e-05	0.999999997201455	0.998100326946717	0.955242799743437	4.5668367583723e-11	2
CPSF6 XRN2	NA	0.0940364740877185	0.000105991794273854	0.612100213628069	0.0447328306043406	0.532981538701752	0.422303294386363	2
GEMIN5 HNRNPK	0.620602583077086	0.959595606689155	0.000137742898082018	0.815001397752583	NA	0.0343066248059685	0.227688461263106	2
EIF4G2 ZC3H7B	NA	0.54276928006398	0.000140058749367819	0.594647994225863	NA	0.701268063195396	0.0227234340131324	2
HNRNPF YTHDC1	NA	0.747166077192624	0.000165886044516388	0.946235617099421	NA	0.0353936500902252	0.334389079958212	2
DDX3X MTPAP	NA	0.200994834884153	0.000224846877347675	0.665223837911645	NA	0.464124787841019	0.0268618945876688	2
FMR1 RBM22	0.550949011462938	0.393989055850722	0.000259726852263986	NA	NA	0.0245533045689874	0.119679674560379	2
CELF2 RBM47	0.260689103114985	0.999137442367797	0.000277248812155958	0.702538100700844	0.0176139253602822	0.999689637268805	0.706417044871535	2
ELAVL1 GRWD1	0.998259916679693	0.999998215103356	0.000279616712555431	0.999885378931399	NA	1.25410304140777e-10	0.0703917419547402	2
CPSF6 HNRNPF	0.17394503860386	0.461919203120029	0.000288532830653355	0.989979155805265	NA	0.00306156324220397	0.133394424021189	2
HNRNPA1 RBM15	0.995154135553194	0.999994030727873	0.000306357140496271	0.999999998795762	NA	0.999999791576029	2.2903546246984e-08	2
CSTF2T LSM11	0.997308816493804	0.64142044036783	0.0003134729610485	0.999986861847347	NA	4.08333705463965e-11	0.907619100106045	2
DDX55 DDX6	0.992970131491784	0.999999999999999	0.00042531121323943	1	0.999631751644475	0.999999993724777	5.25103741919948e-08	2
ATXN2 MTPAP	0.692678758743326	0.209012309492344	0.000435673135547528	NA	NA	0.819230269488368	0.0298019157191853	2
DDX59 ILF3	0.849863954104535	0.115669068278325	0.000534120753020521	0.0340230202827704	0.464807807105844	0.853463312060055	0.944612220951657	2
CPSF7 EIF3G	0.628591978238478	0.182283377188073	0.000597457186913269	0.30255398475146	NA	0.170282270817625	0.0188883571649319	2
ELAVL1 FUBP3	0.951540044656078	0.99999999821863	0.000708916919359297	6.39445320893176e-57	0.802086071545576	1	0.999999997711174	2
DDX59 TARDBP	0.905555036038615	0.159412075562384	0.000730806607167771	0.00288335381135525	0.19216880960773	0.481718831308169	0.503472664234017	2
DICER1 FMR1	0.745644422263772	0.436179538940089	0.000947586195146598	0.415673800595087	0.815613271249025	9.21378984366716e-05	0.266412660998309	2
SF3B1 TARDBP	0.0912849969909166	0.891067666226761	0.000955822866135317	1	0.9317891955365	0.899184189944525	0.0469592521397768	2
FXR1 YTHDC1	0.982717949902952	0.999999602897151	0.00101280233312168	0.827220576774082	NA	0.988557592782972	0.00414936948136374	2
EIF4G2 FUBP3	0.651266492726317	0.200994834884153	0.00107036317871819	0.461134619945352	NA	0.146470646488575	0.00784748620242224	2
CAPRIN1 TNRC6B	NA	0.361604053127067	0.00112082230289596	0.113256452403612	NA	0.0764703363653533	0.0474227281407952	2
FIP1L1 SF3B1	0.886606674091663	0.709917865813232	0.00129536070730679	0.999999999999517	NA	0.849343536819704	0.0349422241429679	2
DDX3X HNRNPA2B1	NA	0.880003637945271	0.00130710774310194	0.00810561526164446	0.308846328834374	0.0896690393413061	0.128403691993711	2
HNRNPU RBM15	NA	0.880003637945271	0.00130710774310194	0.00810561526164446	NA	0.0634577487169704	0.576056172636666	2
LARP7 MOV10	0.771182239477845	0.331401187892288	0.0015637188608862	0.990107720705701	NA	0.317070259530475	0.0254419387573988	2
TIA1 ZRANB2	0.0759763178012362	0.0994365864730276	0.00183179256583849	0.39613371849424	NA	0.997945845425886	0.000500629201924115	2
ELAVL1 TNRC6B	NA	0.614161151010417	0.00192065470637625	0.00470544764666396	0.597187163335239	0.178746005827567	0.992612582928851	2
CPSF2 METTL3	NA	0.108169358140135	0.00210800304793101	NA	NA	0.0507482283926249	0.0360841116540115	2
FIP1L1 SMNDC1	0.587242446670038	0.353900751532428	0.00215747609632184	0.344157507298962	NA	0.0211703553340746	0.672114571168295	2
CAPRIN1 CDC40	0.705359667404256	0.0723658390266864	0.00226835423120432	0.0147911079632134	NA	0.246094606715958	0.0611697012918955	2
EIF3B ELAVL1	0.217799200777083	0.999754500690488	0.00228388606677655	0.00166161470797196	0.258989643659761	0.996492681232671	0.999999942260157	2
GEMIN5 YTHDF2	0.998895402507036	0.897053707767348	0.00240448039989294	0.999999999836434	0.00150948213662484	1	0.999999999856589	2
CPSF4 METTL14	NA	0.191529592497356	0.0026491811332654	0.937312415991581	NA	0.0886642363569042	0.0429379753679853	2
DDX3X RBM22	0.144193248183851	0.694788895085616	0.00268700315844356	0.909965506190362	0.347029409944997	0.0764478997181289	0.0446877781649643	2
CPSF4 HNRNPU	0.61667980578722	0.564674597361512	0.00317405540215744	0.0174777614749653	0.501507924043457	0.696712038005494	0.694636007871001	2
HNRNPA2B1 TARDBP	0.261171940355003	0.256219633096011	0.00328467824566217	0.00501143457163993	0.441503260942166	0.147136242356221	0.264987644729032	2
EIF3B METTL14	0.154026135239934	0.392192285353041	0.0034874026767986	0.0372461271009021	NA	0.15058270066191	0.112841756329988	2
CAPRIN1 EIF4G2	0.261171940355003	0.334402272737838	0.00375908057232396	0.913865456765572	0.441503260942166	0.210292786061278	0.0289294886645922	2
CPSF7 FXR1	0.800054410008297	0.999999965677375	0.00433744350635443	0.998458251987276	0.940844700398333	0.999990530430394	0.0248415108428306	2
DDX6 HNRNPA1	0.999916091633027	0.227175413933405	0.00535609395675413	0.999999999999998	NA	0.797107358586926	5.62888088399788e-05	2
CSTF2T DKC1	0.21712436672442	0.313560215377933	0.00626533092950736	0.938796845758665	NA	0.000300869879232019	0.182054971997732	2
FIP1L1 RBM15B	0.980816606451989	0.929095142113203	0.00663241643185033	0.0958901199637787	NA	3.8730491044647e-28	0.999994495490579	2
FUBP3 TBRG4	0.909452138928716	0.176181075130243	0.007691924193509	0.674805535079325	0.197288128865506	0.0996456433846508	0.000881665126939581	2
EIF3A METTL14	0.0602592570645145	0.578042435780844	0.00799821286625767	0.928474837250485	NA	0.0592685600447799	0.0485697194169437	2
DDX6 GEMIN5	0.275551337855808	0.962540459960191	0.0080099604051994	0.000109517852301977	0.901321040755646	0.278236024362822	0.71317478421541	2
CPSF7 HNRNPA2B1	0.352787376134343	0.546411390906731	0.00873687761771142	0.0688910809035585	0.0667298779631751	0.000549825198465325	0.0507137727676588	2
FUBP3 ZRANB2	0.352787376134343	0.165702407245565	0.00873687761771142	0.0688910809035585	NA	0.968662803225296	0.00343045062654389	2
METTL3 PCBP2	NA	0.12070422216578	0.0095023005652413	0.999747520914197	NA	0.000282284198709033	0.299651500613893	2
NONO NUDT21	0.587242446670038	0.0621680718958646	0.00956330966552924	NA	NA	0.0211703553340746	0.262180150523571	2
NUDT21 SMNDC1	0.587242446670038	0.162922648355725	0.00956330966552924	0.937312415991581	NA	0.00242455175110015	0.523753070167059	2
FUBP3 RBM15	0.289913367224228	0.227891900226144	0.0111111002042638	0.880759903311505	NA	0.999717055876948	0.0135453807164171	2
CPSF6 RPS11	NA	0.296074385419802	0.0112069881390065	0.569218960839855	0.0184960043072566	0.181700389783581	0.130296995695469	2
MTPAP NUDT21	0.445633365931734	0.184658630928825	0.0112069881390065	NA	NA	0.477529858894486	0.0360841116540115	2
FIP1L1 ZRANB2	0.88340451571419	0.778554233780413	0.0119133087444199	0.0751849596316332	0.00108126110542606	0.451815122923315	0.120334265202371	2
DICER1 TIA1	0.397502054501871	0.538443319355708	0.0131767770203294	0.182507566174479	NA	0.332623921233251	0.0394301731769288	2
EIF3A METTL3	0.397502054501871	0.118933971129573	0.0131767770203294	0.927209070546573	NA	0.00045067523125569	0.22214699074666	2
GTF2F1 TIA1	0.93258233553983	0.116067781741841	0.013470995537658	0.211448266600744	0.0150134913261071	0.999994640355736	0.744704813311517	2
CAPRIN1 SMNDC1	0.0505273759601775	0.675709487678355	0.01391956944357	0.651835286306057	NA	0.0346416715174828	0.102243052167708	2
HNRNPU RPS3	NA	0.260311730457109	0.01391956944357	0.0107472261833839	NA	0.842567810393588	0.383321644324837	2
RBM15 ZNF622	0.0651825004049624	0.0859411020343823	0.0146823853358766	0.991221046418117	NA	0.999285342367777	0.000151623856121857	2
FXR2 UCHL5	0.751062350280169	0.196732352719526	0.014953772081477	0.0134592151725175	0.374275957315244	0.478520816691489	0.116830113893717	2
FUBP3 RBM15B	0.47218222032773	0.0616750235594095	0.0149635908896943	9.78075003395314e-09	0.708411940811195	0.999623998763321	0.711393325703936	2
EIF3G PCBP2	0.765444262271023	0.0974667552830144	0.0155451862379712	0.999999943306943	NA	0.373033439149423	0.00147981890283358	2
CPSF7 METTL14	0.295127907150599	0.607718231962044	0.0167738204079366	0.848510229354921	NA	0.202578357925459	0.0115753849386613	2
ELAVL1 LARP7	0.90149020699412	0.995753113216594	0.0174226043898156	0.999292481900436	0.542241567868708	0.0142826612405009	0.921562985679174	2
CPSF3 TNRC6B	NA	0.514332107663859	0.018385085166967	0.0157101626615726	NA	0.0502773495166461	0.137224044596142	2
GPKOW ZNF622	NA	0.321348432663614	0.018385085166967	NA	NA	0.222527425834045	0.0298641489955172	2
CAPRIN1 RPS3	NA	0.0750725245909852	0.0191042670093469	0.999989349303946	NA	5.8062944107774e-05	0.124656136986695	2
METTL14 PUM2	0.511464360538029	0.306072329276928	0.020076967403414	0.893759361979373	NA	0.615749602856656	0.0428109052763305	2
CSTF2T HNRNPF	0.144689520117359	0.951356955813842	0.0224541180144655	0.994609305041604	NA	8.72694325503594e-06	0.0621590760737241	2
AGGF1 ZC3H7B	0.0817879608444054	0.114969303345169	0.0237166488658764	0.876107161237822	NA	0.0341945312861036	0.361262679957276	2
CPSF3 EIF3A	0.789675994441921	0.226969450660711	0.0237166488658764	0.41925308798774	NA	0.0341945312861036	0.135051723084034	2
DDX55 FUBP3	0.999997505454677	0.998938597655781	0.024432695143674	1	0.869104161659782	0.999999999999978	2.98385709565106e-08	2
SF3A3 SF3B4	0.166527589235322	0.952167759443467	0.02708032593975	0.79996791295494	NA	0.00152467635615432	0.850373145344898	2
FIP1L1 HNRNPA2B1	0.550949011462938	0.533869624597614	0.0278497322869842	0.726805249749632	NA	0.0472977822945067	0.746010643360509	2
SAFB2 YTHDC1	NA	0.43821392261922	0.0278497322869842	0.0343964196065379	NA	0.570778616404384	0.962532824843754	2
CSTF2T EIF4G2	0.306069744188702	0.262012155028269	0.02933980783913	0.999089178075246	NA	0.00639672766650853	0.122511836649609	2
CPSF7 HNRNPF	0.0635095464011563	0.440353392364055	0.0347895206269963	0.999994958381499	0.799205110103921	6.10548855610622e-07	0.841594737835603	2
EWSR1 RPS3	0.261171940355003	0.0658821926478373	0.0353831610533493	1.99860927908776e-05	0.118472319673233	0.0869323762098856	0.991730526072262	2
RPS3 TIA1	0.959340214985421	0.44812081881182	0.0360673407450355	0.0032842129461985	0.660328682090364	0.96179121171062	0.767795365960379	2
DDX24 DDX59	NA	NA	0.0373313137282536	0.0449343506433545	NA	0.360207417081496	NA	2
HNRNPU SLTM	NA	0.44286376729304	0.0373313137282536	0.010791862922484	0.0685723752736738	0.360207417081496	NA	2
EIF3B HNRNPD	0.658449045202471	0.337304435242889	0.0379176252312472	4.35531817322151e-07	0.52904761595554	0.968977661584358	0.584615326670104	2
EWSR1 HNRNPU	0.736592302899098	0.246713864046539	0.0398922402278693	5.06103901653235e-08	0.368117289102355	0.935923844830553	0.924631773886863	2
RBM47 U2AF2	0.773764495880063	0.953140613136635	0.0407973768220037	0.999999999999993	0.999673862579344	4.16450493993392e-41	0.601537506002088	2
EIF3G FXR1	0.668302646252977	0.172723909890839	0.0410133701216686	NA	NA	0.0306257884982031	0.221615222092455	2
HNRNPA2B1 PUM2	NA	0.559350918964456	0.0432201564304161	0.819947397096509	NA	0.017603608291335	0.186817481478463	2
NONO SMNDC1	NA	0.0839774859415819	0.0432201564304161	0.280594051459516	NA	0.017603608291335	0.313020095429467	2
RBM22 ZC3H7B	0.421774361583794	0.249762546924061	0.0432201564304161	NA	NA	0.148920709372819	0.0122912707264996	2
ELAVL1 IGF2BP2	1	1	0.0441248556995622	0.999975298092039	0.00676195004616153	1	1	2
DDX55 PUS1	0.620602583077086	0.565807623612889	0.0481020350328197	0.951846616082858	0.0447328306043406	0.81464858555172	0.297417756375948	2
FUS TARDBP	0.747916646049021	1	0.999428530326361	2.02495217886331e-160	3.16247017570275e-95	1	0.99450423449376	2
ELAVL1 EWSR1	0.526417310359864	1	1	1.42553989680544e-155	0.997820778305868	5.41472676149218e-135	1	2
DDX3X ELAVL1	1	0.944461840609381	0.999999999987995	5.11735065689673e-123	0.999999999999476	0.000358388757811985	1	2
ATXN2 RBM15B	0.999999956702607	0.999988668428612	1	1.02009383266092e-122	6.70218659364852e-06	0.999999992395742	1	2
ATXN2 HNRNPC	1	1	1	5.48277629956844e-122	6.48343790090774e-05	1	0.999999999999965	2
ELAVL1 RBM15B	0.999999999999981	1	0.99999340900456	3.81000842692751e-116	1.65982215044504e-05	0.531408975579388	1	2
ATXN2 FUS	1	0.999999999990294	1	1.43477030847772e-103	1.99320748617154e-111	0.999987562081651	0.999992666975813	2
ELAVL1 FXR2	0.872538874002963	1	1	1.12016792655732e-97	0.999999850349606	1.67844598006637e-74	1	2
EWSR1 TAF15	0.836001476289825	0.964719369014206	0.999999999028234	2.61163100583838e-91	5.61408187383953e-22	0.999998198289854	1	2
TAF15 TARDBP	0.999998923682324	0.999991441086932	0.573439612132959	4.38705123591127e-83	3.85987471050733e-40	1	0.999997356042056	2
[truncated: 2,114 more rows]
