# Supplementary material for: A Survey of Regulatory Interactions Among RNA Binding Proteins and MicroRNAs in Cancer
Source: Front Genet. 2020 Sep 8;11:515094. doi: 10.3389/fgene.2020.515094 (PMC7506142; doi:10.3389/fgene.2020.515094)
Supplement: TABLE S1 — Summary of TCGA data. Number of patients for each cancer type. Each row represents a type of cancer. Column 3 and 4 represent the number of miRNA and mRNA after we remove the miRNA and mRNA with more than 30% missing value. Column 5 and 6 represent the number of normal samples and tumor samples. [file Data_Sheet_2.ZIP › Supplementary Table S13_top100 RBP_miRNA_mRNA trios_7cancers.txt]

top.tag	top_brca.pvalue	top_kirc.pvalue	top_lihc.pvalue	top_luad.pvalue	top_lusc.pvalue	top_prad.pvalue	top_thca.pvalue	top_rmg.V4	top_rmg.V7
hsa-miR-141-3p ALKBH5 BEND4	2.25e-18 / 6.11e-13	0.935 / 0.974	NA	0.365 / 0.762	0.0545 / 0.489	0.352 / 0.633	0.125 / 0.36	1	0.5
hsa-miR-200a-3p ALKBH5 BEND4	2.03e-17 / 2.76e-12	0.538 / 0.762	NA	0.539 / 0.858	0.0381 / 0.442	0.556 / 0.785	0.823 / 0.925	1	0.5
hsa-miR-200c-3p ZC3H7B FAT3	1.06e-15 / 9.65e-11	0.479 / 0.721	0.346 / 0.749	0.658 / 0.906	0.619 / 0.915	0.847 / 0.939	0.167 / 0.422	1	0.0277777777777778
hsa-miR-182-5p DGCR8 IGF2BP1	1.34e-14 / 9.11e-10	0.0929 / 0.296	0.288 / 0.709	0.588 / 0.879	0.076 / 0.537	NA	NA	1	0.125
hsa-miR-153-3p FUS SNAP25	9.82e-14 / 5.34e-09	0.657 / 0.837	0.183 / 0.612	0.00198 / 0.0913	0.576 / 0.902	0.959 / 0.985	0.023 / 0.135	1	0.0344827586206897
hsa-miR-182-5p IGF2BP3 IGF2BP1	1.47e-13 / 6.65e-09	0.94 / 0.975	0.618 / 0.887	0.0112 / 0.206	0.392 / 0.828	NA	NA	1	0.0181818181818182
hsa-miR-200b-3p ZC3H7B FAT3	1.74e-13 / 6.76e-09	0.0364 / 0.17	0.00017 / 0.0394	0.464 / 0.82	0.959 / 0.994	0.00287 / 0.0355	0.356 / 0.626	1	0.0277777777777778
hsa-miR-96-5p IGF2BP3 IGF2BP1	1.03e-12 / 3.52e-08	0.344 / 0.61	0.813 / 0.953	0.329 / 0.738	0.475 / 0.863	NA	NA	1	0.0185185185185185
hsa-miR-200a-3p FAM120A IGF2BP1	1.35e-11 / 4.08e-07	0.15 / 0.39	0.0389 / 0.357	0.252 / 0.677	0.207 / 0.706	NA	NA	1	0.0140845070422535
hsa-let-7e-5p ALKBH5 IGF2BP1	2.63e-11 / 7.15e-07	0.516 / 0.747	0.179 / 0.607	0.923 / 0.983	0.734 / 0.946	NA	NA	1	0.111111111111111
hsa-miR-10a-5p IGF2BP2 BACH2	4.27e-11 / 1.06e-06	0.343 / 0.609	0.573 / 0.868	0.823 / 0.957	0.866 / 0.976	0.0228 / 0.137	0.965 / 0.986	1	0.0769230769230769
hsa-miR-146a-5p IGF2BP2 KCTD15	7.65e-11 / 1.62e-06	0.942 / 0.976	0.396 / 0.78	0.216 / 0.644	0.0396 / 0.447	0.0406 / 0.194	0.183 / 0.443	1	0.05
hsa-miR-410-3p CPSF4 IGF2BP1	7.74e-11 / 1.62e-06	0.775 / 0.9	0.589 / 0.875	0.279 / 0.7	0.801 / 0.963	NA	NA	1	0.0833333333333333
hsa-miR-193b-3p IGF2BP2 HOXD13	1.16e-10 / 2.25e-06	0.0424 / 0.187	NA	NA	0.742 / 0.948	0.013 / 0.0963	NA	1	0.125
hsa-miR-96-5p DGCR8 IGF2BP1	2.08e-10 / 3.77e-06	0.146 / 0.384	0.208 / 0.639	0.999 / 1	0.2 / 0.7	NA	NA	1	0.142857142857143
hsa-miR-181c-5p IGF2BP3 SLC35F1	2.91e-10 / 4.95e-06	0.193 / 0.449	0.907 / 0.979	0.064 / 0.416	0.367 / 0.815	0.016 / 0.11	0.0542 / 0.224	1	0.027027027027027
hsa-let-7c-5p ALKBH5 IGF2BP1	1.1e-09 / 1.76e-05	0.802 / 0.914	0.563 / 0.863	0.514 / 0.845	0.0741 / 0.533	NA	NA	1	0.111111111111111
hsa-miR-409-3p TARDBP ZFHX4	1.53e-09 / 2.31e-05	0.216 / 0.476	0.358 / 0.757	0.27 / 0.692	0.0884 / 0.56	0.505 / 0.752	0.0328 / 0.167	1	0.0416666666666667
hsa-miR-181c-5p CPSF7 SLC35F1	1.62e-09 / 2.32e-05	0.319 / 0.587	0.1 / 0.499	0.374 / 0.767	0.36 / 0.811	0.395 / 0.669	0.00921 / 0.0768	1	0.125
hsa-miR-93-5p ELAVL1 NFIB	2.16e-09 / 2.91e-05	0.902 / 0.96	0.458 / 0.813	0.943 / 0.988	0.0149 / 0.336	0.632 / 0.831	0.704 / 0.865	2	0.0133333333333333
hsa-miR-93-5p ELAVL1 TMEM200C	2.25e-09 / 2.91e-05	0.374 / 0.637	0.293 / 0.712	0.402 / 0.785	0.126 / 0.618	0.817 / 0.926	0.489 / 0.732	1	0.1
hsa-miR-181d-5p CPSF7 SLC35F1	3.4e-09 / 4.21e-05	0.991 / 0.996	0.0254 / 0.304	0.643 / 0.901	0.111 / 0.597	0.499 / 0.748	0.00167 / 0.0257	1	0.125
hsa-miR-493-5p ZC3H7B FAT3	3.67e-09 / 4.34e-05	0.33 / 0.598	0.267 / 0.692	0.731 / 0.93	0.087 / 0.557	0.114 / 0.351	0.405 / 0.667	1	0.0285714285714286
hsa-miR-148a-3p FMR1 GAS1	4.62e-09 / 5.23e-05	0.3 / 0.568	0.000958 / 0.0808	0.178 / 0.604	0.924 / 0.988	0.252 / 0.537	0.00594 / 0.0582	1	0.125
hsa-let-7d-5p CELF2 KCTD10	5.04e-09 / 5.49e-05	0.947 / 0.979	0.755 / 0.935	0.828 / 0.958	0.42 / 0.842	0.818 / 0.927	0.000823 / 0.0162	1	0.5
hsa-miR-301a-3p UPF1 BAHD1	6.55e-09 / 6.86e-05	0.158 / 0.401	0.912 / 0.98	0.0699 / 0.431	0.585 / 0.904	0.322 / 0.606	0.000251 / 0.00738	1	0.02
hsa-miR-375 FUS SYP	8.44e-09 / 8.51e-05	0.755 / 0.89	0.00848 / 0.2	0.0541 / 0.391	0.731 / 0.946	0.151 / 0.41	0.00746 / 0.0671	1	0.0909090909090909
hsa-miR-433-3p IGF2BP1 PIK3CB	9.13e-09 / 8.88e-05	NA	0.00714 / 0.188	0.0605 / 0.407	0.457 / 0.856	NA	NA	1	0.0909090909090909
hsa-miR-130b-3p CPSF6 RBM25	9.5e-09 / 8.92e-05	0.808 / 0.916	0.844 / 0.961	0.0904 / 0.474	0.784 / 0.959	0.476 / 0.731	0.0106 / 0.084	1	0.0204081632653061
hsa-miR-10b-5p ELAVL1 KLF11	1.05e-08 / 9.54e-05	0.299 / 0.567	0.23 / 0.66	0.513 / 0.845	0.682 / 0.933	0.882 / 0.954	0.29 / 0.565	1	0.0384615384615385
hsa-miR-17-5p ELAVL1 TMEM200C	1.1e-08 / 9.57e-05	0.00985 / 0.0744	0.146 / 0.566	0.0715 / 0.434	0.0867 / 0.557	0.453 / 0.715	0.823 / 0.925	1	0.1
hsa-miR-93-5p ELAVL1 RAB5B	1.14e-08 / 9.57e-05	0.346 / 0.612	0.0586 / 0.414	0.41 / 0.789	0.051 / 0.481	0.589 / 0.805	0.624 / 0.82	1	0.0102040816326531
hsa-miR-17-5p IGF2BP2 SLC36A1	1.16e-08 / 9.57e-05	0.271 / 0.538	0.957 / 0.991	0.724 / 0.928	0.169 / 0.67	0.0829 / 0.293	0.563 / 0.782	1	0.125
hsa-miR-33b-5p LIN28A TSHZ1	1.31e-08 / 0.000105	NA	NA	NA	NA	NA	NA	1	0.5
hsa-miR-193a-3p IGF2BP2 HOXD13	1.86e-08 / 0.000144	0.908 / 0.962	NA	NA	0.215 / 0.713	0.274 / 0.559	NA	1	0.125
hsa-miR-92a-3p ELAVL1 EFR3A	2.01e-08 / 0.000152	0.0324 / 0.158	0.398 / 0.781	0.484 / 0.831	0.0506 / 0.48	0.228 / 0.509	0.898 / 0.959	1	0.0384615384615385
hsa-miR-96-5p UPF1 FOXQ1	2.3e-08 / 0.000169	0.101 / 0.311	0.263 / 0.689	0.347 / 0.75	0.775 / 0.956	0.396 / 0.67	0.0898 / 0.299	1	0.0833333333333333
hsa-miR-200c-3p ELAVL1 OSR1	2.54e-08 / 0.000182	0.771 / 0.899	0.299 / 0.717	0.495 / 0.836	0.206 / 0.705	0.435 / 0.7	0.937 / 0.975	1	0.142857142857143
hsa-miR-20a-5p ELAVL1 TMEM200C	2.64e-08 / 0.000183	0.97 / 0.988	0.129 / 0.543	0.113 / 0.514	0.0865 / 0.557	0.385 / 0.661	0.487 / 0.73	1	0.1
hsa-miR-20a-5p CPSF1 LAPTM4A	2.69e-08 / 0.000183	0.403 / 0.662	0.145 / 0.566	0.574 / 0.873	0.845 / 0.972	0.151 / 0.41	3.48e-05 / 0.00194	1	0.166666666666667
hsa-miR-93-5p CPSF3 SKI	3.48e-08 / 0.000231	0.147 / 0.385	0.583 / 0.872	0.414 / 0.792	0.236 / 0.73	0.22 / 0.499	0.0249 / 0.142	1	0.166666666666667
hsa-let-7i-5p CELF2 KCTD10	4e-08 / 0.000259	0.706 / 0.865	0.00348 / 0.138	0.343 / 0.748	0.0459 / 0.466	0.921 / 0.97	0.000528 / 0.012	1	0.5
hsa-miR-20a-5p QKI TP53INP1	4.29e-08 / 0.000272	0.435 / 0.687	0.291 / 0.711	0.405 / 0.786	0.349 / 0.805	0.23 / 0.511	0.933 / 0.974	1	0.142857142857143
hsa-miR-93-5p ELAVL1 TMBIM6	4.78e-08 / 0.000296	0.546 / 0.767	0.735 / 0.929	0.442 / 0.809	0.357 / 0.809	0.268 / 0.553	0.0951 / 0.309	1	0.0126582278481013
hsa-miR-148a-3p CELF2 LRP8	4.92e-08 / 0.000297	0.0401 / 0.18	0.645 / 0.898	0.537 / 0.856	0.54 / 0.889	0.555 / 0.784	0.0715 / 0.262	1	0.25
hsa-miR-181d-5p IGF2BP3 SLC35F1	7.4e-08 / 0.000437	0.442 / 0.693	0.413 / 0.788	0.761 / 0.94	0.757 / 0.952	0.208 / 0.485	0.241 / 0.513	1	0.027027027027027
hsa-miR-320c CPSF6 FRMPD4	7.72e-08 / 0.000447	0.0802 / 0.272	NA	NA	0.281 / 0.762	0.0651 / 0.256	NA	1	0.25
hsa-miR-532-3p CSTF2T WAC	8e-08 / 0.000454	0.153 / 0.395	0.46 / 0.814	0.472 / 0.825	0.104 / 0.586	0.0556 / 0.233	0.52 / 0.754	1	0.0196078431372549
hsa-miR-130a-3p LIN28A TSHZ1	8.5e-08 / 0.000472	NA	NA	NA	NA	NA	NA	1	0.25
hsa-miR-98-5p ELAVL1 GPR63	8.78e-08 / 0.000474	0.928 / 0.971	NA	0.675 / 0.912	0.146 / 0.644	0.147 / 0.404	0.282 / 0.557	1	0.024390243902439
hsa-miR-135b-5p RBM47 ZRANB2	9.01e-08 / 0.000474	0.655 / 0.836	0.0842 / 0.47	0.839 / 0.961	0.912 / 0.986	0.673 / 0.854	0.000599 / 0.0131	1	0.0833333333333333
hsa-miR-141-3p FAM120A IGF2BP1	9.07e-08 / 0.000474	0.691 / 0.857	0.907 / 0.978	0.0162 / 0.24	0.831 / 0.969	NA	NA	1	0.0140845070422535
hsa-miR-19a-3p RBM15 AFF1	9.35e-08 / 0.000474	0.776 / 0.901	0.639 / 0.895	0.399 / 0.783	0.152 / 0.651	0.39 / 0.665	0.000539 / 0.0122	1	0.0909090909090909
hsa-miR-182-5p IGF2BP2 IGF2BP1	9.55e-08 / 0.000474	0.242 / 0.507	0.851 / 0.963	0.423 / 0.797	0.786 / 0.959	NA	NA	1	0.0285714285714286
hsa-miR-30e-5p SLTM SLC22A23	9.68e-08 / 0.000474	0.606 / 0.806	0.767 / 0.939	0.309 / 0.724	0.586 / 0.905	0.284 / 0.57	0.00021 / 0.00657	1	0.333333333333333
hsa-miR-485-3p TARDBP GRID1	9.75e-08 / 0.000474	0.413 / 0.67	0.842 / 0.96	0.32 / 0.731	0.00875 / 0.282	0.0478 / 0.214	0.649 / 0.834	1	0.0769230769230769
hsa-miR-301a-3p LIN28A TSHZ1	1e-07 / 0.000478	NA	NA	NA	NA	NA	NA	1	0.25
hsa-miR-30b-5p DDX3X HOXA11	1.07e-07 / 0.000503	0.973 / 0.989	NA	NA	0.648 / 0.924	0.212 / 0.49	0.858 / 0.941	1	0.0357142857142857
hsa-miR-17-5p CPSF3 SKI	1.16e-07 / 0.000534	0.971 / 0.988	0.468 / 0.819	0.0436 / 0.36	0.17 / 0.671	0.689 / 0.862	0.000123 / 0.00458	1	0.166666666666667
hsa-miR-93-5p ELAVL1 SKI	1.31e-07 / 0.000595	0.155 / 0.398	0.0418 / 0.367	0.99 / 0.998	0.602 / 0.91	0.000513 / 0.0107	0.947 / 0.979	1	0.0102040816326531
hsa-miR-17-5p QKI TP53INP1	1.39e-07 / 0.000616	0.906 / 0.962	0.472 / 0.821	0.616 / 0.89	0.102 / 0.583	0.412 / 0.683	0.708 / 0.867	1	0.142857142857143
hsa-miR-20a-5p IGF2BP2 SLC36A1	1.4e-07 / 0.000616	0.873 / 0.947	0.744 / 0.932	0.489 / 0.833	0.291 / 0.769	0.0661 / 0.258	0.0187 / 0.119	1	0.125
hsa-miR-146a-5p IGF2BP3 KCTD15	1.49e-07 / 0.000643	0.368 / 0.632	0.304 / 0.721	0.278 / 0.699	0.457 / 0.856	8.14e-06 / 0.000455	0.424 / 0.683	1	0.0333333333333333
hsa-miR-93-5p ELAVL1 KLHL15	1.52e-07 / 0.000648	0.361 / 0.626	0.0273 / 0.313	0.334 / 0.741	0.21 / 0.708	0.002 / 0.0277	0.202 / 0.468	1	0.00671140939597315
hsa-miR-96-5p IGF2BP2 IGF2BP1	1.62e-07 / 0.000679	0.85 / 0.936	0.459 / 0.813	0.602 / 0.885	0.379 / 0.822	NA	NA	1	0.0294117647058824
hsa-miR-196b-5p IGF2BP2 SDCBP	1.78e-07 / 0.000732	0.629 / 0.82	0.0242 / 0.299	0.348 / 0.751	0.0592 / 0.502	0.0439 / 0.203	0.329 / 0.603	1	0.125
hsa-miR-92a-3p FIP1L1 BAZ2A	2.01e-07 / 0.000815	0.387 / 0.648	0.0979 / 0.495	0.153 / 0.573	0.263 / 0.749	0.886 / 0.955	0.961 / 0.985	1	0.0833333333333333
hsa-miR-485-3p TARDBP SEPT11	2.33e-07 / 0.000934	0.269 / 0.536	0.424 / 0.794	0.876 / 0.971	0.0115 / 0.307	0.804 / 0.92	0.887 / 0.954	1	0.0116279069767442
hsa-miR-33a-5p LIN28A TSHZ1	2.46e-07 / 0.000969	NA	NA	NA	NA	NA	NA	1	0.5
hsa-miR-200b-3p IGF2BP3 ESRP1	2.5e-07 / 0.000972	0.179 / 0.43	0.287 / 0.707	0.000364 / 0.0374	0.000783 / 0.126	0.688 / 0.862	0.0232 / 0.136	1	0.5
hsa-let-7e-5p IGF2BP2 PXDN	2.68e-07 / 0.00103	0.494 / 0.732	0.313 / 0.728	0.619 / 0.891	0.396 / 0.83	0.165 / 0.429	0.261 / 0.534	1	0.166666666666667
hsa-miR-19b-3p RBM15 AFF1	2.73e-07 / 0.00103	0.783 / 0.904	0.713 / 0.921	0.127 / 0.536	0.189 / 0.69	0.076 / 0.279	1.33e-05 / 0.000995	1	0.0909090909090909
hsa-miR-149-5p CPSF6 DGCR8	2.77e-07 / 0.00103	0.0324 / 0.158	0.259 / 0.685	0.661 / 0.907	0.0804 / 0.545	0.108 / 0.34	0.0828 / 0.285	1	0.0263157894736842
hsa-miR-9-5p CPSF6 EPHA7	3.14e-07 / 0.00115	0.54 / 0.763	NA	0.139 / 0.554	0.00272 / 0.189	0.926 / 0.972	0.325 / 0.599	1	0.0555555555555556
hsa-miR-502-3p CSTF2T ANP32E	3.18e-07 / 0.00115	0.00128 / 0.019	0.644 / 0.897	0.052 / 0.384	0.267 / 0.752	0.00394 / 0.0439	0.169 / 0.425	1	0.027027027027027
hsa-miR-93-5p YTHDF2 TADA2B	3.28e-07 / 0.00116	0.00107 / 0.0168	0.00335 / 0.136	0.373 / 0.767	0.74 / 0.948	0.206 / 0.483	0.535 / 0.764	1	0.0434782608695652
hsa-miR-27a-3p IGF2BP1 HIC2	3.29e-07 / 0.00116	0.617 / 0.813	0.807 / 0.951	0.0316 / 0.316	0.0526 / 0.485	NA	NA	1	0.0333333333333333
hsa-let-7d-5p IGF2BP2 TNFSF9	3.57e-07 / 0.00125	0.0219 / 0.124	0.575 / 0.869	0.157 / 0.578	0.662 / 0.928	0.0345 / 0.176	0.031 / 0.161	1	0.142857142857143
hsa-let-7c-5p IGF2BP2 KCMF1	3.79e-07 / 0.00129	0.0632 / 0.237	0.154 / 0.577	0.283 / 0.704	0.376 / 0.82	0.452 / 0.714	0.831 / 0.928	1	0.0625
hsa-miR-20a-5p CPSF3 SKI	3.8e-07 / 0.00129	0.938 / 0.975	0.59 / 0.875	0.0731 / 0.438	0.153 / 0.651	0.708 / 0.873	0.0284 / 0.153	1	0.166666666666667
hsa-miR-130a-3p TIA1 TIMP2	4.31e-07 / 0.00144	0.313 / 0.581	0.777 / 0.942	0.683 / 0.915	0.0263 / 0.396	0.000139 / 0.00412	0.000756 / 0.0153	1	0.0476190476190476
hsa-miR-106b-5p YTHDF2 TADA2B	4.35e-07 / 0.00144	0.94 / 0.976	0.0133 / 0.238	0.172 / 0.596	0.197 / 0.697	0.257 / 0.542	0.056 / 0.228	1	0.0434782608695652
hsa-miR-188-5p ATXN2 UBE2J1	4.5e-07 / 0.00147	0.000119 / 0.00353	0.166 / 0.591	0.528 / 0.852	0.559 / 0.896	0.152 / 0.41	0.572 / 0.788	1	0.0178571428571429
hsa-miR-130a-3p TIA1 TGFBR2	4.59e-07 / 0.00147	0.647 / 0.831	0.0702 / 0.441	0.722 / 0.927	0.0389 / 0.445	0.00015 / 0.00436	0.203 / 0.469	1	0.0476190476190476
hsa-miR-106b-5p ELAVL1 NFIB	4.59e-07 / 0.00147	0.618 / 0.814	0.12 / 0.531	0.794 / 0.949	0.0065 / 0.256	0.664 / 0.849	0.22 / 0.489	2	0.0133333333333333
hsa-miR-96-5p ELAVL1 AEBP2	5.15e-07 / 0.00163	0.718 / 0.872	0.801 / 0.949	0.839 / 0.961	0.195 / 0.696	0.0522 / 0.225	0.552 / 0.775	1	0.0172413793103448
hsa-miR-106a-5p UPF1 FOXQ1	5.54e-07 / 0.00173	0.97 / 0.988	0.483 / 0.826	0.468 / 0.823	0.41 / 0.837	0.562 / 0.789	0.676 / 0.85	1	0.0833333333333333
hsa-miR-152-3p ELAVL1 ADAM17	5.64e-07 / 0.00173	0.178 / 0.428	0.0898 / 0.481	0.047 / 0.37	0.294 / 0.771	0.000115 / 0.00356	0.983 / 0.994	1	0.05
hsa-miR-106a-5p ELAVL1 CDK6	5.66e-07 / 0.00173	0.577 / 0.788	0.931 / 0.985	0.00245 / 0.101	0.893 / 0.981	0.584 / 0.802	0.841 / 0.933	1	0.00518134715025907
hsa-miR-106b-5p ELAVL1 CNOT7	5.96e-07 / 0.00179	0.882 / 0.951	0.173 / 0.6	0.117 / 0.522	0.702 / 0.938	0.204 / 0.48	0.947 / 0.979	1	0.0144927536231884
hsa-miR-181d-5p CPSF6 ZNF536	5.98e-07 / 0.00179	NA	NA	NA	NA	0.537 / 0.772	0.332 / 0.605	1	0.333333333333333
hsa-miR-92a-3p ELAVL1 EBAG9	6.34e-07 / 0.00186	0.814 / 0.919	0.339 / 0.745	0.326 / 0.736	0.237 / 0.731	0.547 / 0.779	0.378 / 0.645	1	0.0909090909090909
hsa-miR-93-5p UPF1 AP3D1	6.36e-07 / 0.00186	0.047 / 0.199	0.23 / 0.66	0.334 / 0.741	0.0676 / 0.519	0.512 / 0.756	0.224 / 0.494	1	0.024390243902439
hsa-miR-26a-5p FIP1L1 MATR3	6.54e-07 / 0.00189	0.938 / 0.975	0.465 / 0.817	0.63 / 0.896	0.207 / 0.706	0.000151 / 0.00439	0.748 / 0.889	1	0.0384615384615385
hsa-miR-30e-5p TIA1 NRIP1	6.6e-07 / 0.00189	0.609 / 0.808	0.201 / 0.631	0.199 / 0.626	0.942 / 0.991	0.626 / 0.827	0.161 / 0.414	1	0.166666666666667
hsa-miR-379-3p IGF2BP3 SOX12	6.65e-07 / 0.00189	NA	0.588 / 0.875	0.0107 / 0.202	0.897 / 0.982	0.371 / 0.649	NA	1	0.05
hsa-miR-411-3p CAPRIN1 RPE	6.79e-07 / 0.0019	NA	0.773 / 0.94	0.535 / 0.856	0.792 / 0.961	0.0307 / 0.165	NA	1	0.125
hsa-miR-485-3p TARDBP SNAI2	7.36e-07 / 0.00202	0.0451 / 0.194	0.799 / 0.949	0.354 / 0.755	0.464 / 0.859	0.168 / 0.433	0.17 / 0.426	1	0.142857142857143
hsa-miR-23b-3p TARDBP MRC2	7.36e-07 / 0.00202	0.0689 / 0.249	0.364 / 0.76	0.949 / 0.989	0.208 / 0.706	0.000712 / 0.0135	0.894 / 0.957	1	0.2
hsa-miR-93-5p ELAVL1 CNOT7	7.43e-07 / 0.00202	0.363 / 0.627	0.0274 / 0.313	0.65 / 0.903	0.174 / 0.675	0.267 / 0.552	0.0209 / 0.127	1	0.0144927536231884
hsa-miR-33a-5p TARDBP HNRNPA2B1	0.788 / 0.951	1.69e-24 / 4.41e-19	0.6 / 0.88	0.149 / 0.568	0.0529 / 0.486	0.33 / 0.613	0.00142 / 0.0231	1	0.0161290322580645
hsa-miR-93-5p TARDBP CCNT2	0.0391 / 0.383	2.6e-22 / 3.39e-17	0.498 / 0.834	0.535 / 0.856	0.642 / 0.922	0.21 / 0.487	0.151 / 0.4	1	0.0147058823529412
hsa-miR-33a-5p U2AF2 TMED7	0.254 / 0.702	1.75e-21 / 1.52e-16	0.0207 / 0.282	0.761 / 0.94	0.979 / 0.997	0.9 / 0.961	0.0467 / 0.206	1	0.0344827586206897
hsa-miR-26b-5p TARDBP ZNF217	0.33 / 0.757	5.28e-21 / 3.44e-16	0.00116 / 0.0874	0.983 / 0.996	0.831 / 0.969	0.528 / 0.767	0.0112 / 0.0869	1	0.0714285714285714
hsa-miR-141-3p TARDBP CCNT2	0.188 / 0.642	9.67e-21 / 5.05e-16	0.598 / 0.879	0.0522 / 0.385	0.933 / 0.989	0.133 / 0.382	0.000268 / 0.00772	1	0.0147058823529412
hsa-miR-154-5p CSTF2 ADNP	0.818 / 0.96	1.22e-20 / 5.29e-16	0.00259 / 0.123	0.356 / 0.756	0.827 / 0.968	0.00893 / 0.0756	0.355 / 0.625	1	0.032258064516129
hsa-miR-144-3p ZC3H7B USP6NL	0.0128 / 0.257	4.65e-20 / 1.52e-15	0.501 / 0.835	0.578 / 0.875	0.0814 / 0.547	0.0733 / 0.274	0.658 / 0.84	1	0.0357142857142857
hsa-miR-149-5p TARDBP RNF138	0.265 / 0.712	4.66e-20 / 1.52e-15	0.834 / 0.958	0.889 / 0.974	0.127 / 0.618	0.772 / 0.905	0.912 / 0.964	1	0.0192307692307692
hsa-miR-26a-5p FMR1 ZNF217	0.582 / 0.884	7.15e-20 / 1.74e-15	0.258 / 0.684	0.147 / 0.566	0.31 / 0.782	0.0155 / 0.107	0.775 / 0.902	1	0.0416666666666667
hsa-miR-33b-5p CSTF2T CRK	0.597 / 0.89	7.23e-20 / 1.74e-15	0.093 / 0.486	0.37 / 0.765	0.483 / 0.867	1.47e-06 / 0.000116	0.0824 / 0.284	1	0.0227272727272727
hsa-miR-103a-3p CSTF2 ADNP	0.347 / 0.768	7.67e-20 / 1.74e-15	0.193 / 0.622	0.891 / 0.975	0.412 / 0.838	0.0946 / 0.316	0.0529 / 0.221	1	0.032258064516129
hsa-miR-17-5p TARDBP CCNT2	0.114 / 0.551	8.01e-20 / 1.74e-15	0.665 / 0.905	0.00443 / 0.135	0.891 / 0.981	0.0598 / 0.244	0.754 / 0.891	1	0.0147058823529412
hsa-miR-20a-5p TARDBP CCNT2	0.0476 / 0.41	1.98e-19 / 3.97e-15	0.62 / 0.888	0.0348 / 0.329	0.901 / 0.983	0.0679 / 0.262	0.283 / 0.558	1	0.0147058823529412
hsa-miR-145-5p ATXN2 ADNP	0.898 / 0.979	4.13e-19 / 7.71e-15	0.749 / 0.933	0.997 / 0.999	0.817 / 0.966	1.39e-09 / 3.32e-07	0.218 / 0.487	1	0.0172413793103448
hsa-miR-335-5p TARDBP CRKL	0.436 / 0.818	1.05e-18 / 1.83e-14	0.0705 / 0.442	0.649 / 0.903	0.842 / 0.971	0.567 / 0.792	0.79 / 0.909	1	0.0188679245283019
hsa-miR-125b-5p TARDBP INO80D	0.591 / 0.887	2.44e-18 / 3.98e-14	0.0959 / 0.491	0.000783 / 0.0566	0.93 / 0.989	0.35 / 0.631	0.547 / 0.772	1	0.0123456790123457
hsa-miR-199b-5p CSTF2 INTS8	0.893 / 0.977	4.71e-18 / 7.22e-14	0.23 / 0.66	0.512 / 0.845	0.674 / 0.931	0.233 / 0.514	3.02e-05 / 0.00176	1	0.1
hsa-miR-224-5p TARDBP PPIL4	0.578 / 0.882	4.98e-18 / 7.22e-14	0.757 / 0.936	0.889 / 0.974	0.27 / 0.754	0.0451 / 0.206	0.00107 / 0.0192	1	0.0625
hsa-miR-205-5p CSTF2 SLC35A1	0.708 / 0.927	6.13e-18 / 8.42e-14	NA	0.997 / 0.999	0.07 / 0.525	0.198 / 0.472	0.289 / 0.564	1	0.125
hsa-miR-141-3p TARDBP JMJD1C	0.597 / 0.89	6.69e-18 / 8.49e-14	0.39 / 0.776	0.342 / 0.747	0.391 / 0.828	0.667 / 0.851	0.000188 / 0.0061	1	0.142857142857143
hsa-miR-15b-5p TARDBP PPIL4	0.574 / 0.881	6.83e-18 / 8.49e-14	0.000162 / 0.0386	0.27 / 0.693	0.738 / 0.947	0.638 / 0.834	0.00849 / 0.073	1	0.0625
hsa-miR-33a-5p CSTF2T CRK	0.783 / 0.95	1.22e-17 / 1.39e-13	0.709 / 0.92	0.648 / 0.903	0.764 / 0.954	7.56e-11 / 2.88e-08	0.013 / 0.0954	1	0.0227272727272727
hsa-miR-93-5p CSTF2 CCNT2	0.121 / 0.561	1.23e-17 / 1.39e-13	0.109 / 0.513	0.229 / 0.656	0.738 / 0.947	0.498 / 0.746	0.733 / 0.88	1	0.0188679245283019
hsa-miR-493-5p ZC3H7B ADNP	0.836 / 0.964	1.53e-17 / 1.66e-13	0.93 / 0.985	0.73 / 0.93	0.295 / 0.772	0.0673 / 0.26	0.167 / 0.422	1	0.025
hsa-miR-30d-5p TARDBP OTUD4	0.192 / 0.646	2.32e-17 / 2.42e-13	0.655 / 0.901	0.474 / 0.826	0.791 / 0.961	0.709 / 0.873	3.22e-05 / 0.00184	1	0.0434782608695652
hsa-miR-454-3p FIP1L1 ZNF217	0.395 / 0.796	3.58e-17 / 3.59e-13	0.252 / 0.679	0.271 / 0.694	0.0825 / 0.549	0.0781 / 0.284	0.00028 / 0.00795	1	0.2
hsa-miR-340-5p PTBP1 GTF3C2	0.696 / 0.923	3.85e-17 / 3.72e-13	0.116 / 0.524	0.762 / 0.94	0.934 / 0.989	0.869 / 0.948	0.00647 / 0.0614	1	0.111111111111111
hsa-miR-141-3p TARDBP OXSR1	0.949 / 0.99	5.64e-17 / 5.26e-13	0.863 / 0.966	0.0856 / 0.465	0.925 / 0.988	0.849 / 0.94	0.000809 / 0.016	1	0.0294117647058824
hsa-miR-26b-5p ATXN2 GTF3C2	0.11 / 0.545	1.35e-16 / 1.21e-12	0.997 / 0.999	0.219 / 0.647	0.208 / 0.707	0.739 / 0.888	0.42 / 0.68	1	0.05
hsa-miR-199b-5p ZC3H7B MAP4K3	0.969 / 0.994	1.46e-16 / 1.27e-12	0.0795 / 0.46	0.357 / 0.757	0.213 / 0.711	0.0242 / 0.142	0.00913 / 0.0764	1	0.125
hsa-miR-144-3p ZC3H7B NEK7	0.129 / 0.573	1.55e-16 / 1.31e-12	0.208 / 0.639	0.889 / 0.974	0.0876 / 0.559	0.115 / 0.352	0.169 / 0.425	1	0.0161290322580645
hsa-miR-339-5p ATXN2 AKAP10	0.725 / 0.933	1.61e-16 / 1.31e-12	0.124 / 0.537	0.169 / 0.592	0.552 / 0.893	0.00274 / 0.0343	0.58 / 0.793	1	0.05
hsa-miR-141-3p ZC3H7B ZFR	0.451 / 0.826	2.63e-16 / 2.08e-12	0.246 / 0.674	0.131 / 0.542	0.0193 / 0.363	0.599 / 0.811	0.776 / 0.903	2	0.0769230769230769
hsa-miR-145-5p FMR1 CRKL	0.041 / 0.389	2.96e-16 / 2.27e-12	0.513 / 0.841	0.512 / 0.844	0.689 / 0.935	3.47e-12 / 2.2e-09	0.0517 / 0.218	1	0.010989010989011
hsa-miR-30d-5p U2AF2 PHF6	0.948 / 0.989	4.4e-16 / 3.28e-12	0.445 / 0.806	0.63 / 0.895	0.372 / 0.818	0.00952 / 0.0786	0.00471 / 0.0503	1	0.0909090909090909
hsa-miR-340-5p PUM2 DHX35	0.00738 / 0.207	5.02e-16 / 3.64e-12	0.00469 / 0.157	0.507 / 0.842	0.0182 / 0.357	0.127 / 0.372	9.62e-05 / 0.00387	1	0.25
hsa-miR-155-5p RBM47 TMEM33	0.345 / 0.767	5.83e-16 / 4.11e-12	0.369 / 0.763	0.0593 / 0.404	0.722 / 0.943	0.0763 / 0.28	0.17 / 0.426	1	0.0153846153846154
hsa-miR-877-5p TARDBP CBL	0.687 / 0.92	7.5e-16 / 5.16e-12	0.156 / 0.578	0.365 / 0.762	0.0583 / 0.499	NA	0.341 / 0.613	1	0.00934579439252336
hsa-miR-374a-5p ZC3H7B ADNP	0.429 / 0.814	8.53e-16 / 5.71e-12	0.000111 / 0.032	0.638 / 0.899	0.531 / 0.886	0.000135 / 0.00404	0.0855 / 0.291	1	0.025
hsa-miR-23a-3p CSTF2T ADNP	0.968 / 0.994	9.13e-16 / 5.96e-12	0.792 / 0.946	0.0435 / 0.36	0.878 / 0.978	0.0642 / 0.254	0.0869 / 0.293	1	0.0294117647058824
hsa-miR-29c-3p CSTF2 ARFGEF2	0.00303 / 0.146	1.1e-15 / 6.93e-12	0.86 / 0.965	0.851 / 0.964	0.548 / 0.892	0.948 / 0.98	0.0146 / 0.102	1	0.0384615384615385
hsa-miR-200c-3p U2AF2 FBXO22	0.814 / 0.959	1.12e-15 / 6.93e-12	0.00688 / 0.184	0.928 / 0.984	0.36 / 0.811	0.309 / 0.594	0.0299 / 0.158	1	0.0222222222222222
hsa-miR-374a-5p CSTF2 TOR1AIP1	0.373 / 0.783	1.17e-15 / 7.11e-12	0.861 / 0.966	0.627 / 0.894	0.0782 / 0.541	0.317 / 0.602	0.00733 / 0.0663	1	0.0625
hsa-miR-340-5p EIF3G SETD1A	0.499 / 0.849	1.34e-15 / 7.93e-12	0.805 / 0.95	0.439 / 0.807	0.0558 / 0.493	0.582 / 0.801	0.557 / 0.778	1	0.333333333333333
hsa-miR-374a-5p ZC3H7B C3orf58	0.113 / 0.549	1.84e-15 / 1.06e-11	0.14 / 0.558	0.728 / 0.929	0.45 / 0.854	0.173 / 0.439	0.167 / 0.422	1	0.0285714285714286
hsa-miR-493-5p FMR1 ADNP	0.205 / 0.659	1.93e-15 / 1.09e-11	0.0283 / 0.317	0.083 / 0.459	0.113 / 0.6	4.36e-09 / 8.87e-07	0.795 / 0.912	1	0.0175438596491228
hsa-miR-98-5p CSTF2 CCNT2	0.237 / 0.688	1.99e-15 / 1.11e-11	0.937 / 0.986	0.74 / 0.933	0.432 / 0.847	0.327 / 0.611	8.35e-10 / 8e-07	1	0.0188679245283019
hsa-miR-363-3p CSTF2T AKAP10	0.473 / 0.837	2.13e-15 / 1.16e-11	0.00103 / 0.0833	0.834 / 0.96	0.0955 / 0.572	0.00277 / 0.0346	0.0331 / 0.168	1	0.037037037037037
hsa-miR-154-5p PUM2 ADNP	0.226 / 0.678	2.17e-15 / 1.16e-11	0.00641 / 0.179	0.88 / 0.972	0.184 / 0.685	0.00682 / 0.0634	0.0883 / 0.296	1	0.05
hsa-miR-149-5p NUDT21 SAMD1	0.441 / 0.821	2.69e-15 / 1.4e-11	0.221 / 0.651	0.415 / 0.792	0.31 / 0.782	0.983 / 0.994	0.000779 / 0.0156	1	0.5
hsa-miR-26b-5p TARDBP MDN1	0.128 / 0.571	3.07e-15 / 1.57e-11	0.0638 / 0.426	0.826 / 0.958	0.0607 / 0.504	0.316 / 0.601	0.0633 / 0.245	1	0.0526315789473684
hsa-miR-144-3p CSTF2 NEK7	0.755 / 0.942	3.51e-15 / 1.76e-11	0.822 / 0.955	0.386 / 0.775	0.693 / 0.936	0.29 / 0.576	0.87 / 0.946	1	0.0416666666666667
hsa-miR-330-5p DDX24 LASP1	0.0915 / 0.511	3.7e-15 / 1.8e-11	0.32 / 0.733	0.206 / 0.634	0.184 / 0.686	0.326 / 0.609	0.124 / 0.357	1	0.333333333333333
hsa-miR-374a-5p CSTF2 SLC35A3	0.119 / 0.558	3.72e-15 / 1.8e-11	0.221 / 0.651	0.34 / 0.746	0.894 / 0.982	0.267 / 0.552	0.311 / 0.586	1	0.0161290322580645
hsa-miR-20a-5p YTHDF2 USP3	1.02e-05 / 0.00889	3.98e-15 / 1.89e-11	0.412 / 0.788	0.0733 / 0.438	0.816 / 0.966	0.0152 / 0.106	0.28 / 0.555	1	0.111111111111111
hsa-miR-200c-3p TARDBP RHOT1	0.312 / 0.745	4.18e-15 / 1.95e-11	0.294 / 0.713	0.915 / 0.981	0.361 / 0.812	0.824 / 0.93	0.0408 / 0.19	1	0.1
hsa-miR-145-5p SMNDC1 PHRF1	0.272 / 0.717	4.82e-15 / 2.21e-11	0.166 / 0.592	0.327 / 0.737	0.311 / 0.783	4.84e-07 / 4.68e-05	0.13 / 0.367	1	0.111111111111111
hsa-miR-454-3p CSTF2 PIKFYVE	0.331 / 0.758	5.46e-15 / 2.46e-11	4.07e-05 / 0.0193	0.562 / 0.868	0.775 / 0.956	0.0908 / 0.309	0.907 / 0.962	1	0.0625
hsa-miR-145-5p FUBP3 CRKL	0.917 / 0.983	6.19e-15 / 2.74e-11	0.0243 / 0.299	0.888 / 0.974	0.0158 / 0.341	0.0388 / 0.189	0.822 / 0.925	1	0.0625
hsa-miR-141-3p TARDBP ZFR	0.274 / 0.718	6.64e-15 / 2.89e-11	0.792 / 0.947	0.237 / 0.664	0.907 / 0.985	0.688 / 0.861	0.000769 / 0.0154	1	0.0333333333333333
hsa-miR-145-5p FIP1L1 ADNP	0.269 / 0.715	6.84e-15 / 2.93e-11	0.94 / 0.987	0.816 / 0.955	0.00675 / 0.259	5.59e-11 / 2.23e-08	0.141 / 0.385	1	0.037037037037037
hsa-miR-148b-3p YTHDF3 RAB35	0.733 / 0.935	7.2e-15 / 3.03e-11	0.0718 / 0.444	0.0122 / 0.213	0.22 / 0.717	0.644 / 0.838	0.246 / 0.519	1	0.142857142857143
hsa-miR-26a-5p TARDBP ZNF217	0.642 / 0.906	8.12e-15 / 3.36e-11	0.00455 / 0.155	0.00133 / 0.0744	0.935 / 0.99	0.661 / 0.847	0.307 / 0.582	1	0.0714285714285714
hsa-miR-33a-5p UPF1 TMED7	0.225 / 0.677	8.27e-15 / 3.37e-11	0.0381 / 0.355	0.731 / 0.931	0.199 / 0.699	0.00891 / 0.0755	0.249 / 0.522	1	0.0256410256410256
hsa-miR-93-5p CSTF2 RAB12	0.616 / 0.897	8.65e-15 / 3.48e-11	0.572 / 0.867	0.751 / 0.937	0.215 / 0.713	0.00712 / 0.0652	0.000142 / 0.00507	1	0.0909090909090909
hsa-miR-30d-5p TARDBP ZDHHC17	0.597 / 0.89	1.04e-14 / 4.13e-11	0.502 / 0.835	0.984 / 0.997	0.492 / 0.871	0.652 / 0.842	0.00176 / 0.0266	1	0.0285714285714286
hsa-miR-30b-5p CSTF2 ADAM10	0.362 / 0.778	1.09e-14 / 4.24e-11	0.116 / 0.524	0.683 / 0.915	0.234 / 0.729	0.54 / 0.775	0.621 / 0.818	1	0.0285714285714286
hsa-miR-200c-3p U2AF2 PHF6	0.494 / 0.846	1.16e-14 / 4.41e-11	0.714 / 0.922	0.958 / 0.991	0.576 / 0.902	0.139 / 0.391	0.000101 / 0.004	1	0.0833333333333333
hsa-miR-874-3p GRSF1 ESRRA	0.592 / 0.888	1.17e-14 / 4.41e-11	0.442 / 0.805	0.622 / 0.892	0.421 / 0.842	0.49 / 0.741	3.1e-15 / 3.46e-11	1	0.2
hsa-miR-409-3p CSTF2 UBE2N	0.788 / 0.951	1.18e-14 / 4.41e-11	0.892 / 0.974	0.385 / 0.775	0.078 / 0.541	0.0955 / 0.318	0.00853 / 0.0732	1	0.0227272727272727
hsa-miR-335-5p TARDBP RSRC2	0.187 / 0.641	1.34e-14 / 4.94e-11	0.0628 / 0.423	0.317 / 0.73	0.0542 / 0.488	0.273 / 0.558	0.000177 / 0.00586	1	0.05
hsa-miR-92b-3p TARDBP AKAP10	0.0454 / 0.403	1.54e-14 / 5.59e-11	0.153 / 0.575	0.0891 / 0.472	0.156 / 0.656	0.341 / 0.623	1.18e-05 / 0.000917	1	0.0833333333333333
hsa-miR-26a-5p TARDBP CHORDC1	0.398 / 0.798	1.75e-14 / 6.24e-11	0.288 / 0.709	0.736 / 0.932	0.0653 / 0.515	0.173 / 0.439	0.00127 / 0.0215	1	0.0769230769230769
hsa-miR-148b-3p UPF1 FLOT2	0.753 / 0.941	1.83e-14 / 6.45e-11	0.78 / 0.942	0.26 / 0.684	0.962 / 0.994	0.443 / 0.707	0.187 / 0.449	1	0.024390243902439
hsa-miR-339-5p EIF3G MAP3K10	0.718 / 0.931	2.04e-14 / 7.1e-11	0.421 / 0.793	0.0956 / 0.485	0.531 / 0.885	1.23e-12 / 9.23e-10	0.122 / 0.356	1	0.333333333333333
hsa-miR-454-3p CSTF2 MIER1	0.835 / 0.964	2.11e-14 / 7.24e-11	0.0874 / 0.476	0.838 / 0.961	0.534 / 0.886	7.8e-05 / 0.00264	0.822 / 0.925	2	0.0425531914893617
hsa-miR-30d-5p U2AF2 RAP2C	0.636 / 0.904	2.44e-14 / 8.28e-11	0.748 / 0.933	0.124 / 0.532	0.214 / 0.711	0.0125 / 0.0939	0.0376 / 0.181	1	0.142857142857143
hsa-miR-495-3p PTBP1 MINK1	0.785 / 0.95	2.69e-14 / 8.99e-11	0.314 / 0.728	0.668 / 0.91	0.849 / 0.973	0.00174 / 0.0252	0.0346 / 0.173	1	0.142857142857143
hsa-miR-204-5p MOV10 NOTCH2	0.512 / 0.854	3.05e-14 / 1.01e-10	0.658 / 0.902	0.398 / 0.783	0.435 / 0.848	0.689 / 0.862	0.342 / 0.614	1	0.0108695652173913
hsa-let-7g-5p U2AF2 QARS	0.549 / 0.87	3.11e-14 / 1.01e-10	0.013 / 0.236	0.553 / 0.864	0.313 / 0.784	0.00939 / 0.078	0.986 / 0.995	1	0.5
hsa-miR-26b-5p TARDBP CHORDC1	0.0524 / 0.425	3.14e-14 / 1.01e-10	0.53 / 0.848	0.153 / 0.574	0.0538 / 0.488	0.00266 / 0.0336	0.307 / 0.582	1	0.0769230769230769
hsa-miR-200c-3p NUDT21 SECISBP2L	0.298 / 0.736	3.53e-14 / 1.12e-10	0.821 / 0.955	0.191 / 0.618	0.715 / 0.941	0.641 / 0.836	3.05e-09 / 2.13e-06	1	0.0833333333333333
hsa-miR-154-5p ZC3H7B ADNP	0.784 / 0.95	3.92e-14 / 1.23e-10	0.124 / 0.537	0.169 / 0.593	0.842 / 0.971	0.132 / 0.381	0.696 / 0.861	1	0.025
hsa-miR-15b-5p TARDBP C16orf52	0.0241 / 0.322	4.04e-14 / 1.24e-10	0.0537 / 0.401	0.878 / 0.972	0.196 / 0.697	0.157 / 0.418	0.00214 / 0.0302	1	0.0434782608695652
hsa-miR-340-5p PUM2 CRKL	0.0228 / 0.315	4.05e-14 / 1.24e-10	0.235 / 0.665	0.779 / 0.945	0.782 / 0.958	0.0141 / 0.101	0.042 / 0.193	1	0.0909090909090909
hsa-miR-145-5p TARDBP GOPC	0.00925 / 0.226	4.66e-14 / 1.41e-10	0.753 / 0.934	0.0577 / 0.4	0.0658 / 0.516	0.0142 / 0.102	0.013 / 0.0953	1	0.0172413793103448
hsa-miR-429 ATXN2 TOR1AIP1	0.296 / 0.735	4.82e-14 / 1.45e-10	0.933 / 0.985	0.423 / 0.797	0.00158 / 0.158	0.295 / 0.581	0.823 / 0.925	1	0.0138888888888889
hsa-miR-92b-3p TARDBP RAD21	0.145 / 0.594	4.88e-14 / 1.45e-10	0.298 / 0.716	0.0373 / 0.338	0.994 / 0.999	0.447 / 0.71	2.36e-05 / 0.00149	1	0.0217391304347826
hsa-miR-363-3p ZC3H7B SAR1B	0.51 / 0.853	5.73e-14 / 1.68e-10	0.0697 / 0.44	0.346 / 0.749	0.282 / 0.762	0.0233 / 0.139	0.528 / 0.759	1	0.0175438596491228
hsa-miR-26b-5p CSTF2 OTUD4	0.923 / 0.984	5.9e-14 / 1.71e-10	0.152 / 0.574	0.203 / 0.631	0.827 / 0.968	0.0943 / 0.316	0.0579 / 0.233	1	0.166666666666667
hsa-miR-93-5p ZC3H7B PKN2	0.0122 / 0.252	6e-14 / 1.72e-10	0.00318 / 0.133	0.705 / 0.922	0.573 / 0.901	0.606 / 0.816	0.317 / 0.592	1	0.0263157894736842
hsa-miR-30b-5p CSTF2 TBC1D10B	0.568 / 0.878	6.43e-14 / 1.82e-10	0.688 / 0.913	0.0925 / 0.479	0.978 / 0.997	0.914 / 0.967	0.33 / 0.604	1	0.333333333333333
hsa-miR-141-3p PUM2 CBL	0.0126 / 0.255	6.47e-14 / 1.82e-10	0.871 / 0.968	0.897 / 0.976	0.0209 / 0.371	0.000575 / 0.0116	0.000234 / 0.00705	1	0.1
hsa-miR-29c-3p CSTF2 CCNT2	0.276 / 0.72	6.65e-14 / 1.85e-10	0.65 / 0.9	0.336 / 0.742	0.354 / 0.808	0.336 / 0.619	1.66e-05 / 0.00117	1	0.0188679245283019
hsa-miR-340-5p ZC3H7B UBE2D1	0.771 / 0.946	7.79e-14 / 2.14e-10	0.238 / 0.667	0.00211 / 0.0938	0.0764 / 0.538	0.6 / 0.812	0.00293 / 0.0371	1	0.0454545454545455
hsa-miR-29a-3p DHX30 TSPAN4	0.0181 / 0.291	8.14e-14 / 2.21e-10	0.254 / 0.681	3.12e-05 / 0.00907	0.0144 / 0.331	0.956 / 0.983	0.0517 / 0.218	1	0.333333333333333
hsa-miR-24-3p ZC3H7B BTAF1	0.212 / 0.665	8.84e-14 / 2.38e-10	0.507 / 0.837	0.142 / 0.558	0.323 / 0.79	0.153 / 0.412	0.619 / 0.817	1	0.0666666666666667
hsa-miR-20a-5p CSTF2 CCNT2	0.372 / 0.783	9.07e-14 / 2.41e-10	0.59 / 0.875	0.206 / 0.634	0.806 / 0.964	0.701 / 0.868	0.246 / 0.518	1	0.0188679245283019
hsa-miR-93-5p TARDBP TSC22D2	0.529 / 0.862	9.19e-14 / 2.42e-10	0.0532 / 0.4	0.9 / 0.977	0.145 / 0.642	0.487 / 0.739	0.674 / 0.849	1	0.0208333333333333
hsa-miR-340-5p TARDBP ZBTB43	0.429 / 0.814	1.01e-13 / 2.64e-10	0.000472 / 0.0602	0.183 / 0.609	0.939 / 0.99	0.0594 / 0.243	4.24e-05 / 0.00222	1	0.0454545454545455
hsa-miR-194-5p MOV10 FOXA1	0.00141 / 0.106	0.0348 / 0.165	8.57e-29 / 2.35e-23	0.804 / 0.952	0.00113 / 0.142	0.14 / 0.393	0.401 / 0.664	1	0.0714285714285714
hsa-miR-194-5p CSTF2T FOXA1	0.503 / 0.851	0.08 / 0.272	2.1e-12 / 2.88e-07	0.566 / 0.87	0.879 / 0.978	5.78e-06 / 0.000348	0.927 / 0.971	1	0.0666666666666667
hsa-miR-140-5p RBM47 TMEM123	0.208 / 0.662	0.0169 / 0.106	7.5e-11 / 6.85e-06	0.977 / 0.995	0.163 / 0.663	0.316 / 0.6	0.0911 / 0.301	1	0.012987012987013
hsa-miR-27a-3p EWSR1 GPAM	0.398 / 0.797	0.279 / 0.546	1.21e-10 / 8.27e-06	0.461 / 0.819	0.271 / 0.755	0.0801 / 0.288	0.967 / 0.987	1	0.142857142857143
hsa-miR-9-5p RBM47 CPEB4	0.764 / 0.944	0.0277 / 0.144	2.87e-10 / 1.5e-05	0.714 / 0.925	0.47 / 0.861	0.663 / 0.848	0.00325 / 0.0396	1	0.0217391304347826
hsa-miR-194-5p CSTF2 FOXA1	0.274 / 0.718	0.544 / 0.766	3.3e-10 / 1.5e-05	0.492 / 0.835	0.0217 / 0.374	0.00522 / 0.0531	0.342 / 0.614	1	0.5
hsa-miR-340-5p FMR1 TRPM7	0.269 / 0.715	0.727 / 0.876	2.17e-09 / 8.47e-05	0.318 / 0.73	0.694 / 0.936	0.524 / 0.764	0.00365 / 0.0427	1	0.333333333333333
hsa-miR-323a-3p IGF2BP1 CCND2	0.0416 / 0.391	0.83 / 0.927	2.92e-09 / 1e-04	7.09e-05 / 0.0148	0.392 / 0.828	NA	NA	1	0.00769230769230769
hsa-miR-218-5p MOV10 TOB1	0.568 / 0.878	0.836 / 0.93	4.02e-09 / 0.000122	0.319 / 0.731	0.00221 / 0.177	0.00242 / 0.0316	0.091 / 0.301	1	0.0714285714285714
hsa-miR-193b-3p ELAVL1 PTBP1	0.237 / 0.688	0.0726 / 0.257	4.78e-09 / 0.00013	0.869 / 0.969	0.397 / 0.83	0.556 / 0.785	0.64 / 0.829	1	0.0238095238095238
hsa-miR-122-5p CELF2 SLC1A5	NA	0.95 / 0.98	5.73e-09 / 0.00013	NA	NA	NA	NA	1	0.2
hsa-miR-340-5p FMR1 REV3L	0.474 / 0.837	0.0179 / 0.11	5.93e-09 / 0.00013	0.657 / 0.906	0.622 / 0.916	0.497 / 0.746	0.00999 / 0.0809	1	0.166666666666667
hsa-miR-493-5p IGF2BP1 SLC6A6	0.0154 / 0.274	0.000245 / 0.00592	6.19e-09 / 0.00013	0.0157 / 0.236	0.997 / 0.999	NA	NA	1	0.0588235294117647
hsa-miR-340-5p FMR1 KLHL15	0.336 / 0.761	0.572 / 0.785	8.1e-09 / 0.000159	0.738 / 0.933	0.193 / 0.695	0.363 / 0.643	0.00669 / 0.0627	1	0.00628930817610063
hsa-miR-653-5p CSTF2T TOR1A	0.306 / 0.741	0.517 / 0.748	9.39e-09 / 0.000169	0.735 / 0.932	0.698 / 0.937	0.00108 / 0.018	0.543 / 0.769	1	0.125
hsa-miR-181d-5p TARDBP SLC25A36	0.451 / 0.826	0.0161 / 0.102	9.89e-09 / 0.000169	0.205 / 0.634	0.643 / 0.922	0.93 / 0.973	5.93e-05 / 0.0028	1	0.0163934426229508
hsa-miR-27a-3p CPSF6 GPAM	0.823 / 0.961	0.314 / 0.582	1.24e-08 / 2e-04	0.0619 / 0.411	0.708 / 0.939	0.026 / 0.149	0.117 / 0.347	1	0.05
hsa-miR-29b-3p PUM2 SIRT1	0.558 / 0.874	0.0196 / 0.116	1.42e-08 / 0.000216	0.0613 / 0.41	0.0421 / 0.455	2.84e-06 / 0.000196	7.18e-10 / 7.22e-07	1	0.0625
hsa-miR-194-5p FMR1 TMED5	0.554 / 0.873	0.435 / 0.687	2.14e-08 / 0.000309	0.721 / 0.927	0.62 / 0.915	0.00183 / 0.026	0.571 / 0.787	1	0.0227272727272727
hsa-miR-382-5p FUS SIRPA	0.0467 / 0.408	0.00539 / 0.0502	2.65e-08 / 0.000363	0.442 / 0.808	0.11 / 0.595	0.535 / 0.772	0.0272 / 0.149	1	0.0909090909090909
hsa-miR-148a-3p LARP4 PDIA3	0.3 / 0.737	0.0652 / 0.241	3e-08 / 0.000391	0.474 / 0.826	0.191 / 0.693	0.0594 / 0.243	0.22 / 0.489	1	0.1
hsa-miR-181d-5p TARDBP ZBTB4	0.116 / 0.555	0.0444 / 0.192	3.14e-08 / 0.000391	0.0412 / 0.351	0.0564 / 0.494	0.768 / 0.903	0.0162 / 0.109	1	0.166666666666667
hsa-miR-23a-3p CSTF2T ZNF329	0.998 / 1	0.000936 / 0.0153	4.31e-08 / 0.000483	0.118 / 0.522	0.604 / 0.91	0.606 / 0.816	0.00242 / 0.0326	1	0.111111111111111
hsa-miR-582-5p FMR1 CAMK1D	0.000142 / 0.0376	0.357 / 0.622	4.36e-08 / 0.000483	0.211 / 0.639	0.192 / 0.693	0.0597 / 0.243	0.0966 / 0.311	1	0.5
hsa-let-7c-5p IGF2BP3 CFL2	0.293 / 0.732	0.0175 / 0.108	4.41e-08 / 0.000483	0.0134 / 0.222	0.257 / 0.745	0.0209 / 0.13	0.0481 / 0.209	1	0.0238095238095238
hsa-let-7a-5p DDX3X ATXN7L3	0.279 / 0.722	0.00039 / 0.00821	5.95e-08 / 0.000627	0.908 / 0.979	0.818 / 0.966	0.278 / 0.563	0.00672 / 0.0629	1	0.027027027027027
hsa-miR-32-5p CPSF6 CASK	0.339 / 0.763	0.75 / 0.888	7.14e-08 / 0.000724	0.000213 / 0.0277	0.0536 / 0.487	0.813 / 0.924	0.835 / 0.931	1	0.111111111111111
hsa-miR-320b CPSF6 POLR1C	0.318 / 0.75	0.876 / 0.948	8.45e-08 / 8e-04	0.801 / 0.951	0.808 / 0.964	0.015 / 0.105	0.0033 / 0.0401	1	0.142857142857143
hsa-miR-30a-5p IGF2BP1 NFIB	0.942 / 0.988	0.0329 / 0.16	8.48e-08 / 8e-04	0.278 / 0.699	0.169 / 0.671	NA	NA	1	0.027027027027027
hsa-miR-34c-5p TIAL1 TPD52	0.00917 / 0.225	0.95 / 0.98	8.98e-08 / 0.00082	0.346 / 0.749	0.207 / 0.706	0.251 / 0.535	0.0031 / 0.0384	1	0.1
hsa-miR-125a-5p FUS DDX42	0.122 / 0.563	0.112 / 0.331	9.45e-08 / 0.000827	0.306 / 0.721	0.122 / 0.612	0.972 / 0.99	0.33 / 0.603	1	0.125
hsa-miR-454-3p IGF2BP3 NFIB	0.152 / 0.602	0.812 / 0.918	9.66e-08 / 0.000827	0.0511 / 0.382	0.165 / 0.666	0.515 / 0.758	0.308 / 0.583	1	0.0185185185185185
hsa-miR-148a-3p ELAVL1 MAP1B	0.737 / 0.936	0.501 / 0.736	1.06e-07 / 0.000873	0.191 / 0.618	0.123 / 0.613	0.641 / 0.836	0.433 / 0.69	1	0.00833333333333333
hsa-miR-340-5p FIP1L1 SPTLC2	0.395 / 0.796	0.249 / 0.514	1.08e-07 / 0.000873	0.463 / 0.82	0.259 / 0.746	0.187 / 0.459	0.00148 / 0.0238	1	0.0555555555555556
hsa-miR-301a-3p IGF2BP3 NFIB	0.182 / 0.636	0.0304 / 0.152	1.17e-07 / 0.000878	0.0153 / 0.234	0.363 / 0.813	0.104 / 0.334	0.968 / 0.987	1	0.0185185185185185
hsa-miR-155-5p NUDT21 SIRT1	0.416 / 0.807	0.00309 / 0.0347	1.19e-07 / 0.000878	0.0113 / 0.207	0.0825 / 0.549	0.0129 / 0.0957	2.03e-09 / 1.58e-06	1	0.125
hsa-miR-340-5p ZC3H7B CCNDBP1	0.716 / 0.93	0.761 / 0.893	1.19e-07 / 0.000878	0.832 / 0.96	0.048 / 0.472	0.0452 / 0.207	0.00769 / 0.0685	1	0.166666666666667
hsa-let-7e-5p MOV10 PGRMC1	0.789 / 0.952	0.508 / 0.742	1.25e-07 / 0.000901	0.0591 / 0.404	0.985 / 0.998	0.779 / 0.909	0.0155 / 0.106	2	0.0454545454545455
hsa-miR-194-5p CPSF6 FOXA1	0.1 / 0.528	0.266 / 0.532	1.32e-07 / 0.000906	0.198 / 0.625	0.933 / 0.989	0.475 / 0.731	0.908 / 0.963	1	0.1
hsa-let-7g-5p ZC3H7B MAPK8	0.0103 / 0.236	0.00187 / 0.0246	1.32e-07 / 0.000906	0.755 / 0.938	0.582 / 0.904	6.63e-05 / 0.00233	0.0093 / 0.0772	1	0.0277777777777778
hsa-miR-410-3p MOV10 WWC1	0.218 / 0.671	0.905 / 0.961	1.51e-07 / 0.00101	0.574 / 0.873	0.0481 / 0.473	0.0836 / 0.295	0.376 / 0.644	1	0.2
hsa-miR-874-3p RPS5 LSM14B	0.575 / 0.881	0.82 / 0.922	2.12e-07 / 0.00138	0.144 / 0.561	0.735 / 0.947	0.77 / 0.904	0.0047 / 0.0502	1	0.0476190476190476
hsa-let-7d-5p IGF2BP3 STRBP	0.00213 / 0.127	0.537 / 0.761	2.18e-07 / 0.00138	0.00261 / 0.104	0.422 / 0.842	0.0247 / 0.144	0.714 / 0.871	1	0.166666666666667
hsa-miR-148a-3p LARP4 HSP90B1	0.0663 / 0.46	0.794 / 0.91	2.22e-07 / 0.00138	0.836 / 0.961	0.516 / 0.88	0.0125 / 0.0937	0.0825 / 0.285	1	0.125
hsa-let-7d-5p IGF2BP3 ZCCHC3	0.41 / 0.804	0.968 / 0.987	2.28e-07 / 0.00139	0.909 / 0.979	0.567 / 0.898	0.263 / 0.548	0.00118 / 0.0204	1	0.2
hsa-let-7g-5p CPSF7 USP12	0.0296 / 0.347	0.158 / 0.401	2.39e-07 / 0.00142	0.413 / 0.791	0.241 / 0.734	0.00203 / 0.028	0.00436 / 0.0479	1	0.0769230769230769
hsa-miR-182-5p GRSF1 PC	0.562 / 0.876	0.317 / 0.585	2.48e-07 / 0.00142	0.0578 / 0.4	0.117 / 0.605	0.359 / 0.64	0.00613 / 0.0593	1	0.142857142857143
hsa-miR-130a-3p CAPRIN1 SETD7	0.00899 / 0.223	0.277 / 0.544	2.49e-07 / 0.00142	0.736 / 0.932	0.678 / 0.932	0.00825 / 0.0718	0.578 / 0.792	1	0.032258064516129
hsa-miR-301b-3p EWSR1 PRRG4	NA	NA	2.57e-07 / 0.00143	0.709 / 0.923	0.245 / 0.736	NA	0.679 / 0.851	1	0.142857142857143
hsa-miR-218-5p MOV10 SHMT1	0.182 / 0.635	0.0155 / 0.1	2.6e-07 / 0.00143	0.415 / 0.792	0.65 / 0.924	0.517 / 0.76	0.239 / 0.511	1	0.1
hsa-let-7e-5p MOV10 HOOK1	0.938 / 0.987	0.632 / 0.822	2.8e-07 / 0.0015	0.556 / 0.865	0.655 / 0.926	0.188 / 0.46	0.453 / 0.705	1	0.0434782608695652
hsa-miR-340-5p CPSF7 LRIG2	0.889 / 0.977	0.816 / 0.92	2.88e-07 / 0.0015	0.498 / 0.838	0.812 / 0.965	0.457 / 0.718	0.983 / 0.994	1	0.0344827586206897
hsa-miR-340-5p ZC3H7B PPTC7	0.299 / 0.737	0.141 / 0.376	3.05e-07 / 0.0015	0.161 / 0.583	0.684 / 0.933	0.102 / 0.33	9.32e-07 / 0.000155	1	0.0106382978723404
hsa-miR-340-5p FUBP3 TNKS2	0.318 / 0.75	0.587 / 0.795	3.05e-07 / 0.0015	0.812 / 0.954	0.792 / 0.961	0.824 / 0.929	0.000106 / 0.00415	1	0.0476190476190476
hsa-miR-122-5p RBM47 ADAM10	NA	0.156 / 0.399	3.06e-07 / 0.0015	NA	NA	NA	NA	1	0.0285714285714286
hsa-miR-340-5p ZC3H7B DCUN1D1	0.119 / 0.559	9.31e-07 / 9.3e-05	3.11e-07 / 0.0015	0.0053 / 0.148	0.316 / 0.786	0.23 / 0.511	0.00209 / 0.0298	3	0.0769230769230769
hsa-let-7i-5p RBM47 DNAJB9	0.145 / 0.593	0.0572 / 0.223	3.16e-07 / 0.0015	0.000587 / 0.0481	0.318 / 0.787	0.944 / 0.979	0.123 / 0.357	1	0.0357142857142857
hsa-miR-374a-5p FIP1L1 ATP1A1	0.564 / 0.877	0.000695 / 0.0124	3.17e-07 / 0.0015	0.788 / 0.947	0.303 / 0.778	0.637 / 0.833	0.435 / 0.691	1	0.125
hsa-let-7b-5p IGF2BP3 ZCCHC3	0.00781 / 0.212	0.099 / 0.308	3.4e-07 / 0.00158	0.00752 / 0.173	0.0906 / 0.564	0.213 / 0.491	0.0262 / 0.146	1	0.2
hsa-miR-7-5p DDX3X ARL6IP1	0.583 / 0.884	0.687 / 0.854	3.47e-07 / 0.00159	0.556 / 0.865	0.107 / 0.591	0.47 / 0.727	0.219 / 0.487	1	0.0384615384615385
hsa-miR-17-5p RBM47 EIF4G2	0.448 / 0.824	0.436 / 0.688	3.68e-07 / 0.00162	0.046 / 0.367	0.899 / 0.983	0.946 / 0.98	0.00342 / 0.0409	1	0.0416666666666667
hsa-miR-32-5p ELAVL1 NFIB	0.0975 / 0.523	0.624 / 0.817	3.71e-07 / 0.00162	0.928 / 0.984	0.349 / 0.806	0.423 / 0.692	0.351 / 0.622	1	0.00662251655629139
hsa-miR-27a-3p MOV10 TMBIM6	0.751 / 0.94	0.903 / 0.96	3.72e-07 / 0.00162	0.18 / 0.606	0.276 / 0.759	0.0282 / 0.156	0.733 / 0.88	1	0.0147058823529412
hsa-miR-193b-3p ELAVL1 STMN1	0.909 / 0.981	0.0114 / 0.0817	3.89e-07 / 0.00164	0.00574 / 0.153	0.00131 / 0.149	0.651 / 0.842	0.158 / 0.41	1	0.04
hsa-miR-429 ELAVL1 SPATA2	0.0536 / 0.427	0.524 / 0.753	3.9e-07 / 0.00164	0.947 / 0.989	0.00119 / 0.145	0.402 / 0.675	0.875 / 0.948	1	0.0384615384615385
hsa-miR-106b-5p ELAVL1 LITAF	0.00226 / 0.13	0.0038 / 0.0398	4.42e-07 / 0.00183	0.999 / 1	0.444 / 0.851	0.0839 / 0.295	0.948 / 0.98	1	0.0526315789473684
hsa-miR-378a-3p IGF2BP1 SLC38A1	0.0475 / 0.41	0.0397 / 0.179	4.67e-07 / 0.00189	0.867 / 0.969	0.406 / 0.835	NA	NA	1	0.0099009900990099
hsa-let-7b-5p DDX3X ATXN7L3	0.516 / 0.856	0.863 / 0.942	4.7e-07 / 0.00189	0.999 / 1	0.364 / 0.814	0.577 / 0.798	0.000174 / 0.00581	1	0.027027027027027
hsa-miR-24-3p ATXN2 DAZAP1	0.932 / 0.986	0.00388 / 0.0403	5.72e-07 / 0.00226	0.672 / 0.911	0.24 / 0.733	0.152 / 0.411	0.0949 / 0.308	1	0.0285714285714286
hsa-miR-24-3p IGF2BP2 FURIN	0.325 / 0.754	0.0698 / 0.251	5.78e-07 / 0.00226	0.476 / 0.827	0.972 / 0.996	0.0334 / 0.173	0.88 / 0.951	1	0.1
hsa-miR-340-5p ZC3H7B RSF1	0.00123 / 0.101	0.0349 / 0.166	6.16e-07 / 0.00237	0.827 / 0.958	0.425 / 0.843	0.376 / 0.654	0.0227 / 0.134	1	0.0208333333333333
hsa-miR-181b-5p TARDBP EXOSC2	0.519 / 0.858	0.213 / 0.472	6.93e-07 / 0.00263	0.897 / 0.977	0.0183 / 0.357	0.00215 / 0.0292	0.00913 / 0.0764	1	0.0434782608695652
hsa-miR-181d-5p CPSF6 VCAN	0.25 / 0.699	0.717 / 0.871	7.39e-07 / 0.00274	0.131 / 0.542	0.102 / 0.583	0.228 / 0.509	0.0049 / 0.0515	1	0.0769230769230769
hsa-miR-199b-5p ELAVL1 UNG	0.39 / 0.793	0.566 / 0.781	7.4e-07 / 0.00274	0.774 / 0.943	0.333 / 0.796	0.973 / 0.99	0.0121 / 0.0913	1	0.0294117647058824
hsa-miR-122-5p IGF2BP3 NDRG3	NA	0.369 / 0.633	7.61e-07 / 0.00276	NA	NA	NA	NA	1	0.0416666666666667
hsa-miR-16-5p ZC3H7B TXLNG	0.588 / 0.886	0.000161 / 0.00437	7.67e-07 / 0.00276	0.0322 / 0.319	0.609 / 0.912	0.132 / 0.381	0.921 / 0.968	1	0.0217391304347826
hsa-miR-144-3p MOV10 BRPF3	0.729 / 0.934	0.116 / 0.338	7.8e-07 / 0.00276	0.552 / 0.864	0.728 / 0.945	0.826 / 0.93	0.307 / 0.582	1	0.0714285714285714
hsa-miR-17-5p CSTF2T TAOK1	0.57 / 0.879	0.98 / 0.992	8.15e-07 / 0.00276	0.0615 / 0.41	0.945 / 0.991	2.53e-09 / 5.6e-07	0.0155 / 0.106	1	0.00934579439252336
hsa-miR-132-3p NUDT21 NACC2	0.61 / 0.895	0.33 / 0.597	8.27e-07 / 0.00276	0.215 / 0.643	0.574 / 0.901	0.304 / 0.59	0.27 / 0.544	1	0.2
hsa-miR-103a-3p YTHDF2 CC2D1B	0.115 / 0.553	0.724 / 0.875	8.3e-07 / 0.00276	0.0619 / 0.411	0.622 / 0.916	0.0746 / 0.276	0.188 / 0.45	1	0.142857142857143
hsa-miR-340-5p FMR1 RLIM	0.141 / 0.588	0.273 / 0.539	8.31e-07 / 0.00276	0.832 / 0.96	0.141 / 0.637	0.297 / 0.582	0.993 / 0.997	1	0.0053475935828877
hsa-miR-148a-3p FMR1 MGAT4A	0.00183 / 0.119	0.0595 / 0.228	8.37e-07 / 0.00276	0.216 / 0.643	0.44 / 0.849	0.33 / 0.613	0.421 / 0.68	1	0.0217391304347826
hsa-miR-21-5p TARDBP RALGPS2	0.952 / 0.99	0.000257 / 0.00612	8.37e-07 / 0.00276	0.69 / 0.917	0.441 / 0.85	0.0794 / 0.286	0.446 / 0.7	2	0.0232558139534884
hsa-miR-130a-3p HNRNPC CCT6A	0.919 / 0.983	0.135 / 0.368	8.75e-07 / 0.00285	3.55e-05 / 0.00982	0.192 / 0.693	0.886 / 0.955	0.000777 / 0.0156	1	0.0454545454545455
hsa-let-7g-5p DDX3X NSD1	0.0627 / 0.451	0.0397 / 0.179	8.85e-07 / 0.00285	0.0682 / 0.427	0.0622 / 0.508	0.723 / 0.88	0.486 / 0.729	1	0.0153846153846154
hsa-miR-196b-5p CELF2 CELF2	0.284 / 0.726	0.129 / 0.358	9.23e-07 / 0.00294	0.865 / 0.968	0.777 / 0.957	0.09 / 0.307	0.848 / 0.937	1	0.0263157894736842
hsa-miR-493-3p IGF2BP1 IQGAP1	0.000123 / 0.035	0.216 / 0.476	9.64e-07 / 0.00303	0.259 / 0.684	0.11 / 0.596	NA	NA	1	0.0357142857142857
hsa-miR-130a-3p CPSF7 SETD7	0.734 / 0.935	0.124 / 0.351	1e-06 / 0.00311	0.229 / 0.656	0.631 / 0.919	0.0421 / 0.198	0.00155 / 0.0245	1	0.0256410256410256
hsa-miR-140-5p FIP1L1 PPTC7	0.619 / 0.898	0.483 / 0.723	1.02e-06 / 0.00312	0.752 / 0.937	0.918 / 0.987	0.557 / 0.785	0.712 / 0.869	1	0.0909090909090909
hsa-miR-218-5p ELAVL1 SHMT1	0.468 / 0.834	1.67e-05 / 0.00083	1.02e-06 / 0.00312	0.238 / 0.665	0.15 / 0.648	0.383 / 0.659	0.45 / 0.702	1	0.0769230769230769
hsa-miR-204-5p MOV10 ZNF146	0.0256 / 0.329	0.0807 / 0.273	1.05e-06 / 0.00316	0.0926 / 0.479	0.15 / 0.648	0.321 / 0.605	0.00213 / 0.0302	1	0.0181818181818182
hsa-let-7g-5p CPSF7 TSC22D2	0.439 / 0.819	0.101 / 0.311	1.09e-06 / 0.00322	0.225 / 0.653	0.0614 / 0.506	0.000581 / 0.0117	0.024 / 0.139	1	0.0434782608695652
hsa-let-7a-5p DDX3X DYRK1A	0.049 / 0.414	0.0021 / 0.0266	1.09e-06 / 0.00322	0.457 / 0.817	0.761 / 0.953	0.0088 / 0.0749	3.42e-07 / 7.35e-05	1	0.0357142857142857
hsa-miR-130b-3p EWSR1 PRRG4	0.743 / 0.938	0.00036 / 0.00777	1.15e-06 / 0.00334	0.101 / 0.495	0.154 / 0.653	0.142 / 0.397	0.757 / 0.893	1	0.142857142857143
hsa-let-7i-5p MOV10 HOOK1	0.0492 / 0.415	0.0402 / 0.181	1.17e-06 / 0.00337	0.246 / 0.672	0.777 / 0.957	0.226 / 0.507	0.000914 / 0.0173	1	0.0434782608695652
hsa-miR-130a-3p FIP1L1 TGFBR1	0.214 / 0.667	0.436 / 0.688	1.21e-06 / 0.00341	0.0506 / 0.381	0.689 / 0.935	0.345 / 0.627	0.0344 / 0.172	1	0.0769230769230769
hsa-miR-132-3p HNRNPC SMAD5	0.526 / 0.861	0.455 / 0.702	1.21e-06 / 0.00341	0.911 / 0.98	0.116 / 0.604	0.98 / 0.993	0.307 / 0.582	1	0.0078740157480315
hsa-let-7d-5p IGF2BP3 ARID3A	0.578 / 0.882	0.758 / 0.892	1.23e-06 / 0.00342	0.000603 / 0.0488	0.0506 / 0.48	0.448 / 0.711	0.591 / 0.8	1	0.142857142857143
hsa-miR-409-3p IGF2BP1 ZMIZ1	0.105 / 0.537	0.152 / 0.393	1.24e-06 / 0.00342	0.931 / 0.985	0.143 / 0.64	NA	NA	1	0.0188679245283019
hsa-miR-29c-3p ATXN2 MIB1	0.352 / 0.771	0.000722 / 0.0127	1.25e-06 / 0.00342	0.695 / 0.918	0.0886 / 0.56	0.471 / 0.728	0.0824 / 0.284	1	0.00694444444444444
hsa-miR-19b-3p TARDBP BTF3L4	0.498 / 0.848	9.81e-05 / 0.00307	0.0335 / 0.338	1.93e-17 / 5.39e-12	0.0231 / 0.381	0.134 / 0.384	0.0268 / 0.148	1	0.0178571428571429
hsa-miR-19b-3p HNRNPC HNRNPUL2	0.828 / 0.962	0.841 / 0.932	0.119 / 0.528	2.39e-15 / 3.34e-10	0.000846 / 0.129	0.00197 / 0.0275	0.262 / 0.535	1	0.0142857142857143
hsa-miR-19b-3p HNRNPC SPEN	0.912 / 0.982	0.112 / 0.33	0.242 / 0.671	1.77e-14 / 1.65e-09	1.79e-07 / 0.00416	0.276 / 0.562	0.0465 / 0.205	1	0.0333333333333333
hsa-miR-19a-3p TARDBP BTF3L4	0.57 / 0.879	0.0307 / 0.153	0.0307 / 0.326	1e-12 / 7.02e-08	0.28 / 0.762	0.205 / 0.482	0.00332 / 0.0402	1	0.0178571428571429
hsa-let-7i-5p TARDBP MED28	0.0382 / 0.38	0.00348 / 0.0375	0.115 / 0.523	1.77e-12 / 9.9e-08	0.0809 / 0.546	0.138 / 0.389	0.498 / 0.738	1	0.00694444444444444
hsa-miR-34a-5p ELAVL1 ANKS1A	0.0013 / 0.103	0.189 / 0.444	0.745 / 0.932	3.56e-12 / 1.66e-07	0.0209 / 0.371	0.206 / 0.482	0.564 / 0.783	1	0.0625
hsa-miR-19a-3p HNRNPC SPEN	0.142 / 0.59	0.0766 / 0.265	0.257 / 0.683	4.64e-12 / 1.85e-07	5.44e-06 / 0.0182	0.379 / 0.656	0.101 / 0.319	1	0.0333333333333333
hsa-miR-130b-3p IGF2BP3 CEP55	0.000283 / 0.0522	4.38e-05 / 0.00171	0.405 / 0.784	5.54e-12 / 1.85e-07	2.67e-06 / 0.0143	0.327 / 0.611	1.07e-05 / 0.000861	1	0.0714285714285714
hsa-miR-200a-3p CPSF7 ZNF592	0.958 / 0.992	0.578 / 0.789	0.146 / 0.567	5.97e-12 / 1.85e-07	0.331 / 0.795	0.917 / 0.968	0.0588 / 0.235	1	0.0625
hsa-miR-19b-3p ATXN2 HNRNPUL2	0.363 / 0.778	0.567 / 0.781	0.22 / 0.65	7.18e-12 / 2.01e-07	0.000331 / 0.0925	0.0305 / 0.164	0.0467 / 0.206	1	0.0357142857142857
hsa-miR-200c-3p IGF2BP3 ESRP1	0.0514 / 0.422	0.376 / 0.639	0.0922 / 0.485	1.31e-11 / 3.32e-07	0.00106 / 0.14	0.0981 / 0.323	0.117 / 0.347	1	0.5
hsa-miR-19b-3p HNRNPC HNRNPU	0.874 / 0.973	0.929 / 0.971	0.0108 / 0.219	5.14e-11 / 1.15e-06	0.00842 / 0.279	0.313 / 0.598	0.852 / 0.938	1	0.00684931506849315
hsa-miR-19a-3p HNRNPC HNRNPUL2	0.888 / 0.976	0.737 / 0.882	0.151 / 0.573	5.36e-11 / 1.15e-06	0.0137 / 0.326	0.0161 / 0.11	0.443 / 0.697	1	0.0142857142857143
hsa-let-7a-5p TARDBP MED28	0.429 / 0.814	0.00277 / 0.0321	0.922 / 0.982	6e-11 / 1.2e-06	0.0287 / 0.406	0.505 / 0.751	0.108 / 0.332	1	0.00694444444444444
hsa-miR-19b-3p HNRNPC INO80	0.869 / 0.972	0.199 / 0.456	0.883 / 0.972	8.2e-11 / 1.53e-06	0.0439 / 0.46	0.0475 / 0.213	0.0559 / 0.228	1	0.142857142857143
hsa-miR-19b-3p CPSF7 BTF3L4	0.992 / 0.998	0.53 / 0.757	0.105 / 0.508	9.92e-11 / 1.73e-06	0.0169 / 0.35	0.00557 / 0.0554	0.0343 / 0.172	1	0.0454545454545455
hsa-let-7i-5p FUBP3 MED28	0.141 / 0.588	0.0201 / 0.118	0.465 / 0.817	1.6e-10 / 2.63e-06	0.112 / 0.598	0.801 / 0.918	0.772 / 0.901	1	0.0714285714285714
hsa-miR-19b-3p ATXN2 COQ10B	0.432 / 0.816	0.348 / 0.614	0.115 / 0.522	1.97e-10 / 2.98e-06	0.251 / 0.741	0.0939 / 0.315	0.0762 / 0.272	1	0.0526315789473684
hsa-let-7d-5p HNRNPC CDV3	0.158 / 0.609	0.379 / 0.641	0.182 / 0.61	2.03e-10 / 2.98e-06	0.728 / 0.945	0.0265 / 0.15	0.11 / 0.334	1	0.0112359550561798
hsa-miR-19a-3p HNRNPC INO80	0.972 / 0.994	0.536 / 0.761	0.759 / 0.937	3.36e-10 / 4.58e-06	0.115 / 0.603	0.0568 / 0.236	0.13 / 0.368	1	0.142857142857143
hsa-let-7f-5p TARDBP MED28	0.268 / 0.714	0.0282 / 0.145	0.65 / 0.9	3.44e-10 / 4.58e-06	0.144 / 0.64	0.784 / 0.911	0.0396 / 0.187	1	0.00694444444444444
hsa-miR-19b-3p ELAVL1 BTF3L4	0.79 / 0.952	0.47 / 0.714	0.987 / 0.997	4.01e-10 / 5.09e-06	0.17 / 0.671	0.00076 / 0.0141	0.33 / 0.603	1	0.0101010101010101
hsa-miR-19b-3p UPF1 CHD2	0.869 / 0.972	0.0759 / 0.263	0.291 / 0.711	4.34e-10 / 5.27e-06	0.00167 / 0.161	0.0726 / 0.272	0.00257 / 0.034	1	0.0178571428571429
hsa-miR-19b-3p HNRNPC SNX17	0.79 / 0.952	0.393 / 0.653	0.677 / 0.909	6.35e-10 / 7.3e-06	0.405 / 0.834	0.517 / 0.76	0.319 / 0.593	1	0.25
hsa-miR-200b-3p PTBP1 ZC3H4	0.153 / 0.603	0.0782 / 0.268	0.221 / 0.651	6.53e-10 / 7.3e-06	0.189 / 0.69	0.472 / 0.728	0.472 / 0.719	1	0.0833333333333333
hsa-let-7d-5p TARDBP MED28	0.994 / 0.999	0.565 / 0.78	0.408 / 0.786	1.04e-09 / 1.12e-05	4.56e-05 / 0.0427	0.871 / 0.949	0.677 / 0.851	1	0.00694444444444444
hsa-miR-326 CPSF7 PCNP	0.981 / 0.996	0.851 / 0.937	0.287 / 0.707	1.1e-09 / 1.14e-05	0.268 / 0.753	0.206 / 0.483	0.755 / 0.892	1	0.0263157894736842
hsa-miR-200b-3p ELAVL1 BTF3L4	0.289 / 0.73	0.418 / 0.674	0.297 / 0.715	1.39e-09 / 1.39e-05	0.56 / 0.896	0.377 / 0.654	0.00121 / 0.0208	1	0.0101010101010101
hsa-miR-188-5p SUB1 ARPC2	0.572 / 0.88	0.304 / 0.573	0.878 / 0.97	1.79e-09 / 1.73e-05	0.201 / 0.701	0.932 / 0.974	0.572 / 0.788	1	0.166666666666667
hsa-miR-19b-3p HNRNPC OTUD7B	0.556 / 0.873	0.312 / 0.58	0.893 / 0.974	2.23e-09 / 2.08e-05	0.00426 / 0.222	0.498 / 0.746	0.0436 / 0.198	1	0.00900900900900901
hsa-miR-204-5p CPSF7 UBA2	0.676 / 0.917	0.203 / 0.46	0.00667 / 0.182	2.41e-09 / 2.16e-05	0.156 / 0.656	0.663 / 0.848	0.00801 / 0.0703	1	0.0294117647058824
hsa-let-7i-5p HNRNPC HIC2	0.932 / 0.986	0.823 / 0.924	0.962 / 0.992	2.47e-09 / 2.16e-05	0.445 / 0.851	0.499 / 0.748	0.0509 / 0.216	1	0.0144927536231884
hsa-miR-326 TARDBP PCNP	0.596 / 0.889	0.000383 / 0.00813	0.446 / 0.806	2.83e-09 / 2.34e-05	0.0837 / 0.551	0.0754 / 0.278	0.473 / 0.72	1	0.0222222222222222
hsa-miR-130b-3p ELAVL1 BTBD3	0.00146 / 0.108	0.0642 / 0.239	0.0237 / 0.296	2.84e-09 / 2.34e-05	0.286 / 0.766	0.00602 / 0.0584	0.498 / 0.738	1	0.010989010989011
hsa-let-7d-5p EWSR1 CHD4	0.952 / 0.99	0.0578 / 0.224	0.0313 / 0.329	3.27e-09 / 2.61e-05	0.158 / 0.657	0.0575 / 0.238	0.0371 / 0.18	1	0.333333333333333
hsa-miR-34a-5p ELAVL1 TNRC6B	0.495 / 0.847	0.206 / 0.463	0.192 / 0.621	3.86e-09 / 2.99e-05	0.571 / 0.9	0.0445 / 0.205	0.648 / 0.834	1	0.00469483568075117
hsa-miR-34a-5p FUBP3 FOXN2	0.261 / 0.708	0.00181 / 0.0241	0.424 / 0.794	4.34e-09 / 3.28e-05	0.142 / 0.639	0.668 / 0.851	0.000419 / 0.0104	1	0.0416666666666667
hsa-let-7i-5p TARDBP TMED5	0.847 / 0.967	0.964 / 0.985	0.111 / 0.515	5.49e-09 / 4e-05	0.0502 / 0.479	0.631 / 0.83	0.0023 / 0.0317	1	0.0147058823529412
hsa-let-7i-5p YTHDC1 CHD4	0.465 / 0.833	0.181 / 0.432	0.927 / 0.984	5.61e-09 / 4e-05	0.676 / 0.931	0.913 / 0.967	0.48 / 0.725	1	0.0833333333333333
hsa-miR-142-5p TAF15 ZBTB7A	0.915 / 0.982	0.0382 / 0.175	0.125 / 0.537	5.73e-09 / 4e-05	0.524 / 0.883	0.404 / 0.677	0.0088 / 0.0746	1	0.333333333333333
hsa-let-7f-5p CPSF7 MED28	0.0245 / 0.323	0.273 / 0.539	0.329 / 0.738	6.77e-09 / 4.51e-05	0.286 / 0.766	0.218 / 0.498	0.0063 / 0.0604	1	0.02
hsa-let-7a-5p ZC3H7B STARD3NL	0.782 / 0.949	0.000285 / 0.00659	0.644 / 0.897	6.79e-09 / 4.51e-05	0.405 / 0.834	0.679 / 0.856	0.013 / 0.0954	1	0.142857142857143
hsa-miR-19a-3p ATXN2 COQ10B	0.152 / 0.601	0.0813 / 0.274	0.0623 / 0.422	7.21e-09 / 4.68e-05	0.321 / 0.788	0.0744 / 0.276	0.217 / 0.486	1	0.0526315789473684
hsa-let-7i-5p CPSF7 MED28	0.00658 / 0.198	0.651 / 0.834	0.359 / 0.757	7.6e-09 / 4.82e-05	0.0773 / 0.54	0.0876 / 0.303	7.66e-07 / 0.000135	1	0.02
hsa-let-7d-5p ATXN2 NME6	0.205 / 0.659	0.164 / 0.41	0.00257 / 0.122	9.8e-09 / 6.06e-05	0.0726 / 0.53	0.441 / 0.706	0.536 / 0.765	1	0.0666666666666667
hsa-miR-19b-3p ATXN2 BTG1	0.743 / 0.938	0.165 / 0.411	0.0252 / 0.303	9.97e-09 / 6.06e-05	0.684 / 0.933	0.0482 / 0.215	0.417 / 0.677	1	0.0357142857142857
hsa-miR-16-5p TARDBP NCOR2	0.527 / 0.861	0.198 / 0.455	0.356 / 0.755	1.04e-08 / 6.07e-05	0.111 / 0.597	0.55 / 0.781	0.0959 / 0.31	2	0.5
hsa-miR-19b-3p HNRNPC AFF1	0.484 / 0.842	0.736 / 0.881	0.972 / 0.994	1.04e-08 / 6.07e-05	0.0203 / 0.368	0.578 / 0.799	0.00692 / 0.064	1	0.010989010989011
hsa-miR-19b-3p ATXN2 BPTF	0.366 / 0.78	0.0114 / 0.0819	0.962 / 0.992	1.14e-08 / 6.4e-05	0.0851 / 0.553	0.0151 / 0.106	0.86 / 0.942	1	0.0714285714285714
hsa-let-7b-5p FUBP3 MED28	0.305 / 0.741	0.537 / 0.761	0.836 / 0.959	1.15e-08 / 6.4e-05	0.92 / 0.987	0.741 / 0.889	0.000139 / 0.005	1	0.0714285714285714
hsa-miR-196b-5p DDX3X HOXA7	0.201 / 0.654	0.575 / 0.786	0.235 / 0.664	1.19e-08 / 6.49e-05	0.644 / 0.923	0.173 / 0.439	0.627 / 0.822	1	0.2
hsa-miR-200a-3p ATXN2 TFAP2A	0.722 / 0.932	0.322 / 0.59	0.896 / 0.975	1.27e-08 / 6.81e-05	0.0349 / 0.429	0.347 / 0.628	0.103 / 0.323	1	0.0263157894736842
hsa-miR-142-5p ELAVL1 ZBTB7A	0.0755 / 0.479	0.931 / 0.972	0.76 / 0.937	1.35e-08 / 7.11e-05	0.883 / 0.979	0.407 / 0.68	0.265 / 0.538	1	0.037037037037037
hsa-miR-19b-3p HNRNPC IGF2R	0.757 / 0.942	0.121 / 0.345	0.501 / 0.835	1.45e-08 / 7.51e-05	0.000485 / 0.107	0.823 / 0.929	0.334 / 0.607	1	0.0142857142857143
hsa-miR-135a-5p UPF1 SUPT6H	0.917 / 0.983	0.149 / 0.388	0.321 / 0.733	1.53e-08 / 7.78e-05	NA	0.821 / 0.928	0.0258 / 0.145	1	0.0454545454545455
hsa-let-7f-5p ATXN2 TRIB2	0.634 / 0.904	0.842 / 0.932	0.728 / 0.927	1.61e-08 / 8.05e-05	0.31 / 0.782	0.414 / 0.685	0.248 / 0.521	1	0.0526315789473684
hsa-let-7i-5p ATXN2 TMED5	0.909 / 0.981	0.138 / 0.372	0.112 / 0.518	1.72e-08 / 8.45e-05	0.034 / 0.426	0.185 / 0.456	0.728 / 0.878	1	0.00854700854700855
hsa-miR-19b-3p YTHDC1 MECP2	0.538 / 0.866	0.929 / 0.971	0.0944 / 0.489	1.86e-08 / 8.98e-05	0.491 / 0.87	0.999 / 1	0.83 / 0.928	1	0.0416666666666667
hsa-miR-19b-3p CPSF7 MIER1	0.826 / 0.962	0.033 / 0.16	0.186 / 0.615	1.94e-08 / 9.18e-05	0.00121 / 0.145	7.16e-05 / 0.00248	0.365 / 0.634	2	0.0645161290322581
hsa-miR-146b-5p ELAVL1 CCDC6	0.167 / 0.619	0.658 / 0.838	0.35 / 0.752	2.06e-08 / 9.58e-05	0.888 / 0.98	0.306 / 0.591	0.105 / 0.327	1	0.01
hsa-miR-19b-3p TARDBP NUP54	0.967 / 0.993	0.016 / 0.102	0.446 / 0.806	2.44e-08 / 0.000112	0.111 / 0.597	0.724 / 0.881	0.508 / 0.745	1	0.125
hsa-miR-30c-5p ELAVL1 BCOR	0.198 / 0.651	0.184 / 0.437	0.123 / 0.535	2.6e-08 / 0.000117	0.315 / 0.785	0.000282 / 0.00693	0.737 / 0.882	1	0.04
hsa-let-7i-5p HNRNPC CBX5	0.819 / 0.96	0.493 / 0.731	0.898 / 0.976	2.75e-08 / 0.00012	0.403 / 0.833	0.0279 / 0.155	0.0786 / 0.277	1	0.00294117647058824
hsa-miR-19b-3p HNRNPC DLG5	0.39 / 0.793	0.168 / 0.415	0.0799 / 0.461	2.76e-08 / 0.00012	0.00514 / 0.238	0.0727 / 0.272	0.66 / 0.841	1	0.0476190476190476
hsa-miR-19b-3p TARDBP RFX1	0.0356 / 0.371	0.00478 / 0.0464	0.143 / 0.562	3.03e-08 / 0.000126	0.229 / 0.725	0.49 / 0.741	0.686 / 0.856	1	0.111111111111111
hsa-let-7f-5p SUB1 CHD4	0.00815 / 0.216	0.0523 / 0.212	0.928 / 0.984	3.03e-08 / 0.000126	0.532 / 0.886	0.0558 / 0.234	0.059 / 0.235	1	0.1
hsa-miR-362-3p TARDBP CRMP1	0.0989 / 0.525	0.529 / 0.756	0.0427 / 0.369	3.06e-08 / 0.000126	0.272 / 0.756	0.0665 / 0.259	0.00286 / 0.0364	1	0.0555555555555556
hsa-miR-196b-5p IGF2BP3 HOXA7	0.155 / 0.605	0.0907 / 0.292	0.0503 / 0.392	3.08e-08 / 0.000126	0.0483 / 0.473	0.00563 / 0.0558	0.825 / 0.926	1	0.2
hsa-miR-19b-3p HNRNPC SLC9A1	0.286 / 0.727	0.764 / 0.895	0.549 / 0.857	3.18e-08 / 0.000129	0.0207 / 0.37	0.138 / 0.389	0.0314 / 0.163	1	0.333333333333333
hsa-miR-19b-3p YTHDF3 DYNLL2	0.299 / 0.737	0.0152 / 0.0988	0.929 / 0.984	3.23e-08 / 0.000129	0.0145 / 0.332	1.94e-07 / 2.18e-05	0.00312 / 0.0385	1	0.25
hsa-miR-19a-3p CPSF7 BTF3L4	0.586 / 0.886	0.501 / 0.737	0.156 / 0.579	3.31e-08 / 0.00013	0.15 / 0.647	0.0176 / 0.117	0.0515 / 0.218	1	0.0454545454545455
hsa-miR-27a-3p UPF1 CELF1	0.0139 / 0.264	0.0587 / 0.226	0.0122 / 0.229	3.46e-08 / 0.000134	0.0988 / 0.577	0.379 / 0.656	0.264 / 0.538	1	0.0111111111111111
hsa-let-7d-5p TARDBP TMED5	0.0896 / 0.507	0.444 / 0.695	0.0414 / 0.366	3.52e-08 / 0.000135	0.00646 / 0.256	0.29 / 0.576	0.00443 / 0.0484	1	0.0147058823529412
hsa-miR-20b-5p CPSF6 FNBP4	0.247 / 0.696	0.622 / 0.816	0.325 / 0.735	3.76e-08 / 0.000142	0.511 / 0.878	0.0209 / 0.13	0.804 / 0.916	1	0.0714285714285714
hsa-miR-34a-5p SUB1 MYH9	0.0834 / 0.495	0.835 / 0.929	0.459 / 0.813	3.8e-08 / 0.000142	0.296 / 0.773	0.167 / 0.432	0.0606 / 0.239	1	0.166666666666667
hsa-let-7i-5p HNRNPD ARL5B	0.0151 / 0.271	0.383 / 0.645	0.656 / 0.902	3.9e-08 / 0.000143	0.779 / 0.957	0.785 / 0.911	0.000133 / 0.00485	1	0.032258064516129
hsa-miR-130b-3p IGF2BP3 SMAD5	0.0159 / 0.277	0.547 / 0.768	0.0911 / 0.483	4.14e-08 / 0.00015	0.324 / 0.791	0.00439 / 0.0473	0.372 / 0.641	1	0.0151515151515152
hsa-miR-19b-3p TARDBP GMFB	0.0658 / 0.458	0.0108 / 0.0788	0.958 / 0.991	4.25e-08 / 0.000152	0.159 / 0.659	0.993 / 0.998	0.29 / 0.565	1	0.0126582278481013
hsa-miR-16-5p TARDBP CYB5R4	0.136 / 0.581	0.157 / 0.4	0.0575 / 0.411	4.31e-08 / 0.000152	0.452 / 0.854	0.357 / 0.637	0.961 / 0.984	1	0.0714285714285714
hsa-miR-19b-3p HNRNPC KPNA6	0.804 / 0.956	0.803 / 0.914	0.769 / 0.939	4.5e-08 / 0.000157	0.0426 / 0.456	0.659 / 0.846	0.258 / 0.532	2	0.0114285714285714
hsa-let-7d-5p ZC3H7B GXYLT1	0.156 / 0.606	0.219 / 0.48	0.961 / 0.992	4.55e-08 / 0.000157	0.0158 / 0.342	0.457 / 0.718	0.0837 / 0.287	1	0.0147058823529412
hsa-let-7d-5p LARP4 GEMIN7	0.305 / 0.74	0.499 / 0.735	0.198 / 0.627	4.65e-08 / 0.000158	0.0559 / 0.493	0.609 / 0.817	0.00387 / 0.0444	1	0.2
hsa-miR-34a-5p ELAVL1 POGZ	0.152 / 0.601	0.51 / 0.743	0.446 / 0.807	4.98e-08 / 0.000167	0.587 / 0.905	0.404 / 0.677	0.137 / 0.379	1	0.0208333333333333
hsa-miR-34a-5p ATXN2 SEC16A	0.131 / 0.574	0.229 / 0.491	0.947 / 0.988	5.02e-08 / 0.000167	0.757 / 0.952	0.788 / 0.912	0.801 / 0.915	1	0.0555555555555556
hsa-let-7a-5p FUBP3 MED28	0.631 / 0.903	0.961 / 0.984	0.699 / 0.917	5.24e-08 / 0.000172	0.462 / 0.858	0.537 / 0.772	0.000376 / 0.00965	1	0.0714285714285714
hsa-miR-200c-3p CAPRIN1 KIAA0895	0.262 / 0.709	0.109 / 0.325	0.936 / 0.986	5.34e-08 / 0.000173	0.747 / 0.95	0.855 / 0.943	0.361 / 0.631	1	0.0833333333333333
hsa-miR-181d-5p DDX55 FGFR3	0.855 / 0.969	0.521 / 0.75	0.0325 / 0.334	5.37e-08 / 0.000173	0.743 / 0.948	0.163 / 0.426	0.667 / 0.844	1	0.0434782608695652
hsa-miR-326 ATXN2 LARP1	0.766 / 0.945	0.00863 / 0.0684	0.894 / 0.975	6.09e-08 / 0.000193	0.79 / 0.96	0.00157 / 0.0235	0.0361 / 0.177	1	0.00952380952380952
hsa-let-7a-5p ZC3H7B CBX5	0.663 / 0.913	2.23e-05 / 0.00103	0.914 / 0.98	6.4e-08 / 0.000201	0.396 / 0.83	0.0125 / 0.0936	0.239 / 0.511	2	0.00657894736842105
hsa-miR-299-5p CSTF2T CHSY1	0.426 / 0.812	NA	0.356 / 0.756	6.47e-08 / 0.000201	0.657 / 0.926	0.000848 / 0.0152	0.594 / 0.802	1	0.0588235294117647
hsa-miR-301a-3p ELAVL1 BTBD3	0.0072 / 0.205	0.0624 / 0.235	0.252 / 0.679	6.76e-08 / 0.000207	0.795 / 0.961	0.024 / 0.141	0.527 / 0.759	1	0.010989010989011
hsa-miR-200a-3p DKC1 ZDHHC7	0.464 / 0.833	0.176 / 0.426	0.0118 / 0.227	6.84e-08 / 0.000208	0.00506 / 0.237	0.27 / 0.555	0.148 / 0.395	1	0.142857142857143
hsa-miR-30c-5p HNRNPC BCL9	0.455 / 0.828	0.281 / 0.549	0.165 / 0.59	6.99e-08 / 0.000208	0.00439 / 0.225	0.759 / 0.898	0.0269 / 0.148	2	0.111111111111111
hsa-miR-32-5p UPF1 GATAD2B	0.369 / 0.782	0.277 / 0.544	0.215 / 0.646	7e-08 / 0.000208	0.443 / 0.851	0.443 / 0.707	0.241 / 0.513	1	0.0294117647058824
hsa-miR-19b-3p HNRNPC CELF1	0.513 / 0.855	0.505 / 0.74	0.62 / 0.888	7.49e-08 / 0.000217	0.199 / 0.699	0.146 / 0.403	0.975 / 0.99	1	0.00454545454545455
hsa-miR-16-5p TARDBP MNT	0.541 / 0.867	0.0509 / 0.208	0.0852 / 0.472	7.55e-08 / 0.000217	0.486 / 0.868	0.228 / 0.509	0.652 / 0.836	1	0.0666666666666667
hsa-miR-27a-3p TARDBP BACE1	0.497 / 0.848	0.892 / 0.955	0.0658 / 0.43	7.63e-08 / 0.000217	0.0455 / 0.465	0.183 / 0.453	0.351 / 0.622	1	0.05
hsa-miR-19a-3p HNRNPC ASXL2	0.718 / 0.931	0.228 / 0.49	0.397 / 0.78	7.63e-08 / 0.000217	0.0783 / 0.542	0.883 / 0.954	0.454 / 0.705	1	0.00757575757575758
hsa-let-7b-5p TARDBP MED28	0.298 / 0.736	0.306 / 0.574	0.383 / 0.772	7.71e-08 / 0.000217	0.19 / 0.692	0.276 / 0.561	0.358 / 0.628	1	0.00694444444444444
hsa-miR-19b-3p ELAVL1 LIN9	0.526 / 0.861	0.359 / 0.624	0.703 / 0.918	8.19e-08 / 0.000229	0.806 / 0.964	0.000921 / 0.0161	0.624 / 0.82	1	0.04
hsa-miR-9-5p MOV10 CLIC4	0.0273 / 0.337	0.000959 / 0.0155	0.366 / 0.761	0.835 / 0.96	5.24e-10 / 0.000146	0.511 / 0.755	0.0438 / 0.198	1	0.0120481927710843
hsa-miR-23a-3p ELAVL1 ARNT	0.154 / 0.604	0.664 / 0.841	0.116 / 0.525	0.236 / 0.662	1.6e-09 / 0.000214	0.422 / 0.691	0.529 / 0.76	1	0.0294117647058824
hsa-miR-199a-5p CPSF6 KPNB1	0.836 / 0.964	0.0514 / 0.209	0.193 / 0.623	0.361 / 0.76	2.3e-09 / 0.000214	0.687 / 0.861	0.156 / 0.406	1	0.0434782608695652
hsa-miR-301a-3p CPSF6 NME7	0.105 / 0.537	0.155 / 0.397	0.0408 / 0.363	0.0181 / 0.252	9.23e-09 / 0.000643	0.554 / 0.783	0.542 / 0.769	1	0.2
hsa-let-7b-5p HNRNPC CCND1	0.781 / 0.949	0.877 / 0.949	0.689 / 0.913	0.923 / 0.983	3.08e-08 / 0.00149	0.0273 / 0.153	1e-04 / 0.00398	1	0.0333333333333333
hsa-miR-200b-3p MBNL2 FOSL2	0.359 / 0.776	0.162 / 0.407	0.0208 / 0.282	0.825 / 0.958	3.82e-08 / 0.00149	0.532 / 0.769	0.261 / 0.535	1	0.5
hsa-miR-27a-3p CPSF7 TMBIM6	0.783 / 0.95	0.843 / 0.933	0.0863 / 0.474	0.0628 / 0.413	4.05e-08 / 0.00149	0.0856 / 0.299	0.169 / 0.425	1	0.0144927536231884
hsa-miR-9-5p HNRNPC MLXIP	0.117 / 0.555	0.276 / 0.543	0.0836 / 0.469	0.169 / 0.592	4.29e-08 / 0.00149	0.0552 / 0.232	0.435 / 0.691	1	0.0135135135135135
hsa-miR-205-5p YTHDF2 CSF1	0.237 / 0.688	0.00314 / 0.035	NA	0.322 / 0.733	1.2e-07 / 0.00349	0.266 / 0.551	0.993 / 0.997	1	0.0555555555555556
hsa-let-7e-5p TARDBP MED28	0.856 / 0.969	0.00606 / 0.0541	0.0649 / 0.429	0.844 / 0.963	1.25e-07 / 0.00349	0.996 / 0.999	0.629 / 0.823	1	0.00694444444444444
hsa-miR-760 CPSF6 SHCBP1	0.828 / 0.963	0.755 / 0.891	0.101 / 0.499	0.433 / 0.803	1.54e-07 / 0.00391	NA	0.246 / 0.518	1	0.0714285714285714
hsa-miR-410-3p CPSF7 TCF4	0.133 / 0.577	0.386 / 0.647	0.475 / 0.822	0.953 / 0.99	2.85e-07 / 0.00599	0.142 / 0.396	0.245 / 0.518	1	0.0263157894736842
hsa-miR-26a-5p TARDBP CKS2	0.505 / 0.851	0.152 / 0.392	0.293 / 0.712	0.0387 / 0.343	3.18e-07 / 0.00599	0.179 / 0.447	0.193 / 0.456	1	0.0909090909090909
hsa-miR-133b FUBP3 BAZ2A	NA	NA	NA	0.26 / 0.685	3.22e-07 / 0.00599	0.302 / 0.587	0.00952 / 0.0784	1	0.125
hsa-miR-146a-5p YTHDF1 KLF7	0.353 / 0.771	0.587 / 0.795	0.653 / 0.901	0.936 / 0.986	3.71e-07 / 0.00647	0.495 / 0.745	0.718 / 0.873	1	0.2
hsa-let-7c-5p TARDBP PMAIP1	0.689 / 0.921	0.398 / 0.658	0.693 / 0.915	0.504 / 0.84	5.02e-07 / 0.00727	0.000253 / 0.00641	0.403 / 0.666	1	0.0238095238095238
hsa-miR-130b-3p HNRNPC DEPDC1	0.444 / 0.822	5.4e-06 / 0.000356	0.201 / 0.631	0.00362 / 0.122	5.25e-07 / 0.00727	0.112 / 0.347	0.204 / 0.47	1	0.0185185185185185
hsa-miR-181b-5p SUB1 POLA1	0.0854 / 0.499	0.68 / 0.851	0.0237 / 0.297	0.831 / 0.959	5.4e-07 / 0.00727	0.395 / 0.669	0.698 / 0.862	1	0.0909090909090909
hsa-miR-29b-3p TARDBP PDIK1L	0.509 / 0.853	0.94 / 0.976	0.693 / 0.915	0.545 / 0.861	5.59e-07 / 0.00727	0.0551 / 0.232	0.042 / 0.193	1	0.05
hsa-miR-495-3p TARDBP ZNF503	0.0221 / 0.311	0.182 / 0.434	0.0471 / 0.383	0.81 / 0.953	5.64e-07 / 0.00727	0.312 / 0.597	0.227 / 0.498	1	0.0526315789473684
hsa-miR-181b-5p TARDBP MSI1	0.124 / 0.566	0.153 / 0.394	0.0144 / 0.246	0.719 / 0.926	5.74e-07 / 0.00727	0.992 / 0.997	0.383 / 0.65	1	0.0357142857142857
hsa-miR-30e-5p MOV10 CAPZA1	0.982 / 0.996	0.859 / 0.941	0.0115 / 0.225	0.0143 / 0.228	6.26e-07 / 0.00759	0.00834 / 0.0723	0.413 / 0.674	1	0.0454545454545455
hsa-miR-29c-3p ELAVL1 NPM3	0.0554 / 0.432	0.953 / 0.981	0.331 / 0.74	0.171 / 0.595	6.74e-07 / 0.00783	0.356 / 0.637	0.0231 / 0.136	1	0.125
hsa-miR-205-5p CPSF7 YAP1	0.664 / 0.913	0.0227 / 0.127	NA	0.122 / 0.528	8e-07 / 0.00893	1.74e-05 / 0.000833	0.612 / 0.813	1	0.0526315789473684
hsa-miR-195-5p CPSF3 CDC25A	0.404 / 0.8	0.8 / 0.913	0.107 / 0.509	0.416 / 0.793	8.73e-07 / 0.00936	0.259 / 0.544	0.00356 / 0.042	1	0.2
hsa-let-7f-5p ATXN2 PHF8	0.519 / 0.858	0.00595 / 0.0535	0.924 / 0.983	0.26 / 0.684	1.18e-06 / 0.0121	0.0936 / 0.314	0.221 / 0.49	1	0.0277777777777778
hsa-miR-148b-3p HNRNPC ANKRD52	0.751 / 0.94	0.162 / 0.408	0.492 / 0.831	0.276 / 0.698	1.27e-06 / 0.0121	0.0196 / 0.125	0.567 / 0.785	1	0.00952380952380952
hsa-miR-429 MBNL2 FOSL2	0.161 / 0.612	0.481 / 0.722	0.0483 / 0.387	0.967 / 0.993	1.29e-06 / 0.0121	0.171 / 0.437	0.491 / 0.733	1	0.5
hsa-miR-148b-3p UPF1 NR2C2AP	0.0882 / 0.505	2.36e-06 / 0.00019	0.922 / 0.983	0.00101 / 0.0648	1.32e-06 / 0.0121	0.00758 / 0.068	3.61e-05 / 0.00199	1	0.0833333333333333
hsa-miR-130b-3p CSTF2 GADD45B	0.545 / 0.869	0.878 / 0.949	0.374 / 0.766	0.186 / 0.612	1.37e-06 / 0.0121	0.951 / 0.981	0.605 / 0.809	1	0.333333333333333
hsa-miR-181d-5p YTHDC1 HOXB5	0.235 / 0.686	0.915 / 0.965	0.576 / 0.869	0.46 / 0.818	1.39e-06 / 0.0121	0.0292 / 0.16	0.512 / 0.748	1	0.1
hsa-miR-429 UPF1 NOTCH1	0.361 / 0.777	0.64 / 0.827	0.224 / 0.654	0.717 / 0.926	1.61e-06 / 0.0134	0.321 / 0.605	0.667 / 0.844	1	0.333333333333333
hsa-miR-152-3p ELAVL1 ETV3	0.021 / 0.307	0.359 / 0.624	0.0801 / 0.461	0.173 / 0.597	1.67e-06 / 0.0134	1.59e-05 / 0.000773	0.132 / 0.37	2	0.021978021978022
hsa-miR-29a-3p FUS DPYSL2	0.546 / 0.869	0.000933 / 0.0152	0.0248 / 0.301	0.0907 / 0.475	1.74e-06 / 0.0134	0.00013 / 0.00392	0.478 / 0.723	1	0.0285714285714286
hsa-miR-1271-5p FUS AATK	0.0129 / 0.258	0.357 / 0.622	0.914 / 0.98	0.101 / 0.494	1.77e-06 / 0.0134	0.758 / 0.898	0.319 / 0.593	1	0.25
hsa-miR-375 YTHDC1 USP1	0.09 / 0.508	0.657 / 0.837	0.724 / 0.925	0.923 / 0.983	1.77e-06 / 0.0134	0.978 / 0.992	0.00106 / 0.0191	1	0.1
hsa-miR-495-3p CPSF7 ZNF503	0.085 / 0.498	0.115 / 0.336	0.192 / 0.622	0.884 / 0.973	1.85e-06 / 0.0135	0.889 / 0.956	0.673 / 0.848	1	0.0555555555555556
hsa-miR-9-5p ATXN2 RAN	0.538 / 0.866	0.656 / 0.836	0.796 / 0.948	0.914 / 0.981	1.89e-06 / 0.0135	0.452 / 0.714	0.997 / 0.999	1	0.0158730158730159
hsa-miR-301b-3p CPSF6 NME7	NA	NA	1.6e-05 / 0.0127	0.00933 / 0.19	1.99e-06 / 0.0138	NA	0.509 / 0.746	1	0.2
hsa-miR-106b-5p CPSF6 KPNA2	0.623 / 0.9	0.401 / 0.659	0.793 / 0.947	0.196 / 0.624	2.03e-06 / 0.0138	8.78e-05 / 0.0029	0.000635 / 0.0136	1	0.2
hsa-miR-29a-3p TARDBP MLXIP	0.541 / 0.867	0.675 / 0.847	0.123 / 0.534	0.502 / 0.839	2.11e-06 / 0.014	0.708 / 0.873	0.132 / 0.37	1	0.0212765957446809
hsa-miR-141-3p HNRNPC NME1	0.331 / 0.757	0.00248 / 0.0297	0.871 / 0.969	0.571 / 0.872	2.16e-06 / 0.014	0.631 / 0.83	0.0964 / 0.311	1	0.0232558139534884
hsa-miR-15a-5p CPSF3 APP	0.491 / 0.845	0.209 / 0.467	0.28 / 0.702	0.87 / 0.97	2.34e-06 / 0.0141	0.043 / 0.201	0.353 / 0.624	1	0.1
hsa-miR-219a-5p ATXN2 ANKRD52	0.587 / 0.886	0.342 / 0.609	0.25 / 0.677	0.188 / 0.615	2.38e-06 / 0.0141	0.429 / 0.696	0.327 / 0.601	1	0.0175438596491228
hsa-miR-9-5p YTHDF2 MLXIP	0.606 / 0.894	0.151 / 0.392	0.409 / 0.786	0.968 / 0.993	2.44e-06 / 0.0141	0.0824 / 0.292	0.0522 / 0.219	1	0.0181818181818182
hsa-miR-142-5p HNRNPC REV3L	0.754 / 0.941	0.926 / 0.97	0.926 / 0.984	0.000106 / 0.019	2.47e-06 / 0.0141	0.0593 / 0.242	0.557 / 0.778	1	0.0769230769230769
hsa-miR-204-5p CPSF7 LEPROT	0.741 / 0.937	0.279 / 0.546	0.633 / 0.893	0.353 / 0.754	2.48e-06 / 0.0141	0.00208 / 0.0285	0.0294 / 0.157	1	0.05
hsa-miR-503-5p HNRNPC CDC25A	0.522 / 0.859	0.092 / 0.295	0.00175 / 0.104	0.359 / 0.759	2.51e-06 / 0.0141	0.156 / 0.417	0.979 / 0.992	1	0.0232558139534884
hsa-miR-24-3p ELAVL1 CNN2	0.00206 / 0.126	0.0074 / 0.0617	0.546 / 0.856	0.0234 / 0.281	2.53e-06 / 0.0141	0.269 / 0.554	0.0105 / 0.0832	1	0.111111111111111
hsa-miR-182-5p HNRNPC DYNC1LI2	0.883 / 0.975	0.0374 / 0.173	0.0291 / 0.321	0.0269 / 0.297	2.67e-06 / 0.0143	0.185 / 0.456	0.456 / 0.707	1	0.0103092783505155
hsa-miR-150-5p FUBP3 GSK3B	0.743 / 0.938	0.907 / 0.962	0.298 / 0.716	0.0703 / 0.431	2.74e-06 / 0.0143	0.295 / 0.581	0.224 / 0.494	1	0.0666666666666667
hsa-miR-181a-5p EFTUD2 NME1	0.0345 / 0.367	0.189 / 0.443	0.807 / 0.951	0.278 / 0.7	2.77e-06 / 0.0143	0.191 / 0.463	0.602 / 0.807	1	0.142857142857143
hsa-miR-19a-3p ELAVL1 SHCBP1	0.00783 / 0.212	0.00034 / 0.00745	0.363 / 0.76	0.589 / 0.879	2.95e-06 / 0.015	0.0109 / 0.086	0.0496 / 0.213	1	0.0714285714285714
hsa-miR-376c-3p TIA1 ARFGEF1	0.659 / 0.912	0.329 / 0.596	0.436 / 0.801	0.447 / 0.812	3.11e-06 / 0.0155	0.175 / 0.443	0.929 / 0.971	1	0.25
hsa-miR-196b-5p CPSF7 HOXA5	0.643 / 0.907	0.232 / 0.494	0.00178 / 0.105	0.291 / 0.71	3.21e-06 / 0.0157	0.446 / 0.71	0.0797 / 0.279	1	0.0588235294117647
hsa-miR-128-3p CSTF2 HOXA10	0.0644 / 0.455	0.0838 / 0.279	0.814 / 0.953	0.24 / 0.666	3.35e-06 / 0.0161	0.0656 / 0.257	0.972 / 0.989	1	0.166666666666667
hsa-miR-429 ELAVL1 EFNB2	0.272 / 0.717	0.225 / 0.486	0.915 / 0.981	0.54 / 0.858	3.43e-06 / 0.0162	0.0221 / 0.134	0.884 / 0.952	1	0.0138888888888889
hsa-let-7d-5p ATXN2 NSD1	0.629 / 0.902	0.674 / 0.847	0.154 / 0.576	0.000293 / 0.033	3.54e-06 / 0.0164	0.0705 / 0.268	0.445 / 0.699	1	0.0227272727272727
hsa-miR-181b-5p TARDBP TGIF2	0.0825 / 0.494	0.85 / 0.937	0.000394 / 0.0557	1.77e-06 / 0.00166	3.58e-06 / 0.0164	0.762 / 0.9	0.974 / 0.99	1	0.0526315789473684
hsa-miR-196b-5p IGF2BP2 ZCCHC3	0.173 / 0.625	0.838 / 0.931	0.00887 / 0.203	0.588 / 0.879	3.74e-06 / 0.0166	0.113 / 0.349	0.754 / 0.892	1	0.166666666666667
hsa-miR-30a-5p YTHDF2 WNT7B	0.0624 / 0.45	0.316 / 0.584	0.147 / 0.568	0.352 / 0.754	3.76e-06 / 0.0166	0.274 / 0.56	0.932 / 0.973	1	0.032258064516129
hsa-miR-16-5p TARDBP PPP2R1B	0.74 / 0.937	0.147 / 0.386	0.337 / 0.744	0.128 / 0.538	3.83e-06 / 0.0166	0.721 / 0.879	0.577 / 0.791	1	0.024390243902439
hsa-miR-19b-3p CPSF6 NME7	0.135 / 0.58	0.234 / 0.498	0.739 / 0.93	0.000795 / 0.0571	3.89e-06 / 0.0166	0.248 / 0.532	0.0166 / 0.11	1	0.2
hsa-miR-23b-3p TIAL1 ADAM10	0.0312 / 0.353	0.0535 / 0.214	0.648 / 0.899	0.711 / 0.924	3.92e-06 / 0.0166	0.138 / 0.389	0.00568 / 0.0565	1	0.0454545454545455
hsa-miR-200b-3p ZC3H7B ATXN1L	0.226 / 0.678	0.436 / 0.688	0.475 / 0.822	0.995 / 0.999	4.03e-06 / 0.0168	0.0388 / 0.189	0.807 / 0.917	1	0.0588235294117647
hsa-miR-454-3p CPSF6 NME7	0.137 / 0.583	0.105 / 0.319	0.379 / 0.769	0.111 / 0.51	4.31e-06 / 0.017	0.757 / 0.898	0.749 / 0.889	1	0.2
hsa-miR-1271-5p FMR1 COL25A1	0.241 / 0.691	0.251 / 0.516	0.627 / 0.891	0.314 / 0.728	4.38e-06 / 0.017	0.478 / 0.733	0.802 / 0.915	1	0.111111111111111
hsa-miR-29c-3p FMR1 FAM53C	0.663 / 0.913	2.1e-05 / 0.000981	0.536 / 0.851	0.109 / 0.507	4.39e-06 / 0.017	0.0242 / 0.142	0.39 / 0.655	1	0.0227272727272727
hsa-miR-1-3p IGF2BP2 TNPO2	0.479 / 0.84	0.829 / 0.927	0.0509 / 0.394	0.214 / 0.642	4.41e-06 / 0.017	0.752 / 0.895	0.785 / 0.907	1	0.111111111111111
hsa-miR-96-5p CSTF2 EPAS1	0.401 / 0.799	0.489 / 0.728	0.426 / 0.796	0.251 / 0.676	4.44e-06 / 0.017	0.615 / 0.821	0.0671 / 0.253	1	0.1
hsa-miR-429 PTBP1 TSC22D1	0.484 / 0.842	0.784 / 0.905	0.425 / 0.795	0.314 / 0.728	4.51e-06 / 0.017	0.0315 / 0.167	0.525 / 0.757	1	0.111111111111111
hsa-miR-200b-3p ATXN2 BICC1	0.711 / 0.928	0.516 / 0.747	0.888 / 0.973	0.81 / 0.954	4.54e-06 / 0.017	0.183 / 0.453	0.345 / 0.617	1	0.25
hsa-miR-145-5p FUS DPYSL2	0.00108 / 0.0955	0.0653 / 0.241	0.0457 / 0.379	0.000782 / 0.0566	4.57e-06 / 0.017	0.0761 / 0.279	0.0549 / 0.226	1	0.0285714285714286
hsa-miR-181b-5p CPSF7 AHNAK	0.0107 / 0.239	0.347 / 0.613	0.137 / 0.554	0.11 / 0.509	4.7e-06 / 0.0172	0.341 / 0.624	0.000649 / 0.0138	1	0.25
hsa-miR-133b UPF1 RAVER1	NA	NA	NA	0.571 / 0.872	4.89e-06 / 0.0177	0.902 / 0.962	0.622 / 0.819	1	0.03125
hsa-miR-25-3p CAPRIN1 BSDC1	0.676 / 0.917	0.339 / 0.606	0.398 / 0.781	0.384 / 0.774	4.95e-06 / 0.0177	0.0865 / 0.3	0.0496 / 0.213	1	0.333333333333333
hsa-miR-148a-3p ATXN2 TMSB10	0.938 / 0.987	0.00927 / 0.0716	0.275 / 0.698	0.487 / 0.833	5.1e-06 / 0.018	0.431 / 0.698	0.326 / 0.599	1	0.125
hsa-miR-9-5p FUS FKBP7	0.93 / 0.986	0.0176 / 0.109	0.642 / 0.897	0.14 / 0.556	5.3e-06 / 0.0182	0.266 / 0.551	0.361 / 0.631	1	0.166666666666667
hsa-miR-150-5p HNRNPC CHD2	0.463 / 0.832	0.219 / 0.48	0.919 / 0.982	0.00833 / 0.181	5.33e-06 / 0.0182	0.921 / 0.97	0.68 / 0.852	1	0.0166666666666667
hsa-miR-200b-3p ELAVL1 EFNB2	0.581 / 0.884	0.902 / 0.96	0.843 / 0.961	0.047 / 0.37	5.43e-06 / 0.0182	0.0146 / 0.104	0.886 / 0.953	1	0.0138888888888889
hsa-miR-155-5p FMR1 DCP2	0.0698 / 0.468	0.00971 / 0.0738	0.286 / 0.707	0.0577 / 0.4	5.48e-06 / 0.0182	0.0681 / 0.262	0.406 / 0.668	1	0.004
hsa-miR-153-3p IGF2BP2 ARID1A	0.732 / 0.935	0.542 / 0.764	0.203 / 0.633	0.45 / 0.813	5.7e-06 / 0.0186	0.669 / 0.852	0.46 / 0.71	1	0.25
hsa-miR-19a-3p CPSF7 ADSS	0.315 / 0.747	0.867 / 0.944	0.504 / 0.836	0.705 / 0.922	5.75e-06 / 0.0186	2.51e-05 / 0.00111	0.0369 / 0.179	1	0.0285714285714286
hsa-miR-30d-5p RBM47 ARF4	0.175 / 0.628	2.57e-13 / 5.15e-10	0.0506 / 0.393	0.0393 / 0.345	5.85e-06 / 0.0186	0.00891 / 0.0755	0.0275 / 0.15	1	0.111111111111111
hsa-miR-23a-3p FUS YES1	0.737 / 0.936	0.586 / 0.794	0.0628 / 0.423	0.577 / 0.875	5.89e-06 / 0.0186	0.602 / 0.813	0.676 / 0.85	1	0.0476190476190476
hsa-miR-29a-3p TARDBP CYCS	0.586 / 0.886	0.00667 / 0.0577	0.98 / 0.996	0.693 / 0.918	5.93e-06 / 0.0186	0.945 / 0.979	0.00164 / 0.0254	1	0.0454545454545455
hsa-miR-9-5p HNRNPC MCM10	0.346 / 0.767	0.897 / 0.958	0.857 / 0.965	0.378 / 0.77	6.64e-06 / 0.0206	0.868 / 0.948	0.0141 / 0.1	1	0.0256410256410256
hsa-miR-374b-5p ATXN2 TNRC18	0.771 / 0.946	0.462 / 0.708	0.282 / 0.704	0.128 / 0.537	6.76e-06 / 0.0207	0.564 / 0.79	0.0444 / 0.2	1	0.111111111111111
hsa-miR-181c-5p YTHDC1 HOXB5	0.784 / 0.95	0.159 / 0.402	0.391 / 0.776	0.209 / 0.637	6.82e-06 / 0.0207	0.142 / 0.397	0.266 / 0.54	1	0.1
hsa-miR-760 CPSF6 PUM1	0.147 / 0.595	0.0132 / 0.0901	0.236 / 0.665	0.838 / 0.961	7.03e-06 / 0.0211	NA	0.106 / 0.329	1	0.0294117647058824
hsa-miR-93-5p CSTF2 ATAD2	0.00366 / 0.159	0.357 / 0.622	0.185 / 0.614	0.0377 / 0.34	7.15e-06 / 0.0212	0.546 / 0.778	0.245 / 0.518	1	0.0416666666666667
hsa-let-7e-5p DDX3X PMAIP1	0.68 / 0.918	0.524 / 0.753	0.387 / 0.774	0.192 / 0.619	7.24e-06 / 0.0212	0.661 / 0.847	0.0445 / 0.2	1	0.027027027027027
hsa-miR-23b-3p ELAVL1 ARNT	0.00644 / 0.197	0.939 / 0.975	0.173 / 0.6	0.816 / 0.955	7.32e-06 / 0.0212	0.128 / 0.375	0.856 / 0.94	1	0.0294117647058824
hsa-miR-182-5p CSTF2 NR4A3	0.75 / 0.94	0.574 / 0.786	0.0138 / 0.241	0.239 / 0.665	7.37e-06 / 0.0212	0.0552 / 0.232	0.0377 / 0.181	1	0.25
hsa-let-7b-5p ATXN2 MSI2	0.286 / 0.728	0.364 / 0.628	0.126 / 0.539	0.411 / 0.79	7.46e-06 / 0.0212	0.24 / 0.522	0.0189 / 0.12	1	0.00735294117647059
hsa-miR-34c-5p TARDBP ATXN7L3B	0.281 / 0.723	0.43 / 0.683	0.081 / 0.464	0.0162 / 0.24	7.68e-06 / 0.0216	0.52 / 0.761	0.142 / 0.386	1	0.0123456790123457
hsa-miR-196b-5p FIP1L1 MARCH7	0.272 / 0.717	0.12 / 0.344	0.172 / 0.599	0.428 / 0.8	8.02e-06 / 0.0224	0.794 / 0.915	0.0216 / 0.13	1	0.0476190476190476
hsa-miR-503-5p CSTF2T G2E3	0.892 / 0.977	0.839 / 0.931	0.245 / 0.673	0.924 / 0.983	0.664 / 0.928	2.9e-26 / 7.85e-21	0.623 / 0.82	1	0.0238095238095238
hsa-miR-181a-5p CSTF2T C1orf50	0.605 / 0.893	0.198 / 0.454	0.539 / 0.853	0.2 / 0.628	0.211 / 0.709	1.55e-24 / 2.1e-19	0.145 / 0.391	1	0.2
hsa-miR-128-3p CSTF2T RREB1	0.54 / 0.867	0.845 / 0.934	0.858 / 0.965	0.738 / 0.933	0.635 / 0.92	3.81e-24 / 3.11e-19	4.79e-09 / 3.03e-06	1	0.0625
hsa-let-7d-5p CSTF2T GABPA	0.0632 / 0.452	0.000184 / 0.00483	0.0578 / 0.412	0.861 / 0.967	0.142 / 0.638	4.6e-24 / 3.11e-19	0.0323 / 0.165	1	0.04
hsa-miR-1-3p CSTF2T ASH1L	0.000507 / 0.0684	0.337 / 0.604	0.0853 / 0.472	0.156 / 0.577	0.108 / 0.593	9.33e-24 / 4.89e-19	0.561 / 0.781	1	0.0769230769230769
hsa-miR-30d-5p CSTF2T MAPK8	0.259 / 0.707	1.14e-05 / 0.000627	0.0222 / 0.289	0.613 / 0.889	0.0327 / 0.422	1.08e-23 / 4.89e-19	9e-05 / 0.0037	1	0.05
hsa-miR-30a-5p CSTF2T MAPK8	0.784 / 0.95	0.912 / 0.964	0.662 / 0.904	0.0666 / 0.423	0.0975 / 0.576	1.95e-23 / 7.56e-19	0.75 / 0.889	1	0.05
hsa-miR-181a-5p CSTF2T PPP4R2	0.199 / 0.653	0.139 / 0.374	0.306 / 0.722	0.0305 / 0.312	0.558 / 0.896	2.52e-23 / 8.52e-19	0.0181 / 0.117	1	0.0196078431372549
hsa-miR-15a-5p CSTF2T G2E3	0.546 / 0.869	0.761 / 0.894	0.419 / 0.792	0.0104 / 0.199	0.959 / 0.994	1.03e-22 / 3.11e-18	2.03e-07 / 4.96e-05	1	0.0238095238095238
hsa-let-7d-5p CSTF2T SMC1A	0.921 / 0.984	0.697 / 0.86	0.12 / 0.531	0.776 / 0.944	0.375 / 0.82	2.01e-22 / 5.14e-18	0.938 / 0.976	1	0.0140845070422535
hsa-miR-145-5p CSTF2T UGCG	0.0156 / 0.275	0.0311 / 0.154	0.818 / 0.954	0.312 / 0.726	0.207 / 0.706	2.2e-22 / 5.14e-18	0.148 / 0.395	1	0.0588235294117647
hsa-miR-1-3p CPSF6 TPM3	0.228 / 0.68	0.199 / 0.456	0.365 / 0.761	0.865 / 0.968	0.484 / 0.867	2.28e-22 / 5.14e-18	0.408 / 0.67	1	0.142857142857143
hsa-miR-30a-5p CSTF2T DPY19L3	0.151 / 0.6	0.0418 / 0.185	0.00124 / 0.0904	0.0124 / 0.215	0.819 / 0.967	3.53e-22 / 7.35e-18	0.358 / 0.628	1	0.0769230769230769
hsa-miR-30d-5p CSTF2T HIPK1	0.0271 / 0.336	0.642 / 0.828	0.315 / 0.729	0.267 / 0.69	0.255 / 0.743	5.77e-22 / 1.06e-17	0.000473 / 0.0112	1	0.0357142857142857
hsa-miR-1-3p RBM15B TPM3	0.502 / 0.85	0.166 / 0.413	0.0511 / 0.395	0.0309 / 0.313	0.592 / 0.907	5.85e-22 / 1.06e-17	0.127 / 0.363	1	0.0909090909090909
hsa-miR-30a-5p CSTF2T EPC1	0.714 / 0.929	0.0578 / 0.224	0.0724 / 0.446	0.00594 / 0.156	0.21 / 0.708	7.38e-22 / 1.25e-17	0.374 / 0.642	1	0.0625
hsa-miR-128-3p CSTF2T IPO7	0.878 / 0.974	0.367 / 0.63	0.367 / 0.762	0.284 / 0.705	0.0273 / 0.4	8.68e-22 / 1.38e-17	0.0815 / 0.283	1	0.027027027027027
hsa-miR-181d-5p CSTF2T C1orf50	0.9 / 0.979	0.00174 / 0.0235	0.246 / 0.674	0.473 / 0.825	0.52 / 0.881	1.6e-21 / 2.41e-17	0.533 / 0.762	1	0.2
hsa-miR-181a-5p CSTF2T NIPBL	0.226 / 0.678	0.129 / 0.359	0.35 / 0.752	0.968 / 0.993	0.589 / 0.906	2.92e-21 / 4.16e-17	0.163 / 0.417	1	0.0434782608695652
hsa-let-7d-5p CSTF2T CDC34	0.836 / 0.964	0.709 / 0.867	0.836 / 0.959	0.534 / 0.855	0.247 / 0.738	3.17e-21 / 4.3e-17	0.881 / 0.951	1	0.111111111111111
hsa-miR-218-5p CSTF2T DDX21	0.901 / 0.979	0.258 / 0.524	0.0596 / 0.416	0.00972 / 0.194	0.582 / 0.903	3.96e-21 / 5.11e-17	0.629 / 0.823	1	0.025
hsa-miR-30d-5p CSTF2T OTUD4	0.603 / 0.892	0.000438 / 0.00894	0.201 / 0.631	0.646 / 0.902	0.803 / 0.963	5.82e-21 / 7.17e-17	1.42e-05 / 0.00104	1	0.0769230769230769
hsa-miR-331-3p CSTF2T TIMM13	0.0333 / 0.363	0.905 / 0.961	0.275 / 0.698	0.0531 / 0.388	0.121 / 0.61	7.16e-21 / 8.44e-17	0.091 / 0.301	1	0.032258064516129
hsa-miR-128-3p CSTF2T SUZ12	0.899 / 0.979	0.409 / 0.667	0.723 / 0.925	0.194 / 0.622	0.533 / 0.886	9.27e-21 / 1.05e-16	0.0603 / 0.238	1	0.0285714285714286
hsa-miR-30a-5p CSTF2T TRPM7	0.334 / 0.76	0.938 / 0.975	0.000143 / 0.0359	0.00611 / 0.157	0.595 / 0.908	1.47e-20 / 1.53e-16	0.176 / 0.434	1	0.0666666666666667
hsa-miR-30d-5p CSTF2T DPY19L3	0.429 / 0.814	0.155 / 0.398	0.0782 / 0.457	0.126 / 0.534	0.157 / 0.656	1.53e-20 / 1.53e-16	0.403 / 0.666	1	0.0769230769230769
hsa-miR-543 CSTF2T KDM5A	0.264 / 0.711	NA	0.382 / 0.771	0.428 / 0.801	0.057 / 0.496	1.56e-20 / 1.53e-16	NA	1	0.0285714285714286
hsa-miR-543 CSTF2T AHCTF1	0.677 / 0.917	NA	0.79 / 0.946	0.809 / 0.953	0.406 / 0.835	1.58e-20 / 1.53e-16	NA	1	0.333333333333333
hsa-miR-128-3p CSTF2T SP1	0.685 / 0.92	0.279 / 0.546	0.671 / 0.907	0.602 / 0.885	0.735 / 0.947	1.65e-20 / 1.54e-16	1.68e-06 / 0.000233	1	0.0285714285714286
hsa-let-7d-5p CSTF2T HELZ	0.511 / 0.854	0.00814 / 0.0657	0.121 / 0.532	0.402 / 0.785	0.61 / 0.912	2.37e-20 / 2.14e-16	0.0344 / 0.172	1	0.0232558139534884
hsa-miR-26a-5p CSTF2T NUP153	0.689 / 0.921	0.0302 / 0.152	0.558 / 0.861	0.619 / 0.891	0.429 / 0.845	2.58e-20 / 2.26e-16	0.00318 / 0.039	1	0.0333333333333333
hsa-miR-222-3p CSTF2T PPP1R15B	0.7 / 0.925	0.299 / 0.566	0.816 / 0.954	0.00731 / 0.17	0.614 / 0.914	4.2e-20 / 3.56e-16	0.378 / 0.645	1	0.037037037037037
hsa-miR-542-3p CSTF2T SLC30A6	0.777 / 0.948	0.0225 / 0.127	0.751 / 0.934	0.445 / 0.81	0.201 / 0.701	4.45e-20 / 3.65e-16	0.061 / 0.24	1	0.0384615384615385
hsa-miR-128-3p CSTF2T MDN1	0.567 / 0.878	0.447 / 0.697	0.501 / 0.835	0.708 / 0.923	0.18 / 0.682	9.01e-20 / 7.18e-16	2.94e-10 / 3.82e-07	1	0.0666666666666667
hsa-miR-30c-5p CSTF2T MAPK8	0.514 / 0.856	0.0742 / 0.26	0.0027 / 0.125	0.0113 / 0.207	0.671 / 0.93	1.43e-19 / 1.1e-15	0.731 / 0.879	1	0.05
hsa-miR-590-5p CSTF2T LEMD3	0.921 / 0.984	0.45 / 0.699	0.848 / 0.962	0.916 / 0.981	0.00366 / 0.211	1.88e-19 / 1.42e-15	0.113 / 0.34	1	0.0555555555555556
hsa-miR-16-5p CSTF2T G2E3	0.312 / 0.745	0.000505 / 0.00991	0.19 / 0.619	0.947 / 0.989	0.765 / 0.954	2.69e-19 / 1.97e-15	5.78e-06 / 0.000561	1	0.0238095238095238
hsa-miR-339-5p CSTF2T USF2	0.563 / 0.876	0.000437 / 0.00893	0.678 / 0.909	0.0369 / 0.337	0.517 / 0.88	2.82e-19 / 2.01e-15	1.17e-05 / 0.000914	1	0.125
hsa-miR-148b-3p CSTF2T MIER1	0.0675 / 0.463	0.519 / 0.749	0.342 / 0.747	0.343 / 0.747	0.42 / 0.842	3e-19 / 2.09e-15	1.01e-05 / 0.000829	1	0.0416666666666667
hsa-miR-30c-5p FMR1 PPTC7	0.731 / 0.934	0.109 / 0.326	0.018 / 0.267	0.618 / 0.891	0.52 / 0.881	3.79e-19 / 2.56e-15	0.31 / 0.585	1	0.0144927536231884
hsa-miR-181a-5p CSTF2T DEK	0.3 / 0.737	0.108 / 0.324	0.0878 / 0.477	0.17 / 0.594	0.654 / 0.925	4.68e-19 / 3.09e-15	0.758 / 0.894	1	0.0161290322580645
hsa-let-7d-5p CSTF2T CLOCK	0.548 / 0.87	0.732 / 0.879	0.796 / 0.948	0.579 / 0.876	0.939 / 0.99	7.69e-19 / 4.96e-15	0.967 / 0.987	1	0.0384615384615385
hsa-miR-30d-5p CSTF2T EPC1	0.967 / 0.993	0.613 / 0.811	0.372 / 0.765	0.67 / 0.91	0.08 / 0.544	1.08e-18 / 6.73e-15	4.5e-05 / 0.00232	1	0.0625
hsa-miR-15b-5p CSTF2T G2E3	0.213 / 0.666	0.791 / 0.908	0.0529 / 0.399	0.0582 / 0.402	0.343 / 0.802	1.09e-18 / 6.73e-15	5.77e-06 / 0.00056	1	0.0238095238095238
hsa-miR-145-5p CSTF2T PAFAH1B2	0.343 / 0.766	0.105 / 0.317	0.464 / 0.816	0.461 / 0.819	0.731 / 0.946	1.22e-18 / 7.36e-15	0.592 / 0.801	1	0.03125
hsa-miR-128-3p FAM120A IPO7	0.913 / 0.982	0.0663 / 0.244	0.131 / 0.546	0.126 / 0.534	0.0156 / 0.34	1.68e-18 / 9.83e-15	2.47e-06 / 0.000303	1	0.032258064516129
hsa-miR-181a-5p CSTF2T CAND1	0.418 / 0.808	0.00517 / 0.0488	0.0875 / 0.476	0.137 / 0.551	0.991 / 0.999	1.71e-18 / 9.83e-15	0.0451 / 0.202	1	0.0256410256410256
hsa-miR-1-3p CSTF2T CLOCK	0.14 / 0.587	0.57 / 0.784	0.641 / 0.896	0.0585 / 0.402	0.833 / 0.969	1.95e-18 / 1.1e-14	0.324 / 0.598	1	0.037037037037037
hsa-miR-181a-5p CSTF2T USP9X	0.0823 / 0.494	0.349 / 0.614	0.119 / 0.528	0.088 / 0.469	0.242 / 0.734	1.99e-18 / 1.1e-14	0.103 / 0.323	1	0.0256410256410256
hsa-miR-320c CSTF2T TOR1AIP2	0.333 / 0.759	0.076 / 0.264	0.00398 / 0.146	0.832 / 0.96	0.469 / 0.861	2.99e-18 / 1.62e-14	0.351 / 0.622	1	0.0333333333333333
hsa-miR-181a-5p CSTF2T MAP3K2	0.754 / 0.941	0.00028 / 0.0065	0.0314 / 0.329	0.7 / 0.92	0.31 / 0.782	3.24e-18 / 1.72e-14	0.224 / 0.493	1	0.0217391304347826
hsa-miR-1-3p CSTF2T KTN1	0.45 / 0.825	0.0176 / 0.108	0.975 / 0.995	0.411 / 0.79	0.69 / 0.935	3.42e-18 / 1.78e-14	0.0246 / 0.141	1	0.0714285714285714
hsa-miR-30c-5p CSTF2T EPC1	0.0607 / 0.446	0.0126 / 0.0873	0.0735 / 0.448	0.0172 / 0.246	0.479 / 0.865	4.1e-18 / 2.09e-14	0.776 / 0.903	1	0.0625
hsa-miR-181a-5p CSTF2T EPC1	0.272 / 0.717	0.484 / 0.724	0.172 / 0.599	0.00535 / 0.148	0.718 / 0.942	4.16e-18 / 2.09e-14	0.408 / 0.67	1	0.0625
hsa-let-7d-5p CSTF2T USP12	0.472 / 0.836	0.983 / 0.993	0.595 / 0.878	0.098 / 0.489	0.0992 / 0.578	4.55e-18 / 2.24e-14	0.338 / 0.61	1	0.05
hsa-miR-128-3p CSTF2T COX7B	0.56 / 0.875	0.526 / 0.754	0.0663 / 0.432	0.913 / 0.981	0.00396 / 0.217	4.63e-18 / 2.24e-14	0.0208 / 0.127	1	0.0714285714285714
hsa-miR-10b-5p CSTF2T RBM27	0.126 / 0.568	0.56 / 0.777	0.473 / 0.821	0.12 / 0.525	0.245 / 0.737	5.03e-18 / 2.39e-14	0.638 / 0.828	1	0.05
hsa-miR-128-3p CSTF2T MAPK1	0.0195 / 0.299	0.893 / 0.956	0.742 / 0.931	0.0358 / 0.332	0.495 / 0.872	5.64e-18 / 2.63e-14	9.67e-05 / 0.00388	1	0.0161290322580645
hsa-miR-28-3p CSTF2T EIF2AK2	0.556 / 0.873	0.0427 / 0.187	0.99 / 0.998	0.77 / 0.942	0.263 / 0.749	5.82e-18 / 2.67e-14	0.799 / 0.913	1	0.025
hsa-miR-181d-5p CSTF2T PPP4R2	0.0104 / 0.237	0.00029 / 0.00667	0.893 / 0.974	0.108 / 0.506	0.752 / 0.951	6.15e-18 / 2.78e-14	0.0394 / 0.186	1	0.0196078431372549
hsa-miR-181d-5p CSTF2T EPC1	0.667 / 0.914	0.0246 / 0.134	0.419 / 0.792	0.698 / 0.919	0.451 / 0.854	7.02e-18 / 3.12e-14	0.566 / 0.784	1	0.0625
hsa-let-7d-5p CSTF2T IPO9	0.39 / 0.794	0.0124 / 0.0864	0.545 / 0.856	0.364 / 0.761	0.667 / 0.929	8.26e-18 / 3.61e-14	0.126 / 0.361	1	0.027027027027027
hsa-miR-23a-3p FMR1 NEK7	0.062 / 0.449	1.09e-07 / 1.82e-05	0.679 / 0.91	0.449 / 0.813	0.25 / 0.74	9.89e-18 / 4.25e-14	0.058 / 0.233	1	0.0204081632653061
hsa-miR-181a-5p CSTF2T BIRC6	0.208 / 0.661	0.135 / 0.367	0.62 / 0.888	0.122 / 0.529	0.106 / 0.588	1.45e-17 / 6.06e-14	0.116 / 0.345	1	0.0714285714285714
hsa-miR-148b-3p FMR1 C5orf24	0.0704 / 0.469	0.364 / 0.629	0.732 / 0.928	0.104 / 0.5	0.851 / 0.973	1.45e-17 / 6.06e-14	2.14e-05 / 0.00139	1	0.0178571428571429
hsa-miR-543 CSTF2T PAFAH1B2	0.465 / 0.833	NA	0.381 / 0.771	0.063 / 0.414	0.584 / 0.904	1.5e-17 / 6.14e-14	NA	1	0.032258064516129
hsa-miR-221-3p CSTF2T PPP1R15B	0.611 / 0.895	0.552 / 0.771	0.705 / 0.919	0.0132 / 0.22	0.342 / 0.802	1.63e-17 / 6.58e-14	0.794 / 0.911	1	0.037037037037037
hsa-miR-145-5p CSTF2T TRIO	0.968 / 0.993	2.54e-05 / 0.00113	0.744 / 0.932	0.00881 / 0.186	0.726 / 0.944	1.81e-17 / 7.15e-14	0.17 / 0.427	1	0.0625
hsa-miR-30a-5p CSTF2T CELF1	0.0372 / 0.376	0.61 / 0.809	0.373 / 0.765	0.345 / 0.749	0.208 / 0.706	1.86e-17 / 7.15e-14	0.0844 / 0.288	1	0.0126582278481013
hsa-miR-1-3p CSTF2T TXLNG	0.191 / 0.645	0.451 / 0.7	0.696 / 0.916	0.543 / 0.86	0.617 / 0.915	1.87e-17 / 7.15e-14	0.694 / 0.86	1	0.0588235294117647
hsa-miR-301a-3p CSTF2T BTBD7	0.0938 / 0.516	0.00131 / 0.0194	0.231 / 0.661	0.701 / 0.921	0.0779 / 0.541	1.87e-17 / 7.15e-14	0.0368 / 0.179	1	0.0344827586206897
hsa-miR-455-5p CSTF2T KLHL23	0.196 / 0.65	0.892 / 0.956	0.303 / 0.72	0.0652 / 0.419	0.38 / 0.822	2.16e-17 / 8.15e-14	0.0171 / 0.113	1	0.0833333333333333
hsa-miR-181a-5p CSTF2T PRKAR2A	0.444 / 0.822	0.0255 / 0.137	0.231 / 0.66	0.0696 / 0.43	0.482 / 0.866	2.37e-17 / 8.79e-14	0.0274 / 0.15	1	0.0476190476190476
hsa-miR-128-3p CSTF2T CAPN7	0.59 / 0.887	0.0464 / 0.197	0.705 / 0.919	0.104 / 0.5	0.307 / 0.78	2.92e-17 / 1.07e-13	0.0014 / 0.0229	1	0.0714285714285714
hsa-miR-30a-5p CSTF2T PRPF40A	0.871 / 0.972	0.841 / 0.932	0.0501 / 0.392	0.126 / 0.534	0.251 / 0.741	3.1e-17 / 1.12e-13	0.558 / 0.779	1	0.0212765957446809
hsa-miR-181a-5p CSTF2T ZFX	0.411 / 0.804	0.57 / 0.783	0.121 / 0.532	0.21 / 0.638	0.717 / 0.942	3.77e-17 / 1.34e-13	0.287 / 0.562	1	0.0204081632653061
hsa-miR-148b-3p FMR1 GAPVD1	0.885 / 0.976	0.459 / 0.706	0.823 / 0.955	0.495 / 0.836	0.371 / 0.818	4.31e-17 / 1.52e-13	0.29 / 0.565	1	0.0454545454545455
hsa-miR-30d-5p CSTF2T FAM91A1	0.161 / 0.613	0.593 / 0.798	0.0241 / 0.298	0.102 / 0.496	0.73 / 0.945	5.52e-17 / 1.92e-13	0.282 / 0.557	1	0.0416666666666667
hsa-miR-30a-5p CSTF2T OTUD4	0.592 / 0.888	0.195 / 0.45	0.129 / 0.544	0.0447 / 0.364	0.88 / 0.978	5.66e-17 / 1.94e-13	0.0903 / 0.299	1	0.0769230769230769
hsa-miR-218-5p CSTF2T PPP4R2	0.448 / 0.824	0.848 / 0.935	0.621 / 0.888	0.0545 / 0.391	0.964 / 0.995	5.95e-17 / 2.02e-13	0.69 / 0.858	1	0.0196078431372549
hsa-miR-543 CSTF2T NCKAP1	0.0462 / 0.406	NA	0.269 / 0.693	0.519 / 0.848	0.725 / 0.944	6.8e-17 / 2.27e-13	NA	1	0.0181818181818182
hsa-miR-30c-5p DDX3X LSM14B	0.491 / 0.845	0.013 / 0.0892	0.021 / 0.283	0.632 / 0.897	0.975 / 0.996	6.91e-17 / 2.28e-13	0.0847 / 0.289	1	0.0476190476190476
hsa-miR-181a-5p CSTF2T NUFIP2	0.0975 / 0.523	0.00363 / 0.0386	0.936 / 0.986	0.774 / 0.943	0.205 / 0.704	7.73e-17 / 2.52e-13	0.265 / 0.539	1	0.00649350649350649
hsa-miR-15a-5p CSTF2T SUZ12	0.388 / 0.792	0.945 / 0.978	0.844 / 0.961	0.156 / 0.577	0.222 / 0.719	8.24e-17 / 2.66e-13	0.00864 / 0.0738	1	0.0294117647058824
hsa-miR-18a-5p DDX6 LSM14B	0.0349 / 0.369	0.883 / 0.951	0.187 / 0.616	0.918 / 0.982	0.835 / 0.97	8.71e-17 / 2.78e-13	0.474 / 0.72	1	0.0833333333333333
hsa-let-7d-5p CSTF2T CBX5	0.0304 / 0.35	0.881 / 0.95	0.53 / 0.848	0.537 / 0.857	0.934 / 0.989	9.63e-17 / 3.03e-13	0.611 / 0.813	1	0.00884955752212389
hsa-miR-30a-5p CSTF2T AQR	0.304 / 0.74	0.572 / 0.785	0.157 / 0.58	0.0411 / 0.351	0.635 / 0.92	1.03e-16 / 3.18e-13	0.122 / 0.356	1	0.0454545454545455
hsa-miR-10b-5p CSTF2T WDR26	0.801 / 0.955	0.505 / 0.739	0.453 / 0.811	0.876 / 0.971	0.383 / 0.824	1.04e-16 / 3.18e-13	0.319 / 0.594	1	0.0142857142857143
hsa-miR-30a-5p CSTF2T STOML1	0.0771 / 0.483	0.547 / 0.768	0.862 / 0.966	0.154 / 0.575	0.345 / 0.803	1.04e-16 / 3.18e-13	0.293 / 0.568	1	0.5
hsa-miR-218-5p CSTF2T BRPF3	0.358 / 0.775	0.0266 / 0.14	0.202 / 0.632	0.717 / 0.926	0.796 / 0.962	1.09e-16 / 3.27e-13	0.28 / 0.555	1	0.0666666666666667
hsa-miR-30a-5p CSTF2T HIPK1	0.576 / 0.881	0.937 / 0.974	0.242 / 0.671	0.27 / 0.693	0.338 / 0.799	1.38e-16 / 4.1e-13	0.79 / 0.909	1	0.0357142857142857
hsa-miR-128-3p CSTF2T TAOK1	0.498 / 0.848	0.337 / 0.604	0.87 / 0.968	0.676 / 0.912	0.0596 / 0.502	1.47e-16 / 4.32e-13	0.0157 / 0.107	1	0.00943396226415094
hsa-miR-148b-3p FMR1 BBX	0.688 / 0.921	0.003 / 0.0339	0.56 / 0.862	0.142 / 0.558	0.378 / 0.821	1.66e-16 / 4.84e-13	0.0897 / 0.298	1	0.0113636363636364
hsa-miR-194-5p CSTF2T ARHGAP5	0.857 / 0.969	0.205 / 0.462	0.221 / 0.651	0.373 / 0.767	0.984 / 0.997	1.87e-16 / 5.4e-13	0.0149 / 0.104	1	0.0217391304347826
hsa-miR-181a-5p CSTF2T DDX3X	0.393 / 0.795	0.632 / 0.822	0.454 / 0.811	0.0152 / 0.233	0.858 / 0.974	1.96e-16 / 5.59e-13	0.529 / 0.76	1	0.0204081632653061
hsa-miR-30d-5p CSTF2T PRPF40A	0.253 / 0.702	0.137 / 0.371	0.227 / 0.657	0.447 / 0.811	0.835 / 0.97	2.02e-16 / 5.69e-13	0.816 / 0.922	1	0.0212765957446809
hsa-miR-181b-5p CSTF2T C1orf50	0.474 / 0.837	0.0544 / 0.216	0.0899 / 0.481	0.188 / 0.615	0.118 / 0.606	2.11e-16 / 5.89e-13	0.508 / 0.745	1	0.2
hsa-miR-192-5p CSTF2T USP1	0.0689 / 0.466	0.224 / 0.485	0.022 / 0.288	0.817 / 0.955	0.757 / 0.952	2.14e-16 / 5.92e-13	0.0244 / 0.14	1	0.0666666666666667
hsa-miR-148b-3p FMR1 UBN2	0.171 / 0.624	0.877 / 0.949	0.159 / 0.583	0.627 / 0.894	0.0278 / 0.402	2.22e-16 / 6.07e-13	0.462 / 0.712	1	0.0106382978723404
hsa-miR-181d-5p CSTF2T PRKAR2A	0.904 / 0.98	0.00347 / 0.0374	0.418 / 0.791	0.179 / 0.605	0.979 / 0.997	2.26e-16 / 6.13e-13	0.00976 / 0.0797	1	0.0476190476190476
hsa-miR-29c-3p CPSF6 SNIP1	0.0418 / 0.391	0.0252 / 0.136	0.913 / 0.98	0.208 / 0.636	0.144 / 0.64	0.552 / 0.782	5.77e-28 / 1.54e-22	1	0.0454545454545455
hsa-miR-135b-5p ATXN2 RBM23	0.88 / 0.974	0.348 / 0.614	0.78 / 0.943	0.996 / 0.999	0.537 / 0.887	0.53 / 0.768	6.54e-26 / 8.74e-21	1	0.0238095238095238
hsa-miR-29a-3p FMR1 SNIP1	0.759 / 0.943	0.847 / 0.935	0.288 / 0.709	0.181 / 0.607	0.000686 / 0.121	0.0498 / 0.219	2.43e-23 / 2.16e-18	1	0.166666666666667
hsa-miR-29a-3p CPSF6 SNIP1	0.00124 / 0.101	0.257 / 0.522	0.22 / 0.65	0.506 / 0.841	0.00462 / 0.229	0.897 / 0.96	9.57e-23 / 5.6e-18	1	0.0454545454545455
hsa-miR-135b-5p CPSF6 RBM23	0.238 / 0.689	0.586 / 0.794	0.565 / 0.864	0.758 / 0.939	0.421 / 0.842	0.817 / 0.926	1.05e-22 / 5.6e-18	1	0.03125
hsa-miR-29c-3p FMR1 SNIP1	0.234 / 0.685	0.862 / 0.942	0.853 / 0.963	0.475 / 0.826	0.0283 / 0.404	0.155 / 0.415	2.9e-22 / 1.29e-17	1	0.166666666666667
hsa-miR-9-5p MOV10 TXNDC5	0.207 / 0.661	0.145 / 0.383	0.832 / 0.958	0.932 / 0.985	0.0841 / 0.552	0.919 / 0.969	4.4e-21 / 1.68e-16	1	0.0217391304347826
hsa-miR-135b-5p YTHDF1 RBM23	0.612 / 0.896	0.168 / 0.416	0.745 / 0.932	0.528 / 0.852	0.179 / 0.681	0.783 / 0.91	7.52e-21 / 2.51e-16	1	0.0666666666666667
hsa-miR-181d-5p LARP4 GOT2	0.793 / 0.952	0.0228 / 0.127	0.0794 / 0.46	0.948 / 0.989	0.134 / 0.628	0.758 / 0.898	9.07e-20 / 2.7e-15	1	0.2
hsa-let-7b-5p IGF2BP2 CDV3	0.215 / 0.668	0.0801 / 0.272	0.52 / 0.844	0.852 / 0.965	0.777 / 0.957	0.0635 / 0.252	1.74e-19 / 4.37e-15	1	0.0277777777777778
hsa-miR-29c-3p ATXN2 SNIP1	0.00732 / 0.206	0.0675 / 0.246	0.00192 / 0.109	0.75 / 0.936	0.622 / 0.916	0.655 / 0.844	1.8e-19 / 4.37e-15	1	0.0588235294117647
hsa-miR-152-3p FAM120A ADAM10	0.997 / 0.999	0.384 / 0.646	0.17 / 0.597	0.658 / 0.906	0.945 / 0.991	0.000337 / 0.00788	2.35e-19 / 5.24e-15	1	0.0625
hsa-miR-142-5p MOV10 HERPUD1	0.984 / 0.997	0.232 / 0.495	0.294 / 0.713	0.103 / 0.497	0.722 / 0.943	0.188 / 0.46	4.19e-18 / 8.62e-14	1	0.1
hsa-miR-29a-3p ATXN2 SNIP1	0.00155 / 0.111	0.00511 / 0.0485	0.0489 / 0.389	0.0521 / 0.385	0.129 / 0.622	0.00114 / 0.0187	5.01e-18 / 9.56e-14	1	0.0588235294117647
hsa-miR-152-3p IGF2BP3 CYB5R4	0.352 / 0.771	0.0531 / 0.213	0.616 / 0.886	0.0875 / 0.468	0.00265 / 0.188	0.463 / 0.722	4.19e-17 / 7.48e-13	1	0.0666666666666667
hsa-miR-27b-3p TIAL1 SLC25A44	0.684 / 0.92	0.513 / 0.745	0.659 / 0.903	0.161 / 0.583	0.277 / 0.76	0.427 / 0.694	5.18e-17 / 8.66e-13	1	0.125
hsa-miR-128-3p CSTF2T TAF4	0.671 / 0.915	0.112 / 0.33	0.824 / 0.956	0.286 / 0.706	0.38 / 0.822	9.03e-13 / 6.97e-10	7.39e-17 / 1.16e-12	1	0.0666666666666667
hsa-miR-135b-5p NUDT21 RBM23	0.836 / 0.964	0.319 / 0.587	0.0898 / 0.481	0.406 / 0.787	0.0501 / 0.479	0.899 / 0.961	8.25e-17 / 1.23e-12	1	0.0357142857142857
hsa-miR-181d-5p CPSF7 CBLB	0.839 / 0.965	0.18 / 0.432	0.365 / 0.761	0.386 / 0.775	0.34 / 0.8	0.0338 / 0.174	5.7e-16 / 8.02e-12	1	0.333333333333333
hsa-miR-204-5p IGF2BP3 ARNTL2	4.11e-05 / 0.0202	0.405 / 0.663	0.000384 / 0.0552	0.869 / 0.969	0.232 / 0.728	0.949 / 0.981	1.21e-15 / 1.62e-11	1	0.0714285714285714
hsa-miR-27b-3p ATXN2 CCDC71	0.705 / 0.926	0.547 / 0.768	0.311 / 0.726	0.326 / 0.736	0.14 / 0.635	0.395 / 0.669	1.96e-15 / 2.38e-11	1	0.2
hsa-miR-148b-3p FUBP3 FMR1	0.903 / 0.98	0.237 / 0.501	0.395 / 0.779	0.303 / 0.719	0.25 / 0.74	0.00587 / 0.0575	1.96e-15 / 2.38e-11	1	0.111111111111111
hsa-miR-181d-5p CPSF7 GOT2	0.456 / 0.828	0.116 / 0.338	0.059 / 0.415	0.238 / 0.664	0.287 / 0.767	0.598 / 0.811	2.44e-15 / 2.84e-11	1	0.032258064516129
hsa-miR-181b-5p CPSF7 GOT2	0.288 / 0.729	0.36 / 0.625	0.0295 / 0.322	0.0077 / 0.175	0.671 / 0.93	0.505 / 0.751	4.97e-15 / 5.31e-11	1	0.032258064516129
hsa-miR-30d-5p CSTF2 TFDP1	0.0398 / 0.385	0.0179 / 0.11	0.951 / 0.989	0.964 / 0.993	0.0731 / 0.531	0.0108 / 0.0856	7.12e-15 / 7.33e-11	1	0.0434782608695652
hsa-miR-29c-3p ATXN2 ELF2	0.345 / 0.767	0.12 / 0.344	0.00203 / 0.111	0.00112 / 0.0685	0.933 / 0.989	0.272 / 0.558	7.54e-15 / 7.47e-11	1	0.0416666666666667
hsa-miR-320b TIA1 YWHAQ	0.101 / 0.53	0.584 / 0.792	0.789 / 0.946	0.0273 / 0.298	0.38 / 0.822	0.00473 / 0.0497	3.64e-14 / 3.48e-10	1	0.1
hsa-miR-29b-3p MOV10 PLAG1	0.355 / 0.773	0.238 / 0.501	0.749 / 0.933	0.455 / 0.816	0.126 / 0.618	0.347 / 0.629	3.88e-14 / 3.51e-10	1	0.0384615384615385
hsa-miR-146b-5p FUBP3 CELF1	0.24 / 0.691	0.00333 / 0.0365	0.641 / 0.896	0.854 / 0.965	0.935 / 0.989	0.899 / 0.961	3.94e-14 / 3.51e-10	1	0.0454545454545455
hsa-miR-181a-5p CPSF7 GOT2	0.143 / 0.59	0.58 / 0.79	0.171 / 0.598	0.0197 / 0.262	0.768 / 0.955	0.119 / 0.359	5.98e-14 / 5.1e-10	1	0.032258064516129
hsa-miR-148a-3p ATXN2 CCDC71	0.477 / 0.838	0.708 / 0.866	0.0173 / 0.264	0.0571 / 0.398	0.0108 / 0.301	0.00972 / 0.0797	6.11e-14 / 5.1e-10	1	0.2
hsa-miR-135b-5p TARDBP PANK3	0.659 / 0.912	0.582 / 0.791	0.0664 / 0.432	0.783 / 0.946	0.846 / 0.972	0.163 / 0.426	7.07e-14 / 5.73e-10	2	0.0128205128205128
hsa-miR-132-3p NUDT21 CRK	0.249 / 0.698	1.8e-07 / 2.65e-05	0.137 / 0.554	0.0157 / 0.236	0.952 / 0.992	0.649 / 0.841	8.38e-14 / 6.59e-10	1	0.0384615384615385
hsa-miR-181d-5p HNRNPC IGF2BP2	0.614 / 0.896	0.19 / 0.444	0.0512 / 0.395	0.126 / 0.535	0.772 / 0.956	0.684 / 0.859	9.14e-14 / 6.99e-10	1	0.0666666666666667
hsa-miR-135b-5p ATXN2 SDCBP	0.219 / 0.672	0.99 / 0.996	0.402 / 0.783	0.511 / 0.844	0.159 / 0.658	0.383 / 0.659	9.45e-14 / 7.02e-10	1	0.025
hsa-miR-128-3p CPSF6 PHF6	0.0556 / 0.432	0.642 / 0.828	0.883 / 0.972	0.681 / 0.914	0.00819 / 0.277	0.866 / 0.947	1.05e-13 / 7.61e-10	1	0.05
hsa-miR-204-5p IGF2BP3 EFNA5	0.171 / 0.624	0.00246 / 0.0296	0.00688 / 0.184	0.519 / 0.848	0.501 / 0.874	0.182 / 0.452	1.24e-13 / 8.6e-10	1	0.032258064516129
hsa-miR-148a-3p CELF2 MLEC	0.227 / 0.679	0.686 / 0.854	0.434 / 0.8	0.0329 / 0.321	0.874 / 0.977	0.0392 / 0.19	1.25e-13 / 8.6e-10	1	0.0769230769230769
hsa-miR-146b-5p PUM2 GOSR1	0.155 / 0.605	0.534 / 0.759	0.491 / 0.83	0.0394 / 0.345	1 / 1	0.061 / 0.246	1.34e-13 / 8.77e-10	1	0.125
hsa-miR-181b-5p LARP4 GOT2	0.61 / 0.895	0.0264 / 0.14	0.241 / 0.67	0.478 / 0.828	0.209 / 0.708	0.386 / 0.662	1.35e-13 / 8.77e-10	1	0.2
hsa-let-7d-5p PTBP1 PPP2R2A	0.579 / 0.883	0.518 / 0.749	0.0695 / 0.439	0.606 / 0.886	0.21 / 0.708	2.36e-05 / 0.00105	1.4e-13 / 8.94e-10	1	0.166666666666667
hsa-miR-29c-3p TARDBP SNIP1	0.05 / 0.418	0.106 / 0.32	0.0984 / 0.496	0.106 / 0.503	0.038 / 0.441	0.331 / 0.615	1.57e-13 / 9.78e-10	1	0.0588235294117647
hsa-miR-29a-3p TARDBP SUN1	0.588 / 0.886	0.0346 / 0.165	0.663 / 0.904	0.907 / 0.979	0.0193 / 0.363	0.441 / 0.705	1.64e-13 / 9.94e-10	1	0.111111111111111
hsa-miR-92a-3p MOV10 VCL	0.0209 / 0.306	0.922 / 0.968	0.0238 / 0.297	0.74 / 0.933	0.0305 / 0.413	0.768 / 0.903	1.69e-13 / 1e-09	1	0.025
hsa-miR-30c-5p CSTF2T MTF2	0.677 / 0.917	0.0859 / 0.283	0.717 / 0.923	0.186 / 0.613	0.155 / 0.654	0.00198 / 0.0276	1.73e-13 / 1e-09	1	0.0416666666666667
hsa-miR-320b CSTF2T YWHAQ	0.368 / 0.781	0.00881 / 0.0694	0.98 / 0.996	0.587 / 0.879	0.616 / 0.914	0.00808 / 0.0708	2.5e-13 / 1.42e-09	1	0.0454545454545455
hsa-miR-181b-5p CPSF3 ATXN1	0.15 / 0.6	0.99 / 0.996	0.186 / 0.615	0.516 / 0.847	0.379 / 0.822	0.907 / 0.964	2.58e-13 / 1.44e-09	1	0.25
hsa-miR-29c-3p TARDBP CHIC2	0.718 / 0.931	9.58e-13 / 1.48e-09	0.136 / 0.553	0.103 / 0.498	0.29 / 0.769	0.524 / 0.764	2.84e-13 / 1.55e-09	1	0.166666666666667
hsa-miR-30c-5p MOV10 EPN2	0.29 / 0.73	0.553 / 0.772	0.936 / 0.986	0.41 / 0.79	0.0998 / 0.579	0.151 / 0.41	3.35e-13 / 1.79e-09	1	0.25
hsa-miR-128-3p FUBP3 NF1	0.665 / 0.913	0.291 / 0.559	0.433 / 0.799	0.147 / 0.566	0.539 / 0.888	0.00784 / 0.0695	3.61e-13 / 1.89e-09	1	0.25
hsa-let-7b-5p IGF2BP2 ZNF275	0.133 / 0.577	0.0374 / 0.173	0.477 / 0.823	0.458 / 0.817	0.163 / 0.664	0.619 / 0.823	3.71e-13 / 1.91e-09	1	0.0526315789473684
hsa-miR-194-5p ATXN2 DCUN1D5	0.377 / 0.786	5.06e-06 / 0.000339	0.699 / 0.917	0.0556 / 0.394	0.571 / 0.9	0.173 / 0.439	3.79e-13 / 1.91e-09	1	0.1
hsa-miR-29c-3p TARDBP SUN1	0.853 / 0.968	0.192 / 0.447	0.457 / 0.812	0.662 / 0.907	0.278 / 0.76	0.813 / 0.924	3.88e-13 / 1.92e-09	1	0.111111111111111
hsa-miR-98-5p MOV10 DPH3	0.986 / 0.997	0.039 / 0.177	0.279 / 0.701	0.0559 / 0.396	0.0842 / 0.552	0.00855 / 0.0735	4.14e-13 / 2.01e-09	1	0.0625
hsa-miR-26a-5p CPSF6 PDCD10	0.623 / 0.9	0.353 / 0.619	6.81e-05 / 0.0253	0.967 / 0.993	0.121 / 0.61	0.188 / 0.46	4.38e-13 / 2.09e-09	1	0.0625
hsa-miR-26a-5p EWSR1 FBXO28	0.962 / 0.992	0.52 / 0.75	0.279 / 0.701	0.409 / 0.789	0.383 / 0.824	0.6 / 0.812	5.37e-13 / 2.52e-09	1	0.0256410256410256
hsa-miR-125a-5p RBM15 RBM38	0.362 / 0.778	0.293 / 0.561	0.00421 / 0.149	0.471 / 0.824	0.491 / 0.87	0.969 / 0.989	5.64e-13 / 2.6e-09	1	0.0714285714285714
hsa-miR-146b-5p FMR1 NUCKS1	0.403 / 0.8	2.61e-05 / 0.00116	0.392 / 0.777	0.385 / 0.775	0.774 / 0.956	0.793 / 0.915	5.9e-13 / 2.67e-09	1	0.00588235294117647
hsa-miR-22-3p HNRNPC EDC3	0.204 / 0.658	0.301 / 0.569	0.259 / 0.685	0.494 / 0.836	0.0236 / 0.383	0.673 / 0.854	6.42e-13 / 2.86e-09	1	0.0238095238095238
hsa-let-7c-5p CSTF2T CCNT2	0.467 / 0.834	0.00584 / 0.0528	0.688 / 0.913	0.228 / 0.655	0.959 / 0.994	4.73e-05 / 0.0018	7.05e-13 / 3.09e-09	1	0.0185185185185185
hsa-miR-130a-3p MOV10 KLHL3	0.772 / 0.946	5.64e-10 / 2.73e-07	0.306 / 0.722	0.122 / 0.528	0.267 / 0.752	0.312 / 0.597	7.4e-13 / 3.15e-09	1	0.5
hsa-miR-130b-3p IGF2BP2 SOX4	0.929 / 0.985	0.829 / 0.927	0.257 / 0.684	0.861 / 0.967	0.113 / 0.599	8.83e-05 / 0.00291	7.41e-13 / 3.15e-09	1	0.0344827586206897
hsa-let-7a-5p IGF2BP2 CDV3	0.327 / 0.755	0.0385 / 0.176	0.3 / 0.717	0.283 / 0.703	0.595 / 0.908	0.629 / 0.829	7.81e-13 / 3.26e-09	1	0.0277777777777778
hsa-miR-29c-3p ATXN2 JOSD1	0.926 / 0.985	0.567 / 0.781	0.0503 / 0.392	0.0315 / 0.316	0.591 / 0.907	0.529 / 0.767	8.16e-13 / 3.34e-09	1	0.03125
hsa-miR-128-3p CPSF7 PHF6	0.879 / 0.974	0.247 / 0.512	0.291 / 0.71	0.143 / 0.56	0.481 / 0.866	0.673 / 0.854	8.24e-13 / 3.34e-09	1	0.0166666666666667
hsa-miR-186-5p ATXN2 CDC5L	0.142 / 0.59	0.143 / 0.38	0.65 / 0.9	0.288 / 0.708	0.275 / 0.758	0.0685 / 0.263	8.77e-13 / 3.49e-09	1	0.0185185185185185
hsa-miR-181d-5p CPSF3 ATXN1	0.397 / 0.797	0.000728 / 0.0128	0.196 / 0.625	0.855 / 0.966	0.764 / 0.954	0.104 / 0.333	8.87e-13 / 3.49e-09	1	0.25
hsa-miR-128-3p IGF2BP3 FOXP4	0.303 / 0.74	0.148 / 0.388	0.831 / 0.958	0.194 / 0.621	0.287 / 0.767	0.914 / 0.967	1.25e-12 / 4.85e-09	1	0.05
hsa-miR-98-5p CSTF2T CCNT2	0.402 / 0.8	4.66e-06 / 0.000317	0.148 / 0.569	0.757 / 0.939	0.638 / 0.921	5.35e-05 / 0.00198	1.44e-12 / 5.5e-09	1	0.0185185185185185
hsa-miR-200c-3p MOV10 DNAJC3	0.606 / 0.894	0.639 / 0.827	0.0259 / 0.306	0.65 / 0.903	0.904 / 0.984	0.548 / 0.78	1.78e-12 / 6.71e-09	1	0.0163934426229508
hsa-miR-21-5p CSTF2T FBXO11	0.509 / 0.853	0.0576 / 0.224	0.00433 / 0.152	0.802 / 0.951	0.081 / 0.546	1.58e-08 / 2.64e-06	1.84e-12 / 6.8e-09	1	0.25
hsa-miR-130a-3p CPSF1 GPT2	0.324 / 0.753	0.55 / 0.77	0.185 / 0.614	0.969 / 0.994	0.601 / 0.91	0.367 / 0.646	1.86e-12 / 6.8e-09	1	0.5
hsa-miR-181a-5p LARP4 GOT2	0.517 / 0.857	0.0784 / 0.268	0.136 / 0.553	0.546 / 0.861	0.377 / 0.82	0.239 / 0.522	1.96e-12 / 7.08e-09	1	0.2
hsa-miR-181d-5p CPSF7 ZFP36L1	0.0232 / 0.317	0.779 / 0.903	0.651 / 0.9	0.292 / 0.71	0.947 / 0.991	0.0858 / 0.299	2.37e-12 / 8.44e-09	1	0.05
hsa-miR-320a TIA1 YWHAQ	0.542 / 0.868	0.0442 / 0.191	0.353 / 0.754	0.153 / 0.573	0.867 / 0.976	0.0186 / 0.121	2.47e-12 / 8.64e-09	1	0.1
hsa-miR-181a-5p MOV10 RNF145	0.444 / 0.822	2.05e-05 / 0.000965	0.0373 / 0.352	0.0589 / 0.403	0.233 / 0.728	9.71e-05 / 0.00313	2.49e-12 / 8.64e-09	1	0.0344827586206897
hsa-miR-130a-3p MOV10 B4GALT5	0.652 / 0.91	0.197 / 0.452	0.53 / 0.848	0.514 / 0.845	0.938 / 0.99	0.477 / 0.732	2.74e-12 / 9.4e-09	1	0.0238095238095238
hsa-miR-130a-3p CPSF7 DCUN1D4	0.0362 / 0.373	0.806 / 0.916	0.202 / 0.633	0.727 / 0.929	0.23 / 0.726	0.137 / 0.389	2.92e-12 / 9.75e-09	1	0.032258064516129
hsa-miR-130b-3p IGF2BP3 CYB5R4	0.00116 / 0.0986	0.176 / 0.427	0.12 / 0.53	0.406 / 0.787	0.611 / 0.913	0.0753 / 0.278	2.92e-12 / 9.75e-09	1	0.0666666666666667
hsa-miR-130b-3p MOV10 PPP1R15B	0.272 / 0.717	0.0518 / 0.21	0.981 / 0.996	0.883 / 0.973	0.884 / 0.98	0.764 / 0.901	3.14e-12 / 1.04e-08	1	0.0133333333333333
hsa-miR-181d-5p AARS SEMA4C	0.954 / 0.991	0.307 / 0.575	0.205 / 0.635	0.171 / 0.595	0.293 / 0.771	0.0811 / 0.29	3.4e-12 / 1.11e-08	1	0.25
hsa-miR-152-3p FAM120A SPTY2D1	0.846 / 0.967	0.316 / 0.584	0.477 / 0.823	0.641 / 0.9	0.594 / 0.907	0.242 / 0.524	4.32e-12 / 1.38e-08	1	0.0344827586206897
hsa-miR-22-3p IGF2BP2 ZFP36L2	0.111 / 0.546	0.0458 / 0.195	0.368 / 0.762	0.0197 / 0.261	0.326 / 0.792	0.185 / 0.455	4.32e-12 / 1.38e-08	1	0.0454545454545455
hsa-miR-30d-5p CSTF2T CCNT2	0.366 / 0.78	0.00207 / 0.0264	0.374 / 0.766	0.286 / 0.706	0.125 / 0.616	9.08e-11 / 3.31e-08	4.45e-12 / 1.4e-08	1	0.0181818181818182
hsa-miR-145-5p YTHDF1 ELF2	0.444 / 0.822	0.0138 / 0.0929	0.418 / 0.792	0.315 / 0.728	0.334 / 0.797	0.486 / 0.738	4.51e-12 / 1.4e-08	1	0.2
hsa-miR-29c-3p CPSF6 ATP6V1A	0.0363 / 0.373	0.716 / 0.87	0.684 / 0.912	0.799 / 0.95	0.199 / 0.699	0.771 / 0.904	4.6e-12 / 1.41e-08	1	0.0769230769230769
hsa-miR-22-3p LARP4 C19orf70	0.261 / 0.708	0.00591 / 0.0533	0.217 / 0.647	0.149 / 0.567	0.0976 / 0.576	0.034 / 0.175	5.54e-12 / 1.68e-08	1	0.333333333333333
hsa-miR-139-5p MOV10 ATL2	0.0934 / 0.515	2.77e-05 / 0.00121	0.117 / 0.526	0.264 / 0.688	0.546 / 0.891	0.212 / 0.49	6.6e-12 / 1.98e-08	1	0.04
hsa-miR-27a-3p EIF4G2 SLC25A44	0.325 / 0.754	0.00631 / 0.0556	0.00723 / 0.189	0.658 / 0.906	0.00669 / 0.258	0.61 / 0.817	6.93e-12 / 2.06e-08	1	0.125
hsa-miR-152-3p YTHDF1 C1GALT1	0.542 / 0.868	0.0115 / 0.0823	0.331 / 0.74	0.651 / 0.904	0.941 / 0.991	0.657 / 0.845	8.46e-12 / 2.48e-08	1	0.333333333333333
hsa-let-7i-5p CSTF2 HCFC2	0.814 / 0.959	0.000965 / 0.0156	0.387 / 0.774	0.654 / 0.904	0.83 / 0.969	0.00103 / 0.0174	9.28e-12 / 2.7e-08	1	0.1
hsa-miR-181a-5p CPSF3 ATXN1	0.329 / 0.757	0.786 / 0.906	0.324 / 0.735	0.47 / 0.824	0.106 / 0.589	0.99 / 0.996	9.88e-12 / 2.84e-08	1	0.25
hsa-miR-181b-5p YTHDC1 GOT2	0.0445 / 0.4	0.597 / 0.801	0.00257 / 0.122	0.0614 / 0.41	0.551 / 0.893	0.448 / 0.71	1.02e-11 / 2.9e-08	1	0.0833333333333333
hsa-miR-128-3p CPSF6 OPA1	0.0435 / 0.397	0.771 / 0.899	0.788 / 0.945	0.161 / 0.583	0.668 / 0.929	0.000776 / 0.0143	1.06e-11 / 2.99e-08	1	0.0625
hsa-miR-107 TARDBP PPP3R1	0.0291 / 0.345	0.661 / 0.839	0.773 / 0.94	0.472 / 0.824	0.152 / 0.651	0.171 / 0.438	1.16e-11 / 3.22e-08	1	0.0185185185185185
hsa-let-7d-5p DDX55 CSNK2A1	0.0577 / 0.438	0.386 / 0.647	0.0852 / 0.472	0.467 / 0.822	0.497 / 0.873	0.0735 / 0.274	1.2e-11 / 3.31e-08	1	0.166666666666667
hsa-miR-22-3p FAM120A TMOD3	0.0601 / 0.444	0.0977 / 0.305	0.178 / 0.606	0.583 / 0.877	0.467 / 0.86	0.165 / 0.429	1.26e-11 / 3.39e-08	1	0.027027027027027
hsa-miR-181d-5p YTHDC1 IGF2BP2	0.305 / 0.741	0.58 / 0.79	0.614 / 0.886	0.497 / 0.837	0.0971 / 0.575	0.652 / 0.842	1.26e-11 / 3.39e-08	1	0.1
hsa-miR-29c-3p FIP1L1 CHIC2	0.000193 / 0.0432	0.849 / 0.936	0.326 / 0.736	0.561 / 0.868	0.0327 / 0.422	0.419 / 0.689	1.65e-11 / 4.4e-08	1	0.333333333333333
