# Supplementary material for: A Survey of Regulatory Interactions Among RNA Binding Proteins and MicroRNAs in Cancer
Source: Front Genet. 2020 Sep 8;11:515094. doi: 10.3389/fgene.2020.515094 (PMC7506142; doi:10.3389/fgene.2020.515094)
Supplement: TABLE S1 — Summary of TCGA data. Number of patients for each cancer type. Each row represents a type of cancer. Column 3 and 4 represent the number of miRNA and mRNA after we remove the miRNA and mRNA with more than 30% missing value. Column 5 and 6 represent the number of normal samples and tumor samples. [file Data_Sheet_2.ZIP › Supplementary Table S11_RBP_miRNA_interacting_pairs_all.txt]

RBP	microRNA	Number_of_overlapping_interactions	Number_of_overlapping_Target_mRNAs	Number_of_neighboring_Target_mRNAs	Number_of_all_Target_mRNAs
TARDBP	hsa-miR-181a-5p	499	499	613	1112
TARDBP	hsa-miR-181b-5p	499	499	613	1112
TARDBP	hsa-miR-181c-5p	499	499	613	1112
TARDBP	hsa-miR-181d-5p	499	499	613	1112
ATXN2	hsa-miR-124-3p	455	455	1012	1467
ATXN2	hsa-miR-325-3p	426	426	1019	1445
CPSF7	hsa-miR-101-3p	340	340	435	775
ELAVL1	hsa-miR-340-5p	338	338	724	1062
ATXN2	hsa-miR-340-5p	319	319	760	1079
ATXN2	hsa-miR-181a-5p	318	318	767	1085
ATXN2	hsa-miR-181b-5p	318	318	767	1085
ATXN2	hsa-miR-181c-5p	318	318	767	1085
ATXN2	hsa-miR-181d-5p	318	318	767	1085
ATXN2	hsa-miR-15a-5p	312	312	792	1104
ATXN2	hsa-miR-15b-5p	312	312	792	1104
ATXN2	hsa-miR-16-5p	312	312	791	1103
ATXN2	hsa-miR-195-5p	312	312	791	1103
ATXN2	hsa-miR-424-5p	312	312	792	1104
ATXN2	hsa-miR-497-5p	312	312	792	1104
ATXN2	hsa-miR-101-3p	310	310	608	918
TARDBP	hsa-miR-23a-3p	308	308	727	1035
TARDBP	hsa-miR-23b-3p	308	308	727	1035
TARDBP	hsa-miR-23c	308	308	727	1035
ATXN2	hsa-miR-124-3p	307	307	767	1074
ATXN2	hsa-miR-506-3p	307	307	767	1074
CPSF6	hsa-miR-101-3p	294	294	450	744
CPSF7	hsa-miR-181a-5p	293	293	615	908
CPSF7	hsa-miR-181b-5p	293	293	615	908
CPSF7	hsa-miR-181c-5p	293	293	615	908
CPSF7	hsa-miR-181d-5p	293	293	615	908
ATXN2	hsa-miR-144-3p	292	292	566	858
CSTF2T	hsa-miR-325-3p	286	286	849	1135
CPSF7	hsa-miR-144-3p	281	281	427	708
WDR33	hsa-miR-325-3p	281	281	582	863
ATXN2	hsa-miR-27a-3p	279	279	796	1075
ATXN2	hsa-miR-27b-3p	279	279	796	1075
ZC3H7B	hsa-miR-340-5p	279	279	622	901
TARDBP	hsa-miR-27a-3p	271	271	816	1087
TARDBP	hsa-miR-27b-3p	271	271	816	1087
CPSF7	hsa-miR-23a-3p	268	268	564	832
CPSF7	hsa-miR-23b-3p	268	268	564	832
CPSF7	hsa-miR-23c	268	268	564	832
ATXN2	hsa-miR-30a-5p	266	266	962	1228
ATXN2	hsa-miR-30b-5p	266	266	962	1228
ATXN2	hsa-miR-30c-5p	266	266	962	1228
ATXN2	hsa-miR-30d-5p	266	266	962	1228
ATXN2	hsa-miR-30e-5p	266	266	962	1228
ATXN2	hsa-miR-101-3p	258	258	515	773
ATXN2	hsa-miR-200b-3p	257	257	713	970
ATXN2	hsa-miR-200c-3p	257	257	713	970
ATXN2	hsa-miR-429	257	257	713	970
TARDBP	hsa-miR-124-3p	254	254	1170	1424
TARDBP	hsa-miR-101-3p	252	252	656	908
ATXN2	hsa-miR-23a-3p	250	250	764	1014
ATXN2	hsa-miR-23b-3p	250	250	764	1014
ATXN2	hsa-miR-23c	250	250	764	1014
CPSF7	hsa-miR-101-3p	244	244	390	634
ELAVL1	hsa-miR-30a-5p	243	243	944	1187
ELAVL1	hsa-miR-30b-5p	243	243	944	1187
ELAVL1	hsa-miR-30c-5p	243	243	944	1187
ELAVL1	hsa-miR-30d-5p	243	243	944	1187
ELAVL1	hsa-miR-30e-5p	243	243	944	1187
ATXN2	hsa-miR-26a-5p	241	241	586	827
ATXN2	hsa-miR-26b-5p	241	241	586	827
LIN28B	hsa-miR-340-5p	237	237	810	1047
TARDBP	hsa-miR-15a-5p	235	235	847	1082
TARDBP	hsa-miR-15b-5p	235	235	847	1082
TARDBP	hsa-miR-16-5p	235	235	846	1081
TARDBP	hsa-miR-195-5p	235	235	846	1081
TARDBP	hsa-miR-424-5p	235	235	847	1082
TARDBP	hsa-miR-497-5p	235	235	847	1082
CPSF7	hsa-miR-325-3p	234	234	788	1022
FIP1L1	hsa-miR-325-3p	234	234	926	1160
ATXN2	hsa-miR-519d-3p	233	233	845	1078
ATXN2	hsa-miR-106a-5p	232	232	844	1076
ATXN2	hsa-miR-106b-5p	232	232	844	1076
ATXN2	hsa-miR-17-5p	232	232	844	1076
ATXN2	hsa-miR-20a-5p	232	232	844	1076
ATXN2	hsa-miR-20b-5p	232	232	844	1076
ATXN2	hsa-miR-93-5p	232	232	844	1076
ATXN2	hsa-miR-182-5p	231	231	774	1005
ATXN2	hsa-miR-9-5p	228	228	828	1056
CPSF6	hsa-miR-144-3p	226	226	463	689
ATXN2	hsa-miR-19a-3p	225	225	802	1027
ATXN2	hsa-miR-19b-3p	225	225	802	1027
CPSF7	hsa-miR-27a-3p	225	225	627	852
CPSF7	hsa-miR-27b-3p	225	225	627	852
CPSF6	hsa-miR-181a-5p	224	224	630	854
CPSF6	hsa-miR-181b-5p	224	224	630	854
CPSF6	hsa-miR-181c-5p	224	224	630	854
CPSF6	hsa-miR-181d-5p	224	224	630	854
ELAVL1	hsa-miR-142-5p	224	224	489	713
ATXN2	hsa-miR-1271-5p	223	223	702	925
ATXN2	hsa-miR-96-5p	223	223	702	925
ELAVL1	hsa-miR-186-5p	223	223	478	701
LIN28B	hsa-miR-325-3p	222	222	1089	1311
ATXN2	hsa-miR-6835-3p	221	221	480	701
ELAVL1	hsa-miR-106a-5p	221	221	837	1058
ELAVL1	hsa-miR-106b-5p	221	221	837	1058
ELAVL1	hsa-miR-17-5p	221	221	837	1058
ELAVL1	hsa-miR-20a-5p	221	221	837	1058
ELAVL1	hsa-miR-20b-5p	221	221	837	1058
ELAVL1	hsa-miR-519d-3p	221	221	839	1060
ELAVL1	hsa-miR-93-5p	221	221	837	1058
ATXN2	hsa-miR-142-5p	216	216	497	713
CPSF7	hsa-miR-30a-5p	215	215	801	1016
CPSF7	hsa-miR-30b-5p	215	215	801	1016
CPSF7	hsa-miR-30c-5p	215	215	801	1016
CPSF7	hsa-miR-30d-5p	215	215	801	1016
CPSF7	hsa-miR-30e-5p	215	215	801	1016
ATXN2	hsa-miR-655-3p	214	214	454	668
TARDBP	hsa-miR-144-3p	214	214	634	848
TARDBP	hsa-miR-101-3p.1	213	213	547	760
ATXN2	hsa-miR-29a-3p	211	211	749	960
ATXN2	hsa-miR-29b-3p	211	211	749	960
ATXN2	hsa-miR-29c-3p	211	211	749	960
CPSF6	hsa-miR-101-3p.1	211	211	392	603
TARDBP	hsa-miR-30a-5p	210	210	1007	1217
TARDBP	hsa-miR-30b-5p	210	210	1007	1217
TARDBP	hsa-miR-30c-5p	210	210	1007	1217
TARDBP	hsa-miR-30d-5p	210	210	1007	1217
TARDBP	hsa-miR-30e-5p	210	210	1007	1217
ATXN2	hsa-miR-128-3p	209	209	718	927
ATXN2	hsa-miR-137	209	209	753	962
ATXN2	hsa-miR-495-3p	208	208	461	669
HNRNPC	hsa-miR-181a-5p	208	208	741	949
HNRNPC	hsa-miR-181b-5p	208	208	741	949
HNRNPC	hsa-miR-181c-5p	208	208	741	949
HNRNPC	hsa-miR-181d-5p	208	208	741	949
TARDBP	hsa-miR-543	208	208	393	601
CPSF6	hsa-miR-325-3p	207	207	775	982
ELAVL1	hsa-miR-325-3p	207	207	1018	1225
MOV10	hsa-miR-325-3p	207	207	859	1066
ELAVL1	hsa-miR-15a-5p	205	205	838	1043
ELAVL1	hsa-miR-15b-5p	205	205	838	1043
ELAVL1	hsa-miR-16-5p	205	205	837	1042
ELAVL1	hsa-miR-195-5p	205	205	837	1042
ELAVL1	hsa-miR-424-5p	205	205	838	1043
ELAVL1	hsa-miR-497-5p	205	205	838	1043
HNRNPC	hsa-miR-27a-3p	203	203	688	891
HNRNPC	hsa-miR-27b-3p	203	203	688	891
ATXN2	hsa-let-7a-5p	202	202	702	904
ATXN2	hsa-let-7b-5p	202	202	702	904
ATXN2	hsa-let-7c-5p	202	202	702	904
ATXN2	hsa-let-7d-5p	202	202	702	904
ATXN2	hsa-let-7e-5p	202	202	702	904
ATXN2	hsa-let-7f-5p	202	202	702	904
ATXN2	hsa-let-7g-5p	202	202	702	904
ATXN2	hsa-let-7i-5p	202	202	702	904
ATXN2	hsa-miR-381-3p	202	202	466	668
ATXN2	hsa-miR-98-5p	202	202	702	904
CPSF7	hsa-miR-582-5p	200	200	235	435
ELAVL1	hsa-miR-200b-3p	200	200	752	952
ELAVL1	hsa-miR-200c-3p	200	200	752	952
ELAVL1	hsa-miR-429	200	200	752	952
ELAVL1	hsa-miR-495-3p	199	199	447	646
ATXN2	hsa-miR-130a-3p	198	198	615	813
ATXN2	hsa-miR-130b-3p	198	198	615	813
ATXN2	hsa-miR-301a-3p	198	198	615	813
ATXN2	hsa-miR-301b-3p	198	198	615	813
ATXN2	hsa-miR-454-3p	198	198	615	813
ELAVL1	hsa-miR-203a-3p.2	198	198	582	780
MOV10	hsa-miR-340-5p	198	198	770	968
HNRNPC	hsa-miR-124-3p.1	196	196	1009	1205
ATXN2	hsa-miR-330-3p	195	195	561	756
CPSF7	hsa-miR-340-5p	195	195	677	872
MOV10	hsa-miR-30a-5p	195	195	893	1088
MOV10	hsa-miR-30b-5p	195	195	893	1088
MOV10	hsa-miR-30c-5p	195	195	893	1088
MOV10	hsa-miR-30d-5p	195	195	893	1088
MOV10	hsa-miR-30e-5p	195	195	893	1088
ATXN2	hsa-miR-1-3p	194	194	513	707
ATXN2	hsa-miR-206	194	194	513	707
ELAVL1	hsa-miR-124-3p.1	194	194	1182	1376
CPSF7	hsa-miR-655-3p	193	193	369	562
ELAVL1	hsa-miR-203a-3p.1	192	192	489	681
MOV10	hsa-miR-101-3p.2	192	192	644	836
ATXN2	hsa-miR-186-5p	191	191	486	677
TARDBP	hsa-miR-26a-5p	191	191	624	815
TARDBP	hsa-miR-26b-5p	191	191	624	815
CSTF2	hsa-miR-325-3p	188	188	836	1024
CPSF6	hsa-miR-23a-3p	186	186	605	791
CPSF6	hsa-miR-23b-3p	186	186	605	791
CPSF6	hsa-miR-23c	186	186	605	791
CPSF7	hsa-miR-495-3p	186	186	368	554
TARDBP	hsa-miR-377-3p	186	186	289	475
HNRNPC	hsa-miR-101-3p.2	183	183	610	793
ZC3H7B	hsa-miR-142-5p	183	183	423	606
HNRNPC	hsa-miR-19a-3p	181	181	689	870
HNRNPC	hsa-miR-19b-3p	181	181	689	870
ATXN2	hsa-miR-145-5p	180	180	516	696
CPSF6	hsa-miR-27a-3p	180	180	634	814
CPSF6	hsa-miR-27b-3p	180	180	634	814
ELAVL1	hsa-let-7a-5p	180	180	665	845
ELAVL1	hsa-let-7b-5p	180	180	665	845
ELAVL1	hsa-let-7c-5p	180	180	665	845
ELAVL1	hsa-let-7d-5p	180	180	665	845
ELAVL1	hsa-let-7e-5p	180	180	665	845
ELAVL1	hsa-let-7f-5p	180	180	665	845
ELAVL1	hsa-let-7g-5p	180	180	665	845
ELAVL1	hsa-let-7i-5p	180	180	665	845
ELAVL1	hsa-miR-98-5p	180	180	665	845
HNRNPC	hsa-miR-106a-5p	180	180	759	939
HNRNPC	hsa-miR-106b-5p	180	180	759	939
HNRNPC	hsa-miR-17-5p	180	180	759	939
HNRNPC	hsa-miR-20a-5p	180	180	759	939
HNRNPC	hsa-miR-20b-5p	180	180	759	939
HNRNPC	hsa-miR-519d-3p	180	180	760	940
HNRNPC	hsa-miR-93-5p	180	180	759	939
HNRNPC	hsa-miR-15a-5p	179	179	780	959
HNRNPC	hsa-miR-15b-5p	179	179	780	959
HNRNPC	hsa-miR-16-5p	179	179	779	958
HNRNPC	hsa-miR-195-5p	179	179	779	958
HNRNPC	hsa-miR-424-5p	179	179	780	959
HNRNPC	hsa-miR-497-5p	179	179	780	959
TARDBP	hsa-miR-128-3p	179	179	744	923
PUM2	hsa-miR-101-3p.2	178	178	494	672
CPSF7	hsa-miR-493-5p	177	177	345	522
IGF2BP3	hsa-miR-1-3p	177	177	439	616
IGF2BP3	hsa-miR-206	177	177	439	616
IGF2BP3	hsa-miR-325-3p	177	177	851	1028
TARDBP	hsa-miR-325-3p	176	176	1143	1319
CPSF7	hsa-miR-26a-5p	175	175	507	682
CPSF7	hsa-miR-26b-5p	175	175	507	682
TARDBP	hsa-miR-124-3p.2	175	175	883	1058
TARDBP	hsa-miR-506-3p	175	175	883	1058
ATXN2	hsa-miR-302a-3p	174	174	587	761
ATXN2	hsa-miR-302b-3p	174	174	587	761
ATXN2	hsa-miR-302d-3p	174	174	587	761
ATXN2	hsa-miR-372-3p	174	174	587	761
ATXN2	hsa-miR-520e	174	174	588	762
ELAVL1	hsa-miR-1-3p	174	174	523	697
ELAVL1	hsa-miR-19a-3p	174	174	831	1005
ELAVL1	hsa-miR-19b-3p	174	174	831	1005
ELAVL1	hsa-miR-206	174	174	523	697
ATXN2	hsa-miR-302c-3p.1	173	173	587	760
ATXN2	hsa-miR-302e	173	173	587	760
ATXN2	hsa-miR-373-3p	173	173	587	760
ATXN2	hsa-miR-520a-3p	173	173	588	761
ATXN2	hsa-miR-520b	173	173	588	761
ATXN2	hsa-miR-520c-3p	173	173	588	761
ATXN2	hsa-miR-520d-3p	173	173	587	760
CPSF6	hsa-miR-582-5p	173	173	253	426
HNRNPC	hsa-miR-9-5p	173	173	734	907
CSTF2T	hsa-miR-495-3p	172	172	424	596
HNRNPC	hsa-miR-128-3p	172	172	606	778
IGF2BP3	hsa-miR-203a-3p.1	172	172	431	603
LIN28B	hsa-miR-1-3p	172	172	530	702
LIN28B	hsa-miR-206	172	172	530	702
MOV10	hsa-miR-144-3p	172	172	615	787
TARDBP	hsa-miR-340-5p	171	171	893	1064
ATXN2	hsa-miR-203a-3p.2	170	170	619	789
ATXN2	hsa-miR-582-5p	169	169	355	524
TARDBP	hsa-miR-495-3p	169	169	499	668
ATXN2	hsa-miR-25-3p	168	168	634	802
ATXN2	hsa-miR-32-5p	168	168	634	802
ATXN2	hsa-miR-363-3p	168	168	634	802
ATXN2	hsa-miR-367-3p	168	168	634	802
ATXN2	hsa-miR-92a-3p	168	168	634	802
ATXN2	hsa-miR-92b-3p	168	168	634	802
ELAVL1	hsa-miR-101-3p.2	168	168	727	895
UPF1	hsa-miR-124-3p.1	168	168	1019	1187
ELAVL1	hsa-miR-124-3p.2	166	166	853	1019
ELAVL1	hsa-miR-506-3p	166	166	853	1019
TARDBP	hsa-miR-200b-3p	166	166	797	963
TARDBP	hsa-miR-200c-3p	166	166	797	963
TARDBP	hsa-miR-429	166	166	797	963
IGF2BP3	hsa-miR-203a-3p.2	164	164	519	683
ZC3H7B	hsa-miR-325-3p	164	164	737	901
ATXN2	hsa-miR-141-3p	163	163	544	707
ATXN2	hsa-miR-200a-3p	163	163	544	707
HNRNPC	hsa-miR-144-3p	163	163	566	729
ZC3H7B	hsa-miR-200b-3p	163	163	682	845
ZC3H7B	hsa-miR-200c-3p	163	163	682	845
ZC3H7B	hsa-miR-429	163	163	682	845
ATXN2	hsa-miR-543	162	162	431	593
CPSF6	hsa-miR-655-3p	160	160	380	540
PUM2	hsa-miR-381-3p	160	160	351	511
TARDBP	hsa-miR-6835-3p	160	160	554	714
ZC3H7B	hsa-miR-374a-5p	160	160	330	490
ZC3H7B	hsa-miR-374b-5p	160	160	330	490
CSTF2	hsa-miR-340-5p	159	159	723	882
ELAVL1	hsa-miR-144-3p	159	159	680	839
ATXN2	hsa-miR-203a-3p.1	158	158	536	694
TARDBP	hsa-miR-182-5p	158	158	848	1006
HNRNPC	hsa-miR-133a-3p.2	157	157	328	485
HNRNPC	hsa-miR-133b	157	157	328	485
ATXN2	hsa-miR-493-5p	156	156	460	616
CPSF7	hsa-miR-128-3p	156	156	582	738
CPSF7	hsa-miR-543	156	156	353	509
CSTF2T	hsa-miR-340-5p	156	156	778	934
ATXN2	hsa-miR-148a-3p	155	155	481	636
ATXN2	hsa-miR-148b-3p	155	155	481	636
ATXN2	hsa-miR-152-3p	155	155	481	636
HNRNPC	hsa-miR-30a-5p	155	155	899	1054
HNRNPC	hsa-miR-30b-5p	155	155	899	1054
HNRNPC	hsa-miR-30c-5p	155	155	899	1054
HNRNPC	hsa-miR-30d-5p	155	155	899	1054
HNRNPC	hsa-miR-30e-5p	155	155	899	1054
IGF2BP2	hsa-miR-1-3p	155	155	411	566
IGF2BP2	hsa-miR-206	155	155	411	566
IGF2BP1	hsa-miR-1-3p	154	154	415	569
IGF2BP1	hsa-miR-206	154	154	415	569
CPSF6	hsa-miR-493-5p	153	153	340	493
CSTF2T	hsa-miR-101-3p.2	153	153	679	832
CSTF2T	hsa-miR-186-5p	153	153	491	644
ELAVL1	hsa-miR-374a-5p	153	153	397	550
ELAVL1	hsa-miR-374b-5p	153	153	397	550
HNRNPC	hsa-miR-130a-3p	153	153	546	699
HNRNPC	hsa-miR-130b-3p	153	153	546	699
LIN28B	hsa-miR-203a-3p.1	153	153	519	672
CPSF6	hsa-miR-381-3p	152	152	390	542
HNRNPC	hsa-miR-23a-3p	152	152	701	853
HNRNPC	hsa-miR-23b-3p	152	152	701	853
HNRNPC	hsa-miR-23c	152	152	701	853
HNRNPC	hsa-miR-301a-3p	152	152	547	699
HNRNPC	hsa-miR-301b-3p	152	152	547	699
HNRNPC	hsa-miR-454-3p	152	152	547	699
ATXN2	hsa-miR-320a	151	151	471	622
ATXN2	hsa-miR-320b	151	151	471	622
ATXN2	hsa-miR-320c	151	151	471	622
ATXN2	hsa-miR-320d	151	151	471	622
HNRNPC	hsa-miR-26a-5p	151	151	562	713
HNRNPC	hsa-miR-26b-5p	151	151	562	713
LIN28B	hsa-miR-142-5p	151	151	536	687
ATXN2	hsa-miR-183-5p.2	150	150	472	622
ELAVL1	hsa-miR-9-5p	150	150	851	1001
HNRNPC	hsa-miR-124-3p.2	150	150	770	920
HNRNPC	hsa-miR-506-3p	150	150	770	920
CSTF2T	hsa-miR-181a-5p	149	149	835	984
CSTF2T	hsa-miR-181b-5p	149	149	835	984
CSTF2T	hsa-miR-181c-5p	149	149	835	984
CSTF2T	hsa-miR-181d-5p	149	149	835	984
HNRNPC	hsa-miR-200b-3p	149	149	687	836
HNRNPC	hsa-miR-200c-3p	149	149	687	836
HNRNPC	hsa-miR-429	149	149	687	836
TARDBP	hsa-miR-330-3p	149	149	595	744
HNRNPC	hsa-miR-101-3p.1	148	148	512	660
LIN28B	hsa-let-7a-5p	148	148	714	862
LIN28B	hsa-let-7b-5p	148	148	714	862
LIN28B	hsa-let-7c-5p	148	148	714	862
LIN28B	hsa-let-7d-5p	148	148	714	862
LIN28B	hsa-let-7e-5p	148	148	714	862
LIN28B	hsa-let-7f-5p	148	148	714	862
LIN28B	hsa-let-7g-5p	148	148	714	862
LIN28B	hsa-let-7i-5p	148	148	714	862
LIN28B	hsa-miR-98-5p	148	148	714	862
MOV10	hsa-miR-106a-5p	147	147	813	960
MOV10	hsa-miR-106b-5p	147	147	813	960
MOV10	hsa-miR-137	147	147	657	804
MOV10	hsa-miR-17-5p	147	147	813	960
MOV10	hsa-miR-20a-5p	147	147	813	960
MOV10	hsa-miR-20b-5p	147	147	813	960
MOV10	hsa-miR-519d-3p	147	147	815	962
MOV10	hsa-miR-93-5p	147	147	813	960
CPSF7	hsa-miR-142-5p	146	146	425	571
CSTF2T	hsa-miR-124-3p.1	146	146	1106	1252
ELAVL1	hsa-miR-130a-3p	146	146	658	804
ELAVL1	hsa-miR-130b-3p	146	146	658	804
ELAVL1	hsa-miR-301a-3p	146	146	658	804
ELAVL1	hsa-miR-301b-3p	146	146	658	804
ELAVL1	hsa-miR-454-3p	146	146	658	804
ZC3H7B	hsa-miR-203a-3p.1	146	146	449	595
TARDBP	hsa-miR-1271-5p	145	145	762	907
TARDBP	hsa-miR-96-5p	145	145	762	907
CPSF7	hsa-miR-323a-3p	144	144	196	340
PUM2	hsa-miR-493-5p	144	144	319	463
ZC3H7B	hsa-miR-203a-3p.2	144	144	526	670
IGF2BP3	hsa-let-7a-5p	143	143	567	710
IGF2BP3	hsa-let-7b-5p	143	143	567	710
IGF2BP3	hsa-let-7c-5p	143	143	567	710
IGF2BP3	hsa-let-7d-5p	143	143	567	710
IGF2BP3	hsa-let-7e-5p	143	143	567	710
IGF2BP3	hsa-let-7f-5p	143	143	567	710
IGF2BP3	hsa-let-7g-5p	143	143	567	710
IGF2BP3	hsa-let-7i-5p	143	143	567	710
IGF2BP3	hsa-miR-98-5p	143	143	567	710
ELAVL1	hsa-miR-320a	142	142	488	630
ELAVL1	hsa-miR-320b	142	142	488	630
ELAVL1	hsa-miR-320c	142	142	488	630
ELAVL1	hsa-miR-320d	142	142	488	630
LIN28B	hsa-miR-203a-3p.2	142	142	619	761
MOV10	hsa-miR-142-5p	142	142	491	633
CPSF7	hsa-miR-200b-3p	141	141	654	795
CPSF7	hsa-miR-200c-3p	141	141	654	795
CPSF7	hsa-miR-429	141	141	654	795
CSTF2T	hsa-miR-30a-5p	141	141	950	1091
CSTF2T	hsa-miR-30b-5p	141	141	950	1091
CSTF2T	hsa-miR-30c-5p	141	141	950	1091
CSTF2T	hsa-miR-30d-5p	141	141	950	1091
CSTF2T	hsa-miR-30e-5p	141	141	950	1091
HNRNPC	hsa-miR-145-5p	141	141	462	603
IGF2BP1	hsa-miR-325-3p	141	141	781	922
TARDBP	hsa-miR-145-5p	141	141	541	682
TARDBP	hsa-miR-655-3p	141	141	522	663
ZC3H7B	hsa-miR-106a-5p	141	141	725	866
ZC3H7B	hsa-miR-106b-5p	141	141	725	866
ZC3H7B	hsa-miR-17-5p	141	141	725	866
ZC3H7B	hsa-miR-20a-5p	141	141	725	866
ZC3H7B	hsa-miR-20b-5p	141	141	725	866
ZC3H7B	hsa-miR-519d-3p	141	141	726	867
ZC3H7B	hsa-miR-93-5p	141	141	725	866
TARDBP	hsa-miR-141-3p	140	140	573	713
TARDBP	hsa-miR-200a-3p	140	140	573	713
CSTF2	hsa-miR-495-3p	139	139	422	561
DDX3X	hsa-miR-124-3p.1	139	139	1183	1322
HNRNPC	hsa-miR-148a-3p	139	139	407	546
HNRNPC	hsa-miR-148b-3p	139	139	407	546
HNRNPC	hsa-miR-152-3p	139	139	407	546
TARDBP	hsa-miR-381-3p	139	139	516	655
ATXN2	hsa-miR-153-3p	138	138	550	688
TARDBP	hsa-miR-29a-3p	138	138	814	952
TARDBP	hsa-miR-29b-3p	138	138	814	952
TARDBP	hsa-miR-29c-3p	138	138	814	952
CPSF7	hsa-miR-145-5p	137	137	434	571
IGF2BP3	hsa-miR-340-5p	137	137	779	916
PUM2	hsa-miR-144-3p	137	137	475	612
ELAVL1	hsa-miR-142-3p.2	136	136	351	487
IGF2BP3	hsa-miR-142-3p.2	136	136	316	452
TARDBP	hsa-miR-19a-3p	136	136	875	1011
TARDBP	hsa-miR-19b-3p	136	136	875	1011
CPSF7	hsa-miR-381-3p	134	134	433	567
ELAVL1	hsa-miR-101-3p.1	134	134	623	757
LIN28B	hsa-miR-142-3p.2	134	134	352	486
MOV10	hsa-miR-23a-3p	134	134	787	921
MOV10	hsa-miR-23b-3p	134	134	787	921
MOV10	hsa-miR-23c	134	134	787	921
ATXN2	hsa-miR-410-3p	133	133	331	464
CSTF2	hsa-miR-181a-5p	133	133	783	916
CSTF2	hsa-miR-181b-5p	133	133	783	916
CSTF2	hsa-miR-181c-5p	133	133	783	916
CSTF2	hsa-miR-181d-5p	133	133	783	916
ELAVL1	hsa-miR-410-3p	133	133	318	451
ELAVL1	hsa-miR-6835-3p	133	133	582	715
HNRNPC	hsa-miR-1-3p	133	133	497	630
HNRNPC	hsa-miR-206	133	133	497	630
MOV10	hsa-miR-200b-3p	133	133	755	888
MOV10	hsa-miR-200c-3p	133	133	755	888
MOV10	hsa-miR-429	133	133	755	888
MOV10	hsa-miR-9-5p	133	133	776	909
ATXN2	hsa-miR-135a-5p	132	132	516	648
ATXN2	hsa-miR-135b-5p	132	132	516	648
IGF2BP1	hsa-miR-203a-3p.2	132	132	474	606
MOV10	hsa-miR-101-3p.1	132	132	567	699
MOV10	hsa-miR-203a-3p.2	132	132	582	714
ZC3H7B	hsa-miR-1-3p	132	132	444	576
ZC3H7B	hsa-miR-206	132	132	444	576
ATXN2	hsa-miR-129-5p	131	131	415	546
ATXN2	hsa-miR-199a-5p	131	131	340	471
ATXN2	hsa-miR-199b-5p	131	131	340	471
CAPRIN1	hsa-miR-325-3p	131	131	798	929
MOV10	hsa-miR-142-3p.2	131	131	327	458
MOV10	hsa-miR-26a-5p	131	131	612	743
MOV10	hsa-miR-26b-5p	131	131	612	743
ZC3H7B	hsa-miR-124-3p.2	131	131	727	858
ZC3H7B	hsa-miR-506-3p	131	131	727	858
ATXN2	hsa-miR-142-3p.2	130	130	371	501
CPSF6	hsa-miR-30a-5p	130	130	812	942
CPSF6	hsa-miR-30b-5p	130	130	812	942
CPSF6	hsa-miR-30c-5p	130	130	812	942
CPSF6	hsa-miR-30d-5p	130	130	812	942
CPSF6	hsa-miR-30e-5p	130	130	812	942
CSTF2	hsa-miR-30a-5p	130	130	864	994
CSTF2	hsa-miR-30b-5p	130	130	864	994
CSTF2	hsa-miR-30c-5p	130	130	864	994
CSTF2	hsa-miR-30d-5p	130	130	864	994
CSTF2	hsa-miR-30e-5p	130	130	864	994
ATXN2	hsa-miR-103a-3p	129	129	497	626
ATXN2	hsa-miR-107	129	129	497	626
ATXN2	hsa-miR-34a-5p	129	129	442	571
ATXN2	hsa-miR-34c-5p	129	129	442	571
ATXN2	hsa-miR-449a	129	129	442	571
ATXN2	hsa-miR-449b-5p	129	129	442	571
CSTF2	hsa-miR-101-3p.2	129	129	644	773
ELAVL1	hsa-miR-137	129	129	769	898
ATXN2	hsa-miR-374a-5p	128	128	427	555
ATXN2	hsa-miR-374b-5p	128	128	427	555
ATXN2	hsa-miR-377-3p	128	128	343	471
IGF2BP2	hsa-miR-203a-3p.2	128	128	480	608
MOV10	hsa-miR-203a-3p.1	128	128	507	635
TARDBP	hsa-miR-485-3p	128	128	218	346
TARDBP	hsa-miR-539-3p	128	128	218	346
ATXN2	hsa-miR-133a-3p.2	127	127	434	561
ATXN2	hsa-miR-133b	127	127	434	561
CPSF7	hsa-miR-124-3p.1	127	127	1025	1152
ELAVL1	hsa-miR-181a-5p	127	127	946	1073
ELAVL1	hsa-miR-181b-5p	127	127	946	1073
ELAVL1	hsa-miR-181c-5p	127	127	946	1073
ELAVL1	hsa-miR-181d-5p	127	127	946	1073
ELAVL1	hsa-miR-26a-5p	127	127	681	808
ELAVL1	hsa-miR-26b-5p	127	127	681	808
IGF2BP2	hsa-miR-325-3p	127	127	778	905
MOV10	hsa-miR-181a-5p	127	127	880	1007
MOV10	hsa-miR-181b-5p	127	127	880	1007
MOV10	hsa-miR-181c-5p	127	127	880	1007
MOV10	hsa-miR-181d-5p	127	127	880	1007
MOV10	hsa-miR-27a-3p	127	127	813	940
MOV10	hsa-miR-27b-3p	127	127	813	940
NUDT21	hsa-miR-325-3p	127	127	1028	1155
ATXN2	hsa-miR-218-5p	126	126	661	787
HNRNPC	hsa-let-7a-5p	126	126	621	747
HNRNPC	hsa-let-7b-5p	126	126	621	747
HNRNPC	hsa-let-7c-5p	126	126	621	747
HNRNPC	hsa-let-7d-5p	126	126	621	747
HNRNPC	hsa-let-7e-5p	126	126	621	747
HNRNPC	hsa-let-7f-5p	126	126	621	747
HNRNPC	hsa-let-7g-5p	126	126	621	747
HNRNPC	hsa-let-7i-5p	126	126	621	747
HNRNPC	hsa-miR-302a-3p	126	126	535	661
HNRNPC	hsa-miR-302b-3p	126	126	535	661
HNRNPC	hsa-miR-302d-3p	126	126	535	661
HNRNPC	hsa-miR-340-5p	126	126	811	937
HNRNPC	hsa-miR-372-3p	126	126	535	661
HNRNPC	hsa-miR-520e	126	126	536	662
HNRNPC	hsa-miR-98-5p	126	126	621	747
CPSF7	hsa-miR-203a-3p.2	125	125	524	649
HNRNPC	hsa-miR-302c-3p.1	125	125	535	660
HNRNPC	hsa-miR-302e	125	125	535	660
HNRNPC	hsa-miR-373-3p	125	125	535	660
HNRNPC	hsa-miR-520a-3p	125	125	536	661
HNRNPC	hsa-miR-520b	125	125	536	661
HNRNPC	hsa-miR-520c-3p	125	125	536	661
HNRNPC	hsa-miR-520d-3p	125	125	535	660
TARDBP	hsa-miR-130a-3p	125	125	687	812
TARDBP	hsa-miR-130b-3p	125	125	687	812
ATXN2	hsa-miR-199a-3p	124	124	272	396
ATXN2	hsa-miR-199b-3p	124	124	272	396
ATXN2	hsa-miR-369-3p	124	124	344	468
CPSF6	hsa-miR-128-3p	124	124	570	694
CPSF7	hsa-miR-106a-5p	124	124	744	868
CPSF7	hsa-miR-106b-5p	124	124	744	868
CPSF7	hsa-miR-17-5p	124	124	744	868
CPSF7	hsa-miR-20a-5p	124	124	744	868
CPSF7	hsa-miR-20b-5p	124	124	744	868
CPSF7	hsa-miR-519d-3p	124	124	745	869
CPSF7	hsa-miR-93-5p	124	124	744	868
ELAVL1	hsa-miR-520e	124	124	640	764
MOV10	hsa-let-7a-5p	124	124	638	762
MOV10	hsa-let-7b-5p	124	124	638	762
MOV10	hsa-let-7c-5p	124	124	638	762
MOV10	hsa-let-7d-5p	124	124	638	762
MOV10	hsa-let-7e-5p	124	124	638	762
MOV10	hsa-let-7f-5p	124	124	638	762
MOV10	hsa-let-7g-5p	124	124	638	762
MOV10	hsa-let-7i-5p	124	124	638	762
MOV10	hsa-miR-1-3p	124	124	507	631
MOV10	hsa-miR-206	124	124	507	631
MOV10	hsa-miR-98-5p	124	124	638	762
TARDBP	hsa-miR-301a-3p	124	124	688	812
TARDBP	hsa-miR-301b-3p	124	124	688	812
TARDBP	hsa-miR-454-3p	124	124	688	812
ZC3H7B	hsa-miR-142-3p.2	124	124	303	427
CSTF2	hsa-miR-186-5p	123	123	483	606
CSTF2T	hsa-miR-101-3p.1	123	123	572	695
ELAVL1	hsa-miR-302a-3p	123	123	640	763
ELAVL1	hsa-miR-302b-3p	123	123	640	763
ELAVL1	hsa-miR-302d-3p	123	123	640	763
ELAVL1	hsa-miR-372-3p	123	123	640	763
ELAVL1	hsa-miR-520a-3p	123	123	640	763
ELAVL1	hsa-miR-520b	123	123	640	763
ELAVL1	hsa-miR-520c-3p	123	123	640	763
LIN28B	hsa-miR-374a-5p	123	123	420	543
LIN28B	hsa-miR-374b-5p	123	123	420	543
TARDBP	hsa-miR-582-5p	123	123	407	530
ELAVL1	hsa-miR-302c-3p.1	122	122	640	762
ELAVL1	hsa-miR-302e	122	122	640	762
ELAVL1	hsa-miR-373-3p	122	122	640	762
ELAVL1	hsa-miR-520d-3p	122	122	640	762
IGF2BP2	hsa-miR-203a-3p.1	122	122	412	534
IGF2BP3	hsa-miR-124-3p.1	122	122	1084	1206
LIN28B	hsa-miR-106a-5p	122	122	934	1056
LIN28B	hsa-miR-106b-5p	122	122	934	1056
LIN28B	hsa-miR-124-3p.1	122	122	1278	1400
LIN28B	hsa-miR-17-5p	122	122	934	1056
LIN28B	hsa-miR-20a-5p	122	122	934	1056
LIN28B	hsa-miR-20b-5p	122	122	934	1056
LIN28B	hsa-miR-519d-3p	122	122	935	1057
LIN28B	hsa-miR-93-5p	122	122	934	1056
MOV10	hsa-miR-124-3p.2	122	122	834	956
MOV10	hsa-miR-506-3p	122	122	834	956
UPF1	hsa-miR-124-3p.2	122	122	765	887
UPF1	hsa-miR-506-3p	122	122	765	887
ZC3H7B	hsa-miR-410-3p	122	122	286	408
CPSF6	hsa-miR-495-3p	121	121	401	522
CSTF2T	hsa-miR-23a-3p	121	121	808	929
CSTF2T	hsa-miR-23b-3p	121	121	808	929
CSTF2T	hsa-miR-23c	121	121	808	929
DDX3X	hsa-miR-9-5p	121	121	827	948
ZC3H7B	hsa-miR-124-3p.1	121	121	997	1118
ATXN2	hsa-miR-125a-5p	120	120	602	722
ATXN2	hsa-miR-125b-5p	120	120	602	722
CPSF7	hsa-miR-19a-3p	120	120	696	816
CPSF7	hsa-miR-19b-3p	120	120	696	816
CPSF7	hsa-miR-25-3p	120	120	512	632
CPSF7	hsa-miR-32-5p	120	120	512	632
CPSF7	hsa-miR-363-3p	120	120	512	632
CPSF7	hsa-miR-367-3p	120	120	512	632
CPSF7	hsa-miR-92a-3p	120	120	512	632
CPSF7	hsa-miR-92b-3p	120	120	512	632
CSTF2T	hsa-miR-19a-3p	120	120	792	912
CSTF2T	hsa-miR-19b-3p	120	120	792	912
ELAVL1	hsa-miR-29a-3p	120	120	790	910
ELAVL1	hsa-miR-29b-3p	120	120	790	910
ELAVL1	hsa-miR-29c-3p	120	120	790	910
HNRNPC	hsa-miR-133a-3p.1	120	120	258	378
HNRNPC	hsa-miR-182-5p	120	120	734	854
IGF2BP3	hsa-miR-106a-5p	120	120	787	907
IGF2BP3	hsa-miR-106b-5p	120	120	787	907
IGF2BP3	hsa-miR-124-3p.2	120	120	788	908
IGF2BP3	hsa-miR-17-5p	120	120	787	907
IGF2BP3	hsa-miR-20a-5p	120	120	787	907
IGF2BP3	hsa-miR-20b-5p	120	120	787	907
IGF2BP3	hsa-miR-506-3p	120	120	788	908
IGF2BP3	hsa-miR-519d-3p	120	120	788	908
IGF2BP3	hsa-miR-93-5p	120	120	787	907
CPSF7	hsa-miR-124-3p.2	119	119	755	874
CPSF7	hsa-miR-506-3p	119	119	755	874
CSTF2T	hsa-miR-124-3p.2	119	119	823	942
CSTF2T	hsa-miR-506-3p	119	119	823	942
ELAVL1	hsa-miR-369-3p	119	119	358	477
TARDBP	hsa-miR-25-3p	119	119	670	789
TARDBP	hsa-miR-32-5p	119	119	670	789
TARDBP	hsa-miR-363-3p	119	119	670	789
TARDBP	hsa-miR-367-3p	119	119	670	789
TARDBP	hsa-miR-92a-3p	119	119	670	789
TARDBP	hsa-miR-92b-3p	119	119	670	789
CPSF6	hsa-miR-26a-5p	118	118	527	645
CPSF6	hsa-miR-26b-5p	118	118	527	645
CSTF2	hsa-miR-144-3p	118	118	599	717
TARDBP	hsa-miR-148a-3p	118	118	511	629
TARDBP	hsa-miR-148b-3p	118	118	511	629
TARDBP	hsa-miR-152-3p	118	118	511	629
ZC3H7B	hsa-miR-186-5p	118	118	475	593
IGF2BP1	hsa-miR-203a-3p.1	117	117	419	536
IGF2BP3	hsa-miR-142-5p	117	117	485	602
TARDBP	hsa-miR-106a-5p	117	117	936	1053
TARDBP	hsa-miR-106b-5p	117	117	936	1053
TARDBP	hsa-miR-17-5p	117	117	936	1053
TARDBP	hsa-miR-20a-5p	117	117	936	1053
TARDBP	hsa-miR-20b-5p	117	117	936	1053
TARDBP	hsa-miR-519d-3p	117	117	938	1055
TARDBP	hsa-miR-93-5p	117	117	936	1053
ZC3H7B	hsa-miR-655-3p	117	117	469	586
ATXN2	hsa-miR-24-3p	116	116	432	548
CPSF6	hsa-miR-323a-3p	116	116	209	325
ELAVL1	hsa-miR-655-3p	116	116	550	666
IGF2BP1	hsa-let-7a-5p	116	116	510	626
IGF2BP1	hsa-let-7b-5p	116	116	510	626
IGF2BP1	hsa-let-7c-5p	116	116	510	626
IGF2BP1	hsa-let-7d-5p	116	116	510	626
IGF2BP1	hsa-let-7e-5p	116	116	510	626
IGF2BP1	hsa-let-7f-5p	116	116	510	626
IGF2BP1	hsa-let-7g-5p	116	116	510	626
IGF2BP1	hsa-let-7i-5p	116	116	510	626
IGF2BP1	hsa-miR-98-5p	116	116	510	626
MOV10	hsa-miR-186-5p	116	116	526	642
MOV10	hsa-miR-655-3p	116	116	505	621
CSTF2T	hsa-miR-144-3p	115	115	641	756
ELAVL1	hsa-miR-23a-3p	115	115	887	1002
ELAVL1	hsa-miR-23b-3p	115	115	887	1002
ELAVL1	hsa-miR-23c	115	115	887	1002
ELAVL1	hsa-miR-27a-3p	115	115	899	1014
ELAVL1	hsa-miR-27b-3p	115	115	899	1014
TARDBP	hsa-miR-103a-3p	115	115	498	613
TARDBP	hsa-miR-107	115	115	498	613
ZC3H7B	hsa-miR-30a-5p	115	115	895	1010
ZC3H7B	hsa-miR-30b-5p	115	115	895	1010
ZC3H7B	hsa-miR-30c-5p	115	115	895	1010
ZC3H7B	hsa-miR-30d-5p	115	115	895	1010
ZC3H7B	hsa-miR-30e-5p	115	115	895	1010
CPSF7	hsa-miR-130a-3p	114	114	553	667
CPSF7	hsa-miR-130b-3p	114	114	553	667
CPSF7	hsa-miR-137	114	114	621	735
CPSF7	hsa-miR-301a-3p	114	114	553	667
CPSF7	hsa-miR-301b-3p	114	114	553	667
CPSF7	hsa-miR-454-3p	114	114	553	667
CSTF2	hsa-miR-124-3p.1	114	114	1049	1163
HNRNPC	hsa-miR-330-3p	114	114	515	629
LIN28B	hsa-miR-124-3p.2	114	114	927	1041
LIN28B	hsa-miR-506-3p	114	114	927	1041
LIN28B	hsa-miR-9-5p	114	114	901	1015
MOV10	hsa-miR-15a-5p	114	114	858	972
MOV10	hsa-miR-15b-5p	114	114	858	972
MOV10	hsa-miR-16-5p	114	114	857	971
MOV10	hsa-miR-195-5p	114	114	857	971
MOV10	hsa-miR-424-5p	114	114	858	972
MOV10	hsa-miR-497-5p	114	114	858	972
ATXN2	hsa-miR-323a-3p	113	113	283	396
FUS	hsa-miR-325-3p	113	113	930	1043
PUM2	hsa-miR-340-5p	113	113	596	709
ATXN2	hsa-miR-802	112	112	186	298
CPSF7	hsa-miR-374a-5p	112	112	334	446
CPSF7	hsa-miR-374b-5p	112	112	334	446
CSTF2T	hsa-miR-106a-5p	112	112	857	969
CSTF2T	hsa-miR-106b-5p	112	112	857	969
CSTF2T	hsa-miR-17-5p	112	112	857	969
CSTF2T	hsa-miR-20a-5p	112	112	857	969
CSTF2T	hsa-miR-20b-5p	112	112	857	969
CSTF2T	hsa-miR-519d-3p	112	112	858	970
CSTF2T	hsa-miR-93-5p	112	112	857	969
UPF1	hsa-miR-15a-5p	112	112	779	891
UPF1	hsa-miR-15b-5p	112	112	779	891
UPF1	hsa-miR-16-5p	112	112	778	890
UPF1	hsa-miR-195-5p	112	112	778	890
UPF1	hsa-miR-424-5p	112	112	779	891
UPF1	hsa-miR-497-5p	112	112	779	891
ATXN2	hsa-miR-204-5p	111	111	477	588
ATXN2	hsa-miR-211-5p	111	111	477	588
ELAVL1	hsa-miR-182-5p	111	111	846	957
ELAVL1	hsa-miR-25-3p	111	111	648	759
ELAVL1	hsa-miR-32-5p	111	111	648	759
ELAVL1	hsa-miR-363-3p	111	111	648	759
ELAVL1	hsa-miR-367-3p	111	111	648	759
ELAVL1	hsa-miR-92a-3p	111	111	648	759
ELAVL1	hsa-miR-92b-3p	111	111	648	759
FIP1L1	hsa-miR-27a-3p	111	111	773	884
FIP1L1	hsa-miR-27b-3p	111	111	773	884
DDX3X	hsa-miR-30a-5p	110	110	982	1092
DDX3X	hsa-miR-30b-5p	110	110	982	1092
DDX3X	hsa-miR-30c-5p	110	110	982	1092
DDX3X	hsa-miR-30d-5p	110	110	982	1092
DDX3X	hsa-miR-30e-5p	110	110	982	1092
ELAVL1	hsa-miR-128-3p	110	110	763	873
PUM2	hsa-miR-101-3p.1	110	110	431	541
ATXN2	hsa-miR-7-5p	109	109	315	424
CSTF2T	hsa-miR-142-5p	109	109	538	647
DDX3X	hsa-miR-124-3p.2	109	109	861	970
DDX3X	hsa-miR-506-3p	109	109	861	970
HNRNPC	hsa-miR-137	109	109	675	784
MOV10	hsa-miR-124-3p.1	109	109	1152	1261
ZC3H7B	hsa-miR-9-5p	109	109	712	821
ATXN2	hsa-miR-302c-3p.2	108	108	419	527
ATXN2	hsa-miR-520f-3p	108	108	419	527
CPSF7	hsa-miR-203a-3p.1	108	108	458	566
FIP1L1	hsa-miR-101-3p.2	108	108	685	793
HNRNPC	hsa-miR-495-3p	108	108	473	581
TARDBP	hsa-miR-9-5p	108	108	938	1046
CPSF7	hsa-miR-15a-5p	107	107	775	882
CPSF7	hsa-miR-15b-5p	107	107	775	882
CPSF7	hsa-miR-16-5p	107	107	774	881
CPSF7	hsa-miR-195-5p	107	107	774	881
CPSF7	hsa-miR-330-3p	107	107	504	611
CPSF7	hsa-miR-424-5p	107	107	775	882
CPSF7	hsa-miR-497-5p	107	107	775	882
DDX3X	hsa-let-7a-5p	107	107	676	783
DDX3X	hsa-let-7b-5p	107	107	676	783
DDX3X	hsa-let-7c-5p	107	107	676	783
DDX3X	hsa-let-7d-5p	107	107	676	783
DDX3X	hsa-let-7e-5p	107	107	676	783
DDX3X	hsa-let-7f-5p	107	107	676	783
DDX3X	hsa-let-7g-5p	107	107	676	783
DDX3X	hsa-let-7i-5p	107	107	676	783
DDX3X	hsa-miR-98-5p	107	107	676	783
TARDBP	hsa-miR-1-3p	107	107	605	712
TARDBP	hsa-miR-186-5p	107	107	583	690
TARDBP	hsa-miR-206	107	107	605	712
UPF1	hsa-miR-9-5p	107	107	745	852
ATXN2	hsa-miR-448	106	106	416	522
CPSF6	hsa-miR-543	106	106	372	478
CSTF2	hsa-miR-101-3p.1	106	106	538	644
CSTF2T	hsa-miR-128-3p	106	106	687	793
CSTF2T	hsa-miR-6835-3p	106	106	560	666
IGF2BP1	hsa-miR-124-3p.1	106	106	970	1076
ZC3H7B	hsa-let-7a-5p	106	106	573	679
ZC3H7B	hsa-let-7b-5p	106	106	573	679
ZC3H7B	hsa-let-7c-5p	106	106	573	679
ZC3H7B	hsa-let-7d-5p	106	106	573	679
ZC3H7B	hsa-let-7e-5p	106	106	573	679
ZC3H7B	hsa-let-7f-5p	106	106	573	679
ZC3H7B	hsa-let-7g-5p	106	106	573	679
ZC3H7B	hsa-let-7i-5p	106	106	573	679
ZC3H7B	hsa-miR-98-5p	106	106	573	679
ATXN2	hsa-miR-139-5p	105	105	240	345
CPSF6	hsa-miR-340-5p	105	105	725	830
CSTF2T	hsa-miR-655-3p	105	105	523	628
HNRNPC	hsa-miR-24-3p	105	105	344	449
LIN28B	hsa-miR-30a-5p	105	105	1070	1175
LIN28B	hsa-miR-30b-5p	105	105	1070	1175
LIN28B	hsa-miR-30c-5p	105	105	1070	1175
LIN28B	hsa-miR-30d-5p	105	105	1070	1175
LIN28B	hsa-miR-30e-5p	105	105	1070	1175
MOV10	hsa-miR-25-3p	105	105	593	698
MOV10	hsa-miR-32-5p	105	105	593	698
MOV10	hsa-miR-363-3p	105	105	593	698
MOV10	hsa-miR-367-3p	105	105	593	698
MOV10	hsa-miR-92a-3p	105	105	593	698
MOV10	hsa-miR-92b-3p	105	105	593	698
CSTF2T	hsa-miR-27a-3p	104	104	812	916
CSTF2T	hsa-miR-27b-3p	104	104	812	916
ELAVL1	hsa-miR-204-5p	104	104	469	573
ELAVL1	hsa-miR-211-5p	104	104	469	573
HNRNPC	hsa-miR-203a-3p.2	104	104	564	668
TARDBP	hsa-let-7a-5p	104	104	782	886
TARDBP	hsa-let-7b-5p	104	104	782	886
TARDBP	hsa-let-7c-5p	104	104	782	886
TARDBP	hsa-let-7d-5p	104	104	782	886
TARDBP	hsa-let-7e-5p	104	104	782	886
TARDBP	hsa-let-7f-5p	104	104	782	886
TARDBP	hsa-let-7g-5p	104	104	782	886
TARDBP	hsa-let-7i-5p	104	104	782	886
TARDBP	hsa-miR-98-5p	104	104	782	886
UPF1	hsa-miR-101-3p.2	104	104	622	726
UPF1	hsa-miR-325-3p	104	104	979	1083
ZC3H7B	hsa-miR-101-3p.2	104	104	700	804
CPSF7	hsa-miR-369-3p	103	103	277	380
CSTF2T	hsa-miR-26a-5p	103	103	639	742
CSTF2T	hsa-miR-26b-5p	103	103	639	742
HNRNPC	hsa-miR-29a-3p	103	103	701	804
HNRNPC	hsa-miR-29b-3p	103	103	701	804
HNRNPC	hsa-miR-29c-3p	103	103	701	804
IGF2BP3	hsa-miR-30a-5p	103	103	916	1019
IGF2BP3	hsa-miR-30b-5p	103	103	916	1019
IGF2BP3	hsa-miR-30c-5p	103	103	916	1019
IGF2BP3	hsa-miR-30d-5p	103	103	916	1019
IGF2BP3	hsa-miR-30e-5p	103	103	916	1019
ATXN2	hsa-miR-142-3p.1	102	102	217	319
CPSF7	hsa-miR-9-5p	102	102	733	835
ELAVL1	hsa-miR-1271-5p	102	102	761	863
ELAVL1	hsa-miR-96-5p	102	102	761	863
HNRNPC	hsa-miR-1271-5p	102	102	657	759
HNRNPC	hsa-miR-96-5p	102	102	657	759
IGF2BP3	hsa-miR-144-3p	102	102	642	744
TARDBP	hsa-miR-493-5p	102	102	510	612
TIAL1	hsa-miR-340-5p	102	102	598	700
ATXN2	hsa-miR-494-3p	101	101	347	448
ELAVL1	hsa-miR-141-3p	101	101	592	693
ELAVL1	hsa-miR-200a-3p	101	101	592	693
MOV10	hsa-miR-128-3p	101	101	710	811
MOV10	hsa-miR-153-3p	101	101	541	642
MOV10	hsa-miR-19a-3p	101	101	813	914
MOV10	hsa-miR-19b-3p	101	101	813	914
TARDBP	hsa-miR-142-5p	101	101	601	702
UPF1	hsa-miR-340-5p	101	101	756	857
CPSF7	hsa-miR-182-5p	100	100	684	784
CPSF7	hsa-miR-186-5p	100	100	477	577
CSTF2T	hsa-miR-130a-3p	100	100	626	726
CSTF2T	hsa-miR-130b-3p	100	100	626	726
CSTF2T	hsa-miR-203a-3p.2	100	100	606	706
CSTF2T	hsa-miR-301a-3p	100	100	626	726
CSTF2T	hsa-miR-301b-3p	100	100	626	726
CSTF2T	hsa-miR-454-3p	100	100	626	726
CPSF7	hsa-miR-410-3p	99	99	281	380
CPSF7	hsa-miR-6835-3p	99	99	495	594
CSTF2	hsa-miR-26a-5p	99	99	576	675
CSTF2	hsa-miR-26b-5p	99	99	576	675
ELAVL1	hsa-miR-381-3p	99	99	556	655
FUS	hsa-miR-340-5p	99	99	805	904
HNRNPC	hsa-miR-199a-5p	99	99	300	399
HNRNPC	hsa-miR-199b-5p	99	99	300	399
HNRNPC	hsa-miR-218-5p	99	99	562	661
IGF2BP1	hsa-miR-142-3p.2	99	99	306	405
IGF2BP1	hsa-miR-30a-5p	99	99	810	909
IGF2BP1	hsa-miR-30b-5p	99	99	810	909
IGF2BP1	hsa-miR-30c-5p	99	99	810	909
IGF2BP1	hsa-miR-30d-5p	99	99	810	909
IGF2BP1	hsa-miR-30e-5p	99	99	810	909
ATXN2	hsa-miR-132-3p	98	98	280	378
ATXN2	hsa-miR-212-3p	98	98	280	378
CSTF2	hsa-miR-124-3p.2	98	98	771	869
CSTF2	hsa-miR-506-3p	98	98	771	869
ELAVL1	hsa-miR-145-5p	98	98	572	670
HNRNPC	hsa-miR-142-5p	98	98	509	607
TARDBP	hsa-miR-653-5p	98	98	369	467
UPF1	hsa-miR-181a-5p	98	98	783	881
UPF1	hsa-miR-181b-5p	98	98	783	881
UPF1	hsa-miR-181c-5p	98	98	783	881
UPF1	hsa-miR-181d-5p	98	98	783	881
CSTF2T	hsa-miR-1-3p	97	97	540	637
CSTF2T	hsa-miR-15a-5p	97	97	861	958
CSTF2T	hsa-miR-15b-5p	97	97	861	958
CSTF2T	hsa-miR-16-5p	97	97	860	957
CSTF2T	hsa-miR-195-5p	97	97	860	957
CSTF2T	hsa-miR-206	97	97	540	637
CSTF2T	hsa-miR-424-5p	97	97	861	958
CSTF2T	hsa-miR-497-5p	97	97	861	958
ELAVL1	hsa-miR-148a-3p	97	97	514	611
ELAVL1	hsa-miR-148b-3p	97	97	514	611
ELAVL1	hsa-miR-152-3p	97	97	514	611
HNRNPC	hsa-miR-203a-3p.1	97	97	496	593
HNRNPC	hsa-miR-6835-3p	97	97	536	633
IGF2BP3	hsa-miR-101-3p.2	97	97	707	804
IGF2BP3	hsa-miR-137	97	97	669	766
MOV10	hsa-miR-130a-3p	97	97	633	730
MOV10	hsa-miR-130b-3p	97	97	633	730
MOV10	hsa-miR-301a-3p	97	97	633	730
MOV10	hsa-miR-301b-3p	97	97	633	730
MOV10	hsa-miR-454-3p	97	97	633	730
PUM2	hsa-miR-181a-5p	97	97	645	742
PUM2	hsa-miR-181b-5p	97	97	645	742
PUM2	hsa-miR-181c-5p	97	97	645	742
PUM2	hsa-miR-181d-5p	97	97	645	742
PUM2	hsa-miR-582-5p	97	97	287	384
TARDBP	hsa-miR-132-3p	97	97	288	385
TARDBP	hsa-miR-212-3p	97	97	288	385
CAPRIN1	hsa-miR-340-5p	96	96	694	790
CSTF2T	hsa-miR-377-3p	96	96	317	413
IGF2BP3	hsa-miR-186-5p	96	96	523	619
TARDBP	hsa-miR-323a-3p	96	96	304	400
TARDBP	hsa-miR-494-3p	96	96	359	455
UPF1	hsa-miR-106a-5p	96	96	747	843
UPF1	hsa-miR-106b-5p	96	96	747	843
UPF1	hsa-miR-17-5p	96	96	747	843
UPF1	hsa-miR-20a-5p	96	96	747	843
UPF1	hsa-miR-20b-5p	96	96	747	843
UPF1	hsa-miR-30a-5p	96	96	864	960
UPF1	hsa-miR-30b-5p	96	96	864	960
UPF1	hsa-miR-30c-5p	96	96	864	960
UPF1	hsa-miR-30d-5p	96	96	864	960
UPF1	hsa-miR-30e-5p	96	96	864	960
UPF1	hsa-miR-519d-3p	96	96	749	845
UPF1	hsa-miR-93-5p	96	96	747	843
CSTF2	hsa-miR-19a-3p	95	95	737	832
CSTF2	hsa-miR-19b-3p	95	95	737	832
ELAVL1	hsa-miR-125a-5p	95	95	547	642
ELAVL1	hsa-miR-125b-5p	95	95	547	642
ELAVL1	hsa-miR-153-3p	95	95	581	676
HNRNPC	hsa-miR-139-5p	95	95	201	296
IGF2BP3	hsa-miR-200b-3p	95	95	760	855
IGF2BP3	hsa-miR-200c-3p	95	95	760	855
IGF2BP3	hsa-miR-429	95	95	760	855
LIN28B	hsa-miR-186-5p	95	95	580	675
MOV10	hsa-miR-145-5p	95	95	522	617
TARDBP	hsa-miR-199a-3p	95	95	294	389
TARDBP	hsa-miR-199b-3p	95	95	294	389
ATXN2	hsa-miR-140-5p	94	94	257	351
ELAVL1	hsa-miR-218-5p	94	94	683	777
IGF2BP1	hsa-miR-124-3p.2	94	94	732	826
IGF2BP1	hsa-miR-506-3p	94	94	732	826
IGF2BP3	hsa-miR-19a-3p	94	94	767	861
IGF2BP3	hsa-miR-19b-3p	94	94	767	861
ZC3H7B	hsa-miR-302a-3p	94	94	549	643
ZC3H7B	hsa-miR-302b-3p	94	94	549	643
ZC3H7B	hsa-miR-302d-3p	94	94	549	643
ZC3H7B	hsa-miR-372-3p	94	94	549	643
ZC3H7B	hsa-miR-520e	94	94	550	644
ATXN2	hsa-miR-133a-3p.1	93	93	363	456
ATXN2	hsa-miR-138-5p	93	93	425	518
ATXN2	hsa-miR-140-3p.1	93	93	381	474
ATXN2	hsa-miR-205-5p	93	93	319	412
CPSF7	hsa-miR-1-3p	93	93	504	597
CPSF7	hsa-miR-141-3p	93	93	509	602
CPSF7	hsa-miR-200a-3p	93	93	509	602
CPSF7	hsa-miR-206	93	93	504	597
CSTF2T	hsa-miR-203a-3p.1	93	93	529	622
FIP1L1	hsa-miR-101-3p.1	93	93	562	655
HNRNPC	hsa-miR-582-5p	93	93	363	456
IGF2BP2	hsa-miR-142-3p.2	93	93	316	409
ZC3H7B	hsa-miR-302c-3p.1	93	93	549	642
ZC3H7B	hsa-miR-302e	93	93	549	642
ZC3H7B	hsa-miR-369-3p	93	93	313	406
ZC3H7B	hsa-miR-373-3p	93	93	549	642
ZC3H7B	hsa-miR-520a-3p	93	93	550	643
ZC3H7B	hsa-miR-520b	93	93	550	643
ZC3H7B	hsa-miR-520c-3p	93	93	550	643
ZC3H7B	hsa-miR-520d-3p	93	93	549	642
ATXN2	hsa-miR-33a-5p	92	92	303	395
ATXN2	hsa-miR-33b-5p	92	92	303	395
CSTF2T	hsa-miR-137	92	92	716	808
DDX3X	hsa-miR-106a-5p	92	92	866	958
DDX3X	hsa-miR-106b-5p	92	92	866	958
DDX3X	hsa-miR-17-5p	92	92	866	958
DDX3X	hsa-miR-20a-5p	92	92	866	958
DDX3X	hsa-miR-20b-5p	92	92	866	958
DDX3X	hsa-miR-519d-3p	92	92	867	959
DDX3X	hsa-miR-93-5p	92	92	866	958
ELAVL1	hsa-miR-133a-3p.2	92	92	444	536
ELAVL1	hsa-miR-133b	92	92	444	536
MOV10	hsa-miR-6835-3p	92	92	578	670
ZC3H7B	hsa-miR-182-5p	92	92	699	791
ATXN2	hsa-miR-224-5p	91	91	245	336
CPSF6	hsa-miR-145-5p	91	91	440	531
CPSF7	hsa-miR-148a-3p	91	91	422	513
CPSF7	hsa-miR-148b-3p	91	91	422	513
CPSF7	hsa-miR-152-3p	91	91	422	513
CSTF2	hsa-miR-203a-3p.2	91	91	555	646
CSTF2T	hsa-miR-200b-3p	91	91	770	861
CSTF2T	hsa-miR-200c-3p	91	91	770	861
CSTF2T	hsa-miR-429	91	91	770	861
HNRNPC	hsa-miR-186-5p	91	91	529	620
IGF2BP2	hsa-let-7a-5p	91	91	518	609
IGF2BP2	hsa-let-7b-5p	91	91	518	609
IGF2BP2	hsa-let-7c-5p	91	91	518	609
IGF2BP2	hsa-let-7d-5p	91	91	518	609
IGF2BP2	hsa-let-7e-5p	91	91	518	609
IGF2BP2	hsa-let-7f-5p	91	91	518	609
IGF2BP2	hsa-let-7g-5p	91	91	518	609
IGF2BP2	hsa-let-7i-5p	91	91	518	609
IGF2BP2	hsa-miR-98-5p	91	91	518	609
PUM2	hsa-miR-655-3p	91	91	382	473
TARDBP	hsa-miR-137	91	91	833	924
TARDBP	hsa-miR-802	91	91	211	302
UPF1	hsa-miR-200b-3p	91	91	698	789
UPF1	hsa-miR-200c-3p	91	91	698	789
UPF1	hsa-miR-429	91	91	698	789
CPSF7	hsa-miR-132-3p	90	90	228	318
CPSF7	hsa-miR-212-3p	90	90	228	318
CSTF2	hsa-miR-142-5p	90	90	488	578
FMR1	hsa-miR-106a-5p	90	90	618	708
FMR1	hsa-miR-106b-5p	90	90	618	708
FMR1	hsa-miR-17-5p	90	90	618	708
FMR1	hsa-miR-20a-5p	90	90	618	708
FMR1	hsa-miR-20b-5p	90	90	618	708
FMR1	hsa-miR-519d-3p	90	90	619	709
FMR1	hsa-miR-93-5p	90	90	618	708
HNRNPC	hsa-miR-132-3p	90	90	241	331
HNRNPC	hsa-miR-212-3p	90	90	241	331
MOV10	hsa-miR-381-3p	90	90	520	610
MOV10	hsa-miR-582-5p	90	90	383	473
TARDBP	hsa-miR-320a	90	90	538	628
TARDBP	hsa-miR-320b	90	90	538	628
TARDBP	hsa-miR-320c	90	90	538	628
TARDBP	hsa-miR-320d	90	90	538	628
ZC3H7B	hsa-miR-137	90	90	630	720
ZC3H7B	hsa-miR-144-3p	90	90	654	744
ZC3H7B	hsa-miR-19a-3p	90	90	752	842
ZC3H7B	hsa-miR-19b-3p	90	90	752	842
CPSF6	hsa-miR-141-3p	89	89	491	580
CPSF6	hsa-miR-200a-3p	89	89	491	580
CPSF7	hsa-let-7a-5p	89	89	603	692
CPSF7	hsa-let-7b-5p	89	89	603	692
CPSF7	hsa-let-7c-5p	89	89	603	692
CPSF7	hsa-let-7d-5p	89	89	603	692
CPSF7	hsa-let-7e-5p	89	89	603	692
CPSF7	hsa-let-7f-5p	89	89	603	692
CPSF7	hsa-let-7g-5p	89	89	603	692
CPSF7	hsa-let-7i-5p	89	89	603	692
CPSF7	hsa-miR-98-5p	89	89	603	692
CSTF2	hsa-miR-23a-3p	89	89	738	827
CSTF2	hsa-miR-23b-3p	89	89	738	827
CSTF2	hsa-miR-23c	89	89	738	827
FIP1L1	hsa-miR-144-3p	89	89	645	734
HNRNPC	hsa-miR-325-3p	89	89	1004	1093
IGF2BP1	hsa-miR-137	89	89	591	680
MOV10	hsa-miR-182-5p	89	89	788	877
TARDBP	hsa-miR-199a-5p	89	89	372	461
TARDBP	hsa-miR-199b-5p	89	89	372	461
UPF1	hsa-miR-182-5p	89	89	713	802
ATXN2	hsa-miR-485-3p	88	88	245	333
ATXN2	hsa-miR-539-3p	88	88	245	333
CPSF6	hsa-miR-19a-3p	88	88	690	778
CPSF6	hsa-miR-19b-3p	88	88	690	778
CPSF7	hsa-miR-302a-3p	88	88	536	624
CPSF7	hsa-miR-302b-3p	88	88	536	624
CPSF7	hsa-miR-302c-3p.1	88	88	535	623
CPSF7	hsa-miR-302d-3p	88	88	536	624
CPSF7	hsa-miR-302e	88	88	535	623
CPSF7	hsa-miR-372-3p	88	88	536	624
CPSF7	hsa-miR-373-3p	88	88	535	623
CPSF7	hsa-miR-520a-3p	88	88	536	624
CPSF7	hsa-miR-520b	88	88	536	624
CPSF7	hsa-miR-520c-3p	88	88	536	624
CPSF7	hsa-miR-520d-3p	88	88	535	623
CPSF7	hsa-miR-520e	88	88	537	625
FIP1L1	hsa-miR-181a-5p	88	88	852	940
FIP1L1	hsa-miR-181b-5p	88	88	852	940
FIP1L1	hsa-miR-181c-5p	88	88	852	940
FIP1L1	hsa-miR-181d-5p	88	88	852	940
LIN28B	hsa-miR-101-3p.2	88	88	798	886
MOV10	hsa-miR-302a-3p	88	88	617	705
MOV10	hsa-miR-302b-3p	88	88	617	705
MOV10	hsa-miR-302c-3p.1	88	88	616	704
MOV10	hsa-miR-302d-3p	88	88	617	705
MOV10	hsa-miR-302e	88	88	616	704
MOV10	hsa-miR-372-3p	88	88	617	705
MOV10	hsa-miR-373-3p	88	88	616	704
MOV10	hsa-miR-520a-3p	88	88	617	705
MOV10	hsa-miR-520b	88	88	617	705
MOV10	hsa-miR-520c-3p	88	88	617	705
MOV10	hsa-miR-520d-3p	88	88	616	704
MOV10	hsa-miR-520e	88	88	618	706
NUDT21	hsa-miR-181a-5p	88	88	884	972
NUDT21	hsa-miR-181b-5p	88	88	884	972
NUDT21	hsa-miR-181c-5p	88	88	884	972
NUDT21	hsa-miR-181d-5p	88	88	884	972
ATXN2	hsa-miR-183-5p.1	87	87	307	394
DDX3X	hsa-miR-27a-3p	87	87	853	940
DDX3X	hsa-miR-27b-3p	87	87	853	940
FIP1L1	hsa-miR-128-3p	87	87	673	760
HNRNPC	hsa-miR-25-3p	87	87	573	660
HNRNPC	hsa-miR-32-5p	87	87	573	660
HNRNPC	hsa-miR-363-3p	87	87	573	660
HNRNPC	hsa-miR-367-3p	87	87	573	660
HNRNPC	hsa-miR-92a-3p	87	87	573	660
HNRNPC	hsa-miR-92b-3p	87	87	573	660
MOV10	hsa-miR-133a-3p.2	87	87	407	494
MOV10	hsa-miR-133b	87	87	407	494
PUM2	hsa-miR-369-3p	87	87	242	329
UPF1	hsa-miR-144-3p	87	87	586	673
UPF1	hsa-miR-203a-3p.2	87	87	538	625
ZC3H7B	hsa-miR-25-3p	87	87	553	640
ZC3H7B	hsa-miR-32-5p	87	87	553	640
ZC3H7B	hsa-miR-363-3p	87	87	553	640
ZC3H7B	hsa-miR-367-3p	87	87	553	640
ZC3H7B	hsa-miR-92a-3p	87	87	553	640
ZC3H7B	hsa-miR-92b-3p	87	87	553	640
ATXN2	hsa-miR-194-5p	86	86	289	375
CPSF6	hsa-miR-25-3p	86	86	506	592
CPSF6	hsa-miR-32-5p	86	86	506	592
CPSF6	hsa-miR-363-3p	86	86	506	592
CPSF6	hsa-miR-367-3p	86	86	506	592
CPSF6	hsa-miR-92a-3p	86	86	506	592
CPSF6	hsa-miR-92b-3p	86	86	506	592
DDX3X	hsa-miR-128-3p	86	86	727	813
HNRNPC	hsa-miR-142-3p.2	86	86	363	449
CPSF7	hsa-miR-133a-3p.2	85	85	372	457
CPSF7	hsa-miR-133b	85	85	372	457
CPSF7	hsa-miR-142-3p.2	85	85	352	437
ELAVL1	hsa-miR-199a-5p	85	85	366	451
ELAVL1	hsa-miR-199b-5p	85	85	366	451
ELAVL1	hsa-miR-653-5p	85	85	364	449
FMR1	hsa-miR-30a-5p	85	85	694	779
FMR1	hsa-miR-30b-5p	85	85	694	779
FMR1	hsa-miR-30c-5p	85	85	694	779
FMR1	hsa-miR-30d-5p	85	85	694	779
FMR1	hsa-miR-30e-5p	85	85	694	779
IGF2BP3	hsa-miR-142-3p.1	85	85	201	286
IGF2BP3	hsa-miR-15a-5p	85	85	830	915
IGF2BP3	hsa-miR-15b-5p	85	85	830	915
IGF2BP3	hsa-miR-16-5p	85	85	829	914
IGF2BP3	hsa-miR-195-5p	85	85	829	914
IGF2BP3	hsa-miR-424-5p	85	85	830	915
IGF2BP3	hsa-miR-497-5p	85	85	830	915
NUDT21	hsa-miR-101-3p.2	85	85	726	811
TARDBP	hsa-miR-139-5p	85	85	259	344
TARDBP	hsa-miR-329-3p	85	85	194	279
TARDBP	hsa-miR-362-3p	85	85	194	279
UPF1	hsa-miR-1271-5p	85	85	646	731
UPF1	hsa-miR-96-5p	85	85	646	731
ATXN2	hsa-miR-653-5p	84	84	374	458
ATXN2	hsa-miR-873-5p.2	84	84	255	339
CPSF6	hsa-miR-15a-5p	84	84	775	859
CPSF6	hsa-miR-15b-5p	84	84	775	859
CPSF6	hsa-miR-16-5p	84	84	774	858
CPSF6	hsa-miR-195-5p	84	84	774	858
CPSF6	hsa-miR-424-5p	84	84	775	859
CPSF6	hsa-miR-497-5p	84	84	775	859
HNRNPC	hsa-miR-199a-3p	84	84	254	338
HNRNPC	hsa-miR-199b-3p	84	84	254	338
IGF2BP1	hsa-miR-106a-5p	84	84	712	796
IGF2BP1	hsa-miR-106b-5p	84	84	712	796
IGF2BP1	hsa-miR-17-5p	84	84	712	796
IGF2BP1	hsa-miR-20a-5p	84	84	712	796
IGF2BP1	hsa-miR-20b-5p	84	84	712	796
IGF2BP1	hsa-miR-519d-3p	84	84	714	798
IGF2BP1	hsa-miR-93-5p	84	84	712	796
IGF2BP2	hsa-miR-340-5p	84	84	715	799
NUDT21	hsa-miR-27a-3p	84	84	829	913
NUDT21	hsa-miR-27b-3p	84	84	829	913
TARDBP	hsa-miR-224-5p	84	84	247	331
UPF1	hsa-miR-137	84	84	645	729
UPF1	hsa-miR-23a-3p	84	84	719	803
UPF1	hsa-miR-23b-3p	84	84	719	803
UPF1	hsa-miR-23c	84	84	719	803
UPF1	hsa-miR-27a-3p	84	84	759	843
UPF1	hsa-miR-27b-3p	84	84	759	843
ZC3H7B	hsa-miR-204-5p	84	84	407	491
ZC3H7B	hsa-miR-211-5p	84	84	407	491
ZC3H7B	hsa-miR-23a-3p	84	84	743	827
ZC3H7B	hsa-miR-23b-3p	84	84	743	827
ZC3H7B	hsa-miR-23c	84	84	743	827
ATXN2	hsa-miR-140-3p.2	83	83	278	361
CPSF6	hsa-miR-137	83	83	608	691
CPSF7	hsa-miR-377-3p	83	83	295	378
DDX3X	hsa-miR-181a-5p	83	83	894	977
DDX3X	hsa-miR-181b-5p	83	83	894	977
DDX3X	hsa-miR-181c-5p	83	83	894	977
DDX3X	hsa-miR-181d-5p	83	83	894	977
HNRNPC	hsa-miR-320a	83	83	475	558
HNRNPC	hsa-miR-320b	83	83	475	558
HNRNPC	hsa-miR-320c	83	83	475	558
HNRNPC	hsa-miR-320d	83	83	475	558
LIN28B	hsa-miR-129-5p	83	83	448	531
MOV10	hsa-miR-374a-5p	83	83	424	507
MOV10	hsa-miR-374b-5p	83	83	424	507
WDR33	hsa-miR-340-5p	83	83	728	811
ZC3H7B	hsa-miR-153-3p	83	83	494	577
ZC3H7B	hsa-miR-218-5p	83	83	545	628
ATXN2	hsa-miR-221-3p	82	82	301	383
ATXN2	hsa-miR-222-3p	82	82	301	383
ATXN2	hsa-miR-31-5p	82	82	286	368
CPSF6	hsa-miR-124-3p.1	82	82	995	1077
CPSF6	hsa-miR-142-5p	82	82	468	550
CPSF7	hsa-miR-1271-5p	82	82	622	704
CPSF7	hsa-miR-199a-3p	82	82	253	335
CPSF7	hsa-miR-199b-3p	82	82	253	335
CPSF7	hsa-miR-485-3p	82	82	200	282
CPSF7	hsa-miR-539-3p	82	82	200	282
CPSF7	hsa-miR-96-5p	82	82	622	704
CSTF2T	hsa-miR-141-3p	82	82	565	647
CSTF2T	hsa-miR-200a-3p	82	82	565	647
CSTF2T	hsa-miR-25-3p	82	82	605	687
CSTF2T	hsa-miR-32-5p	82	82	605	687
CSTF2T	hsa-miR-363-3p	82	82	605	687
CSTF2T	hsa-miR-367-3p	82	82	605	687
CSTF2T	hsa-miR-92a-3p	82	82	605	687
CSTF2T	hsa-miR-92b-3p	82	82	605	687
ELAVL1	hsa-miR-133a-3p.1	82	82	353	435
ELAVL1	hsa-miR-493-5p	82	82	512	594
ELAVL1	hsa-miR-494-3p	82	82	369	451
FIP1L1	hsa-miR-15a-5p	82	82	878	960
FIP1L1	hsa-miR-15b-5p	82	82	878	960
FIP1L1	hsa-miR-16-5p	82	82	877	959
FIP1L1	hsa-miR-195-5p	82	82	877	959
FIP1L1	hsa-miR-424-5p	82	82	878	960
FIP1L1	hsa-miR-497-5p	82	82	878	960
HNRNPC	hsa-miR-135a-5p	82	82	465	547
HNRNPC	hsa-miR-135b-5p	82	82	465	547
IGF2BP1	hsa-miR-143-3p	82	82	197	279
LIN28B	hsa-miR-27a-3p	82	82	950	1032
LIN28B	hsa-miR-27b-3p	82	82	950	1032
MOV10	hsa-miR-1271-5p	82	82	706	788
MOV10	hsa-miR-96-5p	82	82	706	788
TARDBP	hsa-miR-194-5p	82	82	292	374
UPF1	hsa-miR-1-3p	82	82	525	607
UPF1	hsa-miR-206	82	82	525	607
ZC3H7B	hsa-miR-381-3p	82	82	499	581
CPSF7	hsa-miR-194-5p	81	81	228	309
CPSF7	hsa-miR-320a	81	81	457	538
CPSF7	hsa-miR-320b	81	81	457	538
CPSF7	hsa-miR-320c	81	81	457	538
CPSF7	hsa-miR-320d	81	81	457	538
CSTF2	hsa-miR-374a-5p	81	81	363	444
CSTF2	hsa-miR-374b-5p	81	81	363	444
CSTF2T	hsa-miR-374a-5p	81	81	428	509
CSTF2T	hsa-miR-374b-5p	81	81	428	509
ELAVL1	hsa-miR-135a-5p	81	81	539	620
ELAVL1	hsa-miR-135b-5p	81	81	539	620
ELAVL1	hsa-miR-142-3p.1	81	81	229	310
FMR1	hsa-miR-15a-5p	81	81	627	708
FMR1	hsa-miR-15b-5p	81	81	627	708
FMR1	hsa-miR-16-5p	81	81	626	707
FMR1	hsa-miR-195-5p	81	81	626	707
FMR1	hsa-miR-27a-3p	81	81	603	684
FMR1	hsa-miR-27b-3p	81	81	603	684
FMR1	hsa-miR-424-5p	81	81	627	708
FMR1	hsa-miR-497-5p	81	81	627	708
HNRNPC	hsa-miR-204-5p	81	81	432	513
HNRNPC	hsa-miR-211-5p	81	81	432	513
NUDT21	hsa-miR-144-3p	81	81	665	746
NUDT21	hsa-miR-30a-5p	81	81	973	1054
NUDT21	hsa-miR-30b-5p	81	81	973	1054
NUDT21	hsa-miR-30c-5p	81	81	973	1054
NUDT21	hsa-miR-30d-5p	81	81	973	1054
NUDT21	hsa-miR-30e-5p	81	81	973	1054
PTBP1	hsa-miR-124-3p.1	81	81	992	1073
TARDBP	hsa-miR-204-5p	81	81	506	587
TARDBP	hsa-miR-211-5p	81	81	506	587
CPSF6	hsa-miR-132-3p	80	80	224	304
CPSF6	hsa-miR-212-3p	80	80	224	304
CSTF2	hsa-miR-106a-5p	80	80	791	871
CSTF2	hsa-miR-106b-5p	80	80	791	871
CSTF2	hsa-miR-17-5p	80	80	791	871
CSTF2	hsa-miR-203a-3p.1	80	80	501	581
CSTF2	hsa-miR-20a-5p	80	80	791	871
CSTF2	hsa-miR-20b-5p	80	80	791	871
CSTF2	hsa-miR-519d-3p	80	80	793	873
CSTF2	hsa-miR-93-5p	80	80	791	871
CSTF2T	hsa-miR-330-3p	80	80	612	692
ELAVL1	hsa-miR-330-3p	80	80	656	736
FMR1	hsa-miR-101-3p.2	80	80	529	609
FMR1	hsa-miR-144-3p	80	80	490	570
HNRNPC	hsa-miR-141-3p	80	80	543	623
HNRNPC	hsa-miR-200a-3p	80	80	543	623
HNRNPC	hsa-miR-455-3p.1	80	80	172	252
LIN28B	hsa-miR-200b-3p	80	80	879	959
LIN28B	hsa-miR-200c-3p	80	80	879	959
LIN28B	hsa-miR-429	80	80	879	959
TARDBP	hsa-miR-302a-3p	80	80	677	757
TARDBP	hsa-miR-302b-3p	80	80	677	757
TARDBP	hsa-miR-302d-3p	80	80	677	757
TARDBP	hsa-miR-372-3p	80	80	677	757
TARDBP	hsa-miR-520e	80	80	678	758
ATXN2	hsa-miR-217	79	79	268	347
CPSF6	hsa-miR-106a-5p	79	79	730	809
CPSF6	hsa-miR-106b-5p	79	79	730	809
CPSF6	hsa-miR-17-5p	79	79	730	809
CPSF6	hsa-miR-20a-5p	79	79	730	809
CPSF6	hsa-miR-20b-5p	79	79	730	809
CPSF6	hsa-miR-519d-3p	79	79	731	810
CPSF6	hsa-miR-93-5p	79	79	730	809
ELAVL1	hsa-miR-302c-3p.2	79	79	443	522
ELAVL1	hsa-miR-520f-3p	79	79	443	522
ELAVL1	hsa-miR-582-5p	79	79	428	507
FIP1L1	hsa-miR-124-3p.1	79	79	1146	1225
HNRNPC	hsa-miR-655-3p	79	79	510	589
MOV10	hsa-miR-129-5p	79	79	413	492
MOV10	hsa-miR-199a-3p	79	79	273	352
MOV10	hsa-miR-199b-3p	79	79	273	352
MOV10	hsa-miR-218-5p	79	79	648	727
PUM2	hsa-miR-325-3p	79	79	612	691
TARDBP	hsa-miR-302c-3p.1	79	79	677	756
TARDBP	hsa-miR-302e	79	79	677	756
TARDBP	hsa-miR-373-3p	79	79	677	756
TARDBP	hsa-miR-520a-3p	79	79	678	757
TARDBP	hsa-miR-520b	79	79	678	757
TARDBP	hsa-miR-520c-3p	79	79	678	757
TARDBP	hsa-miR-520d-3p	79	79	677	756
ZC3H7B	hsa-miR-15a-5p	79	79	776	855
ZC3H7B	hsa-miR-15b-5p	79	79	776	855
ZC3H7B	hsa-miR-16-5p	79	79	775	854
ZC3H7B	hsa-miR-195-5p	79	79	775	854
ZC3H7B	hsa-miR-26a-5p	79	79	626	705
ZC3H7B	hsa-miR-26b-5p	79	79	626	705
ZC3H7B	hsa-miR-424-5p	79	79	776	855
ZC3H7B	hsa-miR-497-5p	79	79	776	855
ATXN2	hsa-miR-455-3p.1	78	78	210	288
CPSF6	hsa-miR-124-3p.2	78	78	733	811
CPSF6	hsa-miR-369-3p	78	78	284	362
CPSF6	hsa-miR-506-3p	78	78	733	811
CSTF2	hsa-miR-27a-3p	78	78	757	835
CSTF2	hsa-miR-27b-3p	78	78	757	835
DDX3X	hsa-miR-19a-3p	78	78	829	907
DDX3X	hsa-miR-19b-3p	78	78	829	907
ELAVL1	hsa-miR-140-5p	78	78	255	333
ELAVL1	hsa-miR-34a-5p	78	78	441	519
ELAVL1	hsa-miR-34c-5p	78	78	441	519
ELAVL1	hsa-miR-449a	78	78	441	519
ELAVL1	hsa-miR-449b-5p	78	78	441	519
FIP1L1	hsa-miR-106a-5p	78	78	861	939
FIP1L1	hsa-miR-106b-5p	78	78	861	939
FIP1L1	hsa-miR-17-5p	78	78	861	939
FIP1L1	hsa-miR-20a-5p	78	78	861	939
FIP1L1	hsa-miR-20b-5p	78	78	861	939
FIP1L1	hsa-miR-519d-3p	78	78	863	941
FIP1L1	hsa-miR-93-5p	78	78	861	939
FMR1	hsa-miR-124-3p.1	78	78	793	871
HNRNPC	hsa-miR-543	78	78	442	520
IGF2BP1	hsa-miR-340-5p	78	78	721	799
LIN28B	hsa-miR-142-3p.1	78	78	232	310
MOV10	hsa-miR-448	78	78	398	476
PUM2	hsa-miR-374a-5p	78	78	298	376
PUM2	hsa-miR-374b-5p	78	78	298	376
TARDBP	hsa-miR-369-3p	78	78	399	477
CPSF7	hsa-miR-199a-5p	77	77	300	377
CPSF7	hsa-miR-199b-5p	77	77	300	377
CSTF2	hsa-miR-200b-3p	77	77	725	802
CSTF2	hsa-miR-200c-3p	77	77	725	802
CSTF2	hsa-miR-429	77	77	725	802
CSTF2T	hsa-miR-145-5p	77	77	538	615
DDX3X	hsa-miR-137	77	77	754	831
DDX3X	hsa-miR-15a-5p	77	77	906	983
DDX3X	hsa-miR-15b-5p	77	77	906	983
DDX3X	hsa-miR-16-5p	77	77	905	982
DDX3X	hsa-miR-195-5p	77	77	905	982
DDX3X	hsa-miR-424-5p	77	77	906	983
DDX3X	hsa-miR-497-5p	77	77	906	983
FIP1L1	hsa-miR-1-3p	77	77	556	633
FIP1L1	hsa-miR-206	77	77	556	633
FMR1	hsa-let-7a-5p	77	77	456	533
FMR1	hsa-let-7b-5p	77	77	456	533
FMR1	hsa-let-7c-5p	77	77	456	533
FMR1	hsa-let-7d-5p	77	77	456	533
FMR1	hsa-let-7e-5p	77	77	456	533
FMR1	hsa-let-7f-5p	77	77	456	533
FMR1	hsa-let-7g-5p	77	77	456	533
FMR1	hsa-let-7i-5p	77	77	456	533
FMR1	hsa-miR-98-5p	77	77	456	533
FUS	hsa-miR-1-3p	77	77	540	617
FUS	hsa-miR-206	77	77	540	617
HNRNPC	hsa-miR-103a-3p	77	77	482	559
HNRNPC	hsa-miR-107	77	77	482	559
HNRNPC	hsa-miR-223-3p	77	77	209	286
IGF2BP1	hsa-miR-142-3p.1	77	77	184	261
LIN28B	hsa-miR-128-3p	77	77	808	885
MOV10	hsa-miR-142-3p.1	77	77	214	291
UPF1	hsa-miR-128-3p	77	77	654	731
ATXN2	hsa-miR-499a-5p	76	76	269	345
CPSF7	hsa-miR-221-3p	76	76	242	318
CPSF7	hsa-miR-222-3p	76	76	242	318
CSTF2	hsa-miR-130a-3p	76	76	591	667
CSTF2	hsa-miR-130b-3p	76	76	591	667
CSTF2	hsa-miR-301a-3p	76	76	591	667
CSTF2	hsa-miR-301b-3p	76	76	591	667
CSTF2	hsa-miR-454-3p	76	76	591	667
HNRNPC	hsa-miR-224-5p	76	76	214	290
IGF2BP2	hsa-miR-143-3p	76	76	196	272
NUDT21	hsa-miR-124-3p.1	76	76	1165	1241
TARDBP	hsa-miR-410-3p	76	76	395	471
UPF1	hsa-let-7a-5p	76	76	614	690
UPF1	hsa-let-7b-5p	76	76	614	690
UPF1	hsa-let-7c-5p	76	76	614	690
UPF1	hsa-let-7d-5p	76	76	614	690
UPF1	hsa-let-7e-5p	76	76	614	690
UPF1	hsa-let-7f-5p	76	76	614	690
UPF1	hsa-let-7g-5p	76	76	614	690
UPF1	hsa-let-7i-5p	76	76	614	690
UPF1	hsa-miR-98-5p	76	76	614	690
CPSF6	hsa-miR-130a-3p	75	75	551	626
CPSF6	hsa-miR-130b-3p	75	75	551	626
CPSF6	hsa-miR-194-5p	75	75	227	302
CPSF6	hsa-miR-301a-3p	75	75	551	626
CPSF6	hsa-miR-301b-3p	75	75	551	626
CPSF6	hsa-miR-454-3p	75	75	551	626
CPSF6	hsa-miR-485-3p	75	75	186	261
CPSF6	hsa-miR-539-3p	75	75	186	261
CSTF2	hsa-miR-6835-3p	75	75	522	597
ELAVL1	hsa-miR-24-3p	75	75	415	490
FMR1	hsa-miR-128-3p	75	75	514	589
FUS	hsa-miR-142-5p	75	75	528	603
IGF2BP1	hsa-miR-140-5p	75	75	204	279
LIN28B	hsa-miR-1271-5p	75	75	801	876
LIN28B	hsa-miR-96-5p	75	75	801	876
UPF1	hsa-miR-101-3p.1	75	75	525	600
YTHDF2	hsa-let-7a-5p	75	75	597	672
YTHDF2	hsa-let-7b-5p	75	75	597	672
YTHDF2	hsa-let-7c-5p	75	75	597	672
YTHDF2	hsa-let-7d-5p	75	75	597	672
YTHDF2	hsa-let-7e-5p	75	75	597	672
YTHDF2	hsa-let-7f-5p	75	75	597	672
YTHDF2	hsa-let-7g-5p	75	75	597	672
YTHDF2	hsa-let-7i-5p	75	75	597	672
YTHDF2	hsa-miR-98-5p	75	75	597	672
ATXN2	hsa-miR-155-5p	74	74	323	397
ATXN2	hsa-miR-223-3p	74	74	240	314
ATXN2	hsa-miR-670-3p	74	74	306	380
CSTF2	hsa-miR-494-3p	74	74	311	385
ELAVL1	hsa-miR-155-5p	74	74	329	403
EWSR1	hsa-miR-325-3p	74	74	564	638
HNRNPC	hsa-miR-140-5p	74	74	232	306
HNRNPC	hsa-miR-153-3p	74	74	500	574
HNRNPC	hsa-miR-7-5p	74	74	294	368
IGF2BP1	hsa-miR-133a-3p.2	74	74	352	426
IGF2BP1	hsa-miR-133b	74	74	352	426
IGF2BP1	hsa-miR-9-5p	74	74	696	770
IGF2BP3	hsa-miR-130a-3p	74	74	609	683
IGF2BP3	hsa-miR-130b-3p	74	74	609	683
IGF2BP3	hsa-miR-143-3p	74	74	228	302
IGF2BP3	hsa-miR-301a-3p	74	74	609	683
IGF2BP3	hsa-miR-301b-3p	74	74	609	683
IGF2BP3	hsa-miR-454-3p	74	74	609	683
MOV10	hsa-miR-493-5p	74	74	480	554
NUDT21	hsa-miR-101-3p.1	74	74	606	680
TARDBP	hsa-miR-183-5p.2	74	74	533	607
TARDBP	hsa-miR-505-3p.2	74	74	213	287
TARDBP	hsa-miR-7-5p	74	74	343	417
YTHDF2	hsa-miR-325-3p	74	74	962	1036
ATXN2	hsa-miR-143-3p	73	73	282	355
CPSF6	hsa-miR-182-5p	73	73	668	741
CPSF6	hsa-miR-200b-3p	73	73	685	758
CPSF6	hsa-miR-200c-3p	73	73	685	758
CPSF6	hsa-miR-330-3p	73	73	500	573
CPSF6	hsa-miR-429	73	73	685	758
CSTF2T	hsa-miR-582-5p	73	73	402	475
DDX3X	hsa-miR-325-3p	73	73	1145	1218
FIP1L1	hsa-miR-145-5p	73	73	522	595
HNRNPC	hsa-miR-138-5p	73	73	364	437
HNRNPC	hsa-miR-221-3p	73	73	262	335
HNRNPC	hsa-miR-222-3p	73	73	262	335
HNRNPC	hsa-miR-670-3p	73	73	259	332
MOV10	hsa-miR-410-3p	73	73	350	423
MOV10	hsa-miR-543	73	73	491	564
PUM2	hsa-miR-23a-3p	73	73	599	672
PUM2	hsa-miR-23b-3p	73	73	599	672
PUM2	hsa-miR-23c	73	73	599	672
ATXN2	hsa-miR-371a-5p	72	72	227	299
ATXN2	hsa-miR-505-3p.2	72	72	212	284
CPSF7	hsa-miR-139-5p	72	72	208	280
CPSF7	hsa-miR-802	72	72	196	268
CSTF2T	hsa-let-7a-5p	72	72	684	756
CSTF2T	hsa-let-7b-5p	72	72	684	756
CSTF2T	hsa-let-7c-5p	72	72	684	756
CSTF2T	hsa-let-7d-5p	72	72	684	756
CSTF2T	hsa-let-7e-5p	72	72	684	756
CSTF2T	hsa-let-7f-5p	72	72	684	756
CSTF2T	hsa-let-7g-5p	72	72	684	756
CSTF2T	hsa-let-7i-5p	72	72	684	756
CSTF2T	hsa-miR-98-5p	72	72	684	756
ELAVL1	hsa-miR-103a-3p	72	72	528	600
ELAVL1	hsa-miR-107	72	72	528	600
ELAVL1	hsa-miR-138-5p	72	72	402	474
FIP1L1	hsa-miR-23a-3p	72	72	800	872
FIP1L1	hsa-miR-23b-3p	72	72	800	872
FIP1L1	hsa-miR-23c	72	72	800	872
FIP1L1	hsa-miR-26a-5p	72	72	622	694
FIP1L1	hsa-miR-26b-5p	72	72	622	694
FMR1	hsa-miR-124-3p.2	72	72	600	672
FMR1	hsa-miR-506-3p	72	72	600	672
FUBP3	hsa-miR-101-3p.2	72	72	285	357
HNRNPC	hsa-miR-140-3p.1	72	72	348	420
HNRNPC	hsa-miR-183-5p.2	72	72	426	498
IGF2BP1	hsa-miR-19a-3p	72	72	663	735
IGF2BP1	hsa-miR-19b-3p	72	72	663	735
NUDT21	hsa-miR-15a-5p	72	72	903	975
NUDT21	hsa-miR-15b-5p	72	72	903	975
NUDT21	hsa-miR-16-5p	72	72	902	974
NUDT21	hsa-miR-195-5p	72	72	902	974
NUDT21	hsa-miR-424-5p	72	72	903	975
NUDT21	hsa-miR-497-5p	72	72	903	975
TARDBP	hsa-miR-223-3p	72	72	240	312
ATXN2	hsa-miR-421	71	71	267	338
CPSF6	hsa-miR-203a-3p.2	71	71	533	604
CSTF2	hsa-miR-128-3p	71	71	637	708
DDX3X	hsa-miR-23a-3p	71	71	824	895
DDX3X	hsa-miR-23b-3p	71	71	824	895
DDX3X	hsa-miR-23c	71	71	824	895
ELAVL1	hsa-miR-199a-3p	71	71	316	387
ELAVL1	hsa-miR-199b-3p	71	71	316	387
ELAVL1	hsa-miR-543	71	71	530	601
EWSR1	hsa-miR-340-5p	71	71	624	695
FMR1	hsa-miR-101-3p.1	71	71	439	510
FMR1	hsa-miR-130a-3p	71	71	461	532
FMR1	hsa-miR-130b-3p	71	71	461	532
FMR1	hsa-miR-301a-3p	71	71	461	532
FMR1	hsa-miR-301b-3p	71	71	461	532
FMR1	hsa-miR-454-3p	71	71	461	532
IGF2BP1	hsa-miR-200b-3p	71	71	687	758
IGF2BP1	hsa-miR-200c-3p	71	71	687	758
IGF2BP1	hsa-miR-429	71	71	687	758
IGF2BP3	hsa-miR-140-5p	71	71	230	301
LIN28B	hsa-miR-144-3p	71	71	761	832
LIN28B	hsa-miR-182-5p	71	71	899	970
LIN28B	hsa-miR-410-3p	71	71	383	454
MOV10	hsa-miR-204-5p	71	71	452	523
MOV10	hsa-miR-211-5p	71	71	452	523
TARDBP	hsa-miR-140-3p.2	71	71	302	373
TARDBP	hsa-miR-371a-5p	71	71	232	303
YTHDF2	hsa-miR-1-3p	71	71	496	567
YTHDF2	hsa-miR-206	71	71	496	567
CPSF6	hsa-miR-186-5p	70	70	483	553
CPSF6	hsa-miR-377-3p	70	70	288	358
CPSF7	hsa-miR-153-3p	70	70	467	537
CPSF7	hsa-miR-421	70	70	219	289
CSTF2	hsa-miR-15a-5p	70	70	820	890
CSTF2	hsa-miR-15b-5p	70	70	820	890
CSTF2	hsa-miR-16-5p	70	70	819	889
CSTF2	hsa-miR-195-5p	70	70	819	889
CSTF2	hsa-miR-424-5p	70	70	820	890
CSTF2	hsa-miR-497-5p	70	70	820	890
DDX3X	hsa-miR-200b-3p	70	70	807	877
DDX3X	hsa-miR-200c-3p	70	70	807	877
DDX3X	hsa-miR-429	70	70	807	877
FMR1	hsa-miR-26a-5p	70	70	462	532
FMR1	hsa-miR-26b-5p	70	70	462	532
HNRNPC	hsa-miR-205-5p	70	70	280	350
HNRNPC	hsa-miR-34a-5p	70	70	381	451
HNRNPC	hsa-miR-34c-5p	70	70	381	451
HNRNPC	hsa-miR-449a	70	70	381	451
HNRNPC	hsa-miR-449b-5p	70	70	381	451
IGF2BP2	hsa-miR-106a-5p	70	70	723	793
IGF2BP2	hsa-miR-106b-5p	70	70	723	793
IGF2BP2	hsa-miR-17-5p	70	70	723	793
IGF2BP2	hsa-miR-20a-5p	70	70	723	793
IGF2BP2	hsa-miR-20b-5p	70	70	723	793
IGF2BP2	hsa-miR-519d-3p	70	70	724	794
IGF2BP2	hsa-miR-93-5p	70	70	723	793
IGF2BP3	hsa-miR-101-3p.1	70	70	595	665
IGF2BP3	hsa-miR-218-5p	70	70	599	669
LIN28B	hsa-miR-19a-3p	70	70	928	998
LIN28B	hsa-miR-19b-3p	70	70	928	998
TARDBP	hsa-miR-205-5p	70	70	340	410
TARDBP	hsa-miR-374a-5p	70	70	482	552
TARDBP	hsa-miR-374b-5p	70	70	482	552
YTHDF2	hsa-miR-106a-5p	70	70	758	828
YTHDF2	hsa-miR-106b-5p	70	70	758	828
YTHDF2	hsa-miR-17-5p	70	70	758	828
YTHDF2	hsa-miR-20a-5p	70	70	758	828
YTHDF2	hsa-miR-20b-5p	70	70	758	828
YTHDF2	hsa-miR-519d-3p	70	70	759	829
YTHDF2	hsa-miR-93-5p	70	70	758	828
ZC3H7B	hsa-miR-1271-5p	70	70	633	703
ZC3H7B	hsa-miR-96-5p	70	70	633	703
CPSF6	hsa-miR-1271-5p	69	69	596	665
CPSF6	hsa-miR-96-5p	69	69	596	665
FMR1	hsa-miR-145-5p	69	69	379	448
HNRNPC	hsa-miR-125a-5p	69	69	511	580
HNRNPC	hsa-miR-125b-5p	69	69	511	580
HNRNPC	hsa-miR-302c-3p.2	69	69	378	447
HNRNPC	hsa-miR-520f-3p	69	69	378	447
IGF2BP2	hsa-miR-142-3p.1	69	69	199	268
IGF2BP3	hsa-miR-133a-3p.2	69	69	399	468
IGF2BP3	hsa-miR-133b	69	69	399	468
LIN28B	hsa-miR-369-3p	69	69	386	455
PUM2	hsa-miR-142-5p	69	69	409	478
TARDBP	hsa-miR-153-3p	69	69	620	689
TARDBP	hsa-miR-203a-3p.2	69	69	718	787
ZC3H7B	hsa-miR-130a-3p	69	69	626	695
ZC3H7B	hsa-miR-130b-3p	69	69	626	695
ZC3H7B	hsa-miR-301a-3p	69	69	626	695
ZC3H7B	hsa-miR-301b-3p	69	69	626	695
ZC3H7B	hsa-miR-454-3p	69	69	626	695
ATXN2	hsa-miR-873-5p.1	68	68	175	243
CPSF7	hsa-miR-224-5p	68	68	217	285
CPSF7	hsa-miR-653-5p	68	68	306	374
CSTF2T	hsa-miR-182-5p	68	68	802	870
ELAVL1	hsa-miR-143-3p	68	68	272	340
FIP1L1	hsa-miR-495-3p	68	68	501	569
HNRNPC	hsa-miR-381-3p	68	68	511	579
IGF2BP1	hsa-miR-182-5p	68	68	687	755
IGF2BP2	hsa-miR-142-5p	68	68	456	524
IGF2BP2	hsa-miR-30a-5p	68	68	833	901
IGF2BP2	hsa-miR-30b-5p	68	68	833	901
IGF2BP2	hsa-miR-30c-5p	68	68	833	901
IGF2BP2	hsa-miR-30d-5p	68	68	833	901
IGF2BP2	hsa-miR-30e-5p	68	68	833	901
LIN28B	hsa-miR-137	68	68	841	909
NUDT21	hsa-miR-106a-5p	68	68	877	945
NUDT21	hsa-miR-106b-5p	68	68	877	945
NUDT21	hsa-miR-17-5p	68	68	877	945
NUDT21	hsa-miR-20a-5p	68	68	877	945
NUDT21	hsa-miR-20b-5p	68	68	877	945
NUDT21	hsa-miR-519d-3p	68	68	878	946
NUDT21	hsa-miR-93-5p	68	68	877	945
PTBP1	hsa-miR-106a-5p	68	68	739	807
PTBP1	hsa-miR-106b-5p	68	68	739	807
PTBP1	hsa-miR-17-5p	68	68	739	807
PTBP1	hsa-miR-20a-5p	68	68	739	807
PTBP1	hsa-miR-20b-5p	68	68	739	807
PTBP1	hsa-miR-519d-3p	68	68	740	808
PTBP1	hsa-miR-93-5p	68	68	739	807
UPF1	hsa-miR-655-3p	68	68	468	536
YTHDF2	hsa-miR-124-3p.1	68	68	1059	1127
ZC3H7B	hsa-miR-27a-3p	68	68	770	838
ZC3H7B	hsa-miR-27b-3p	68	68	770	838
ATXN2	hsa-miR-196a-5p	67	67	207	274
ATXN2	hsa-miR-196b-5p	67	67	207	274
ATXN2	hsa-miR-329-3p	67	67	202	269
ATXN2	hsa-miR-362-3p	67	67	202	269
CPSF6	hsa-miR-1-3p	67	67	495	562
CPSF6	hsa-miR-206	67	67	495	562
CPSF6	hsa-miR-374a-5p	67	67	348	415
CPSF6	hsa-miR-374b-5p	67	67	348	415
CPSF7	hsa-miR-103a-3p	67	67	443	510
CPSF7	hsa-miR-107	67	67	443	510
CPSF7	hsa-miR-218-5p	67	67	558	625
CPSF7	hsa-miR-494-3p	67	67	322	389
CSTF2	hsa-miR-137	67	67	686	753
CSTF2	hsa-miR-330-3p	67	67	543	610
CSTF2T	hsa-miR-494-3p	67	67	346	413
CSTF2T	hsa-miR-543	67	67	491	558
CSTF2T	hsa-miR-653-5p	67	67	340	407
DDX3X	hsa-miR-1-3p	67	67	588	655
DDX3X	hsa-miR-206	67	67	588	655
DDX3X	hsa-miR-26a-5p	67	67	679	746
DDX3X	hsa-miR-26b-5p	67	67	679	746
ELAVL1	hsa-miR-132-3p	67	67	302	369
ELAVL1	hsa-miR-212-3p	67	67	302	369
ELAVL1	hsa-miR-499a-5p	67	67	274	341
IGF2BP2	hsa-miR-124-3p.1	67	67	990	1057
IGF2BP3	hsa-miR-320a	67	67	482	549
IGF2BP3	hsa-miR-320b	67	67	482	549
IGF2BP3	hsa-miR-320c	67	67	482	549
IGF2BP3	hsa-miR-320d	67	67	482	549
LIN28B	hsa-miR-15a-5p	67	67	994	1061
LIN28B	hsa-miR-15b-5p	67	67	994	1061
LIN28B	hsa-miR-16-5p	67	67	993	1060
LIN28B	hsa-miR-195-5p	67	67	993	1060
LIN28B	hsa-miR-424-5p	67	67	994	1061
LIN28B	hsa-miR-497-5p	67	67	994	1061
TARDBP	hsa-miR-203a-3p.1	67	67	630	697
TARDBP	hsa-miR-218-5p	67	67	732	799
TARDBP	hsa-miR-34a-5p	67	67	476	543
TARDBP	hsa-miR-34c-5p	67	67	476	543
TARDBP	hsa-miR-449a	67	67	476	543
TARDBP	hsa-miR-449b-5p	67	67	476	543
UPF1	hsa-miR-19a-3p	67	67	738	805
UPF1	hsa-miR-19b-3p	67	67	738	805
ZC3H7B	hsa-miR-135a-5p	67	67	451	518
ZC3H7B	hsa-miR-135b-5p	67	67	451	518
ZC3H7B	hsa-miR-142-3p.1	67	67	209	276
ZC3H7B	hsa-miR-448	67	67	362	429
ATXN2	hsa-miR-433-3p	66	66	191	257
ATXN2	hsa-miR-452-5p	66	66	179	245
ATXN2	hsa-miR-892c-3p	66	66	179	245
CSTF2	hsa-miR-25-3p	66	66	580	646
CSTF2	hsa-miR-32-5p	66	66	580	646
CSTF2	hsa-miR-363-3p	66	66	580	646
CSTF2	hsa-miR-367-3p	66	66	580	646
CSTF2	hsa-miR-92a-3p	66	66	580	646
CSTF2	hsa-miR-92b-3p	66	66	580	646
CSTF2T	hsa-miR-493-5p	66	66	489	555
DDX3X	hsa-miR-153-3p	66	66	540	606
ELAVL1	hsa-miR-194-5p	66	66	299	365
ELAVL1	hsa-miR-448	66	66	442	508
ELAVL1	hsa-miR-7-5p	66	66	334	400
FIP1L1	hsa-miR-30a-5p	66	66	979	1045
FIP1L1	hsa-miR-30b-5p	66	66	979	1045
FIP1L1	hsa-miR-30c-5p	66	66	979	1045
FIP1L1	hsa-miR-30d-5p	66	66	979	1045
FIP1L1	hsa-miR-30e-5p	66	66	979	1045
HNRNPC	hsa-miR-493-5p	66	66	460	526
LIN28B	hsa-miR-130a-3p	66	66	725	791
LIN28B	hsa-miR-130b-3p	66	66	725	791
LIN28B	hsa-miR-301a-3p	66	66	725	791
LIN28B	hsa-miR-301b-3p	66	66	725	791
LIN28B	hsa-miR-454-3p	66	66	725	791
PTBP1	hsa-let-7a-5p	66	66	608	674
PTBP1	hsa-let-7b-5p	66	66	608	674
PTBP1	hsa-let-7c-5p	66	66	608	674
PTBP1	hsa-let-7d-5p	66	66	608	674
PTBP1	hsa-let-7e-5p	66	66	608	674
PTBP1	hsa-let-7f-5p	66	66	608	674
PTBP1	hsa-let-7g-5p	66	66	608	674
PTBP1	hsa-let-7i-5p	66	66	608	674
PTBP1	hsa-miR-30a-5p	66	66	805	871
PTBP1	hsa-miR-30b-5p	66	66	805	871
PTBP1	hsa-miR-30c-5p	66	66	805	871
PTBP1	hsa-miR-30d-5p	66	66	805	871
PTBP1	hsa-miR-30e-5p	66	66	805	871
PTBP1	hsa-miR-98-5p	66	66	608	674
PUM2	hsa-miR-186-5p	66	66	405	471
TIAL1	hsa-miR-142-5p	66	66	409	475
UPF1	hsa-miR-218-5p	66	66	535	601
UPF1	hsa-miR-495-3p	66	66	472	538
YTHDF1	hsa-miR-124-3p.1	66	66	1058	1124
YTHDF1	hsa-miR-30a-5p	66	66	860	926
YTHDF1	hsa-miR-30b-5p	66	66	860	926
YTHDF1	hsa-miR-30c-5p	66	66	860	926
YTHDF1	hsa-miR-30d-5p	66	66	860	926
YTHDF1	hsa-miR-30e-5p	66	66	860	926
ZC3H7B	hsa-miR-101-3p.1	66	66	593	659
ZC3H7B	hsa-miR-181a-5p	66	66	855	921
ZC3H7B	hsa-miR-181b-5p	66	66	855	921
ZC3H7B	hsa-miR-181c-5p	66	66	855	921
ZC3H7B	hsa-miR-181d-5p	66	66	855	921
ZC3H7B	hsa-miR-320a	66	66	463	529
ZC3H7B	hsa-miR-320b	66	66	463	529
ZC3H7B	hsa-miR-320c	66	66	463	529
ZC3H7B	hsa-miR-320d	66	66	463	529
ZC3H7B	hsa-miR-6835-3p	66	66	554	620
ATXN2	hsa-miR-149-5p	65	65	266	331
CPSF6	hsa-miR-410-3p	65	65	293	358
CPSF6	hsa-miR-9-5p	65	65	715	780
CPSF7	hsa-miR-129-5p	65	65	377	442
CPSF7	hsa-miR-135a-5p	65	65	442	507
CPSF7	hsa-miR-135b-5p	65	65	442	507
CPSF7	hsa-miR-302c-3p.2	65	65	360	425
CPSF7	hsa-miR-520f-3p	65	65	360	425
CSTF2	hsa-miR-377-3p	65	65	312	377
CSTF2	hsa-miR-543	65	65	434	499
CSTF2	hsa-miR-655-3p	65	65	489	554
ELAVL1	hsa-miR-140-3p.2	65	65	290	355
FIP1L1	hsa-miR-19a-3p	65	65	819	884
FIP1L1	hsa-miR-19b-3p	65	65	819	884
FMR1	hsa-miR-19a-3p	65	65	575	640
FMR1	hsa-miR-19b-3p	65	65	575	640
FMR1	hsa-miR-340-5p	65	65	635	700
IGF2BP1	hsa-miR-101-3p.2	65	65	633	698
IGF2BP1	hsa-miR-1271-5p	65	65	616	681
IGF2BP1	hsa-miR-96-5p	65	65	616	681
IGF2BP3	hsa-miR-25-3p	65	65	586	651
IGF2BP3	hsa-miR-32-5p	65	65	586	651
IGF2BP3	hsa-miR-363-3p	65	65	586	651
IGF2BP3	hsa-miR-367-3p	65	65	586	651
IGF2BP3	hsa-miR-92a-3p	65	65	586	651
IGF2BP3	hsa-miR-92b-3p	65	65	586	651
PUM2	hsa-miR-203a-3p.1	65	65	384	449
PUM2	hsa-miR-323a-3p	65	65	229	294
PUM2	hsa-miR-410-3p	65	65	262	327
TARDBP	hsa-miR-129-5p	65	65	469	534
TARDBP	hsa-miR-421	65	65	271	336
TARDBP	hsa-miR-670-3p	65	65	302	367
UPF1	hsa-miR-26a-5p	65	65	596	661
UPF1	hsa-miR-26b-5p	65	65	596	661
CPSF6	hsa-let-7a-5p	64	64	587	651
CPSF6	hsa-let-7b-5p	64	64	587	651
CPSF6	hsa-let-7c-5p	64	64	587	651
CPSF6	hsa-let-7d-5p	64	64	587	651
CPSF6	hsa-let-7e-5p	64	64	587	651
CPSF6	hsa-let-7f-5p	64	64	587	651
CPSF6	hsa-let-7g-5p	64	64	587	651
CPSF6	hsa-let-7i-5p	64	64	587	651
CPSF6	hsa-miR-98-5p	64	64	587	651
CSTF2	hsa-miR-582-5p	64	64	379	443
CSTF2T	hsa-miR-410-3p	64	64	350	414
DDX3X	hsa-miR-144-3p	64	64	693	757
ELAVL1	hsa-miR-129-5p	64	64	461	525
FUS	hsa-miR-181a-5p	64	64	908	972
FUS	hsa-miR-181b-5p	64	64	908	972
FUS	hsa-miR-181c-5p	64	64	908	972
FUS	hsa-miR-181d-5p	64	64	908	972
IGF2BP2	hsa-miR-124-3p.2	64	64	739	803
IGF2BP2	hsa-miR-506-3p	64	64	739	803
LIN28B	hsa-miR-655-3p	64	64	584	648
MOV10	hsa-miR-132-3p	64	64	280	344
MOV10	hsa-miR-212-3p	64	64	280	344
MOV10	hsa-miR-320a	64	64	509	573
MOV10	hsa-miR-320b	64	64	509	573
MOV10	hsa-miR-320c	64	64	509	573
MOV10	hsa-miR-320d	64	64	509	573
NUDT21	hsa-miR-128-3p	64	64	732	796
NUDT21	hsa-miR-19a-3p	64	64	838	902
NUDT21	hsa-miR-19b-3p	64	64	838	902
PTBP1	hsa-miR-124-3p.2	64	64	737	801
PTBP1	hsa-miR-506-3p	64	64	737	801
PUM2	hsa-miR-203a-3p.2	64	64	439	503
TARDBP	hsa-miR-183-5p.1	64	64	334	398
TARDBP	hsa-miR-221-3p	64	64	322	386
TARDBP	hsa-miR-222-3p	64	64	322	386
TIA1	hsa-miR-495-3p	64	64	316	380
UPF1	hsa-miR-203a-3p.1	64	64	489	553
ATXN2	hsa-miR-1193	63	63	156	219
ATXN2	hsa-miR-21-5p	63	63	227	290
ATXN2	hsa-miR-219a-5p	63	63	294	357
ATXN2	hsa-miR-590-5p	63	63	228	291
CSTF2	hsa-miR-141-3p	63	63	536	599
CSTF2	hsa-miR-200a-3p	63	63	536	599
CSTF2	hsa-miR-493-5p	63	63	441	504
DDX3X	hsa-miR-182-5p	63	63	821	884
FIP1L1	hsa-miR-340-5p	63	63	832	895
FUS	hsa-miR-203a-3p.1	63	63	528	591
IGF2BP2	hsa-miR-137	63	63	613	676
IGF2BP3	hsa-miR-520e	63	63	602	665
LIN28B	hsa-miR-125a-5p	63	63	623	686
LIN28B	hsa-miR-125b-5p	63	63	623	686
LIN28B	hsa-miR-204-5p	63	63	506	569
LIN28B	hsa-miR-211-5p	63	63	506	569
MOV10	hsa-miR-135a-5p	63	63	512	575
MOV10	hsa-miR-135b-5p	63	63	512	575
MOV10	hsa-miR-369-3p	63	63	370	433
NUDT21	hsa-miR-23a-3p	63	63	815	878
NUDT21	hsa-miR-23b-3p	63	63	815	878
NUDT21	hsa-miR-23c	63	63	815	878
TARDBP	hsa-miR-133a-3p.2	63	63	497	560
TARDBP	hsa-miR-133b	63	63	497	560
TARDBP	hsa-miR-140-3p.1	63	63	420	483
TIA1	hsa-miR-340-5p	63	63	522	585
TIAL1	hsa-miR-30a-5p	63	63	688	751
TIAL1	hsa-miR-30b-5p	63	63	688	751
TIAL1	hsa-miR-30c-5p	63	63	688	751
TIAL1	hsa-miR-30d-5p	63	63	688	751
TIAL1	hsa-miR-30e-5p	63	63	688	751
TIAL1	hsa-miR-495-3p	63	63	389	452
TIAL1	hsa-miR-655-3p	63	63	400	463
UPF1	hsa-miR-142-5p	63	63	501	564
UPF1	hsa-miR-381-3p	63	63	483	546
CPSF6	hsa-miR-133a-3p.2	62	62	359	421
CPSF6	hsa-miR-133b	62	62	359	421
CPSF6	hsa-miR-148a-3p	62	62	416	478
CPSF6	hsa-miR-148b-3p	62	62	416	478
CPSF6	hsa-miR-152-3p	62	62	416	478
CPSF6	hsa-miR-221-3p	62	62	246	308
CPSF6	hsa-miR-222-3p	62	62	246	308
CPSF7	hsa-miR-205-5p	62	62	279	341
CPSF7	hsa-miR-505-3p.2	62	62	192	254
CSTF2T	hsa-miR-142-3p.2	62	62	400	462
CSTF2T	hsa-miR-369-3p	62	62	382	444
CSTF2T	hsa-miR-9-5p	62	62	847	909
ELAVL1	hsa-miR-224-5p	62	62	252	314
IGF2BP3	hsa-miR-302a-3p	62	62	602	664
IGF2BP3	hsa-miR-302b-3p	62	62	602	664
IGF2BP3	hsa-miR-302d-3p	62	62	602	664
IGF2BP3	hsa-miR-372-3p	62	62	602	664
IGF2BP3	hsa-miR-520a-3p	62	62	602	664
IGF2BP3	hsa-miR-520b	62	62	602	664
IGF2BP3	hsa-miR-520c-3p	62	62	602	664
LIN28B	hsa-miR-133a-3p.1	62	62	371	433
LIN28B	hsa-miR-302a-3p	62	62	694	756
LIN28B	hsa-miR-302b-3p	62	62	694	756
LIN28B	hsa-miR-302c-3p.1	62	62	693	755
LIN28B	hsa-miR-302d-3p	62	62	694	756
LIN28B	hsa-miR-302e	62	62	693	755
LIN28B	hsa-miR-372-3p	62	62	694	756
LIN28B	hsa-miR-373-3p	62	62	693	755
LIN28B	hsa-miR-520a-3p	62	62	694	756
LIN28B	hsa-miR-520b	62	62	694	756
LIN28B	hsa-miR-520c-3p	62	62	694	756
LIN28B	hsa-miR-520d-3p	62	62	693	755
LIN28B	hsa-miR-520e	62	62	695	757
NUDT21	hsa-miR-124-3p.2	62	62	857	919
NUDT21	hsa-miR-506-3p	62	62	857	919
TARDBP	hsa-miR-455-3p.1	62	62	222	284
UPF1	hsa-miR-186-5p	62	62	495	557
UPF1	hsa-miR-302a-3p	62	62	548	610
UPF1	hsa-miR-302b-3p	62	62	548	610
UPF1	hsa-miR-302c-3p.1	62	62	547	609
UPF1	hsa-miR-302d-3p	62	62	548	610
UPF1	hsa-miR-302e	62	62	547	609
UPF1	hsa-miR-372-3p	62	62	548	610
UPF1	hsa-miR-373-3p	62	62	547	609
UPF1	hsa-miR-520a-3p	62	62	548	610
UPF1	hsa-miR-520b	62	62	548	610
UPF1	hsa-miR-520c-3p	62	62	548	610
UPF1	hsa-miR-520d-3p	62	62	547	609
UPF1	hsa-miR-520e	62	62	549	611
WDR33	hsa-miR-186-5p	62	62	464	526
ZC3H7B	hsa-miR-129-5p	62	62	380	442
ZC3H7B	hsa-miR-140-5p	62	62	227	289
ATXN2	hsa-miR-202-5p	61	61	166	227
CAPRIN1	hsa-miR-1-3p	61	61	474	535
CAPRIN1	hsa-miR-142-5p	61	61	450	511
CAPRIN1	hsa-miR-206	61	61	474	535
CPSF7	hsa-miR-140-5p	61	61	233	294
CSTF2	hsa-miR-1-3p	61	61	539	600
CSTF2	hsa-miR-206	61	61	539	600
ELAVL1	hsa-miR-183-5p.2	61	61	516	577
ELAVL1	hsa-miR-217	61	61	284	345
FIP1L1	hsa-miR-582-5p	61	61	393	454
FUBP3	hsa-miR-144-3p	61	61	273	334
FUBP3	hsa-miR-381-3p	61	61	190	251
FUS	hsa-miR-203a-3p.2	61	61	613	674
HNRNPC	hsa-miR-143-3p	61	61	246	307
HNRNPC	hsa-miR-219a-5p	61	61	237	298
HNRNPC	hsa-miR-371a-5p	61	61	202	263
HNRNPC	hsa-miR-377-3p	61	61	333	394
IGF2BP1	hsa-miR-142-5p	61	61	458	519
IGF2BP3	hsa-miR-128-3p	61	61	698	759
IGF2BP3	hsa-miR-145-5p	61	61	526	587
IGF2BP3	hsa-miR-302c-3p.1	61	61	602	663
IGF2BP3	hsa-miR-302e	61	61	602	663
IGF2BP3	hsa-miR-373-3p	61	61	602	663
IGF2BP3	hsa-miR-520d-3p	61	61	602	663
LIN28B	hsa-miR-140-5p	61	61	274	335
LIN28B	hsa-miR-29a-3p	61	61	862	923
LIN28B	hsa-miR-29b-3p	61	61	862	923
LIN28B	hsa-miR-29c-3p	61	61	862	923
MOV10	hsa-miR-219a-5p	61	61	259	320
MOV10	hsa-miR-302c-3p.2	61	61	419	480
MOV10	hsa-miR-520f-3p	61	61	419	480
PTBP1	hsa-miR-1-3p	61	61	465	526
PTBP1	hsa-miR-206	61	61	465	526
TIA1	hsa-miR-186-5p	61	61	341	402
TIAL1	hsa-miR-186-5p	61	61	413	474
UPF1	hsa-miR-6835-3p	61	61	520	581
YTHDF1	hsa-miR-106a-5p	61	61	757	818
YTHDF1	hsa-miR-106b-5p	61	61	757	818
YTHDF1	hsa-miR-17-5p	61	61	757	818
YTHDF1	hsa-miR-20a-5p	61	61	757	818
YTHDF1	hsa-miR-20b-5p	61	61	757	818
YTHDF1	hsa-miR-519d-3p	61	61	758	819
YTHDF1	hsa-miR-93-5p	61	61	757	818
ATXN2	hsa-miR-22-3p	60	60	364	424
CPSF6	hsa-miR-199a-3p	60	60	251	311
CPSF6	hsa-miR-199b-3p	60	60	251	311
CPSF7	hsa-miR-204-5p	60	60	414	474
CPSF7	hsa-miR-211-5p	60	60	414	474
CSTF2T	hsa-miR-132-3p	60	60	286	346
CSTF2T	hsa-miR-194-5p	60	60	284	344
CSTF2T	hsa-miR-212-3p	60	60	286	346
CSTF2T	hsa-miR-29a-3p	60	60	763	823
CSTF2T	hsa-miR-29b-3p	60	60	763	823
CSTF2T	hsa-miR-29c-3p	60	60	763	823
FMR1	hsa-miR-142-3p.2	60	60	290	350
FMR1	hsa-miR-142-5p	60	60	388	448
FMR1	hsa-miR-203a-3p.1	60	60	375	435
FUBP3	hsa-miR-655-3p	60	60	201	261
IGF2BP1	hsa-miR-130a-3p	60	60	541	601
IGF2BP1	hsa-miR-130b-3p	60	60	541	601
IGF2BP1	hsa-miR-301a-3p	60	60	541	601
IGF2BP1	hsa-miR-301b-3p	60	60	541	601
IGF2BP1	hsa-miR-454-3p	60	60	541	601
IGF2BP3	hsa-miR-182-5p	60	60	785	845
IGF2BP3	hsa-miR-27a-3p	60	60	812	872
IGF2BP3	hsa-miR-27b-3p	60	60	812	872
IGF2BP3	hsa-miR-34a-5p	60	60	367	427
IGF2BP3	hsa-miR-34c-5p	60	60	367	427
IGF2BP3	hsa-miR-449a	60	60	367	427
IGF2BP3	hsa-miR-449b-5p	60	60	367	427
NUDT21	hsa-miR-145-5p	60	60	552	612
TARDBP	hsa-miR-217	60	60	291	351
TARDBP	hsa-miR-382-3p	60	60	137	197
UPF1	hsa-miR-130a-3p	60	60	587	647
UPF1	hsa-miR-130b-3p	60	60	587	647
WDR33	hsa-miR-655-3p	60	60	460	520
ATXN2	hsa-miR-335-5p	59	59	149	208
ATXN2	hsa-miR-488-3p	59	59	253	312
CPSF6	hsa-miR-142-3p.2	59	59	362	421
CPSF6	hsa-miR-802	59	59	196	255
CPSF7	hsa-miR-155-5p	59	59	277	336
CPSF7	hsa-miR-33a-5p	59	59	252	311
CPSF7	hsa-miR-33b-5p	59	59	252	311
CSTF2	hsa-miR-182-5p	59	59	753	812
CSTF2T	hsa-miR-323a-3p	59	59	300	359
DDX3X	hsa-miR-101-3p.2	59	59	750	809
ELAVL1	hsa-miR-129-1-3p	59	59	323	382
ELAVL1	hsa-miR-129-2-3p	59	59	323	382
ELAVL1	hsa-miR-139-5p	59	59	278	337
ELAVL1	hsa-miR-221-3p	59	59	331	390
ELAVL1	hsa-miR-222-3p	59	59	331	390
ELAVL1	hsa-miR-409-3p	59	59	171	230
FIP1L1	hsa-let-7a-5p	59	59	670	729
FIP1L1	hsa-let-7b-5p	59	59	670	729
FIP1L1	hsa-let-7c-5p	59	59	670	729
FIP1L1	hsa-let-7d-5p	59	59	670	729
FIP1L1	hsa-let-7e-5p	59	59	670	729
FIP1L1	hsa-let-7f-5p	59	59	670	729
FIP1L1	hsa-let-7g-5p	59	59	670	729
FIP1L1	hsa-let-7i-5p	59	59	670	729
FIP1L1	hsa-miR-98-5p	59	59	670	729
FMR1	hsa-miR-203a-3p.2	59	59	427	486
HNRNPC	hsa-miR-194-5p	59	59	272	331
HNRNPC	hsa-miR-448	59	59	368	427
IGF2BP1	hsa-miR-128-3p	59	59	616	675
IGF2BP1	hsa-miR-133a-3p.1	59	59	287	346
IGF2BP1	hsa-miR-15a-5p	59	59	758	817
IGF2BP1	hsa-miR-15b-5p	59	59	758	817
IGF2BP1	hsa-miR-16-5p	59	59	757	816
IGF2BP1	hsa-miR-195-5p	59	59	757	816
IGF2BP1	hsa-miR-424-5p	59	59	758	817
IGF2BP1	hsa-miR-497-5p	59	59	758	817
IGF2BP3	hsa-miR-1271-5p	59	59	704	763
IGF2BP3	hsa-miR-219a-5p	59	59	237	296
IGF2BP3	hsa-miR-96-5p	59	59	704	763
MOV10	hsa-miR-223-3p	59	59	237	296
MOV10	hsa-miR-29a-3p	59	59	774	833
MOV10	hsa-miR-29b-3p	59	59	774	833
MOV10	hsa-miR-29c-3p	59	59	774	833
PTBP1	hsa-miR-186-5p	59	59	470	529
PUM2	hsa-miR-19a-3p	59	59	589	648
PUM2	hsa-miR-19b-3p	59	59	589	648
[truncated: 22,975 more rows]
