# Supplementary material for: A Survey of Regulatory Interactions Among RNA Binding Proteins and MicroRNAs in Cancer
Source: Front Genet. 2020 Sep 8;11:515094. doi: 10.3389/fgene.2020.515094 (PMC7506142; doi:10.3389/fgene.2020.515094)
Supplement: TABLE S1 — Summary of TCGA data. Number of patients for each cancer type. Each row represents a type of cancer. Column 3 and 4 represent the number of miRNA and mRNA after we remove the miRNA and mRNA with more than 30% missing value. Column 5 and 6 represent the number of normal samples and tumor samples. [file Data_Sheet_2.ZIP › Supplementary Table S21_top100 miRNA_miRNA_mRNA trios 7 cancers.txt]

top.tag	top_brca.pvalue	top_kirc.pvalue	top_lihc.pvalue	top_luad.pvalue	top_lusc.pvalue	top_prad.pvalue	top_thca.pvalue	top_mmg.V4	top_mmg.V7
hsa-miR-128-3p hsa-miR-27b-3p NETO1	2.49e-26 / 4.34e-21	0.307 / 0.678	NA	0.494 / 0.797	0.797 / 0.945	NA	0.68 / 0.848	1	0.5
hsa-miR-128-3p hsa-miR-27b-3p SRL	1.13e-23 / 9.82e-19	0.107 / 0.44	0.504 / 0.817	0.0855 / 0.395	0.747 / 0.93	0.402 / 0.7	0.132 / 0.36	1	0.5
hsa-miR-130a-3p hsa-miR-148a-3p UCP3	2.41e-21 / 1.4e-16	0.78 / 0.933	0.0175 / 0.204	0.717 / 0.906	0.383 / 0.766	0.00204 / 0.0451	0.103 / 0.314	1	0.5
hsa-miR-199a-5p hsa-miR-199b-5p SRL	5e-21 / 2.18e-16	0.121 / 0.463	0.0286 / 0.255	0.763 / 0.924	0.845 / 0.96	0.779 / 0.916	0.00766 / 0.0653	1	0.5
hsa-miR-199a-3p hsa-miR-199b-3p ASB14	8.37e-21 / 2.92e-16	0.124 / 0.468	0.777 / 0.934	0.527 / 0.815	0.482 / 0.822	0.501 / 0.769	0.117 / 0.337	1	0.5
hsa-miR-1-3p hsa-miR-34a-5p NETO1	3.82e-20 / 1.11e-15	0.872 / 0.964	NA	0.00983 / 0.147	0.465 / 0.815	NA	0.000234 / 0.00667	1	0.5
hsa-miR-199a-3p hsa-miR-199b-3p ATP1B4	5.71e-20 / 1.42e-15	NA	NA	NA	NA	NA	NA	1	0.5
hsa-miR-130a-3p hsa-miR-148a-3p FXR1	2.92e-19 / 6.35e-15	0.671 / 0.891	0.156 / 0.532	0.748 / 0.918	0.343 / 0.74	0.0521 / 0.262	0.321 / 0.585	1	0.5
hsa-miR-25-3p hsa-miR-363-3p SORCS3	1.87e-18 / 3.63e-14	0.595 / 0.857	NA	NA	NA	NA	NA	1	0.5
hsa-let-7c-5p hsa-let-7i-5p FSD2	4.58e-18 / 7.98e-14	NA	NA	NA	NA	0.555 / 0.802	7.06e-05 / 0.00294	1	0.5
hsa-miR-25-3p hsa-miR-32-5p SORCS3	7.39e-18 / 1.17e-13	0.653 / 0.884	NA	NA	NA	NA	NA	1	0.5
hsa-let-7c-5p hsa-let-7i-5p PRR18	1.24e-17 / 1.8e-13	NA	0.723 / 0.914	0.991 / 0.998	0.0011 / 0.0753	0.0025 / 0.0505	0.257 / 0.519	1	0.5
hsa-miR-148a-3p hsa-miR-199a-5p ACHE	7.33e-17 / 9.83e-13	0.687 / 0.898	0.0225 / 0.228	0.819 / 0.944	0.0431 / 0.348	0.248 / 0.564	0.0252 / 0.137	1	0.5
hsa-let-7b-5p hsa-let-7c-5p PRR18	2.44e-16 / 3.04e-12	NA	0.471 / 0.798	0.807 / 0.94	0.579 / 0.868	0.718 / 0.889	0.11 / 0.326	1	0.5
hsa-let-7b-5p hsa-let-7i-5p FSD2	4.86e-16 / 5.65e-12	NA	NA	NA	NA	0.702 / 0.882	1.24e-08 / 5.07e-06	1	0.5
hsa-miR-199a-5p hsa-miR-199b-5p ACHE	6.64e-16 / 6.84e-12	0.976 / 0.993	0.0564 / 0.347	0.384 / 0.726	0.676 / 0.906	0.888 / 0.961	0.304 / 0.569	1	0.5
hsa-let-7b-5p hsa-let-7i-5p PRR18	6.68e-16 / 6.84e-12	NA	0.116 / 0.472	0.679 / 0.89	0.462 / 0.813	0.0234 / 0.173	0.91 / 0.963	1	0.5
hsa-let-7b-5p hsa-let-7c-5p FSD2	1.59e-15 / 1.54e-11	NA	NA	NA	NA	0.706 / 0.883	0.00136 / 0.0215	1	0.5
hsa-miR-148a-3p hsa-miR-199b-5p ACHE	3.19e-15 / 2.92e-11	0.777 / 0.932	0.00145 / 0.0567	0.752 / 0.919	0.0646 / 0.407	0.496 / 0.766	0.0471 / 0.199	1	0.5
hsa-let-7b-5p hsa-let-7i-5p SLCO5A1	3.89e-15 / 3.39e-11	0.307 / 0.678	0.371 / 0.737	0.775 / 0.928	0.0367 / 0.327	0.349 / 0.658	0.172 / 0.418	1	0.5
hsa-let-7c-5p hsa-let-7i-5p SLCO5A1	5.42e-15 / 4.5e-11	0.923 / 0.979	0.495 / 0.812	0.191 / 0.553	0.805 / 0.948	0.113 / 0.387	0.451 / 0.696	1	0.5
hsa-miR-125a-5p hsa-miR-125b-5p ELAVL4	6.43e-15 / 5.09e-11	0.795 / 0.938	NA	0.502 / 0.802	0.000509 / 0.0542	0.804 / 0.927	0.846 / 0.934	1	0.5
hsa-miR-199a-3p hsa-miR-199b-3p DPF3	6.8e-15 / 5.15e-11	0.778 / 0.932	0.484 / 0.806	0.134 / 0.479	0.00816 / 0.179	0.0816 / 0.329	0.364 / 0.625	1	0.5
hsa-miR-199a-5p hsa-miR-199b-5p ATP2B2	1.45e-14 / 1.05e-10	0.155 / 0.513	0.928 / 0.981	0.00958 / 0.145	0.969 / 0.993	0.523 / 0.783	0.0243 / 0.134	1	0.5
hsa-miR-199a-5p hsa-miR-199b-5p RBPMS	3.62e-14 / 2.53e-10	0.478 / 0.796	0.924 / 0.98	0.178 / 0.538	0.66 / 0.9	0.75 / 0.904	0.00651 / 0.0591	1	0.5
hsa-miR-145-5p hsa-miR-199a-5p FXR1	6.92e-14 / 4.64e-10	0.834 / 0.951	0.0709 / 0.383	0.456 / 0.774	0.0525 / 0.376	0.00792 / 0.0961	0.24 / 0.501	1	0.333333333333333
hsa-miR-363-3p hsa-miR-92a-3p SORCS3	7.45e-14 / 4.8e-10	0.802 / 0.94	NA	NA	NA	NA	NA	1	0.5
hsa-miR-130a-3p hsa-miR-148a-3p ARL6IP1	1.74e-13 / 1.08e-09	0.961 / 0.989	0.735 / 0.919	0.27 / 0.636	0.248 / 0.665	0.68 / 0.871	0.281 / 0.545	1	0.5
hsa-miR-125a-5p hsa-miR-125b-5p STXBP5L	2.22e-13 / 1.33e-09	NA	NA	NA	0.0141 / 0.225	0.0455 / 0.244	0.497 / 0.73	1	0.5
hsa-miR-145-5p hsa-miR-199a-5p ACHE	2.81e-13 / 1.63e-09	0.107 / 0.439	0.79 / 0.939	0.0915 / 0.407	0.508 / 0.835	0.917 / 0.972	0.198 / 0.452	1	0.5
hsa-let-7c-5p hsa-let-7i-5p SLC25A4	3.62e-13 / 1.99e-09	0.322 / 0.69	0.77 / 0.931	0.56 / 0.834	0.532 / 0.847	0.00409 / 0.0664	0.00368 / 0.0411	1	0.5
hsa-miR-128-3p hsa-miR-130a-3p ADCY2	3.65e-13 / 1.99e-09	0.645 / 0.881	NA	0.516 / 0.809	0.6 / 0.876	0.000655 / 0.0232	0.0299 / 0.152	1	0.5
hsa-miR-199a-5p hsa-miR-199b-5p FXR1	3.98e-13 / 2.1e-09	0.524 / 0.821	0.447 / 0.785	0.169 / 0.527	0.435 / 0.798	0.000112 / 0.00802	0.429 / 0.679	2	0.5
hsa-let-7b-5p hsa-let-7c-5p SLCO5A1	4.11e-13 / 2.11e-09	0.575 / 0.847	0.195 / 0.58	0.228 / 0.594	0.245 / 0.662	0.532 / 0.789	0.375 / 0.634	1	0.5
hsa-miR-25-3p hsa-miR-92a-3p SORCS3	6.76e-13 / 3.33e-09	0.593 / 0.856	NA	NA	NA	NA	NA	1	0.5
hsa-miR-130a-3p hsa-miR-148a-3p OSTF1	6.87e-13 / 3.33e-09	0.262 / 0.638	0.000485 / 0.0312	0.742 / 0.916	0.81 / 0.95	0.291 / 0.607	0.651 / 0.831	1	0.5
hsa-miR-128-3p hsa-miR-224-5p EYA4	9.17e-13 / 4.32e-09	0.544 / 0.831	NA	0.0189 / 0.2	0.869 / 0.967	0.000186 / 0.011	0.829 / 0.925	1	0.5
hsa-miR-221-3p hsa-miR-222-3p NSMCE4A	9.83e-13 / 4.51e-09	0.607 / 0.862	0.622 / 0.874	0.812 / 0.942	0.449 / 0.806	0.519 / 0.78	0.0213 / 0.123	1	0.5
hsa-miR-148a-3p hsa-miR-199a-5p ERLIN1	1.41e-12 / 6.28e-09	0.985 / 0.996	0.198 / 0.585	0.191 / 0.552	0.491 / 0.827	0.984 / 0.995	0.506 / 0.737	1	0.5
hsa-miR-199a-5p hsa-miR-199b-5p PHTF2	2.17e-12 / 9.43e-09	0.00258 / 0.0681	0.0192 / 0.213	0.989 / 0.997	0.611 / 0.881	0.0652 / 0.294	2.86e-05 / 0.00157	1	0.5
hsa-miR-32-5p hsa-miR-92a-3p SORCS3	2.59e-12 / 1.1e-08	0.812 / 0.944	NA	NA	NA	NA	NA	1	0.5
hsa-miR-199a-3p hsa-miR-29c-3p ATP1B4	2.64e-12 / 1.1e-08	NA	NA	NA	NA	NA	NA	1	0.5
hsa-miR-199a-3p hsa-miR-199b-3p FXR1	2.84e-12 / 1.15e-08	0.279 / 0.653	0.63 / 0.878	0.0303 / 0.25	0.635 / 0.89	0.0225 / 0.169	0.00184 / 0.0262	1	0.5
hsa-miR-199b-3p hsa-miR-29c-3p ATP1B4	3.26e-12 / 1.29e-08	NA	NA	NA	NA	NA	NA	1	0.5
hsa-miR-221-3p hsa-miR-222-3p PKIA	4.02e-12 / 1.56e-08	0.00512 / 0.101	0.361 / 0.729	0.843 / 0.953	0.0219 / 0.267	0.859 / 0.95	0.445 / 0.691	1	0.5
hsa-let-7b-5p hsa-let-7c-5p SLC25A4	4.23e-12 / 1.6e-08	0.353 / 0.714	0.0872 / 0.42	0.00587 / 0.114	0.927 / 0.983	0.0684 / 0.301	0.137 / 0.368	1	0.5
hsa-miR-199a-5p hsa-miR-199b-5p RBM24	4.35e-12 / 1.61e-08	0.41 / 0.754	0.594 / 0.862	0.0576 / 0.332	0.714 / 0.919	0.531 / 0.788	0.00444 / 0.0463	1	0.5
hsa-let-7c-5p hsa-let-7i-5p LRRC20	4.72e-12 / 1.71e-08	0.993 / 0.998	0.0979 / 0.441	0.472 / 0.784	0.0154 / 0.233	0.0822 / 0.33	0.201 / 0.455	1	0.5
hsa-miR-221-3p hsa-miR-222-3p WASF2	5.16e-12 / 1.83e-08	0.0217 / 0.21	0.106 / 0.456	0.959 / 0.989	0.278 / 0.69	0.157 / 0.455	0.0123 / 0.0878	1	0.5
hsa-miR-128-3p hsa-miR-27b-3p PKIA	6.12e-12 / 2.13e-08	0.458 / 0.784	0.132 / 0.498	0.478 / 0.788	0.258 / 0.673	0.623 / 0.841	0.0576 / 0.224	1	0.5
hsa-miR-128-3p hsa-miR-27b-3p HAPLN1	8.61e-12 / 2.94e-08	0.373 / 0.728	NA	0.987 / 0.996	0.615 / 0.882	0.208 / 0.52	0.091 / 0.292	1	0.5
hsa-miR-125a-5p hsa-miR-125b-5p ASB4	9.07e-12 / 3.04e-08	NA	0.0277 / 0.251	0.81 / 0.941	0.159 / 0.569	NA	0.322 / 0.586	1	0.5
hsa-miR-128-3p hsa-miR-148a-3p ADCY2	1.06e-11 / 3.48e-08	0.714 / 0.909	NA	0.125 / 0.465	0.42 / 0.789	0.604 / 0.831	0.623 / 0.814	1	0.5
hsa-let-7b-5p hsa-let-7i-5p DDN	1.08e-11 / 3.48e-08	0.196 / 0.567	0.391 / 0.751	0.599 / 0.853	0.0923 / 0.467	0.683 / 0.873	0.278 / 0.543	1	0.5
hsa-miR-146a-5p hsa-miR-146b-5p PTPRA	1.29e-11 / 3.96e-08	0.000309 / 0.0197	0.459 / 0.792	0.352 / 0.705	0.147 / 0.552	0.401 / 0.699	0.495 / 0.729	1	0.5
hsa-miR-145-5p hsa-miR-148a-3p ACHE	1.29e-11 / 3.96e-08	0.913 / 0.976	0.086 / 0.417	0.913 / 0.975	0.528 / 0.845	0.00938 / 0.105	0.00956 / 0.0752	1	0.5
hsa-miR-128-3p hsa-miR-27a-3p NETO1	1.29e-11 / 3.96e-08	0.151 / 0.508	NA	0.791 / 0.934	0.247 / 0.664	NA	0.102 / 0.312	1	0.5
hsa-let-7c-5p hsa-let-7i-5p CAPN3	1.33e-11 / 3.99e-08	0.834 / 0.951	0.906 / 0.974	0.781 / 0.931	0.883 / 0.971	0.749 / 0.903	0.211 / 0.468	1	0.5
hsa-let-7b-5p hsa-let-7i-5p PGRMC1	1.44e-11 / 4.25e-08	0.328 / 0.695	0.329 / 0.706	0.953 / 0.987	0.635 / 0.89	0.000724 / 0.0247	0.0828 / 0.276	2	0.5
hsa-let-7c-5p hsa-let-7i-5p DDN	2.33e-11 / 6.77e-08	0.294 / 0.667	0.368 / 0.734	0.673 / 0.887	0.798 / 0.946	0.266 / 0.584	0.283 / 0.548	1	0.5
hsa-miR-199a-5p hsa-miR-199b-5p ERLIN1	3.01e-11 / 8.59e-08	0.502 / 0.81	0.0203 / 0.218	0.0207 / 0.209	0.641 / 0.892	0.645 / 0.852	0.803 / 0.913	1	0.5
hsa-miR-128-3p hsa-miR-27a-3p SRL	3.36e-11 / 9.45e-08	0.0556 / 0.328	0.569 / 0.85	0.0133 / 0.169	0.124 / 0.52	0.0199 / 0.158	0.604 / 0.802	1	0.5
hsa-let-7b-5p hsa-let-7i-5p CAPN3	4.5e-11 / 1.23e-07	0.837 / 0.953	0.086 / 0.417	0.299 / 0.662	0.704 / 0.916	0.0012 / 0.033	0.0085 / 0.0698	1	0.5
hsa-miR-1-3p hsa-miR-34c-5p NETO1	4.52e-11 / 1.23e-07	0.522 / 0.82	NA	0.0662 / 0.354	0.442 / 0.802	NA	0.482 / 0.719	1	0.5
hsa-miR-199a-3p hsa-miR-199b-3p HNMT	5.97e-11 / 1.58e-07	0.0792 / 0.385	0.974 / 0.993	0.171 / 0.529	0.00517 / 0.149	0.846 / 0.945	0.0667 / 0.244	1	0.5
hsa-miR-221-3p hsa-miR-222-3p KDSR	5.97e-11 / 1.58e-07	6.34e-06 / 0.00173	0.546 / 0.839	0.685 / 0.892	0.272 / 0.686	0.0283 / 0.191	7.97e-05 / 0.00319	1	0.5
hsa-let-7b-5p hsa-let-7c-5p TMEM233	7.29e-11 / 1.9e-07	0.928 / 0.98	0.389 / 0.748	0.413 / 0.747	0.277 / 0.689	0.381 / 0.683	0.402 / 0.657	1	0.5
hsa-let-7b-5p hsa-let-7c-5p DDN	7.73e-11 / 1.98e-07	0.543 / 0.831	0.22 / 0.608	0.019 / 0.201	0.436 / 0.798	0.369 / 0.675	0.383 / 0.64	1	0.5
hsa-miR-100-5p hsa-miR-99b-5p INSM1	8.14e-11 / 2.06e-07	NA	NA	0.256 / 0.622	0.605 / 0.878	0.0333 / 0.208	NA	1	0.5
hsa-miR-21-5p hsa-miR-320a PFKM	8.89e-11 / 2.21e-07	1.98e-05 / 0.0036	0.0739 / 0.39	0.244 / 0.611	0.247 / 0.663	0.986 / 0.996	1.6e-09 / 9.62e-07	1	0.5
hsa-miR-221-3p hsa-miR-222-3p TPM3	9.26e-11 / 2.27e-07	0.0562 / 0.33	0.455 / 0.79	0.912 / 0.975	0.454 / 0.809	0.473 / 0.751	0.291 / 0.556	1	0.5
hsa-miR-99a-5p hsa-miR-99b-5p INSM1	1.25e-10 / 3.04e-07	NA	NA	0.913 / 0.975	0.242 / 0.66	0.218 / 0.532	NA	1	0.5
hsa-miR-125a-5p hsa-miR-125b-5p IGSF11	1.39e-10 / 3.31e-07	0.527 / 0.823	NA	0.347 / 0.701	0.118 / 0.511	0.258 / 0.575	0.402 / 0.657	1	0.5
hsa-miR-145-5p hsa-miR-199b-5p FXR1	1.49e-10 / 3.51e-07	0.0275 / 0.235	0.265 / 0.651	0.297 / 0.66	0.0861 / 0.455	0.0207 / 0.162	0.438 / 0.686	1	0.333333333333333
hsa-miR-130a-3p hsa-miR-148a-3p ADCY2	1.87e-10 / 4.34e-07	0.0405 / 0.284	NA	0.109 / 0.439	0.441 / 0.801	0.206 / 0.518	0.00931 / 0.0739	1	0.5
hsa-miR-181c-5p hsa-miR-181d-5p RIN2	1.92e-10 / 4.37e-07	0.279 / 0.653	0.0672 / 0.374	0.0149 / 0.179	0.0184 / 0.251	0.222 / 0.536	0.0101 / 0.0777	1	0.5
hsa-let-7b-5p hsa-let-7i-5p SLC25A4	1.93e-10 / 4.37e-07	0.499 / 0.808	0.293 / 0.677	0.386 / 0.728	0.636 / 0.891	0.0758 / 0.317	4.25e-09 / 2.14e-06	1	0.5
hsa-miR-25-3p hsa-miR-363-3p KCNH1	2.21e-10 / 4.93e-07	0.888 / 0.969	0.424 / 0.771	0.456 / 0.774	0.151 / 0.558	0.35 / 0.659	0.289 / 0.554	1	0.5
hsa-miR-181c-5p hsa-miR-181d-5p ANKFY1	2.24e-10 / 4.93e-07	0.589 / 0.854	0.404 / 0.759	0.775 / 0.928	0.378 / 0.763	0.0813 / 0.328	5.39e-15 / 3.32e-11	1	0.5
hsa-miR-128-3p hsa-miR-27b-3p ARX	2.53e-10 / 5.51e-07	0.23 / 0.605	NA	0.215 / 0.579	0.479 / 0.821	0.0552 / 0.269	0.305 / 0.57	1	0.5
hsa-miR-130a-3p hsa-miR-148a-3p CAV2	2.9e-10 / 6.23e-07	0.72 / 0.911	0.855 / 0.959	0.232 / 0.599	0.0157 / 0.235	0.000741 / 0.025	0.547 / 0.765	1	0.5
hsa-let-7c-5p hsa-let-7i-5p PGRMC1	2.97e-10 / 6.31e-07	0.0546 / 0.326	0.0413 / 0.302	0.168 / 0.525	0.0292 / 0.299	0.279 / 0.596	0.333 / 0.597	2	0.5
hsa-let-7c-5p hsa-let-7i-5p TMEM233	3.7e-10 / 7.77e-07	0.00634 / 0.113	0.266 / 0.652	0.419 / 0.751	0.352 / 0.746	0.658 / 0.86	0.449 / 0.694	1	0.5
hsa-miR-199a-5p hsa-miR-199b-5p DNAJB5	4.06e-10 / 8.43e-07	0.518 / 0.818	0.757 / 0.926	0.2 / 0.563	0.641 / 0.893	0.636 / 0.848	0.0344 / 0.165	2	0.5
hsa-miR-145-5p hsa-miR-199a-5p ERLIN1	4.24e-10 / 8.69e-07	0.0121 / 0.158	0.0867 / 0.418	0.0212 / 0.212	0.838 / 0.958	0.251 / 0.568	0.156 / 0.396	1	0.333333333333333
hsa-let-7b-5p hsa-let-7i-5p LRRC20	5.11e-10 / 1.03e-06	0.215 / 0.587	0.0434 / 0.309	0.199 / 0.562	0.84 / 0.959	0.443 / 0.73	0.898 / 0.958	1	0.5
hsa-miR-148a-3p hsa-miR-199b-5p ERLIN1	5.19e-10 / 1.04e-06	0.259 / 0.634	0.337 / 0.711	0.13 / 0.472	0.761 / 0.935	0.952 / 0.984	0.29 / 0.555	1	0.5
hsa-miR-128-3p hsa-miR-27b-3p CAPZA1	5.79e-10 / 1.15e-06	0.0417 / 0.287	0.0504 / 0.33	0.884 / 0.967	0.097 / 0.476	0.998 / 0.999	0.00975 / 0.0761	1	0.5
hsa-miR-221-3p hsa-miR-222-3p RBM24	5.96e-10 / 1.17e-06	0.569 / 0.844	0.121 / 0.481	0.368 / 0.716	0.00296 / 0.116	0.00107 / 0.0308	2.04e-06 / 0.000238	2	0.5
hsa-miR-128-3p hsa-miR-27b-3p PAIP2B	6.81e-10 / 1.32e-06	0.43 / 0.767	0.298 / 0.681	0.332 / 0.689	0.896 / 0.975	0.00981 / 0.108	0.111 / 0.327	1	0.5
hsa-let-7b-5p hsa-let-7c-5p CAPN3	7e-10 / 1.34e-06	0.0671 / 0.358	0.156 / 0.532	0.922 / 0.977	0.883 / 0.971	0.0277 / 0.188	0.839 / 0.93	1	0.5
hsa-miR-128-3p hsa-miR-27b-3p SLC16A10	8.17e-10 / 1.55e-06	0.584 / 0.851	0.531 / 0.831	0.748 / 0.918	0.229 / 0.647	0.773 / 0.914	0.126 / 0.351	1	0.5
hsa-let-7i-5p hsa-miR-196a-5p TMEM143	8.59e-10 / 1.61e-06	0.119 / 0.459	0.15 / 0.524	0.399 / 0.737	0.387 / 0.769	0.86 / 0.95	0.176 / 0.425	1	0.5
hsa-let-7c-5p hsa-let-7i-5p TMEM143	9e-10 / 1.67e-06	0.0928 / 0.413	0.958 / 0.989	0.837 / 0.951	0.0767 / 0.435	0.135 / 0.423	6.64e-08 / 1.88e-05	1	0.5
hsa-let-7b-5p hsa-let-7c-5p PGRMC1	9.62e-10 / 1.76e-06	0.0635 / 0.349	0.551 / 0.841	0.62 / 0.863	0.238 / 0.656	0.182 / 0.488	0.746 / 0.884	2	0.5
hsa-miR-204-5p hsa-miR-205-5p SEPT11	1.25e-09 / 2.27e-06	0.704 / 0.905	NA	0.775 / 0.928	0.276 / 0.688	0.484 / 0.758	0.114 / 0.332	1	0.5
hsa-miR-181c-5p hsa-miR-181d-5p ARF3	1.34e-09 / 2.42e-06	0.502 / 0.81	0.778 / 0.934	0.977 / 0.994	0.602 / 0.877	0.326 / 0.638	4.64e-05 / 0.00219	1	0.5
hsa-miR-125a-5p hsa-miR-125b-5p ACHE	1.5e-09 / 2.65e-06	0.00474 / 0.0964	0.229 / 0.617	0.917 / 0.976	0.31 / 0.716	0.754 / 0.906	0.000634 / 0.013	2	0.5
hsa-miR-181c-5p hsa-miR-181d-5p ZNF788	1.51e-09 / 2.65e-06	0.72 / 0.911	0.212 / 0.6	0.0324 / 0.258	0.00743 / 0.172	0.19 / 0.498	0.201 / 0.455	3	0.5
hsa-let-7b-5p hsa-let-7c-5p PKIA	1.52e-09 / 2.65e-06	0.751 / 0.923	0.0999 / 0.445	0.849 / 0.955	0.317 / 0.721	0.881 / 0.958	0.198 / 0.452	1	0.5
hsa-miR-146a-5p hsa-miR-146b-5p LRP2	0.107 / 0.491	2.82e-21 / 4.75e-16	0.77 / 0.931	0.517 / 0.81	0.534 / 0.848	0.194 / 0.503	0.237 / 0.498	1	0.5
hsa-miR-200b-3p hsa-miR-429 DIRAS2	0.086 / 0.452	9.16e-19 / 7.71e-14	0.214 / 0.602	0.258 / 0.624	0.147 / 0.553	1.95e-08 / 1.99e-05	0.0447 / 0.193	1	0.5
hsa-miR-103a-3p hsa-miR-15a-5p SEL1L3	0.209 / 0.627	1.51e-17 / 7.23e-13	0.102 / 0.449	0.00961 / 0.145	0.229 / 0.647	0.0375 / 0.221	0.105 / 0.318	1	0.5
hsa-miR-200b-3p hsa-miR-429 GAL3ST1	0.101 / 0.481	1.72e-17 / 7.23e-13	0.126 / 0.488	0.373 / 0.72	0.428 / 0.794	0.248 / 0.564	0.127 / 0.353	1	0.5
hsa-miR-130b-3p hsa-miR-301a-3p ERBB3	0.146 / 0.552	1.78e-16 / 5.72e-12	0.266 / 0.652	0.0717 / 0.366	0.331 / 0.732	0.974 / 0.992	0.0207 / 0.121	1	0.5
hsa-miR-103a-3p hsa-miR-107 SEL1L3	0.138 / 0.54	2.04e-16 / 5.72e-12	0.221 / 0.608	0.161 / 0.517	0.489 / 0.826	0.099 / 0.363	0.00134 / 0.0213	1	0.5
hsa-miR-130b-3p hsa-miR-19a-3p ERBB3	0.0136 / 0.21	2.87e-16 / 6.89e-12	0.435 / 0.778	0.0244 / 0.226	0.0279 / 0.293	0.535 / 0.791	0.97 / 0.988	1	0.5
hsa-miR-130a-3p hsa-miR-130b-3p TGFA	0.326 / 0.727	5.09e-16 / 1.07e-11	0.726 / 0.915	0.579 / 0.843	0.142 / 0.546	0.064 / 0.291	0.0129 / 0.0904	1	0.5
hsa-miR-130b-3p hsa-miR-454-3p LRP2	0.105 / 0.488	2e-15 / 3.73e-11	0.416 / 0.767	0.825 / 0.946	0.293 / 0.702	0.00382 / 0.0639	0.0841 / 0.279	1	0.5
hsa-miR-200b-3p hsa-miR-429 SLC4A4	0.00118 / 0.056	9e-15 / 1.51e-10	0.681 / 0.898	0.0834 / 0.391	0.103 / 0.486	0.126 / 0.408	0.00278 / 0.0341	2	0.5
hsa-miR-200b-3p hsa-miR-429 GUCY1A3	0.295 / 0.703	1.46e-14 / 2.24e-10	0.95 / 0.987	5.6e-07 / 0.000615	0.212 / 0.63	0.256 / 0.573	0.249 / 0.512	1	0.5
hsa-miR-107 hsa-miR-15a-5p SEL1L3	0.508 / 0.834	1.72e-14 / 2.42e-10	0.264 / 0.65	0.0169 / 0.19	0.927 / 0.983	0.168 / 0.47	0.346 / 0.608	1	0.5
hsa-miR-146a-5p hsa-miR-146b-5p MAPT	0.463 / 0.811	2.37e-14 / 3.06e-10	0.715 / 0.911	0.0338 / 0.262	0.334 / 0.733	0.000494 / 0.0197	0.000528 / 0.0115	1	0.5
hsa-miR-130a-3p hsa-miR-130b-3p ERBB3	0.119 / 0.512	4.88e-14 / 5.86e-10	0.133 / 0.5	0.547 / 0.827	0.713 / 0.919	0.0526 / 0.263	0.0141 / 0.0957	1	0.5
hsa-miR-106b-5p hsa-miR-142-5p SLC16A9	0.945 / 0.987	1.8e-13 / 2.01e-09	0.0263 / 0.245	0.508 / 0.805	0.135 / 0.537	0.306 / 0.62	0.92 / 0.968	1	0.5
hsa-miR-130b-3p hsa-miR-454-3p PRUNE2	0.17 / 0.583	2.53e-13 / 2.66e-09	0.304 / 0.686	0.904 / 0.973	9.66e-05 / 0.0242	0.0129 / 0.125	0.0136 / 0.0936	1	0.5
hsa-miR-200b-3p hsa-miR-429 HNF1B	NA	7.41e-13 / 7.34e-09	0.376 / 0.74	0.0779 / 0.38	0.0375 / 0.33	0.0252 / 0.179	0.437 / 0.685	1	0.5
hsa-miR-17-5p hsa-miR-93-5p DAB2	0.736 / 0.927	1.35e-12 / 1.26e-08	0.77 / 0.931	0.0523 / 0.318	0.837 / 0.958	3.76e-06 / 0.000863	0.607 / 0.804	1	0.5
hsa-miR-196a-5p hsa-miR-196b-5p PRUNE2	0.192 / 0.608	1.58e-12 / 1.4e-08	0.804 / 0.943	0.595 / 0.851	0.566 / 0.863	0.224 / 0.538	0.377 / 0.636	1	0.5
hsa-miR-130b-3p hsa-miR-454-3p ERBB3	0.126 / 0.523	2.85e-12 / 2.4e-08	0.299 / 0.681	0.0566 / 0.33	0.0517 / 0.374	0.628 / 0.844	0.382 / 0.639	1	0.5
hsa-miR-221-3p hsa-miR-222-3p PLCL2	0.29 / 0.699	8.79e-12 / 7.05e-08	0.847 / 0.957	0.529 / 0.817	0.478 / 0.82	0.000116 / 0.00819	0.000118 / 0.00418	1	0.5
hsa-miR-130a-3p hsa-miR-130b-3p LRP2	0.269 / 0.682	1.28e-11 / 9.79e-08	0.369 / 0.735	0.447 / 0.769	0.274 / 0.687	0.782 / 0.918	0.535 / 0.757	1	0.5
hsa-miR-200b-3p hsa-miR-429 KANK1	0.224 / 0.641	1.45e-11 / 1.06e-07	0.467 / 0.797	0.0132 / 0.169	0.645 / 0.894	2.61e-10 / 5.94e-07	0.76 / 0.891	1	0.5
hsa-miR-130b-3p hsa-miR-19b-3p ERBB3	0.245 / 0.661	1.54e-11 / 1.08e-07	0.28 / 0.665	0.2 / 0.563	0.122 / 0.517	0.756 / 0.906	0.238 / 0.499	1	0.5
hsa-miR-200b-3p hsa-miR-429 RGL1	0.675 / 0.905	1.8e-11 / 1.21e-07	0.496 / 0.812	0.302 / 0.663	0.991 / 0.998	1.96e-09 / 3.43e-06	0.905 / 0.961	1	0.5
hsa-miR-218-5p hsa-miR-455-5p TMEM33	0.00617 / 0.144	2.01e-11 / 1.3e-07	0.442 / 0.782	0.239 / 0.605	0.0368 / 0.328	0.104 / 0.372	0.0947 / 0.299	1	0.5
hsa-miR-200b-3p hsa-miR-429 ACE2	0.117 / 0.508	2.13e-11 / 1.32e-07	0.0723 / 0.386	0.0075 / 0.129	0.0237 / 0.276	0.811 / 0.93	0.000425 / 0.00998	1	0.5
hsa-miR-130b-3p hsa-miR-19a-3p PRUNE2	0.992 / 0.998	2.22e-11 / 1.32e-07	0.0915 / 0.429	0.776 / 0.929	0.00154 / 0.0875	0.00273 / 0.0528	0.788 / 0.905	1	0.333333333333333
hsa-miR-130b-3p hsa-miR-19a-3p LRP2	0.00344 / 0.104	2.31e-11 / 1.32e-07	0.492 / 0.811	0.0537 / 0.322	0.169 / 0.581	0.00644 / 0.0858	0.932 / 0.972	1	0.333333333333333
hsa-miR-130a-3p hsa-miR-130b-3p HLF	0.623 / 0.885	2.36e-11 / 1.32e-07	0.0528 / 0.337	0.122 / 0.461	0.899 / 0.975	3.6e-07 / 0.00017	0.104 / 0.315	1	0.5
hsa-miR-130a-3p hsa-miR-130b-3p STOX2	0.444 / 0.8	3.8e-11 / 2.06e-07	0.416 / 0.767	0.163 / 0.519	0.191 / 0.606	0.000195 / 0.0112	0.155 / 0.394	1	0.5
hsa-miR-15a-5p hsa-miR-16-5p CLDN2	0.0713 / 0.421	6.17e-11 / 3.25e-07	0.00014 / 0.0148	0.441 / 0.765	0.866 / 0.966	0.391 / 0.691	0.0377 / 0.174	1	0.5
hsa-miR-130b-3p hsa-miR-454-3p SLC4A5	0.581 / 0.868	7.24e-11 / 3.65e-07	0.983 / 0.996	0.189 / 0.55	0.242 / 0.659	0.465 / 0.745	0.403 / 0.658	1	0.5
hsa-miR-30c-5p hsa-miR-30d-5p BCL2	0.746 / 0.931	7.37e-11 / 3.65e-07	0.701 / 0.907	0.845 / 0.954	0.568 / 0.863	0.354 / 0.662	0.402 / 0.657	1	0.5
hsa-miR-130b-3p hsa-miR-301a-3p LRP2	0.087 / 0.454	9.58e-11 / 4.6e-07	0.0987 / 0.443	0.935 / 0.982	0.138 / 0.54	0.00799 / 0.0966	0.125 / 0.351	1	0.5
hsa-miR-106b-5p hsa-miR-17-5p ERBB3	0.168 / 0.581	1.08e-10 / 4.95e-07	0.907 / 0.975	0.286 / 0.65	0.942 / 0.986	0.997 / 0.999	0.177 / 0.425	1	0.5
hsa-miR-106b-5p hsa-miR-93-5p ERBB3	0.0684 / 0.415	1.09e-10 / 4.95e-07	0.222 / 0.61	0.365 / 0.714	0.796 / 0.945	0.562 / 0.807	0.727 / 0.873	1	0.5
hsa-miR-130a-3p hsa-miR-19b-3p ERBB3	0.0829 / 0.446	1.19e-10 / 5.26e-07	0.0126 / 0.175	0.554 / 0.83	0.979 / 0.995	0.618 / 0.839	7.58e-11 / 8.26e-08	1	0.5
hsa-miR-146a-5p hsa-miR-146b-5p FMO2	6.58e-05 / 0.00898	1.49e-10 / 6.43e-07	0.0708 / 0.383	0.469 / 0.782	0.112 / 0.502	0.00277 / 0.0531	0.662 / 0.838	1	0.5
hsa-miR-103a-3p hsa-miR-15a-5p NAT8L	0.407 / 0.779	2.2e-10 / 9.25e-07	0.374 / 0.738	0.182 / 0.542	0.344 / 0.741	0.00128 / 0.0342	0.438 / 0.685	1	0.5
hsa-miR-200b-3p hsa-miR-429 FLT1	0.000334 / 0.0253	2.34e-10 / 9.32e-07	0.188 / 0.574	0.163 / 0.519	0.0939 / 0.47	0.000406 / 0.0175	0.581 / 0.787	1	0.5
hsa-miR-221-3p hsa-miR-222-3p PPP6C	0.0068 / 0.151	2.37e-10 / 9.32e-07	0.0703 / 0.382	0.62 / 0.863	0.0259 / 0.285	0.239 / 0.554	0.0294 / 0.15	2	0.5
hsa-miR-130a-3p hsa-miR-130b-3p RASAL1	0.677 / 0.906	2.38e-10 / 9.32e-07	0.318 / 0.696	0.697 / 0.897	0.153 / 0.56	0.164 / 0.464	0.000852 / 0.0159	1	0.5
hsa-miR-15a-5p hsa-miR-15b-5p CLDN2	0.0425 / 0.343	2.44e-10 / 9.32e-07	0.0612 / 0.359	0.759 / 0.922	0.641 / 0.893	0.814 / 0.932	0.0263 / 0.14	1	0.5
hsa-miR-200b-3p hsa-miR-429 NFIB	0.79 / 0.944	2.5e-10 / 9.34e-07	0.0241 / 0.235	0.668 / 0.885	0.615 / 0.883	0.0956 / 0.356	2.27e-06 / 0.000257	3	0.5
hsa-miR-130a-3p hsa-miR-130b-3p PFKFB3	0.999 / 1	2.64e-10 / 9.67e-07	0.243 / 0.63	0.382 / 0.726	0.865 / 0.966	0.0155 / 0.139	0.00223 / 0.0298	1	0.5
hsa-miR-130b-3p hsa-miR-454-3p KCNJ15	0.967 / 0.992	3.18e-10 / 1.14e-06	0.563 / 0.847	0.311 / 0.672	0.208 / 0.624	0.195 / 0.504	0.172 / 0.418	1	0.5
hsa-miR-200b-3p hsa-miR-429 TLN2	0.266 / 0.679	3.56e-10 / 1.25e-06	0.33 / 0.706	0.00123 / 0.052	0.911 / 0.979	0.585 / 0.82	0.0547 / 0.217	1	0.5
hsa-miR-130a-3p hsa-miR-19a-3p HLF	0.315 / 0.719	3.72e-10 / 1.28e-06	0.434 / 0.778	0.872 / 0.963	0.95 / 0.988	3.07e-05 / 0.00355	0.0129 / 0.0902	1	0.5
hsa-miR-130a-3p hsa-miR-130b-3p BHLHE41	0.442 / 0.799	4.64e-10 / 1.56e-06	0.0939 / 0.434	0.086 / 0.396	0.0983 / 0.479	0.00063 / 0.0226	1.25e-07 / 2.96e-05	2	0.5
hsa-miR-106b-5p hsa-miR-93-5p DAB2	0.992 / 0.998	4.76e-10 / 1.57e-06	0.361 / 0.729	0.959 / 0.989	0.0223 / 0.27	0.000168 / 0.0103	0.00166 / 0.0245	1	0.5
hsa-let-7d-5p hsa-miR-196a-5p NEDD4L	0.3 / 0.707	5.31e-10 / 1.72e-06	0.0464 / 0.318	0.373 / 0.719	0.644 / 0.894	0.833 / 0.94	0.708 / 0.863	1	0.333333333333333
hsa-miR-200b-3p hsa-miR-429 CDH6	0.0162 / 0.228	5.66e-10 / 1.8e-06	0.00558 / 0.117	0.114 / 0.447	0.047 / 0.36	9.51e-06 / 0.00166	0.0976 / 0.304	1	0.5
hsa-miR-200b-3p hsa-miR-429 HOOK1	0.359 / 0.75	6.81e-10 / 2.12e-06	0.145 / 0.516	6.73e-09 / 3.01e-05	0.00356 / 0.126	0.000926 / 0.0286	1.39e-05 / 0.000943	1	0.5
hsa-miR-17-5p hsa-miR-93-5p UNC80	0.694 / 0.912	9.69e-10 / 2.96e-06	0.607 / 0.868	0.204 / 0.568	0.537 / 0.849	0.0095 / 0.106	0.295 / 0.56	1	0.5
hsa-miR-200b-3p hsa-miR-429 SMAD9	0.685 / 0.909	1.09e-09 / 3.27e-06	0.79 / 0.939	0.698 / 0.897	0.0482 / 0.364	0.184 / 0.491	0.00251 / 0.0319	1	0.5
hsa-miR-130b-3p hsa-miR-454-3p EPHA7	0.756 / 0.934	1.14e-09 / 3.37e-06	NA	0.0551 / 0.326	0.0869 / 0.456	0.824 / 0.936	0.163 / 0.407	1	0.5
hsa-miR-200b-3p hsa-miR-429 A1CF	NA	1.2e-09 / 3.49e-06	1.09e-06 / 0.000546	NA	NA	NA	NA	1	0.5
hsa-miR-196a-5p hsa-miR-98-5p NEDD4L	0.791 / 0.945	1.35e-09 / 3.85e-06	0.0876 / 0.421	0.46 / 0.777	0.636 / 0.891	0.177 / 0.481	0.542 / 0.762	1	0.333333333333333
hsa-miR-130a-3p hsa-miR-130b-3p SHANK2	0.354 / 0.746	1.42e-09 / 3.98e-06	0.262 / 0.649	0.924 / 0.978	0.721 / 0.921	0.0293 / 0.194	0.0418 / 0.186	2	0.5
hsa-miR-33a-5p hsa-miR-33b-5p TSC22D2	0.915 / 0.98	1.47e-09 / 4.04e-06	0.369 / 0.735	0.998 / 0.999	0.11 / 0.498	0.338 / 0.648	0.451 / 0.695	1	0.5
hsa-let-7b-5p hsa-let-7e-5p GPCPD1	0.269 / 0.681	1.61e-09 / 4.34e-06	0.524 / 0.828	0.989 / 0.997	0.0581 / 0.392	0.336 / 0.647	0.103 / 0.314	2	0.5
hsa-miR-130b-3p hsa-miR-19b-3p PFKFB3	0.398 / 0.774	1.62e-09 / 4.34e-06	0.0282 / 0.253	0.239 / 0.606	0.765 / 0.936	0.236 / 0.552	0.985 / 0.994	1	0.5
hsa-miR-15b-5p hsa-miR-16-5p CLDN2	0.00549 / 0.134	1.78e-09 / 4.67e-06	0.00286 / 0.0819	0.00214 / 0.0685	0.215 / 0.632	0.896 / 0.964	0.00217 / 0.0292	1	0.5
hsa-miR-221-3p hsa-miR-222-3p DDIT4	0.321 / 0.723	1.86e-09 / 4.82e-06	0.0823 / 0.41	0.718 / 0.906	0.136 / 0.537	0.556 / 0.803	0.0154 / 0.101	1	0.5
hsa-miR-320a hsa-miR-320b SHMT1	0.729 / 0.924	1.99e-09 / 5.07e-06	0.0982 / 0.442	0.409 / 0.744	0.771 / 0.938	0.0885 / 0.342	0.719 / 0.869	1	0.5
hsa-miR-200b-3p hsa-miR-429 HIPK2	0.217 / 0.634	2.1e-09 / 5.26e-06	0.00183 / 0.0641	0.0613 / 0.341	0.557 / 0.858	0.0872 / 0.34	0.0143 / 0.0965	1	0.5
hsa-miR-200b-3p hsa-miR-429 KDR	0.0677 / 0.413	2.14e-09 / 5.3e-06	0.0271 / 0.248	0.0132 / 0.169	0.0325 / 0.313	2.03e-07 / 0.000113	0.0581 / 0.225	1	0.5
hsa-miR-106b-5p hsa-miR-130a-3p CREB5	0.273 / 0.685	2.3e-09 / 5.6e-06	0.204 / 0.591	0.465 / 0.78	0.645 / 0.894	0.281 / 0.598	0.016 / 0.103	1	0.333333333333333
hsa-miR-33a-5p hsa-miR-33b-5p SPIN1	0.329 / 0.729	2.37e-09 / 5.69e-06	0.472 / 0.799	0.58 / 0.844	0.236 / 0.653	0.0324 / 0.205	0.0439 / 0.191	1	0.5
hsa-miR-130a-3p hsa-miR-130b-3p SIX4	0.832 / 0.957	2.56e-09 / 6.02e-06	0.834 / 0.953	0.415 / 0.748	0.949 / 0.988	0.669 / 0.866	0.951 / 0.981	1	0.5
hsa-miR-130a-3p hsa-miR-130b-3p DPYSL2	0.493 / 0.827	2.58e-09 / 6.02e-06	0.0249 / 0.239	0.23 / 0.596	0.0705 / 0.421	0.000459 / 0.0189	0.0202 / 0.119	1	0.5
hsa-miR-130a-3p hsa-miR-19a-3p ERBB3	0.168 / 0.581	2.61e-09 / 6.02e-06	0.0445 / 0.312	0.921 / 0.977	0.856 / 0.964	0.18 / 0.486	0.000145 / 0.00478	1	0.5
hsa-miR-15b-5p hsa-miR-424-5p NLGN1	0.448 / 0.802	2.66e-09 / 6.04e-06	NA	0.0641 / 0.348	0.121 / 0.516	0.00131 / 0.0348	0.969 / 0.988	1	0.5
hsa-miR-221-3p hsa-miR-222-3p ELAVL2	0.988 / 0.997	4.21e-09 / 9.32e-06	NA	0.000113 / 0.0145	0.179 / 0.593	0.765 / 0.91	0.252 / 0.515	1	0.5
hsa-miR-196a-5p hsa-miR-98-5p EEF2K	0.0459 / 0.355	4.21e-09 / 9.32e-06	0.147 / 0.519	0.424 / 0.754	0.0284 / 0.295	0.0759 / 0.317	0.927 / 0.97	1	0.5
hsa-miR-130b-3p hsa-miR-301a-3p PRUNE2	0.672 / 0.904	4.3e-09 / 9.4e-06	0.12 / 0.478	0.76 / 0.922	7.95e-05 / 0.0219	0.00573 / 0.0802	0.506 / 0.736	1	0.5
hsa-miR-20a-5p hsa-miR-93-5p DAB2	0.736 / 0.927	4.9e-09 / 1.06e-05	0.359 / 0.728	0.126 / 0.466	0.897 / 0.975	1.88e-06 / 0.000534	0.64 / 0.825	1	0.5
hsa-miR-186-5p hsa-miR-429 SCD	0.888 / 0.972	5.07e-09 / 1.07e-05	0.275 / 0.66	0.185 / 0.547	0.00242 / 0.107	0.395 / 0.695	0.478 / 0.716	1	0.5
hsa-miR-186-5p hsa-miR-200b-3p SCD	0.0233 / 0.267	5.1e-09 / 1.07e-05	0.52 / 0.825	0.19 / 0.551	0.00639 / 0.162	0.955 / 0.985	0.268 / 0.532	1	0.5
hsa-miR-200b-3p hsa-miR-429 TMCC1	1 / 1	5.24e-09 / 1.07e-05	0.279 / 0.664	0.961 / 0.99	0.227 / 0.645	0.582 / 0.818	0.115 / 0.334	1	0.5
hsa-miR-25-3p hsa-miR-92a-3p INSIG1	0.183 / 0.598	5.24e-09 / 1.07e-05	0.0283 / 0.254	0.465 / 0.78	0.642 / 0.893	0.457 / 0.739	5.72e-05 / 0.00254	1	0.5
hsa-miR-326 hsa-miR-330-5p HNF4A	NA	5.44e-09 / 1.1e-05	0.0207 / 0.22	0.868 / 0.962	0.575 / 0.866	NA	NA	1	0.5
hsa-miR-221-3p hsa-miR-222-3p PTPN3	0.0134 / 0.209	5.71e-09 / 1.14e-05	0.526 / 0.828	0.0159 / 0.185	0.157 / 0.566	0.000344 / 0.0158	0.629 / 0.818	1	0.5
hsa-miR-200b-3p hsa-miR-429 TRPM3	0.396 / 0.773	6.19e-09 / 1.22e-05	0.48 / 0.804	0.242 / 0.609	0.167 / 0.578	0.397 / 0.696	0.514 / 0.743	2	0.5
hsa-miR-130a-3p hsa-miR-301a-3p INSIG1	0.0457 / 0.354	6.56e-09 / 1.28e-05	0.000792 / 0.0405	0.611 / 0.859	0.721 / 0.921	0.423 / 0.716	0.12 / 0.342	1	0.5
hsa-miR-33a-5p hsa-miR-33b-5p FBXO34	0.537 / 0.848	7.2e-09 / 1.39e-05	0.759 / 0.927	0.0306 / 0.251	0.457 / 0.81	0.571 / 0.812	0.0323 / 0.159	1	0.5
hsa-miR-106a-5p hsa-miR-106b-5p ERBB3	0.249 / 0.664	7.53e-09 / 1.44e-05	0.494 / 0.812	0.595 / 0.851	0.821 / 0.953	0.94 / 0.98	0.794 / 0.909	1	0.5
hsa-miR-130b-3p hsa-miR-19b-3p PRUNE2	0.668 / 0.902	7.7e-09 / 1.44e-05	0.107 / 0.456	0.25 / 0.617	0.00054 / 0.0553	0.00259 / 0.0512	0.988 / 0.995	1	0.333333333333333
hsa-miR-30b-5p hsa-miR-30c-5p CELF1	0.836 / 0.958	7.75e-09 / 1.44e-05	0.0344 / 0.278	0.348 / 0.701	0.901 / 0.976	0.0214 / 0.165	0.00105 / 0.0182	2	0.5
hsa-miR-326 hsa-miR-330-5p FZD4	0.0348 / 0.316	7.76e-09 / 1.44e-05	0.52 / 0.825	0.181 / 0.541	0.67 / 0.904	0.645 / 0.852	0.279 / 0.544	1	0.5
hsa-miR-221-3p hsa-miR-222-3p CXCR5	0.79 / 0.944	8.25e-09 / 1.51e-05	0.431 / 0.776	0.000856 / 0.0432	0.259 / 0.674	0.0905 / 0.346	0.000186 / 0.0057	1	0.5
hsa-miR-17-5p hsa-miR-93-5p SALL1	0.455 / 0.806	9.46e-09 / 1.71e-05	0.0153 / 0.192	0.103 / 0.428	0.776 / 0.939	0.73 / 0.895	0.774 / 0.899	1	0.5
hsa-miR-200b-3p hsa-miR-429 KCTD15	0.58 / 0.867	9.65e-09 / 1.73e-05	0.278 / 0.663	0.567 / 0.837	0.559 / 0.859	5.88e-06 / 0.00119	0.446 / 0.691	1	0.5
hsa-miR-130b-3p hsa-miR-454-3p SATB2	0.827 / 0.955	1e-08 / 1.78e-05	0.0843 / 0.414	0.214 / 0.579	0.275 / 0.687	0.499 / 0.768	0.189 / 0.44	1	0.5
hsa-miR-103a-3p hsa-miR-15a-5p LRP2	0.0101 / 0.184	1.06e-08 / 1.86e-05	0.653 / 0.887	0.42 / 0.751	0.651 / 0.896	0.771 / 0.913	0.631 / 0.819	1	0.5
hsa-miR-195-5p hsa-miR-497-5p ANO3	0.206 / 0.623	1.18e-08 / 2.05e-05	0.392 / 0.751	0.0539 / 0.322	0.49 / 0.827	0.752 / 0.905	0.572 / 0.781	2	0.5
hsa-miR-363-3p hsa-miR-92b-3p EPS8	0.969 / 0.993	1.25e-08 / 2.15e-05	0.623 / 0.874	0.556 / 0.832	0.000262 / 0.039	0.352 / 0.66	0.0174 / 0.109	1	0.5
hsa-miR-196b-5p hsa-miR-98-5p NEDD4L	0.0822 / 0.445	1.42e-08 / 2.42e-05	0.279 / 0.664	0.788 / 0.933	0.496 / 0.829	0.367 / 0.672	0.0257 / 0.138	1	0.333333333333333
hsa-miR-320a hsa-miR-320b HUNK	0.959 / 0.99	1.45e-08 / 2.42e-05	0.336 / 0.711	0.209 / 0.573	0.2 / 0.616	0.533 / 0.789	0.641 / 0.825	1	0.5
hsa-let-7d-5p hsa-miR-98-5p HIC2	0.259 / 0.673	0.858 / 0.96	4.88e-19 / 8.48e-14	4.04e-05 / 0.00831	0.0843 / 0.451	0.0166 / 0.144	0.109 / 0.323	4	0.5
hsa-let-7d-5p hsa-miR-98-5p ARID3A	0.00765 / 0.161	0.33 / 0.696	2.43e-18 / 2.11e-13	0.00697 / 0.124	0.117 / 0.51	0.0658 / 0.295	0.191 / 0.443	3	0.5
hsa-let-7d-5p hsa-miR-98-5p ZCCHC3	0.25 / 0.665	0.192 / 0.561	1.62e-16 / 9.36e-12	0.0198 / 0.205	0.229 / 0.647	0.00833 / 0.0989	0.00134 / 0.0213	1	0.5
hsa-let-7d-5p hsa-miR-98-5p ACVR2B	0.384 / 0.766	0.136 / 0.486	1.92e-15 / 8.34e-11	0.0294 / 0.247	0.825 / 0.954	0.101 / 0.367	0.00301 / 0.036	2	0.5
hsa-let-7d-5p hsa-miR-98-5p ARID3B	0.0243 / 0.271	0.279 / 0.653	2.62e-14 / 9.12e-10	0.385 / 0.727	0.641 / 0.893	0.0759 / 0.317	0.00551 / 0.0531	5	0.5
hsa-let-7d-5p hsa-miR-98-5p PLAGL2	0.00503 / 0.129	0.000384 / 0.0224	7.52e-14 / 2.18e-09	0.872 / 0.963	0.574 / 0.866	0.000547 / 0.0208	0.173 / 0.42	1	0.5
hsa-miR-376c-3p hsa-miR-493-5p ENDOD1	0.16 / 0.571	0.476 / 0.795	9.26e-14 / 2.3e-09	0.0393 / 0.281	0.000147 / 0.0301	0.563 / 0.807	0.395 / 0.651	1	0.5
hsa-let-7d-5p hsa-let-7f-5p HIC2	0.0404 / 0.336	0.825 / 0.948	1.79e-13 / 3.88e-09	0.322 / 0.681	0.0183 / 0.25	0.476 / 0.753	0.575 / 0.783	4	0.5
hsa-let-7d-5p hsa-miR-98-5p TTLL4	0.00881 / 0.173	0.035 / 0.265	2.39e-13 / 4.62e-09	0.0142 / 0.175	0.0038 / 0.13	0.000368 / 0.0165	0.0121 / 0.0868	2	0.5
hsa-miR-381-3p hsa-miR-485-3p CLIP3	0.6 / 0.876	0.0166 / 0.185	3.49e-13 / 6.07e-09	8.98e-05 / 0.0129	0.202 / 0.618	0.936 / 0.978	0.0114 / 0.0837	1	0.5
hsa-let-7b-5p hsa-let-7d-5p ZCCHC3	0.286 / 0.695	0.119 / 0.46	7.66e-13 / 1.21e-08	0.663 / 0.883	0.584 / 0.869	0.00982 / 0.108	0.172 / 0.418	1	0.5
hsa-let-7d-5p hsa-let-7f-5p ARID3A	0.332 / 0.731	0.0187 / 0.196	1.08e-12 / 1.48e-08	0.557 / 0.832	0.637 / 0.891	0.346 / 0.655	0.572 / 0.781	3	0.5
hsa-miR-409-3p hsa-miR-493-5p GATA2	0.496 / 0.828	0.1 / 0.428	1.11e-12 / 1.48e-08	0.544 / 0.825	0.712 / 0.919	0.348 / 0.657	0.685 / 0.851	1	0.5
hsa-miR-181a-5p hsa-miR-181b-5p CARD11	0.0698 / 0.418	0.124 / 0.468	1.26e-12 / 1.56e-08	1.02e-05 / 0.00372	0.259 / 0.674	0.287 / 0.604	2.93e-08 / 9.85e-06	1	0.5
hsa-miR-181a-5p hsa-miR-181b-5p EPB41L3	0.535 / 0.847	0.568 / 0.844	1.45e-12 / 1.69e-08	0.08 / 0.384	0.508 / 0.835	0.085 / 0.336	0.247 / 0.509	1	0.5
hsa-let-7d-5p hsa-let-7f-5p ARID3B	0.103 / 0.484	0.82 / 0.946	1.67e-12 / 1.82e-08	0.739 / 0.914	0.985 / 0.997	0.158 / 0.457	0.0378 / 0.175	5	0.5
hsa-let-7d-5p hsa-miR-98-5p PEG10	0.0654 / 0.407	0.52 / 0.819	2.09e-12 / 2.14e-08	0.654 / 0.879	0.102 / 0.485	5.18e-05 / 0.00498	0.103 / 0.313	1	0.5
hsa-let-7d-5p hsa-let-7f-5p RRP1B	0.472 / 0.815	0.0113 / 0.152	6.97e-12 / 6.26e-08	0.808 / 0.94	0.243 / 0.66	0.446 / 0.731	0.0864 / 0.283	1	0.5
hsa-let-7d-5p hsa-miR-98-5p CDC25A	0.118 / 0.51	0.0321 / 0.254	7.04e-12 / 6.26e-08	5.36e-05 / 0.00964	0.364 / 0.754	4.5e-05 / 0.00455	0.107 / 0.321	1	0.5
hsa-let-7d-5p hsa-miR-98-5p LSM11	0.0489 / 0.364	0.157 / 0.515	7.2e-12 / 6.26e-08	0.0373 / 0.275	0.909 / 0.978	0.167 / 0.468	0.647 / 0.829	1	0.5
hsa-miR-369-3p hsa-miR-655-3p CACNA1C	0.311 / 0.716	NA	7.95e-12 / 6.58e-08	0.00734 / 0.127	0.0768 / 0.435	0.00064 / 0.0228	0.488 / 0.723	1	0.5
hsa-let-7d-5p hsa-miR-98-5p COIL	0.0538 / 0.378	0.0937 / 0.415	1.33e-11 / 1.05e-07	0.00545 / 0.11	0.208 / 0.625	0.0364 / 0.218	0.00162 / 0.0241	1	0.5
hsa-miR-181a-5p hsa-miR-181b-5p SLA	0.541 / 0.85	0.00814 / 0.129	1.79e-11 / 1.36e-07	0.00184 / 0.0635	0.587 / 0.871	0.309 / 0.623	7.16e-06 / 0.000585	1	0.5
hsa-let-7b-5p hsa-let-7d-5p PLAGL2	0.959 / 0.99	0.908 / 0.975	3.09e-11 / 2.24e-07	0.161 / 0.517	0.68 / 0.907	0.389 / 0.69	0.0694 / 0.25	1	0.5
hsa-miR-181a-5p hsa-miR-181b-5p COL5A1	0.564 / 0.861	0.0135 / 0.167	3.3e-11 / 2.3e-07	0.179 / 0.539	0.0402 / 0.339	0.921 / 0.973	1.74e-05 / 0.0011	1	0.5
hsa-let-7d-5p hsa-let-7f-5p ZCCHC3	0.368 / 0.755	0.982 / 0.995	3.76e-11 / 2.51e-07	0.335 / 0.691	0.033 / 0.315	0.408 / 0.705	0.456 / 0.699	1	0.5
hsa-miR-106b-5p hsa-miR-93-5p AHNAK	0.418 / 0.785	0.226 / 0.599	4.27e-11 / 2.75e-07	0.183 / 0.544	0.412 / 0.784	0.0284 / 0.191	0.00844 / 0.0694	1	0.5
hsa-let-7d-5p hsa-let-7f-5p PLAGL2	0.011 / 0.191	0.0813 / 0.39	5.18e-11 / 3.22e-07	0.0207 / 0.21	0.998 / 1	0.173 / 0.476	0.311 / 0.576	1	0.5
hsa-let-7f-5p hsa-miR-98-5p ARID3A	0.00895 / 0.174	0.688 / 0.899	1.22e-10 / 7.32e-07	0.0596 / 0.337	0.97 / 0.993	0.174 / 0.478	0.557 / 0.772	3	0.5
hsa-let-7b-5p hsa-let-7d-5p HIC2	0.562 / 0.86	0.383 / 0.735	1.27e-10 / 7.36e-07	0.172 / 0.531	0.909 / 0.978	0.107 / 0.377	0.356 / 0.618	4	0.5
hsa-let-7d-5p hsa-let-7i-5p ZCCHC3	0.382 / 0.765	0.414 / 0.757	1.64e-10 / 9.05e-07	0.93 / 0.98	0.374 / 0.76	0.00913 / 0.104	0.0737 / 0.259	1	0.5
hsa-miR-30a-5p hsa-miR-30b-5p ATP2B2	0.648 / 0.895	0.978 / 0.994	1.67e-10 / 9.05e-07	0.214 / 0.578	0.422 / 0.79	0.285 / 0.602	0.58 / 0.787	1	0.5
hsa-miR-369-3p hsa-miR-410-3p PAPPA	0.469 / 0.814	0.754 / 0.924	1.82e-10 / 9.48e-07	0.0122 / 0.163	0.00029 / 0.0406	0.34 / 0.65	0.156 / 0.396	1	0.333333333333333
hsa-miR-181a-5p hsa-miR-181b-5p RAB3IL1	0.342 / 0.738	0.324 / 0.692	1.85e-10 / 9.48e-07	0.0692 / 0.36	0.802 / 0.947	0.349 / 0.658	0.405 / 0.659	1	0.5
hsa-let-7f-5p hsa-miR-98-5p ARID3B	0.0119 / 0.199	0.621 / 0.869	2.09e-10 / 1.04e-06	0.959 / 0.989	0.523 / 0.843	0.444 / 0.73	0.0033 / 0.0382	5	0.5
hsa-let-7d-5p hsa-let-7f-5p PEG10	0.369 / 0.756	0.729 / 0.915	2.48e-10 / 1.2e-06	0.321 / 0.68	0.513 / 0.838	0.000432 / 0.0182	0.756 / 0.89	1	0.5
hsa-let-7d-5p hsa-miR-98-5p STRBP	0.12 / 0.514	7.62e-06 / 0.00193	2.86e-10 / 1.34e-06	0.143 / 0.492	0.225 / 0.643	0.53 / 0.788	0.702 / 0.86	1	0.5
hsa-let-7b-5p hsa-miR-98-5p TTLL4	0.674 / 0.905	0.144 / 0.498	3.03e-10 / 1.39e-06	0.606 / 0.857	0.101 / 0.485	0.00273 / 0.0528	0.697 / 0.858	2	0.5
hsa-miR-181a-5p hsa-miR-181b-5p THBS2	0.488 / 0.824	0.0185 / 0.195	3.57e-10 / 1.59e-06	0.238 / 0.604	0.0237 / 0.276	0.247 / 0.564	4.18e-08 / 1.3e-05	1	0.5
hsa-let-7d-5p hsa-let-7f-5p CDC25A	0.156 / 0.566	0.0207 / 0.205	3.94e-10 / 1.67e-06	0.451 / 0.771	0.389 / 0.77	0.106 / 0.375	0.0089 / 0.0719	1	0.5
hsa-miR-32-5p hsa-miR-92a-3p PLD1	0.0753 / 0.431	0.736 / 0.917	3.95e-10 / 1.67e-06	0.955 / 0.988	0.0596 / 0.396	0.715 / 0.888	0.0339 / 0.164	1	0.5
hsa-let-7d-5p hsa-miR-98-5p SENP5	0.0648 / 0.406	0.125 / 0.47	4.34e-10 / 1.77e-06	0.00673 / 0.123	0.000219 / 0.036	0.00746 / 0.093	0.0169 / 0.107	1	0.5
hsa-let-7d-5p hsa-miR-98-5p ZNF473	0.0948 / 0.469	0.472 / 0.792	4.37e-10 / 1.77e-06	0.654 / 0.878	0.000342 / 0.044	1.71e-05 / 0.00241	0.431 / 0.68	1	0.5
hsa-let-7d-5p hsa-let-7i-5p HIC2	0.299 / 0.706	0.264 / 0.639	5.67e-10 / 2.21e-06	0.00146 / 0.0567	0.9 / 0.976	0.654 / 0.858	0.781 / 0.902	4	0.5
hsa-let-7b-5p hsa-let-7d-5p SUCLG2	0.436 / 0.796	0.203 / 0.575	5.72e-10 / 2.21e-06	0.0423 / 0.29	0.0582 / 0.392	0.725 / 0.892	0.75 / 0.886	1	0.5
hsa-let-7d-5p hsa-let-7g-5p RRP1B	0.405 / 0.778	0.0261 / 0.23	5.94e-10 / 2.23e-06	0.0229 / 0.22	0.029 / 0.298	0.00248 / 0.0502	0.0523 / 0.211	1	0.5
hsa-let-7d-5p hsa-let-7i-5p PLAGL2	0.758 / 0.934	0.00473 / 0.0964	6.04e-10 / 2.23e-06	0.0514 / 0.316	0.114 / 0.506	0.157 / 0.454	0.817 / 0.92	1	0.5
hsa-miR-369-3p hsa-miR-410-3p CNTN4	0.719 / 0.921	0.0128 / 0.163	6.73e-10 / 2.44e-06	0.293 / 0.656	0.778 / 0.94	0.845 / 0.944	0.893 / 0.956	1	0.5
hsa-let-7d-5p hsa-miR-98-5p SMARCC1	0.0276 / 0.287	0.444 / 0.775	6.9e-10 / 2.45e-06	0.711 / 0.903	0.587 / 0.871	0.173 / 0.476	0.0222 / 0.126	1	0.5
hsa-let-7d-5p hsa-miR-98-5p DUSP9	0.431 / 0.793	0.56 / 0.84	7.1e-10 / 2.47e-06	0.17 / 0.528	0.0567 / 0.388	0.359 / 0.666	NA	1	0.5
hsa-let-7d-5p hsa-miR-98-5p AKAP6	0.0492 / 0.364	0.0406 / 0.284	8.36e-10 / 2.85e-06	0.00385 / 0.0927	0.106 / 0.492	0.911 / 0.969	0.0146 / 0.0976	1	0.5
hsa-miR-200b-3p hsa-miR-429 MTFR1	0.485 / 0.823	0.0272 / 0.235	9.13e-10 / 3.05e-06	0.8 / 0.938	0.0045 / 0.139	0.000853 / 0.0272	8.28e-07 / 0.000122	1	0.5
hsa-let-7d-5p hsa-miR-98-5p SUCLG2	0.0152 / 0.221	0.022 / 0.211	9.41e-10 / 3.09e-06	0.773 / 0.927	0.253 / 0.669	0.641 / 0.85	0.284 / 0.549	1	0.5
hsa-miR-106b-5p hsa-miR-93-5p RAPGEF2	0.0619 / 0.399	0.295 / 0.667	9.75e-10 / 3.14e-06	0.828 / 0.947	0.0147 / 0.229	0.465 / 0.745	0.546 / 0.764	1	0.5
hsa-let-7d-5p hsa-let-7g-5p HIC2	0.121 / 0.515	0.293 / 0.666	1.06e-09 / 3.34e-06	0.0146 / 0.177	0.563 / 0.861	0.0561 / 0.271	0.0082 / 0.0682	4	0.5
hsa-miR-106b-5p hsa-miR-93-5p PTPRJ	0.508 / 0.834	0.0132 / 0.165	1.08e-09 / 3.34e-06	0.477 / 0.787	0.91 / 0.978	0.867 / 0.953	0.942 / 0.977	1	0.5
hsa-miR-181a-5p hsa-miR-181b-5p CD69	0.105 / 0.487	0.00051 / 0.0268	1.23e-09 / 3.74e-06	0.00026 / 0.0224	0.954 / 0.989	0.0711 / 0.307	1.99e-06 / 0.000234	1	0.5
hsa-let-7d-5p hsa-let-7f-5p ACVR2B	0.199 / 0.616	0.725 / 0.913	1.29e-09 / 3.85e-06	0.238 / 0.605	0.106 / 0.492	0.907 / 0.968	0.00205 / 0.0281	2	0.5
hsa-let-7d-5p hsa-let-7f-5p STRBP	0.405 / 0.778	0.47 / 0.79	1.37e-09 / 4.03e-06	0.568 / 0.838	0.148 / 0.555	0.0951 / 0.356	0.996 / 0.998	1	0.5
hsa-miR-181a-5p hsa-miR-181b-5p GNG2	0.542 / 0.85	0.00125 / 0.045	1.41e-09 / 4.09e-06	0.000309 / 0.0248	0.979 / 0.995	0.147 / 0.44	0.25 / 0.513	1	0.5
hsa-let-7b-5p hsa-let-7d-5p TTLL4	0.743 / 0.93	0.802 / 0.94	1.44e-09 / 4.11e-06	0.282 / 0.646	0.184 / 0.6	0.0257 / 0.181	0.503 / 0.735	2	0.5
hsa-miR-32-5p hsa-miR-92a-3p MARCH3	0.265 / 0.678	0.331 / 0.697	1.48e-09 / 4.14e-06	0.153 / 0.506	0.616 / 0.883	0.0175 / 0.148	0.00949 / 0.0748	1	0.5
hsa-let-7d-5p hsa-miR-98-5p SLC4A4	0.0175 / 0.235	0.834 / 0.951	1.51e-09 / 4.17e-06	0.0216 / 0.213	0.189 / 0.604	0.383 / 0.685	0.0237 / 0.132	1	0.5
hsa-let-7d-5p hsa-miR-98-5p RRP1B	0.0739 / 0.427	0.00981 / 0.141	1.57e-09 / 4.27e-06	0.637 / 0.871	0.069 / 0.418	1.13e-05 / 0.00185	0.958 / 0.983	1	0.5
hsa-let-7d-5p hsa-miR-98-5p SLC35D2	0.276 / 0.687	0.068 / 0.36	1.6e-09 / 4.28e-06	0.184 / 0.545	0.204 / 0.62	0.115 / 0.391	0.000371 / 0.00914	1	0.5
hsa-miR-15b-5p hsa-miR-29a-3p TGIF2	0.998 / 0.999	0.0281 / 0.238	1.9e-09 / 5e-06	0.224 / 0.589	0.343 / 0.74	0.319 / 0.632	0.348 / 0.61	1	0.2
hsa-let-7d-5p hsa-miR-98-5p DVL3	0.074 / 0.428	0.748 / 0.922	1.93e-09 / 5e-06	0.555 / 0.831	0.0333 / 0.316	0.00663 / 0.0872	0.453 / 0.697	1	0.5
hsa-let-7d-5p hsa-let-7f-5p DVL3	0.0666 / 0.41	0.413 / 0.756	1.97e-09 / 5.03e-06	0.0334 / 0.261	0.475 / 0.819	0.0965 / 0.358	0.797 / 0.91	1	0.5
hsa-let-7d-5p hsa-let-7f-5p SENP5	0.0142 / 0.215	0.581 / 0.85	2.35e-09 / 5.91e-06	0.392 / 0.732	0.72 / 0.921	0.0796 / 0.324	0.00995 / 0.077	1	0.5
hsa-let-7d-5p hsa-miR-98-5p FAM103A1	0.0442 / 0.349	0.52 / 0.819	2.39e-09 / 5.93e-06	0.000247 / 0.0218	0.57 / 0.864	0.026 / 0.182	0.196 / 0.449	1	0.5
hsa-let-7b-5p hsa-miR-98-5p ARID3A	0.932 / 0.984	0.983 / 0.995	2.58e-09 / 6.18e-06	0.974 / 0.993	0.137 / 0.539	0.046 / 0.246	0.502 / 0.734	3	0.5
hsa-let-7d-5p hsa-let-7g-5p ZCCHC3	0.331 / 0.73	0.523 / 0.821	2.61e-09 / 6.18e-06	0.652 / 0.878	0.283 / 0.694	0.015 / 0.136	0.0035 / 0.0397	1	0.5
hsa-let-7f-5p hsa-let-7i-5p TGFBR1	0.912 / 0.979	0.89 / 0.97	2.62e-09 / 6.18e-06	0.744 / 0.916	0.69 / 0.911	0.0809 / 0.327	0.824 / 0.923	2	0.5
hsa-let-7d-5p hsa-let-7f-5p ZBTB5	0.143 / 0.548	0.225 / 0.598	2.63e-09 / 6.18e-06	0.386 / 0.728	0.913 / 0.979	0.746 / 0.902	0.358 / 0.62	1	0.5
hsa-let-7b-5p hsa-let-7d-5p POGZ	0.104 / 0.485	0.608 / 0.863	2.85e-09 / 6.61e-06	0.164 / 0.52	0.343 / 0.74	0.701 / 0.881	0.0365 / 0.171	1	0.5
hsa-miR-199a-3p hsa-miR-199b-3p ST6GAL2	0.106 / 0.488	0.912 / 0.976	2.93e-09 / 6.71e-06	0.654 / 0.878	0.0165 / 0.24	0.0109 / 0.114	0.00919 / 0.0734	1	0.5
hsa-let-7d-5p hsa-let-7f-5p LSM11	0.46 / 0.809	0.29 / 0.664	2.97e-09 / 6.72e-06	0.056 / 0.328	0.495 / 0.829	0.189 / 0.497	0.812 / 0.917	1	0.5
hsa-let-7i-5p hsa-miR-98-5p PLAGL2	0.0203 / 0.251	0.00392 / 0.0868	3.02e-09 / 6.73e-06	0.0595 / 0.337	0.937 / 0.985	0.443 / 0.729	0.0199 / 0.118	1	0.5
hsa-let-7d-5p hsa-let-7f-5p SMARCC1	0.161 / 0.572	0.104 / 0.434	3.11e-09 / 6.84e-06	0.164 / 0.52	0.721 / 0.921	0.387 / 0.688	0.738 / 0.879	1	0.5
hsa-let-7b-5p hsa-let-7d-5p ARID3B	0.639 / 0.891	0.812 / 0.944	3.18e-09 / 6.91e-06	0.196 / 0.559	0.0433 / 0.349	0.828 / 0.938	0.0869 / 0.284	5	0.5
hsa-miR-106b-5p hsa-miR-93-5p ZNF236	0.098 / 0.475	0.104 / 0.434	3.36e-09 / 7.2e-06	0.16 / 0.515	0.681 / 0.908	0.368 / 0.674	0.664 / 0.839	1	0.5
hsa-let-7b-5p hsa-let-7d-5p ARID3A	0.137 / 0.539	0.794 / 0.938	3.4e-09 / 7.2e-06	0.724 / 0.909	0.818 / 0.952	0.367 / 0.673	0.0271 / 0.143	3	0.5
hsa-miR-23a-3p hsa-miR-23b-3p A1BG	0.394 / 0.771	0.481 / 0.797	3.74e-09 / 7.77e-06	0.684 / 0.891	0.0209 / 0.262	1.4e-05 / 0.00211	0.0567 / 0.221	1	0.5
hsa-let-7f-5p hsa-miR-98-5p HIC2	0.14 / 0.543	0.292 / 0.665	3.75e-09 / 7.77e-06	0.445 / 0.768	0.142 / 0.545	0.11 / 0.382	0.0816 / 0.274	4	0.5
hsa-let-7f-5p hsa-miR-98-5p PEG10	0.158 / 0.569	0.997 / 0.999	3.94e-09 / 8.05e-06	0.374 / 0.72	0.136 / 0.537	0.159 / 0.457	0.692 / 0.855	1	0.5
hsa-miR-92a-3p hsa-miR-92b-3p MARCH3	0.652 / 0.897	0.235 / 0.61	4.13e-09 / 8.34e-06	0.737 / 0.914	0.727 / 0.923	0.0612 / 0.284	0.271 / 0.536	1	0.5
hsa-miR-181a-5p hsa-miR-181b-5p MAP1A	0.876 / 0.969	0.175 / 0.541	4.89e-09 / 9.78e-06	0.498 / 0.799	0.777 / 0.939	0.179 / 0.485	0.424 / 0.675	1	0.5
hsa-let-7b-5p hsa-miR-98-5p PEG10	0.325 / 0.726	0.00393 / 0.0869	4.99e-09 / 9.86e-06	0.374 / 0.72	0.714 / 0.919	0.00647 / 0.086	0.909 / 0.963	1	0.5
hsa-miR-181c-5p hsa-miR-181d-5p COL16A1	0.106 / 0.488	0.595 / 0.857	5.05e-09 / 9.86e-06	0.252 / 0.618	0.558 / 0.859	0.086 / 0.337	9.02e-07 / 0.00013	1	0.5
hsa-let-7a-5p hsa-miR-98-5p ARID3A	0.102 / 0.483	0.995 / 0.998	5.33e-09 / 1.02e-05	0.237 / 0.603	0.858 / 0.964	0.334 / 0.645	0.517 / 0.745	3	0.5
hsa-let-7d-5p hsa-miR-98-5p PBX2	0.0501 / 0.367	0.0387 / 0.277	5.36e-09 / 1.02e-05	0.63 / 0.868	0.17 / 0.582	0.238 / 0.554	0.0173 / 0.109	2	0.5
hsa-let-7d-5p hsa-let-7i-5p ARID3B	0.654 / 0.897	0.902 / 0.974	5.42e-09 / 1.02e-05	0.25 / 0.617	0.315 / 0.72	0.805 / 0.927	1 / 1	5	0.5
hsa-miR-181b-5p hsa-miR-222-3p CAMKK1	0.728 / 0.924	0.211 / 0.583	5.48e-09 / 1.02e-05	0.0848 / 0.394	0.715 / 0.919	0.838 / 0.942	0.235 / 0.495	1	0.5
hsa-miR-181a-5p hsa-miR-181b-5p ST8SIA4	0.213 / 0.63	0.0575 / 0.334	5.56e-09 / 1.03e-05	0.00158 / 0.0589	0.712 / 0.918	0.386 / 0.687	3.95e-09 / 2.02e-06	2	0.5
hsa-let-7d-5p hsa-miR-98-5p POLR2D	0.0504 / 0.368	0.0756 / 0.378	5.65e-09 / 1.03e-05	0.00137 / 0.0549	0.398 / 0.776	0.0714 / 0.307	0.631 / 0.819	1	0.5
hsa-let-7d-5p hsa-let-7f-5p TTLL4	0.145 / 0.551	0.241 / 0.616	5.81e-09 / 1.05e-05	0.483 / 0.791	0.341 / 0.739	0.49 / 0.762	0.00259 / 0.0326	2	0.5
hsa-let-7b-5p hsa-miR-98-5p SUCLG2	0.355 / 0.747	0.0577 / 0.334	5.9e-09 / 1.06e-05	0.295 / 0.658	0.037 / 0.328	0.797 / 0.924	0.00635 / 0.0582	1	0.5
hsa-miR-181a-5p hsa-miR-181b-5p CAMKK1	0.102 / 0.483	0.361 / 0.72	6.19e-09 / 1.1e-05	0.15 / 0.502	0.457 / 0.81	0.75 / 0.904	0.12 / 0.342	1	0.5
hsa-let-7d-5p hsa-let-7i-5p SUCLG2	0.716 / 0.92	0.914 / 0.977	6.42e-09 / 1.13e-05	0.714 / 0.905	0.0854 / 0.453	0.879 / 0.957	0.588 / 0.792	1	0.5
hsa-miR-181a-5p hsa-miR-181b-5p SOCS3	0.0385 / 0.33	0.0518 / 0.318	6.54e-09 / 1.14e-05	1.76e-05 / 0.00516	0.83 / 0.956	0.822 / 0.935	1.48e-05 / 0.000985	1	0.5
hsa-miR-141-3p hsa-miR-200a-3p GRHL2	5.55e-06 / 0.00165	0.193 / 0.562	5.62e-05 / 0.00847	9.73e-31 / 1.78e-25	0.579 / 0.868	0.496 / 0.766	4.25e-07 / 7.39e-05	1	0.5
hsa-miR-200b-3p hsa-miR-200c-3p ESRP1	7.73e-05 / 0.0101	0.115 / 0.453	5.6e-06 / 0.00176	1.33e-28 / 1.22e-23	0.00207 / 0.0993	0.00299 / 0.0555	0.00661 / 0.0597	1	0.5
hsa-miR-200c-3p hsa-miR-429 ESRP1	0.116 / 0.506	0.0787 / 0.384	0.000206 / 0.019	9e-25 / 5.49e-20	0.000269 / 0.0393	2.12e-05 / 0.00278	6.45e-10 / 4.7e-07	1	0.5
hsa-miR-200c-3p hsa-miR-429 HOOK1	0.709 / 0.917	0.106 / 0.437	0.138 / 0.506	1.87e-20 / 8.58e-16	0.348 / 0.743	0.0324 / 0.205	0.159 / 0.402	1	0.5
hsa-miR-200b-3p hsa-miR-200c-3p HOOK1	0.00499 / 0.128	0.0721 / 0.37	0.326 / 0.703	2.48e-20 / 9.08e-16	0.507 / 0.835	0.00189 / 0.0432	0.138 / 0.369	1	0.5
hsa-miR-221-3p hsa-miR-222-3p COL4A4	0.00107 / 0.0534	0.0598 / 0.34	0.245 / 0.633	2.91e-13 / 8.89e-09	0.755 / 0.933	6.47e-06 / 0.00128	0.00177 / 0.0256	1	0.5
hsa-miR-200b-3p hsa-miR-429 ESRP1	0.0404 / 0.336	0.0238 / 0.22	0.000307 / 0.0244	4.09e-12 / 1.07e-07	0.0425 / 0.346	8.47e-08 / 5.94e-05	0.0659 / 0.242	1	0.5
hsa-miR-130a-3p hsa-miR-17-5p MAPRE3	0.316 / 0.719	0.0134 / 0.167	0.000232 / 0.0205	7.01e-12 / 1.61e-07	0.0343 / 0.319	0.736 / 0.898	0.0906 / 0.291	1	0.5
hsa-miR-16-5p hsa-miR-503-5p ESRP1	0.136 / 0.536	0.491 / 0.803	0.862 / 0.962	2.69e-11 / 5.48e-07	0.297 / 0.705	0.0226 / 0.169	0.147 / 0.383	1	0.5
hsa-let-7b-5p hsa-let-7g-5p CERCAM	0.191 / 0.607	0.00417 / 0.0898	0.173 / 0.556	5.49e-11 / 1.01e-06	0.17 / 0.581	0.411 / 0.707	0.0159 / 0.103	1	0.5
hsa-miR-30a-5p hsa-miR-30b-5p VIP	0.649 / 0.895	0.705 / 0.905	0.184 / 0.569	7.53e-11 / 1.25e-06	0.00922 / 0.188	0.428 / 0.719	0.0549 / 0.218	1	0.5
hsa-miR-30a-5p hsa-miR-30c-5p VIP	0.831 / 0.956	0.49 / 0.802	0.907 / 0.975	1.62e-10 / 2.47e-06	0.101 / 0.484	0.525 / 0.785	0.765 / 0.894	1	0.5
hsa-miR-30a-5p hsa-miR-30c-5p RTKN2	0.772 / 0.939	0.0655 / 0.354	0.337 / 0.712	2.02e-10 / 2.85e-06	0.0631 / 0.404	0.522 / 0.783	0.289 / 0.554	1	0.5
hsa-miR-200c-3p hsa-miR-429 ST6GALNAC5	0.361 / 0.751	0.0912 / 0.41	0.38 / 0.743	2.2e-10 / 2.88e-06	0.0578 / 0.391	0.985 / 0.995	9.85e-07 / 0.000139	1	0.5
hsa-miR-130a-3p hsa-miR-130b-3p MAPRE3	0.217 / 0.634	0.0154 / 0.178	0.873 / 0.965	2.85e-10 / 3.28e-06	0.393 / 0.773	0.149 / 0.444	0.00241 / 0.0312	1	0.5
hsa-miR-200b-3p hsa-miR-200c-3p ST6GALNAC5	0.46 / 0.809	0.154 / 0.512	0.483 / 0.805	2.86e-10 / 3.28e-06	0.114 / 0.505	0.437 / 0.725	1.55e-09 / 9.35e-07	1	0.5
hsa-let-7d-5p hsa-miR-98-5p TSPAN18	0.0311 / 0.301	8.32e-06 / 0.00206	0.00207 / 0.0693	3.67e-10 / 3.96e-06	0.0015 / 0.0864	0.83 / 0.939	0.339 / 0.603	1	0.5
hsa-miR-200c-3p hsa-miR-429 MYLK	0.0453 / 0.353	0.278 / 0.652	0.522 / 0.826	4.33e-10 / 4.35e-06	0.873 / 0.968	0.00303 / 0.056	0.788 / 0.906	2	0.5
hsa-miR-1271-5p hsa-miR-34a-5p PDGFRA	0.949 / 0.988	0.713 / 0.908	0.675 / 0.896	4.51e-10 / 4.35e-06	0.464 / 0.814	0.838 / 0.942	0.39 / 0.646	1	0.333333333333333
hsa-miR-200b-3p hsa-miR-200c-3p PAK6	0.00663 / 0.149	0.797 / 0.939	0.541 / 0.836	5.32e-10 / 4.87e-06	0.00806 / 0.178	0.00145 / 0.0369	3.7e-08 / 1.18e-05	1	0.5
hsa-miR-424-5p hsa-miR-503-5p ESRP1	0.514 / 0.837	0.638 / 0.877	0.0942 / 0.434	5.76e-10 / 5.02e-06	0.869 / 0.967	0.844 / 0.944	0.995 / 0.998	1	0.5
hsa-miR-200c-3p hsa-miR-429 PAK6	0.38 / 0.763	0.739 / 0.918	0.912 / 0.976	7e-10 / 5.63e-06	0.00553 / 0.153	0.0423 / 0.235	8.35e-05 / 0.00329	1	0.5
hsa-miR-200c-3p hsa-miR-429 SGIP1	0.638 / 0.891	0.00757 / 0.124	0.00317 / 0.0868	7.07e-10 / 5.63e-06	0.376 / 0.761	0.853 / 0.947	0.0982 / 0.305	1	0.5
hsa-miR-410-3p hsa-miR-495-3p IGF1	0.477 / 0.818	0.0397 / 0.281	0.00664 / 0.128	7.65e-10 / 5.84e-06	3.27e-05 / 0.0138	0.797 / 0.924	0.393 / 0.649	1	0.5
hsa-miR-221-3p hsa-miR-222-3p CASP10	0.00363 / 0.107	4.7e-08 / 5.74e-05	0.425 / 0.772	1.07e-09 / 7.87e-06	0.573 / 0.865	5.52e-05 / 0.0052	0.559 / 0.773	1	0.5
hsa-miR-200c-3p hsa-miR-429 ADIPOR2	0.00213 / 0.0792	0.00182 / 0.0562	0.352 / 0.722	1.2e-09 / 8.43e-06	0.162 / 0.573	0.349 / 0.658	2.69e-05 / 0.0015	2	0.5
hsa-let-7b-5p hsa-let-7d-5p COL1A1	0.0399 / 0.334	0.326 / 0.693	0.143 / 0.514	1.26e-09 / 8.53e-06	0.327 / 0.729	0.877 / 0.957	0.0468 / 0.198	1	0.5
hsa-let-7d-5p hsa-miR-98-5p ARHGEF15	0.325 / 0.725	0.0108 / 0.149	3.52e-05 / 0.00623	1.35e-09 / 8.82e-06	0.827 / 0.955	0.049 / 0.254	0.138 / 0.37	1	0.5
hsa-miR-30a-5p hsa-miR-30b-5p RTKN2	0.395 / 0.772	0.0388 / 0.277	0.503 / 0.816	1.41e-09 / 8.9e-06	4.09e-07 / 0.00142	0.575 / 0.814	0.588 / 0.792	1	0.5
hsa-let-7i-5p hsa-miR-98-5p CTDSPL2	0.56 / 0.858	0.841 / 0.954	0.00624 / 0.124	1.54e-09 / 9.43e-06	0.413 / 0.785	0.0509 / 0.259	0.903 / 0.96	2	0.5
hsa-miR-30b-5p hsa-miR-30c-5p RTKN2	0.0547 / 0.38	0.298 / 0.67	0.94 / 0.984	2.46e-09 / 1.45e-05	0.0144 / 0.227	0.954 / 0.985	0.0416 / 0.185	1	0.5
hsa-let-7a-5p hsa-let-7b-5p CERCAM	0.0724 / 0.424	0.619 / 0.868	0.497 / 0.813	3.05e-09 / 1.71e-05	0.0991 / 0.48	0.891 / 0.962	2.78e-06 / 0.000296	1	0.5
hsa-miR-141-3p hsa-miR-200a-3p ENPP5	0.0251 / 0.275	0.672 / 0.892	0.921 / 0.979	3.09e-09 / 1.71e-05	0.169 / 0.581	0.91 / 0.969	0.00561 / 0.0538	1	0.5
hsa-let-7d-5p hsa-miR-98-5p MSN	0.809 / 0.95	0.000173 / 0.0137	5.91e-07 / 0.000354	3.19e-09 / 1.72e-05	0.203 / 0.62	0.711 / 0.886	0.000367 / 0.00908	1	0.5
hsa-let-7a-5p hsa-let-7d-5p COL1A1	0.155 / 0.564	0.488 / 0.801	0.169 / 0.55	3.33e-09 / 1.74e-05	0.338 / 0.736	0.994 / 0.998	0.00524 / 0.0516	1	0.5
hsa-let-7b-5p hsa-miR-98-5p BTF3L4	0.117 / 0.508	0.104 / 0.434	0.168 / 0.55	3.41e-09 / 1.74e-05	0.786 / 0.942	0.862 / 0.951	0.0226 / 0.128	1	0.5
hsa-miR-200b-3p hsa-miR-200c-3p MYLK	0.947 / 0.988	0.406 / 0.751	0.53 / 0.83	3.81e-09 / 1.89e-05	0.827 / 0.955	0.00634 / 0.085	0.659 / 0.836	2	0.5
hsa-miR-363-3p hsa-miR-92a-3p CCT6A	0.879 / 0.97	0.482 / 0.797	0.314 / 0.694	4.2e-09 / 2.03e-05	0.181 / 0.595	0.109 / 0.381	0.135 / 0.366	1	0.5
hsa-miR-125a-5p hsa-miR-125b-5p ASXL3	0.168 / 0.58	0.133 / 0.481	0.00187 / 0.065	4.57e-09 / 2.15e-05	0.00144 / 0.085	0.000472 / 0.0192	0.0726 / 0.257	1	0.5
hsa-miR-130a-3p hsa-miR-301b-3p MAPRE3	NA	NA	0.137 / 0.506	6.65e-09 / 3.01e-05	0.181 / 0.596	NA	0.506 / 0.736	1	0.5
hsa-let-7d-5p hsa-miR-98-5p GAS7	0.928 / 0.983	0.0103 / 0.145	0.4 / 0.756	7.47e-09 / 3.23e-05	0.157 / 0.566	0.0411 / 0.232	0.321 / 0.585	1	0.5
hsa-miR-181c-5p hsa-miR-181d-5p RNF144B	0.735 / 0.926	0.335 / 0.7	0.381 / 0.743	7.59e-09 / 3.23e-05	0.201 / 0.617	0.000377 / 0.0167	0.544 / 0.763	1	0.5
hsa-let-7d-5p hsa-miR-98-5p BTF3L4	0.227 / 0.644	0.759 / 0.926	0.0507 / 0.331	9.77e-09 / 4.07e-05	0.647 / 0.895	0.543 / 0.796	0.476 / 0.715	1	0.5
hsa-miR-30a-5p hsa-miR-30d-5p RTKN2	0.323 / 0.724	0.0667 / 0.357	0.158 / 0.535	1.02e-08 / 4.12e-05	2.14e-05 / 0.0112	0.682 / 0.872	0.507 / 0.737	1	0.5
hsa-let-7d-5p hsa-miR-98-5p GEMIN7	0.0869 / 0.454	0.154 / 0.511	2.43e-07 / 0.000182	1.04e-08 / 4.12e-05	0.072 / 0.425	0.476 / 0.753	0.000926 / 0.0167	1	0.5
hsa-miR-200b-3p hsa-miR-429 ST6GALNAC5	0.0987 / 0.476	0.0106 / 0.147	0.121 / 0.48	1.08e-08 / 4.22e-05	4.78e-05 / 0.0162	0.0427 / 0.236	0.936 / 0.974	1	0.5
hsa-miR-128-3p hsa-miR-152-3p HIPK3	0.152 / 0.56	0.578 / 0.849	0.608 / 0.868	1.12e-08 / 4.22e-05	0.429 / 0.794	0.0587 / 0.278	0.263 / 0.527	1	0.5
hsa-miR-29a-3p hsa-miR-29b-3p OSBPL3	0.871 / 0.968	0.0412 / 0.286	0.974 / 0.993	1.13e-08 / 4.22e-05	0.312 / 0.717	0.151 / 0.446	0.232 / 0.492	1	0.5
hsa-let-7i-5p hsa-miR-98-5p SAMD12	0.208 / 0.626	0.00398 / 0.0875	0.0233 / 0.232	1.2e-08 / 4.25e-05	0.877 / 0.969	0.913 / 0.97	0.164 / 0.407	1	0.5
hsa-miR-30a-5p hsa-miR-30d-5p TCF21	0.475 / 0.817	0.0681 / 0.36	0.213 / 0.6	1.2e-08 / 4.25e-05	4.61e-08 / 0.000385	0.501 / 0.769	0.0514 / 0.209	1	0.5
hsa-let-7b-5p hsa-let-7d-5p ISLR	0.0802 / 0.441	0.418 / 0.759	0.0105 / 0.16	1.21e-08 / 4.25e-05	0.0463 / 0.358	0.103 / 0.37	0.132 / 0.36	1	0.5
hsa-miR-301b-3p hsa-miR-454-3p LYSMD2	NA	NA	0.318 / 0.697	1.31e-08 / 4.5e-05	0.258 / 0.673	NA	0.465 / 0.706	1	0.5
hsa-let-7i-5p hsa-miR-98-5p GEMIN7	0.407 / 0.779	0.647 / 0.881	0.0131 / 0.178	1.33e-08 / 4.5e-05	0.376 / 0.762	0.00123 / 0.0335	0.374 / 0.633	1	0.5
hsa-miR-130a-3p hsa-miR-20a-5p MAPRE3	0.465 / 0.811	0.0674 / 0.359	0.000249 / 0.0214	1.61e-08 / 5.37e-05	0.0159 / 0.236	0.992 / 0.997	0.0322 / 0.159	1	0.5
hsa-miR-369-3p hsa-miR-410-3p MMP14	0.0138 / 0.212	0.541 / 0.83	2.1e-06 / 0.000883	1.65e-08 / 5.41e-05	4.82e-11 / 8.84e-06	0.878 / 0.957	0.00851 / 0.0698	1	0.333333333333333
hsa-let-7d-5p hsa-miR-98-5p TNFRSF1B	0.769 / 0.938	0.0215 / 0.209	7.51e-07 / 0.000419	1.84e-08 / 5.85e-05	0.227 / 0.645	0.0285 / 0.192	0.653 / 0.832	1	0.5
hsa-let-7i-5p hsa-miR-98-5p SDK1	0.0417 / 0.34	0.105 / 0.436	0.292 / 0.675	1.85e-08 / 5.85e-05	0.257 / 0.672	0.969 / 0.99	0.267 / 0.531	1	0.5
hsa-miR-424-5p hsa-miR-497-5p ZNF652	0.57 / 0.863	0.356 / 0.716	0.495 / 0.812	1.9e-08 / 5.87e-05	0.677 / 0.906	0.586 / 0.821	0.0105 / 0.0797	1	0.5
hsa-miR-200b-3p hsa-miR-200c-3p ADIPOR2	0.0434 / 0.346	0.192 / 0.561	0.335 / 0.71	1.92e-08 / 5.87e-05	0.128 / 0.526	0.189 / 0.497	3.58e-07 / 6.52e-05	2	0.5
hsa-miR-200b-3p hsa-miR-200c-3p SGIP1	0.684 / 0.908	0.0249 / 0.224	0.0106 / 0.161	2.05e-08 / 6.1e-05	0.474 / 0.819	0.687 / 0.875	0.02 / 0.118	1	0.5
hsa-let-7b-5p hsa-let-7g-5p COL1A1	0.0112 / 0.193	0.04 / 0.282	0.0866 / 0.418	2.08e-08 / 6.1e-05	0.00719 / 0.17	0.94 / 0.98	0.745 / 0.883	1	0.5
hsa-miR-29a-3p hsa-miR-29b-3p SGMS2	0.285 / 0.695	0.027 / 0.233	0.166 / 0.546	2.1e-08 / 6.1e-05	0.683 / 0.909	0.605 / 0.831	0.000132 / 0.0045	2	0.5
hsa-miR-200b-3p hsa-miR-429 RIMS3	0.385 / 0.766	0.138 / 0.489	0.0705 / 0.382	2.17e-08 / 6.2e-05	0.394 / 0.773	8.43e-12 / 2.82e-08	0.00027 / 0.00739	1	0.5
hsa-miR-29a-3p hsa-miR-29c-3p COL25A1	0.601 / 0.876	0.533 / 0.826	0.127 / 0.49	2.22e-08 / 6.25e-05	0.0814 / 0.445	0.242 / 0.558	0.414 / 0.666	1	0.5
hsa-miR-30a-5p hsa-miR-30c-5p GRK5	0.857 / 0.964	0.000354 / 0.0214	0.299 / 0.682	2.35e-08 / 6.48e-05	0.00133 / 0.0819	0.51 / 0.775	0.32 / 0.585	1	0.5
hsa-miR-200c-3p hsa-miR-429 KIAA0040	0.00298 / 0.0961	0.359 / 0.718	0.00279 / 0.0808	2.37e-08 / 6.48e-05	0.435 / 0.798	0.683 / 0.873	0.0138 / 0.0941	1	0.5
hsa-miR-125a-5p hsa-miR-125b-5p DCP1A	0.00858 / 0.171	0.0973 / 0.422	0.116 / 0.473	2.42e-08 / 6.51e-05	0.255 / 0.67	0.589 / 0.822	0.276 / 0.541	1	0.5
hsa-let-7b-5p hsa-let-7d-5p CERCAM	0.251 / 0.666	0.453 / 0.781	0.94 / 0.984	2.63e-08 / 6.99e-05	0.584 / 0.869	0.6 / 0.828	1.27e-07 / 3e-05	1	0.5
hsa-let-7a-5p hsa-let-7b-5p COL1A1	0.0136 / 0.211	0.0233 / 0.218	0.786 / 0.937	2.74e-08 / 7.13e-05	0.115 / 0.507	0.647 / 0.854	0.000309 / 0.00807	1	0.5
hsa-let-7b-5p hsa-let-7d-5p COL1A2	0.00858 / 0.171	0.399 / 0.747	0.0548 / 0.342	2.76e-08 / 7.13e-05	0.423 / 0.791	0.651 / 0.856	0.159 / 0.4	1	0.5
hsa-let-7b-5p hsa-let-7d-5p HIC1	0.089 / 0.458	0.0586 / 0.337	0.0998 / 0.444	3.58e-08 / 9.11e-05	0.491 / 0.827	0.255 / 0.572	0.61 / 0.806	1	0.5
hsa-miR-29a-3p hsa-miR-29b-3p SFXN3	0.0192 / 0.245	0.369 / 0.726	0.2 / 0.586	4.17e-08 / 0.000103	0.262 / 0.677	0.597 / 0.827	0.267 / 0.531	1	0.5
hsa-miR-200b-3p hsa-miR-200c-3p SULF1	0.0465 / 0.356	0.925 / 0.979	0.266 / 0.652	4.18e-08 / 0.000103	0.0551 / 0.384	0.0375 / 0.221	0.00717 / 0.0628	1	0.5
hsa-let-7d-5p hsa-miR-98-5p MED8	0.0757 / 0.431	0.102 / 0.431	0.00514 / 0.112	4.25e-08 / 0.000104	0.0316 / 0.309	0.374 / 0.679	6.25e-06 / 0.00053	1	0.5
hsa-miR-181a-5p hsa-miR-181b-5p TMEM71	0.185 / 0.6	0.131 / 0.478	3.27e-06 / 0.0012	4.64e-08 / 0.000111	0.161 / 0.571	0.997 / 0.999	4.22e-07 / 7.38e-05	1	0.5
hsa-let-7b-5p hsa-let-7d-5p DPYSL3	0.0117 / 0.197	0.107 / 0.44	0.228 / 0.616	4.69e-08 / 0.000111	0.524 / 0.843	0.814 / 0.932	0.121 / 0.344	1	0.5
hsa-let-7d-5p hsa-miR-98-5p HIP1	0.863 / 0.965	0.00227 / 0.0636	0.00691 / 0.131	5.34e-08 / 0.000125	0.294 / 0.703	0.326 / 0.639	0.0952 / 0.3	1	0.5
hsa-let-7d-5p hsa-let-7f-5p COL4A2	0.241 / 0.657	0.283 / 0.657	0.083 / 0.411	5.64e-08 / 0.000129	0.527 / 0.845	0.44 / 0.727	0.693 / 0.856	1	0.5
hsa-miR-381-3p hsa-miR-655-3p GPC6	0.0612 / 0.397	NA	0.0737 / 0.39	5.65e-08 / 0.000129	0.00178 / 0.0934	0.255 / 0.572	0.828 / 0.925	1	0.5
hsa-miR-221-3p hsa-miR-222-3p SLC40A1	0.394 / 0.772	0.0161 / 0.182	0.18 / 0.563	6.53e-08 / 0.000148	0.363 / 0.754	2.93e-05 / 0.00346	0.000261 / 0.00721	1	0.5
hsa-miR-141-3p hsa-miR-200a-3p WNT5A	0.0212 / 0.256	0.412 / 0.755	0.527 / 0.829	6.73e-08 / 0.00015	0.912 / 0.979	0.0238 / 0.174	0.000107 / 0.0039	1	0.5
hsa-miR-128-3p hsa-miR-27a-3p CSDC2	0.286 / 0.695	0.809 / 0.943	0.602 / 0.865	7.2e-08 / 0.000158	0.916 / 0.98	0.475 / 0.752	0.616 / 0.81	1	0.5
hsa-miR-200c-3p hsa-miR-429 IGSF3	0.000434 / 0.0299	0.397 / 0.746	0.00107 / 0.048	7.26e-08 / 0.000158	0.000327 / 0.0432	0.961 / 0.987	0.00264 / 0.033	1	0.5
hsa-miR-25-3p hsa-miR-92a-3p GAA	0.502 / 0.831	0.901 / 0.973	0.026 / 0.243	7.53e-08 / 0.000162	0.0113 / 0.206	0.393 / 0.693	0.603 / 0.802	1	0.5
hsa-let-7d-5p hsa-let-7f-5p SSH1	0.0126 / 0.204	0.141 / 0.494	0.185 / 0.57	7.89e-08 / 0.000168	0.339 / 0.737	0.665 / 0.863	0.535 / 0.757	1	0.5
hsa-miR-29a-3p hsa-miR-29b-3p SIDT1	0.392 / 0.77	0.795 / 0.938	0.0866 / 0.418	7.97e-08 / 0.000168	0.349 / 0.744	0.875 / 0.956	0.768 / 0.895	1	0.5
hsa-miR-30b-5p hsa-miR-30d-5p IKZF2	0.156 / 0.566	0.033 / 0.257	0.328 / 0.705	8.34e-08 / 0.000172	0.00443 / 0.138	0.62 / 0.84	0.419 / 0.671	1	0.5
hsa-miR-130a-3p hsa-miR-93-5p MAPRE3	0.478 / 0.819	0.00406 / 0.0886	0.0016 / 0.0597	8.35e-08 / 0.000172	0.181 / 0.596	0.592 / 0.824	0.101 / 0.309	1	0.5
hsa-let-7d-5p hsa-let-7f-5p TRIB2	0.549 / 0.853	0.836 / 0.952	0.68 / 0.898	9.68e-08 / 0.000197	0.525 / 0.844	0.485 / 0.759	0.556 / 0.771	1	0.5
hsa-miR-25-3p hsa-miR-92a-3p RNF166	0.26 / 0.673	0.78 / 0.933	0.961 / 0.99	1.01e-07 / 0.000201	0.939 / 0.986	0.151 / 0.446	0.108 / 0.322	1	0.5
hsa-miR-200b-3p hsa-miR-200c-3p KIAA0040	0.146 / 0.552	0.508 / 0.813	0.00707 / 0.132	1.02e-07 / 0.000201	0.752 / 0.932	0.394 / 0.694	0.0098 / 0.0763	1	0.5
hsa-let-7a-5p hsa-let-7d-5p SSH1	0.0947 / 0.469	0.153 / 0.511	0.553 / 0.842	1.02e-07 / 0.000201	0.0851 / 0.453	0.138 / 0.427	0.203 / 0.459	1	0.5
hsa-let-7d-5p hsa-miR-98-5p CXorf36	0.294 / 0.703	0.00226 / 0.0634	0.0294 / 0.258	1.11e-07 / 0.000215	0.731 / 0.925	0.0278 / 0.189	0.243 / 0.504	1	0.5
hsa-let-7a-5p hsa-miR-98-5p BTF3L4	0.373 / 0.759	0.738 / 0.918	0.339 / 0.713	1.11e-07 / 0.000215	0.348 / 0.743	0.627 / 0.843	0.995 / 0.998	1	0.5
hsa-miR-141-3p hsa-miR-200a-3p PLXNC1	0.248 / 0.663	0.502 / 0.81	0.475 / 0.8	1.24e-07 / 0.000234	0.0638 / 0.405	0.815 / 0.932	5.52e-10 / 4.16e-07	1	0.5
hsa-let-7d-5p hsa-let-7i-5p SAMD12	0.547 / 0.852	0.662 / 0.888	0.00739 / 0.135	1.26e-07 / 0.000234	0.522 / 0.842	0.132 / 0.418	0.512 / 0.741	1	0.5
hsa-let-7a-5p hsa-let-7i-5p C15orf39	0.93 / 0.984	0.207 / 0.579	0.00104 / 0.0471	1.27e-07 / 0.000234	0.0647 / 0.408	0.582 / 0.819	0.471 / 0.711	1	0.5
hsa-miR-23c hsa-miR-25-3p DNAJC30	NA	NA	0.278 / 0.663	1.27e-07 / 0.000234	0.466 / 0.815	0.81 / 0.93	0.148 / 0.384	1	0.5
hsa-miR-200b-3p hsa-miR-200c-3p ERC1	0.626 / 0.886	0.296 / 0.669	0.882 / 0.967	1.36e-07 / 0.000248	0.864 / 0.966	0.105 / 0.374	0.0651 / 0.241	1	0.5
hsa-miR-200b-3p hsa-miR-429 MTF2	0.485 / 0.822	0.429 / 0.767	0.103 / 0.45	0.259 / 0.626	1.08e-10 / 9.87e-06	0.017 / 0.146	4.8e-07 / 8.13e-05	2	0.5
hsa-miR-30a-5p hsa-miR-30b-5p TCF21	0.959 / 0.991	0.317 / 0.686	0.816 / 0.947	1.89e-05 / 0.00534	2.22e-10 / 1.36e-05	0.0189 / 0.154	0.6 / 0.799	1	0.5
hsa-let-7f-5p hsa-let-7i-5p ITGB8	0.579 / 0.867	0.566 / 0.843	0.688 / 0.901	0.386 / 0.728	1.29e-09 / 4.95e-05	0.0727 / 0.31	0.9 / 0.958	1	0.5
hsa-miR-200b-3p hsa-miR-429 SH3PXD2A	0.299 / 0.706	0.93 / 0.981	0.744 / 0.922	0.15 / 0.501	1.35e-09 / 4.95e-05	0.000121 / 0.00838	0.589 / 0.792	1	0.5
hsa-miR-106b-5p hsa-miR-17-5p DLGAP2	0.249 / 0.664	0.00246 / 0.0666	NA	0.372 / 0.719	2.53e-09 / 7.75e-05	0.434 / 0.723	0.885 / 0.952	2	0.5
hsa-let-7d-5p hsa-let-7i-5p RBM38	0.75 / 0.932	0.0687 / 0.362	0.217 / 0.605	0.545 / 0.826	3.07e-09 / 8.05e-05	0.0118 / 0.12	0.000101 / 0.00373	1	0.5
hsa-miR-30b-5p hsa-miR-30d-5p RASGRF2	0.698 / 0.914	0.655 / 0.884	0.0101 / 0.157	0.554 / 0.831	4.22e-09 / 9.68e-05	0.531 / 0.788	0.116 / 0.335	1	0.5
hsa-miR-30a-5p hsa-miR-30b-5p DPYSL2	0.377 / 0.761	0.24 / 0.615	0.003 / 0.084	0.834 / 0.95	4.89e-09 / 9.98e-05	0.793 / 0.922	0.426 / 0.676	1	0.5
hsa-miR-29a-3p hsa-miR-29b-3p DSG3	0.763 / 0.936	NA	NA	0.442 / 0.766	9.47e-09 / 0.000167	0.573 / 0.813	NA	1	0.5
hsa-miR-26a-5p hsa-miR-30a-5p DLG5	0.147 / 0.554	0.137 / 0.487	0.00418 / 0.1	0.0398 / 0.282	9.98e-09 / 0.000167	0.66 / 0.861	0.884 / 0.951	1	0.333333333333333
hsa-let-7e-5p hsa-let-7g-5p DSG3	0.395 / 0.772	NA	NA	0.00175 / 0.0619	1.62e-08 / 0.000248	0.0418 / 0.234	NA	1	0.5
hsa-let-7e-5p hsa-let-7g-5p ITGB8	0.282 / 0.692	0.416 / 0.758	0.315 / 0.695	0.47 / 0.783	2.01e-08 / 0.000284	0.44 / 0.727	0.622 / 0.813	1	0.5
hsa-miR-200b-3p hsa-miR-429 LPAR1	0.753 / 0.933	0.0174 / 0.189	0.959 / 0.989	0.543 / 0.825	2.23e-08 / 0.000293	1.26e-09 / 2.33e-06	1.05e-09 / 6.92e-07	2	0.5
hsa-miR-200b-3p hsa-miR-429 NRP2	0.165 / 0.577	0.224 / 0.598	0.277 / 0.662	0.121 / 0.458	2.73e-08 / 0.000324	7.71e-09 / 9.7e-06	0.0049 / 0.0493	1	0.5
hsa-miR-106b-5p hsa-miR-20a-5p DLGAP2	0.243 / 0.659	0.00392 / 0.0868	NA	0.673 / 0.887	2.96e-08 / 0.000324	0.971 / 0.99	0.784 / 0.903	2	0.5
hsa-miR-130b-3p hsa-miR-301a-3p CEP55	0.0745 / 0.429	0.0558 / 0.329	0.878 / 0.966	0.00529 / 0.109	3e-08 / 0.000324	0.233 / 0.548	0.418 / 0.67	1	0.5
hsa-miR-369-3p hsa-miR-655-3p ZCCHC11	0.414 / 0.783	NA	0.231 / 0.619	0.019 / 0.201	3.31e-08 / 0.000337	0.759 / 0.908	0.568 / 0.779	1	0.5
hsa-miR-200b-3p hsa-miR-429 ATXN1	0.691 / 0.911	0.483 / 0.798	0.907 / 0.975	0.298 / 0.661	3.66e-08 / 0.000338	0.032 / 0.204	0.713 / 0.866	1	0.5
hsa-miR-130a-3p hsa-miR-130b-3p CPEB1	0.684 / 0.908	0.0727 / 0.371	NA	0.46 / 0.777	3.68e-08 / 0.000338	0.000658 / 0.0232	0.0271 / 0.143	2	0.5
hsa-miR-30a-5p hsa-miR-30b-5p JAM2	0.305 / 0.71	0.63 / 0.874	0.124 / 0.485	0.00161 / 0.0593	3.95e-08 / 0.000346	0.616 / 0.837	0.405 / 0.659	1	0.5
hsa-let-7e-5p hsa-let-7f-5p ITGB8	0.608 / 0.879	0.279 / 0.653	0.748 / 0.923	0.9 / 0.971	8.66e-08 / 0.000691	0.379 / 0.682	0.896 / 0.957	1	0.5
hsa-miR-30a-5p hsa-miR-30d-5p JAM2	0.602 / 0.877	0.413 / 0.756	0.216 / 0.604	2.39e-05 / 0.00606	9.35e-08 / 0.000711	0.621 / 0.84	0.778 / 0.901	1	0.5
hsa-miR-30b-5p hsa-miR-30d-5p RARG	0.964 / 0.992	0.000453 / 0.0248	0.00702 / 0.132	0.909 / 0.974	9.69e-08 / 0.000711	0.69 / 0.876	0.624 / 0.814	2	0.5
hsa-miR-30a-5p hsa-miR-30b-5p EDNRB	0.0376 / 0.326	0.0139 / 0.169	0.295 / 0.678	0.00199 / 0.066	1.06e-07 / 0.000724	0.787 / 0.92	0.858 / 0.939	1	0.5
hsa-miR-369-3p hsa-miR-655-3p GREM1	0.322 / 0.724	NA	0.0755 / 0.394	3.58e-05 / 0.00771	1.06e-07 / 0.000724	0.00111 / 0.0316	0.386 / 0.644	1	0.5
hsa-miR-411-3p hsa-miR-493-5p NETO1	0.512 / 0.836	NA	NA	0.00443 / 0.0995	1.33e-07 / 0.000871	NA	NA	1	0.5
hsa-let-7b-5p hsa-let-7f-5p ITGB8	0.405 / 0.778	0.0588 / 0.337	0.511 / 0.821	0.0253 / 0.23	1.44e-07 / 0.000909	0.0708 / 0.306	0.229 / 0.488	1	0.5
hsa-miR-30a-5p hsa-miR-30b-5p ZEB2	0.0769 / 0.434	0.118 / 0.459	0.605 / 0.867	0.00643 / 0.12	1.52e-07 / 0.000928	0.376 / 0.68	0.586 / 0.791	1	0.5
hsa-miR-130a-3p hsa-miR-19b-3p ADAMTS18	0.581 / 0.867	0.888 / 0.969	0.825 / 0.95	0.376 / 0.721	1.57e-07 / 0.000928	0.628 / 0.844	0.389 / 0.646	1	0.5
hsa-miR-181b-5p hsa-miR-181d-5p POLA1	0.113 / 0.501	0.678 / 0.895	0.00969 / 0.154	0.106 / 0.433	1.65e-07 / 0.000945	0.324 / 0.637	0.262 / 0.526	1	0.5
hsa-miR-17-5p hsa-miR-454-3p SLC24A2	0.968 / 0.992	NA	NA	NA	1.7e-07 / 0.000945	NA	NA	1	0.333333333333333
hsa-miR-130b-3p hsa-miR-301b-3p DEPDC1	NA	NA	0.313 / 0.693	0.00349 / 0.0877	2.01e-07 / 0.00108	NA	0.349 / 0.612	1	0.5
hsa-miR-30b-5p hsa-miR-30d-5p TIMP2	0.657 / 0.898	0.0406 / 0.284	0.815 / 0.947	0.213 / 0.578	2.22e-07 / 0.00116	0.99 / 0.997	0.653 / 0.832	1	0.5
hsa-miR-181b-5p hsa-miR-181d-5p PBX1	0.0134 / 0.209	0.702 / 0.904	0.664 / 0.892	0.297 / 0.66	2.27e-07 / 0.00116	0.129 / 0.413	0.0441 / 0.191	1	0.5
hsa-miR-30a-5p hsa-miR-30b-5p GRHL2	0.0442 / 0.349	0.581 / 0.85	0.39 / 0.75	0.605 / 0.856	2.49e-07 / 0.00124	0.0823 / 0.33	0.0845 / 0.28	1	0.5
hsa-miR-200b-3p hsa-miR-429 MAF	0.0957 / 0.471	5.1e-06 / 0.00151	0.863 / 0.962	0.0299 / 0.249	2.62e-07 / 0.00127	7.61e-09 / 9.7e-06	0.686 / 0.851	1	0.5
hsa-miR-17-5p hsa-miR-20a-5p APBB2	0.871 / 0.968	0.306 / 0.677	0.555 / 0.843	0.171 / 0.529	2.85e-07 / 0.00132	0.217 / 0.531	0.564 / 0.776	1	0.5
hsa-miR-221-3p hsa-miR-222-3p LRFN2	0.903 / 0.977	NA	NA	NA	2.88e-07 / 0.00132	0.0355 / 0.215	0.00245 / 0.0316	1	0.5
hsa-miR-30a-5p hsa-miR-30d-5p GRHL2	0.389 / 0.768	0.0752 / 0.377	0.195 / 0.58	0.984 / 0.995	3.09e-07 / 0.00138	0.206 / 0.518	0.0874 / 0.285	1	0.5
hsa-miR-181c-5p hsa-miR-181d-5p MEX3A	0.104 / 0.486	0.973 / 0.993	0.00874 / 0.146	0.0428 / 0.291	3.31e-07 / 0.0014	0.288 / 0.604	0.245 / 0.507	2	0.5
hsa-miR-106a-5p hsa-miR-17-5p UBE2QL1	0.656 / 0.898	0.616 / 0.867	0.613 / 0.87	0.31 / 0.671	3.35e-07 / 0.0014	0.000303 / 0.0147	0.0872 / 0.285	1	0.5
hsa-miR-301b-3p hsa-miR-93-5p NFIB	NA	NA	0.015 / 0.19	0.129 / 0.472	3.41e-07 / 0.0014	NA	0.462 / 0.704	1	0.5
hsa-miR-200b-3p hsa-miR-429 CDYL2	0.931 / 0.984	0.427 / 0.766	0.0586 / 0.353	0.781 / 0.931	3.43e-07 / 0.0014	0.146 / 0.439	5.59e-09 / 2.62e-06	2	0.5
hsa-miR-181a-5p hsa-miR-181c-5p EPC2	0.259 / 0.673	0.835 / 0.952	0.0308 / 0.264	0.478 / 0.787	3.65e-07 / 0.00142	0.126 / 0.408	0.00323 / 0.0377	1	0.5
hsa-let-7a-5p hsa-let-7i-5p ITGB8	0.503 / 0.831	0.846 / 0.956	0.462 / 0.794	0.631 / 0.868	3.77e-07 / 0.00142	0.00943 / 0.106	0.0232 / 0.13	1	0.5
hsa-miR-141-3p hsa-miR-200a-3p MTF2	0.32 / 0.722	0.0818 / 0.391	0.111 / 0.463	0.0053 / 0.109	3.9e-07 / 0.00142	0.241 / 0.557	0.326 / 0.59	1	0.5
hsa-miR-181b-5p hsa-miR-181c-5p PBX1	0.0137 / 0.212	0.502 / 0.809	0.145 / 0.516	0.63 / 0.868	4e-07 / 0.00142	0.0645 / 0.292	0.0223 / 0.126	1	0.5
hsa-miR-200b-3p hsa-miR-429 DNMT3B	0.0523 / 0.374	0.784 / 0.934	0.0794 / 0.403	0.833 / 0.95	4.03e-07 / 0.00142	5.72e-06 / 0.00116	0.759 / 0.891	1	0.5
hsa-miR-181b-5p hsa-miR-181c-5p POLA1	0.217 / 0.634	0.87 / 0.963	0.0154 / 0.192	0.251 / 0.618	4.03e-07 / 0.00142	0.354 / 0.662	0.0626 / 0.235	1	0.5
hsa-miR-200b-3p hsa-miR-429 JAZF1	0.00236 / 0.0846	0.425 / 0.764	0.367 / 0.734	0.0734 / 0.37	4.07e-07 / 0.00142	3.21e-16 / 5.18e-12	0.0586 / 0.226	1	0.5
hsa-miR-20a-5p hsa-miR-454-3p SLC24A2	0.49 / 0.825	NA	NA	NA	4.31e-07 / 0.00144	NA	NA	1	0.333333333333333
hsa-miR-106b-5p hsa-miR-93-5p DLGAP2	0.0886 / 0.457	6.88e-06 / 0.0018	NA	0.574 / 0.841	4.42e-07 / 0.00144	0.108 / 0.379	0.764 / 0.894	2	0.5
hsa-miR-200b-3p hsa-miR-429 SDK2	0.0465 / 0.356	0.653 / 0.884	0.743 / 0.921	0.155 / 0.509	4.47e-07 / 0.00144	0.743 / 0.901	3.51e-07 / 6.43e-05	1	0.5
hsa-miR-106b-5p hsa-miR-20a-5p FAT3	0.297 / 0.704	0.518 / 0.818	0.236 / 0.623	0.00806 / 0.133	4.48e-07 / 0.00144	0.235 / 0.551	0.703 / 0.861	1	0.5
hsa-miR-30a-5p hsa-miR-30d-5p DLL4	0.519 / 0.839	0.00251 / 0.0671	0.335 / 0.71	0.0481 / 0.307	4.82e-07 / 0.00152	0.966 / 0.989	0.474 / 0.713	1	0.5
hsa-miR-26a-5p hsa-miR-30b-5p DLG5	0.486 / 0.823	0.102 / 0.43	0.794 / 0.94	0.304 / 0.665	4.89e-07 / 0.00152	0.0451 / 0.243	0.321 / 0.585	1	0.333333333333333
hsa-miR-132-3p hsa-miR-212-3p AFF2	0.888 / 0.972	0.671 / 0.891	0.803 / 0.942	0.795 / 0.936	5.15e-07 / 0.00154	0.07 / 0.304	0.0573 / 0.223	1	0.5
hsa-miR-15b-5p hsa-miR-195-5p FAT4	0.302 / 0.708	0.118 / 0.459	0.00135 / 0.0546	0.0738 / 0.371	5.21e-07 / 0.00154	0.981 / 0.994	0.0472 / 0.199	1	0.5
hsa-miR-30c-5p hsa-miR-30d-5p HSPA4L	0.816 / 0.952	0.000154 / 0.0127	0.0249 / 0.239	0.653 / 0.878	5.28e-07 / 0.00154	0.673 / 0.868	0.1 / 0.308	1	0.5
hsa-miR-30a-5p hsa-miR-30d-5p COL13A1	0.808 / 0.95	0.0845 / 0.396	0.639 / 0.881	0.024 / 0.224	5.29e-07 / 0.00154	0.000579 / 0.0215	0.206 / 0.461	1	0.5
hsa-miR-200b-3p hsa-miR-429 ZCCHC24	0.000597 / 0.0369	0.474 / 0.793	0.00146 / 0.057	0.00353 / 0.0884	5.37e-07 / 0.00154	2.84e-15 / 2.4e-11	0.0265 / 0.141	1	0.5
hsa-miR-200c-3p hsa-miR-429 MTF2	0.986 / 0.996	0.397 / 0.746	0.0156 / 0.193	0.00547 / 0.11	5.63e-07 / 0.00157	0.177 / 0.482	0.7 / 0.859	2	0.5
hsa-miR-29a-3p hsa-miR-29b-3p TMTC3	0.841 / 0.959	0.649 / 0.882	0.922 / 0.979	0.688 / 0.893	5.65e-07 / 0.00157	0.584 / 0.82	0.0299 / 0.152	1	0.5
hsa-miR-106b-5p hsa-miR-17-5p APBB2	0.221 / 0.638	0.281 / 0.655	0.96 / 0.99	0.00466 / 0.102	5.84e-07 / 0.0016	0.54 / 0.794	0.613 / 0.808	1	0.5
hsa-miR-30a-5p hsa-miR-30b-5p GRK5	0.873 / 0.968	0.0611 / 0.343	0.714 / 0.911	3.53e-05 / 0.00768	6.25e-07 / 0.00169	0.303 / 0.618	0.459 / 0.702	1	0.5
hsa-miR-106a-5p hsa-miR-17-5p BNC2	0.237 / 0.653	0.779 / 0.932	0.00267 / 0.0793	0.476 / 0.786	6.35e-07 / 0.00169	0.00183 / 0.0423	0.296 / 0.561	3	0.5
hsa-miR-30a-5p hsa-miR-30d-5p BNC1	0.425 / 0.79	0.274 / 0.648	0.984 / 0.996	0.043 / 0.292	6.58e-07 / 0.00172	0.333 / 0.644	1.15e-05 / 0.000821	1	0.5
hsa-miR-200b-3p hsa-miR-429 BICC1	0.98 / 0.995	0.00605 / 0.11	0.987 / 0.997	0.349 / 0.702	6.75e-07 / 0.00172	0.713 / 0.886	0.0259 / 0.139	1	0.5
hsa-miR-26a-5p hsa-miR-30c-5p DLG5	0.75 / 0.932	0.507 / 0.812	0.917 / 0.978	0.459 / 0.776	6.8e-07 / 0.00172	0.53 / 0.787	0.655 / 0.833	1	0.333333333333333
hsa-miR-30a-5p hsa-miR-30d-5p GRK5	0.462 / 0.81	0.00551 / 0.105	0.685 / 0.9	1.71e-05 / 0.00511	6.88e-07 / 0.00172	0.00416 / 0.0671	0.433 / 0.682	1	0.5
hsa-miR-106b-5p hsa-miR-20a-5p VASH2	0.23 / 0.647	0.125 / 0.469	0.873 / 0.965	0.702 / 0.9	7.01e-07 / 0.00172	0.169 / 0.472	0.229 / 0.488	1	0.5
hsa-miR-106b-5p hsa-miR-17-5p UBE2QL1	0.937 / 0.986	0.367 / 0.724	0.392 / 0.751	0.0131 / 0.169	7.05e-07 / 0.00172	0.00593 / 0.0817	0.0528 / 0.213	1	0.5
hsa-let-7a-5p hsa-let-7f-5p ITGB8	0.614 / 0.882	0.514 / 0.816	0.589 / 0.859	0.407 / 0.743	7.2e-07 / 0.00174	0.854 / 0.948	0.12 / 0.342	1	0.5
hsa-miR-30a-5p hsa-miR-30b-5p DLL4	0.746 / 0.931	0.0574 / 0.333	0.706 / 0.908	0.0286 / 0.244	7.54e-07 / 0.0018	0.303 / 0.618	0.84 / 0.931	1	0.5
hsa-let-7e-5p hsa-let-7g-5p GABBR2	0.0101 / 0.184	0.625 / 0.871	0.593 / 0.861	0.0129 / 0.167	8.02e-07 / 0.00188	0.769 / 0.912	0.877 / 0.948	1	0.5
hsa-let-7d-5p hsa-let-7i-5p FRMD4B	0.652 / 0.897	0.0198 / 0.201	0.298 / 0.68	0.208 / 0.573	8.09e-07 / 0.00188	0.996 / 0.999	0.00349 / 0.0397	1	0.5
hsa-miR-106b-5p hsa-miR-301b-3p ZFPM2	NA	NA	0.576 / 0.854	0.768 / 0.926	8.46e-07 / 0.00191	NA	0.00535 / 0.0522	1	0.333333333333333
hsa-miR-30a-5p hsa-miR-30d-5p GNAI2	0.874 / 0.968	0.558 / 0.839	0.32 / 0.698	0.261 / 0.626	8.64e-07 / 0.00191	0.173 / 0.476	0.189 / 0.441	2	0.5
hsa-miR-30a-5p hsa-miR-30b-5p DLG5	0.228 / 0.645	0.0842 / 0.396	0.0288 / 0.256	0.194 / 0.557	8.68e-07 / 0.00191	0.211 / 0.523	0.0798 / 0.271	2	0.5
hsa-miR-18a-5p hsa-miR-18b-5p KIT	NA	NA	0.102 / 0.448	0.545 / 0.825	8.86e-07 / 0.00191	0.0949 / 0.355	NA	1	0.5
hsa-miR-106b-5p hsa-miR-17-5p VASH2	0.392 / 0.77	0.00903 / 0.136	0.816 / 0.947	0.823 / 0.946	8.87e-07 / 0.00191	0.302 / 0.617	0.024 / 0.133	1	0.5
hsa-let-7f-5p hsa-let-7g-5p ITGB8	0.852 / 0.963	0.0171 / 0.187	0.0489 / 0.325	0.445 / 0.767	8.93e-07 / 0.00191	0.542 / 0.795	0.566 / 0.778	1	0.5
hsa-miR-369-3p hsa-miR-655-3p EPB41	0.888 / 0.972	NA	0.775 / 0.933	0.00346 / 0.0874	8.97e-07 / 0.00191	0.229 / 0.544	0.867 / 0.943	1	0.5
hsa-miR-200b-3p hsa-miR-429 CDC42EP3	0.0447 / 0.351	0.155 / 0.513	0.344 / 0.717	0.000575 / 0.0349	1e-06 / 0.00211	4.4e-13 / 2.11e-09	0.0399 / 0.18	1	0.5
hsa-miR-30b-5p hsa-miR-30d-5p HSPA4L	0.972 / 0.993	0.392 / 0.742	0.558 / 0.844	0.485 / 0.792	1.02e-06 / 0.00211	0.0513 / 0.26	0.194 / 0.447	1	0.5
hsa-let-7a-5p hsa-miR-98-5p ITGB8	0.548 / 0.853	0.673 / 0.892	0.804 / 0.943	0.267 / 0.633	1.04e-06 / 0.00211	0.428 / 0.719	0.00664 / 0.0599	1	0.5
hsa-let-7a-5p hsa-let-7g-5p ARL4D	0.0545 / 0.38	0.0638 / 0.35	0.669 / 0.894	0.77 / 0.926	1.05e-06 / 0.00211	0.994 / 0.998	0.59 / 0.793	1	0.5
hsa-miR-369-3p hsa-miR-655-3p USP30	0.815 / 0.952	NA	0.0908 / 0.427	0.00812 / 0.134	1.06e-06 / 0.00211	0.585 / 0.82	0.955 / 0.982	1	0.5
hsa-miR-106a-5p hsa-miR-20a-5p BNC2	0.271 / 0.683	0.0184 / 0.194	0.0297 / 0.259	0.235 / 0.601	1.06e-06 / 0.00211	8.19e-05 / 0.00654	0.305 / 0.57	3	0.5
hsa-miR-200b-3p hsa-miR-429 ZMYM4	0.155 / 0.564	0.723 / 0.912	0.979 / 0.995	0.0187 / 0.199	1.14e-06 / 0.00223	0.607 / 0.832	0.845 / 0.933	1	0.5
hsa-miR-100-5p hsa-miR-99a-5p FGFR3	0.0805 / 0.441	0.0175 / 0.19	2.52e-05 / 0.00497	0.0125 / 0.164	1.14e-06 / 0.00223	0.198 / 0.508	0.263 / 0.526	1	0.5
hsa-miR-106b-5p hsa-miR-17-5p FAT3	0.834 / 0.957	0.769 / 0.929	0.219 / 0.607	0.0181 / 0.196	1.15e-06 / 0.00223	0.514 / 0.778	0.613 / 0.808	1	0.5
hsa-miR-205-5p hsa-miR-27a-3p ZEB2	0.0184 / 0.241	0.0491 / 0.31	NA	0.942 / 0.984	1.21e-06 / 0.00231	0.0419 / 0.234	0.588 / 0.792	1	0.333333333333333
hsa-miR-301b-3p hsa-miR-93-5p HBP1	NA	NA	0.192 / 0.577	0.516 / 0.809	1.34e-06 / 0.00254	NA	0.412 / 0.665	1	0.333333333333333
hsa-let-7g-5p hsa-let-7i-5p RBM38	0.592 / 0.872	0.476 / 0.795	0.679 / 0.898	0.707 / 0.902	1.42e-06 / 0.00262	0.000131 / 0.00882	0.00107 / 0.0184	1	0.5
hsa-miR-30b-5p hsa-miR-30d-5p TIMP3	0.548 / 0.853	0.01 / 0.143	0.237 / 0.624	0.243 / 0.61	1.43e-06 / 0.00262	0.337 / 0.648	0.813 / 0.917	1	0.5
hsa-miR-106b-5p hsa-miR-17-5p NFIB	0.919 / 0.981	0.0191 / 0.197	0.000128 / 0.0141	0.57 / 0.839	1.45e-06 / 0.00262	0.293 / 0.609	0.545 / 0.764	1	0.5
hsa-miR-1-3p hsa-miR-206 TPM3	NA	NA	NA	NA	NA	1.06e-38 / 1.87e-33	NA	1	0.5
hsa-miR-1-3p hsa-miR-206 ANKRD23	NA	NA	NA	NA	NA	1.7e-25 / 1.5e-20	NA	1	0.5
hsa-miR-200b-3p hsa-miR-429 CHRDL1	0.000134 / 0.0144	0.181 / 0.548	0.887 / 0.969	0.33 / 0.688	0.926 / 0.982	6.97e-20 / 4.12e-15	1.56e-07 / 3.51e-05	1	0.5
hsa-miR-200b-3p hsa-miR-429 MYLK	0.00953 / 0.18	4.03e-07 / 0.000256	0.419 / 0.768	5.19e-06 / 0.00247	0.0166 / 0.24	1.34e-19 / 5.92e-15	0.000193 / 0.00585	2	0.5
hsa-miR-200b-3p hsa-miR-429 PPP1R12B	0.501 / 0.831	0.0126 / 0.162	0.45 / 0.787	0.000165 / 0.0178	0.738 / 0.927	5.41e-19 / 1.92e-14	0.000449 / 0.0103	1	0.5
hsa-miR-200b-3p hsa-miR-429 FAT3	0.445 / 0.801	0.336 / 0.701	0.00583 / 0.12	0.0584 / 0.334	0.73 / 0.924	4.27e-18 / 1.26e-13	0.0432 / 0.189	2	0.5
hsa-miR-200b-3p hsa-miR-429 SLC16A2	0.00254 / 0.0879	0.0223 / 0.212	0.000561 / 0.0338	0.000706 / 0.0391	0.794 / 0.944	9.86e-18 / 2.5e-13	0.00986 / 0.0766	1	0.5
hsa-miR-200b-3p hsa-miR-429 DNAJB5	0.612 / 0.881	0.0876 / 0.403	0.554 / 0.842	0.628 / 0.867	0.0874 / 0.457	1.49e-16 / 3.16e-12	0.00141 / 0.0221	1	0.5
hsa-miR-200b-3p hsa-miR-429 FERMT2	0.000199 / 0.0185	0.36 / 0.719	0.903 / 0.973	0.481 / 0.79	0.527 / 0.844	1.6e-16 / 3.16e-12	0.371 / 0.631	1	0.5
hsa-miR-200b-3p hsa-miR-429 CELF2	0.00473 / 0.124	0.104 / 0.434	0.181 / 0.565	0.00397 / 0.094	0.000637 / 0.0596	2.7e-16 / 4.79e-12	7.95e-05 / 0.00319	1	0.5
hsa-miR-200b-3p hsa-miR-429 CFL2	0.00779 / 0.163	0.168 / 0.53	3.2e-06 / 0.00119	0.349 / 0.703	0.476 / 0.82	4.56e-16 / 6.23e-12	0.0629 / 0.235	3	0.5
hsa-miR-200b-3p hsa-miR-429 HLF	0.235 / 0.652	7.15e-06 / 0.00185	0.0257 / 0.242	1.87e-05 / 0.00532	0.627 / 0.887	4.57e-16 / 6.23e-12	0.789 / 0.906	1	0.5
hsa-miR-200b-3p hsa-miR-429 ANO5	0.978 / 0.995	0.202 / 0.573	0.0868 / 0.419	0.424 / 0.754	0.0791 / 0.44	6.86e-16 / 8.69e-12	8.2e-06 / 0.000644	1	0.5
hsa-miR-200b-3p hsa-miR-429 SCHIP1	0.907 / 0.978	0.647 / 0.881	0.288 / 0.672	0.331 / 0.688	0.786 / 0.942	9.98e-16 / 1.11e-11	0.0132 / 0.0917	1	0.5
hsa-miR-200b-3p hsa-miR-429 CACHD1	0.12 / 0.514	1.01e-05 / 0.00237	0.153 / 0.528	0.459 / 0.776	0.3 / 0.708	1e-15 / 1.11e-11	0.121 / 0.343	1	0.5
hsa-miR-200b-3p hsa-miR-429 GJC1	0.0396 / 0.334	0.00111 / 0.0421	0.396 / 0.753	0.847 / 0.954	0.368 / 0.757	1.23e-15 / 1.28e-11	0.662 / 0.838	2	0.5
hsa-miR-200b-3p hsa-miR-429 FRMD6	0.493 / 0.826	0.362 / 0.72	0.00237 / 0.0745	0.844 / 0.953	0.0629 / 0.403	1.43e-15 / 1.41e-11	0.237 / 0.498	2	0.5
hsa-miR-200b-3p hsa-miR-429 KANK2	0.0108 / 0.19	0.0012 / 0.0441	0.00723 / 0.133	0.114 / 0.447	0.153 / 0.56	1.51e-15 / 1.41e-11	0.139 / 0.371	1	0.5
hsa-miR-200b-3p hsa-miR-429 FOXF1	0.683 / 0.908	2.53e-06 / 0.000932	0.984 / 0.996	0.000316 / 0.0252	0.000202 / 0.0344	2.38e-15 / 2.11e-11	0.00515 / 0.051	1	0.5
hsa-miR-200b-3p hsa-miR-429 PLCL1	0.75 / 0.932	0.000587 / 0.029	0.511 / 0.821	0.0249 / 0.228	0.492 / 0.827	3.21e-15 / 2.59e-11	0.000465 / 0.0106	1	0.5
hsa-miR-200b-3p hsa-miR-429 NEGR1	0.00098 / 0.0503	0.00278 / 0.071	0.982 / 0.996	0.782 / 0.931	0.000533 / 0.0551	3.5e-15 / 2.7e-11	0.891 / 0.955	2	0.5
hsa-miR-200b-3p hsa-miR-429 ASXL3	0.152 / 0.559	0.00268 / 0.0698	0.94 / 0.984	0.462 / 0.778	0.0845 / 0.452	1.22e-14 / 9.03e-11	0.118 / 0.339	1	0.5
hsa-miR-200b-3p hsa-miR-429 HS3ST3A1	0.879 / 0.97	0.0192 / 0.198	0.111 / 0.463	0.746 / 0.917	0.00384 / 0.13	1.56e-14 / 1.08e-10	6.82e-07 / 0.000105	1	0.5
hsa-miR-200b-3p hsa-miR-429 BNC2	0.0149 / 0.219	0.744 / 0.921	0.282 / 0.667	0.472 / 0.784	4.32e-05 / 0.0154	1.59e-14 / 1.08e-10	0.463 / 0.705	3	0.5
hsa-miR-200b-3p hsa-miR-429 EFNA5	0.221 / 0.638	0.0016 / 0.0522	0.25 / 0.637	0.926 / 0.979	0.00101 / 0.0723	3.52e-14 / 2.31e-10	7.55e-06 / 0.000609	1	0.5
hsa-miR-200b-3p hsa-miR-429 CORO1C	0.0418 / 0.341	0.334 / 0.699	0.212 / 0.599	0.39 / 0.731	0.000949 / 0.0703	5.72e-14 / 3.57e-10	0.00875 / 0.0711	1	0.5
hsa-miR-200b-3p hsa-miR-429 SYDE1	0.0926 / 0.465	0.0836 / 0.395	0.853 / 0.959	0.125 / 0.465	2.49e-05 / 0.0121	5.84e-14 / 3.57e-10	0.00253 / 0.0321	1	0.5
hsa-miR-200b-3p hsa-miR-429 DIXDC1	0.0317 / 0.304	7.16e-05 / 0.00789	0.308 / 0.689	0.711 / 0.903	0.569 / 0.864	1.06e-13 / 6.26e-10	0.0387 / 0.177	1	0.5
hsa-miR-200b-3p hsa-miR-429 RND3	0.125 / 0.52	0.301 / 0.673	0.742 / 0.921	0.802 / 0.938	0.104 / 0.488	1.11e-13 / 6.37e-10	0.0579 / 0.224	2	0.5
hsa-miR-30b-5p hsa-miR-30d-5p YWHAZ	0.987 / 0.997	0.631 / 0.874	0.926 / 0.98	0.889 / 0.968	0.0503 / 0.37	1.21e-13 / 6.72e-10	0.999 / 1	1	0.5
hsa-miR-200b-3p hsa-miR-429 ZNF516	0.183 / 0.598	0.608 / 0.863	0.988 / 0.997	0.98 / 0.995	0.835 / 0.957	1.89e-13 / 1.01e-09	0.728 / 0.874	1	0.5
hsa-miR-200b-3p hsa-miR-429 ABCC9	0.00143 / 0.0626	0.0113 / 0.152	0.141 / 0.512	0.0565 / 0.33	0.193 / 0.609	2.09e-13 / 1.09e-09	0.0674 / 0.246	1	0.5
hsa-miR-200b-3p hsa-miR-429 ZNF423	0.0223 / 0.262	0.000998 / 0.0397	0.207 / 0.594	0.00159 / 0.0589	0.561 / 0.86	3.48e-13 / 1.77e-09	0.162 / 0.405	1	0.5
hsa-miR-200b-3p hsa-miR-429 MSN	0.0577 / 0.388	0.00334 / 0.0791	0.307 / 0.688	0.0308 / 0.252	4.81e-06 / 0.00522	3.62e-13 / 1.78e-09	0.391 / 0.647	3	0.5
hsa-miR-200b-3p hsa-miR-429 GPM6A	0.0364 / 0.322	5.37e-06 / 0.00156	0.122 / 0.481	0.704 / 0.901	0.876 / 0.969	5.69e-13 / 2.65e-09	0.12 / 0.342	3	0.5
hsa-miR-200b-3p hsa-miR-429 SOX5	0.253 / 0.668	0.00317 / 0.077	5.53e-05 / 0.00841	0.774 / 0.928	0.303 / 0.71	6.72e-13 / 3.06e-09	6.46e-06 / 0.000542	2	0.5
hsa-miR-130b-3p hsa-miR-301a-3p PXMP4	0.21 / 0.628	0.0252 / 0.226	0.695 / 0.904	0.84 / 0.952	0.0012 / 0.0777	9.71e-13 / 4.31e-09	0.407 / 0.661	1	0.5
hsa-miR-200b-3p hsa-miR-429 PTBP1	0.152 / 0.56	0.301 / 0.673	0.287 / 0.671	0.128 / 0.469	0.185 / 0.6	1.32e-12 / 5.7e-09	0.00173 / 0.0252	1	0.5
hsa-miR-200b-3p hsa-miR-429 TIMP2	0.0112 / 0.193	0.45 / 0.779	0.0914 / 0.428	0.0608 / 0.34	0.00468 / 0.142	1.51e-12 / 6.37e-09	0.0439 / 0.191	2	0.5
hsa-miR-200b-3p hsa-miR-429 CLIC4	0.0162 / 0.228	0.00491 / 0.0983	0.558 / 0.844	0.397 / 0.736	0.371 / 0.758	1.79e-12 / 7.35e-09	2.56e-07 / 5.03e-05	1	0.5
hsa-miR-145-5p hsa-miR-199b-5p RLIM	0.000588 / 0.0365	0.0145 / 0.172	0.138 / 0.506	0.00542 / 0.11	0.216 / 0.633	1.82e-12 / 7.35e-09	0.92 / 0.967	1	0.333333333333333
hsa-miR-200b-3p hsa-miR-429 ANO6	0.00326 / 0.101	1.41e-05 / 0.00294	0.96 / 0.99	0.65 / 0.877	0.00418 / 0.135	1.89e-12 / 7.41e-09	0.17 / 0.416	1	0.5
hsa-miR-200b-3p hsa-miR-429 ZEB1	0.000426 / 0.0296	0.00904 / 0.136	0.0372 / 0.288	0.516 / 0.809	4.17e-05 / 0.0152	1.94e-12 / 7.41e-09	0.000193 / 0.00585	5	0.5
hsa-miR-181c-5p hsa-miR-30e-5p LPP	0.531 / 0.845	0.0491 / 0.31	0.681 / 0.898	0.0262 / 0.234	0.544 / 0.852	1.96e-12 / 7.41e-09	0.169 / 0.415	1	0.333333333333333
hsa-miR-200b-3p hsa-miR-429 PRRG4	0.644 / 0.893	0.000829 / 0.0355	0.649 / 0.885	0.0197 / 0.204	0.0468 / 0.36	2.52e-12 / 9.3e-09	0.262 / 0.525	1	0.5
hsa-miR-15a-5p hsa-miR-15b-5p CDCA4	0.547 / 0.852	0.355 / 0.715	0.671 / 0.894	0.272 / 0.638	0.442 / 0.802	3.46e-12 / 1.25e-08	0.908 / 0.962	1	0.5
hsa-let-7g-5p hsa-miR-98-5p FBXO32	0.00988 / 0.182	0.839 / 0.953	0.00102 / 0.0468	0.0729 / 0.369	0.634 / 0.89	4.49e-12 / 1.59e-08	1.18e-06 / 0.000158	1	0.5
hsa-miR-200b-3p hsa-miR-429 FREM2	0.112 / 0.499	1.9e-08 / 2.91e-05	0.416 / 0.767	0.208 / 0.573	0.822 / 0.953	5.72e-12 / 1.99e-08	0.764 / 0.894	1	0.5
hsa-miR-200b-3p hsa-miR-429 TCF4	0.00354 / 0.106	0.000343 / 0.0211	0.485 / 0.806	0.00547 / 0.11	0.000147 / 0.0301	6.85e-12 / 2.33e-08	0.00505 / 0.0504	2	0.5
hsa-miR-200b-3p hsa-miR-429 KCNJ15	0.526 / 0.843	3.02e-05 / 0.00468	0.0331 / 0.273	0.548 / 0.827	1.86e-05 / 0.0105	9.03e-12 / 2.97e-08	0.96 / 0.984	1	0.5
hsa-miR-200b-3p hsa-miR-429 NCAM1	0.295 / 0.703	0.797 / 0.939	0.0936 / 0.433	0.799 / 0.937	0.0767 / 0.435	1.28e-11 / 4.14e-08	6.93e-08 / 1.94e-05	1	0.5
hsa-miR-200b-3p hsa-miR-429 TRHDE	0.00403 / 0.114	0.352 / 0.713	0.766 / 0.93	0.032 / 0.256	0.402 / 0.779	1.34e-11 / 4.24e-08	0.693 / 0.855	1	0.5
hsa-miR-221-3p hsa-miR-222-3p ESR1	0.227 / 0.644	0.271 / 0.646	0.774 / 0.933	0.00448 / 0.1	0.894 / 0.974	1.41e-11 / 4.39e-08	0.0832 / 0.277	1	0.5
hsa-miR-200b-3p hsa-miR-429 SLC14A1	0.422 / 0.788	0.0675 / 0.359	0.398 / 0.755	0.515 / 0.809	0.409 / 0.782	2.2e-11 / 6.72e-08	0.297 / 0.562	1	0.5
hsa-miR-200b-3p hsa-miR-429 SEC23A	0.000607 / 0.0372	0.247 / 0.622	0.00405 / 0.0985	0.931 / 0.98	0.95 / 0.988	3.38e-11 / 1.02e-07	0.00224 / 0.0298	1	0.5
hsa-miR-200b-3p hsa-miR-429 ARHGAP20	0.0632 / 0.402	0.0294 / 0.243	0.625 / 0.875	0.00111 / 0.0493	0.235 / 0.652	3.6e-11 / 1.06e-07	1.36e-06 / 0.000176	1	0.5
hsa-miR-200b-3p hsa-miR-429 NRG1	0.863 / 0.965	7.81e-06 / 0.00195	0.969 / 0.992	0.352 / 0.705	0.269 / 0.682	4.91e-11 / 1.42e-07	0.00831 / 0.0689	2	0.5
hsa-miR-200b-3p hsa-miR-429 IER5	0.716 / 0.92	0.297 / 0.669	0.0945 / 0.435	0.0378 / 0.276	0.0219 / 0.267	4.97e-11 / 1.42e-07	0.876 / 0.948	1	0.5
hsa-let-7d-5p hsa-miR-98-5p FBXO32	0.013 / 0.206	0.144 / 0.498	7.49e-06 / 0.00215	0.805 / 0.94	0.0926 / 0.467	5.79e-11 / 1.63e-07	0.00229 / 0.0302	1	0.5
hsa-miR-200b-3p hsa-miR-429 NCS1	0.568 / 0.862	0.00465 / 0.0954	0.365 / 0.732	0.364 / 0.713	0.0554 / 0.385	6.79e-11 / 1.88e-07	0.0292 / 0.15	1	0.5
hsa-miR-200b-3p hsa-miR-429 CRTAP	0.00288 / 0.0943	0.12 / 0.462	0.856 / 0.96	0.427 / 0.756	0.000338 / 0.0437	7.26e-11 / 1.98e-07	0.0177 / 0.11	1	0.5
hsa-miR-221-3p hsa-miR-222-3p SLITRK5	0.933 / 0.984	0.422 / 0.762	NA	0.926 / 0.979	0.0137 / 0.222	7.5e-11 / 2.02e-07	0.0783 / 0.268	1	0.5
hsa-miR-130a-3p hsa-miR-454-3p RAB34	0.677 / 0.906	0.951 / 0.987	0.497 / 0.813	0.779 / 0.93	0.698 / 0.914	8.15e-11 / 2.16e-07	0.881 / 0.95	1	0.5
hsa-miR-200b-3p hsa-miR-429 SPRED1	0.372 / 0.758	0.181 / 0.547	0.0544 / 0.342	0.682 / 0.891	0.0919 / 0.466	8.28e-11 / 2.16e-07	0.00691 / 0.0613	1	0.5
hsa-miR-200b-3p hsa-miR-429 AMOTL2	0.108 / 0.492	9.69e-05 / 0.0094	0.0574 / 0.35	0.696 / 0.897	0.555 / 0.858	8.55e-11 / 2.2e-07	0.0531 / 0.213	1	0.5
hsa-miR-130a-3p hsa-miR-130b-3p SLC24A3	0.606 / 0.879	0.00912 / 0.136	0.199 / 0.585	0.0951 / 0.415	0.0555 / 0.385	1.27e-10 / 3.21e-07	0.00526 / 0.0516	1	0.5
hsa-miR-200b-3p hsa-miR-429 SNAI2	0.632 / 0.889	0.593 / 0.856	0.54 / 0.835	0.498 / 0.799	0.0194 / 0.256	1.31e-10 / 3.28e-07	0.000914 / 0.0166	1	0.5
hsa-miR-200b-3p hsa-miR-429 LMO4	0.646 / 0.894	0.0264 / 0.231	0.192 / 0.578	0.0151 / 0.18	0.496 / 0.829	1.42e-10 / 3.5e-07	0.000185 / 0.00568	1	0.5
hsa-miR-15b-5p hsa-miR-16-5p CDCA4	0.621 / 0.884	0.0291 / 0.242	0.472 / 0.799	0.975 / 0.993	0.292 / 0.701	1.71e-10 / 4.15e-07	0.519 / 0.746	1	0.5
hsa-miR-200b-3p hsa-miR-429 CHST2	0.256 / 0.67	0.465 / 0.788	0.412 / 0.764	0.792 / 0.935	0.136 / 0.538	1.93e-10 / 4.64e-07	0.00216 / 0.0291	1	0.5
hsa-miR-130a-3p hsa-miR-454-3p SLC24A3	0.309 / 0.714	0.57 / 0.844	0.872 / 0.965	0.476 / 0.786	0.0285 / 0.296	2.03e-10 / 4.8e-07	0.128 / 0.354	1	0.5
hsa-miR-130a-3p hsa-miR-20b-5p FRMD6	0.21 / 0.628	0.693 / 0.901	0.452 / 0.788	0.518 / 0.811	0.935 / 0.985	2.17e-10 / 5.07e-07	0.227 / 0.487	1	0.5
hsa-miR-200b-3p hsa-miR-429 DTNA	0.0573 / 0.387	0.00973 / 0.141	0.291 / 0.675	0.0948 / 0.414	0.484 / 0.823	2.23e-10 / 5.14e-07	0.00139 / 0.0219	1	0.5
hsa-miR-200b-3p hsa-miR-429 PAM	0.0107 / 0.189	0.111 / 0.447	0.6 / 0.865	0.132 / 0.475	0.721 / 0.921	3.06e-10 / 6.87e-07	0.714 / 0.867	1	0.5
hsa-miR-130a-3p hsa-miR-454-3p PRICKLE2	0.478 / 0.818	0.00489 / 0.0982	0.666 / 0.893	0.469 / 0.782	0.442 / 0.802	3.15e-10 / 6.98e-07	0.964 / 0.986	1	0.5
hsa-miR-200b-3p hsa-miR-429 WIPF1	0.0342 / 0.314	0.0144 / 0.172	0.346 / 0.718	0.000519 / 0.0329	0.00183 / 0.0945	4.46e-10 / 9.76e-07	0.000907 / 0.0165	3	0.5
hsa-miR-200b-3p hsa-miR-429 TBX5	0.153 / 0.561	NA	NA	9.5e-05 / 0.0133	0.000737 / 0.0634	4.73e-10 / 1.02e-06	0.404 / 0.658	1	0.5
hsa-let-7e-5p hsa-miR-98-5p RORC	0.0415 / 0.34	0.398 / 0.746	0.966 / 0.991	0.14 / 0.486	0.623 / 0.885	5.69e-10 / 1.22e-06	0.297 / 0.562	1	0.5
hsa-miR-200b-3p hsa-miR-429 SLC35F4	0.497 / 0.829	0.000947 / 0.0385	NA	NA	NA	5.98e-10 / 1.26e-06	0.724 / 0.872	1	0.5
hsa-miR-200b-3p hsa-miR-429 TLN1	0.379 / 0.763	0.0505 / 0.315	0.817 / 0.948	0.336 / 0.693	0.329 / 0.73	6.44e-10 / 1.34e-06	0.0529 / 0.213	2	0.5
hsa-miR-106b-5p hsa-miR-130a-3p FRMD6	0.42 / 0.787	0.963 / 0.99	0.00379 / 0.0955	0.0271 / 0.237	0.712 / 0.919	6.58e-10 / 1.36e-06	0.0966 / 0.302	1	0.5
hsa-miR-374a-5p hsa-miR-374b-5p TMSB10	0.783 / 0.942	0.585 / 0.852	0.175 / 0.558	0.919 / 0.977	0.276 / 0.688	7.07e-10 / 1.44e-06	0.795 / 0.909	1	0.5
hsa-miR-1-3p hsa-miR-542-3p SPRED1	0.194 / 0.61	0.0112 / 0.152	0.277 / 0.662	0.534 / 0.82	0.519 / 0.841	7.44e-10 / 1.5e-06	0.493 / 0.727	1	0.5
hsa-miR-200b-3p hsa-miR-429 GLI3	0.78 / 0.941	0.755 / 0.925	0.26 / 0.647	0.209 / 0.574	0.358 / 0.75	8.05e-10 / 1.6e-06	0.0227 / 0.128	1	0.5
hsa-miR-106b-5p hsa-miR-17-5p GMPR	0.141 / 0.545	0.0112 / 0.152	0.526 / 0.828	0.618 / 0.862	0.334 / 0.733	8.91e-10 / 1.76e-06	0.936 / 0.974	1	0.5
hsa-miR-200b-3p hsa-miR-429 DACT1	0.0368 / 0.324	0.295 / 0.668	0.544 / 0.838	0.00898 / 0.14	0.0151 / 0.231	9.15e-10 / 1.78e-06	0.00232 / 0.0305	1	0.5
hsa-miR-200b-3p hsa-miR-429 MCC	0.341 / 0.738	0.0731 / 0.372	0.274 / 0.659	0.516 / 0.809	0.000176 / 0.0326	9.42e-10 / 1.81e-06	0.000163 / 0.00519	1	0.5
hsa-miR-200b-3p hsa-miR-429 FEZ2	0.00058 / 0.0363	0.627 / 0.872	0.0624 / 0.362	0.418 / 0.75	0.848 / 0.961	1.08e-09 / 2.05e-06	0.000528 / 0.0115	2	0.5
hsa-miR-106a-5p hsa-miR-130a-3p SMOC1	0.828 / 0.955	0.182 / 0.549	0.867 / 0.963	0.329 / 0.687	0.628 / 0.887	1.23e-09 / 2.32e-06	0.65 / 0.83	1	0.5
hsa-miR-200b-3p hsa-miR-429 KSR1	0.938 / 0.986	2.18e-07 / 0.000166	0.921 / 0.979	0.0731 / 0.369	0.414 / 0.785	1.24e-09 / 2.32e-06	0.000462 / 0.0106	1	0.5
hsa-let-7d-5p hsa-miR-98-5p RORC	0.0533 / 0.376	0.688 / 0.899	0.386 / 0.747	1.18e-05 / 0.00402	0.73 / 0.924	1.53e-09 / 2.79e-06	0.866 / 0.943	1	0.5
hsa-miR-200b-3p hsa-miR-429 CACNA1C	0.252 / 0.667	8.78e-05 / 0.0089	0.697 / 0.905	0.00281 / 0.0786	0.000886 / 0.068	1.65e-09 / 2.99e-06	0.0805 / 0.272	1	0.5
hsa-miR-130b-3p hsa-miR-454-3p SHC3	0.393 / 0.771	0.0637 / 0.35	0.475 / 0.801	0.165 / 0.522	0.217 / 0.634	1.75e-09 / 3.13e-06	0.614 / 0.809	1	0.5
hsa-miR-200b-3p hsa-miR-429 NTF3	0.0187 / 0.242	0.174 / 0.539	0.478 / 0.802	0.963 / 0.99	0.792 / 0.944	1.89e-09 / 3.34e-06	0.161 / 0.404	2	0.5
hsa-miR-181c-5p hsa-miR-181d-5p IGF2BP2	0.571 / 0.863	0.112 / 0.447	0.641 / 0.882	0.436 / 0.762	0.0349 / 0.321	0.982 / 0.994	4.09e-21 / 7.31e-16	1	0.5
hsa-miR-181c-5p hsa-miR-181d-5p MEGF9	0.00118 / 0.056	0.686 / 0.898	0.00613 / 0.123	0.802 / 0.938	0.668 / 0.903	0.179 / 0.484	5.99e-20 / 5.35e-15	1	0.5
hsa-miR-181c-5p hsa-miR-181d-5p PSD3	0.00704 / 0.154	0.0183 / 0.194	0.807 / 0.944	0.54 / 0.823	0.892 / 0.973	0.367 / 0.673	9.81e-20 / 5.84e-15	1	0.5
hsa-miR-181c-5p hsa-miR-181d-5p DUSP5	0.0127 / 0.204	0.493 / 0.804	0.174 / 0.556	0.436 / 0.762	0.834 / 0.957	0.0134 / 0.128	2.53e-19 / 9.97e-15	1	0.5
hsa-miR-181c-5p hsa-miR-181d-5p RAD23B	0.251 / 0.666	0.163 / 0.524	0.664 / 0.892	1.37e-05 / 0.00449	0.33 / 0.731	0.962 / 0.987	2.79e-19 / 9.97e-15	1	0.5
hsa-miR-181c-5p hsa-miR-181d-5p PLAU	0.21 / 0.627	0.453 / 0.781	0.00163 / 0.0603	0.0703 / 0.363	0.0455 / 0.356	0.146 / 0.439	3.44e-19 / 1.02e-14	1	0.5
hsa-miR-181c-5p hsa-miR-181d-5p PLXNC1	0.00508 / 0.129	0.0342 / 0.262	0.167 / 0.548	0.0078 / 0.132	0.322 / 0.725	0.426 / 0.717	4.42e-19 / 1.13e-14	1	0.5
hsa-miR-181c-5p hsa-miR-181d-5p DUSP6	0.000525 / 0.034	0.174 / 0.539	0.727 / 0.916	0.638 / 0.872	0.98 / 0.995	0.275 / 0.593	7.91e-19 / 1.77e-14	1	0.5
hsa-miR-181b-5p hsa-miR-181d-5p IGF2BP2	0.878 / 0.969	0.845 / 0.955	0.237 / 0.624	0.25 / 0.617	0.375 / 0.761	0.549 / 0.799	1.07e-18 / 2.13e-14	1	0.5
hsa-miR-181a-5p hsa-miR-181b-5p IGF2BP2	0.757 / 0.934	0.125 / 0.469	0.224 / 0.612	0.166 / 0.523	0.785 / 0.942	0.274 / 0.592	1.31e-18 / 2.33e-14	1	0.5
hsa-miR-181c-5p hsa-miR-181d-5p ARF6	0.000196 / 0.0183	0.569 / 0.844	0.198 / 0.584	0.757 / 0.921	0.522 / 0.842	0.0705 / 0.306	1.63e-18 / 2.64e-14	1	0.5
hsa-miR-181c-5p hsa-miR-181d-5p PDE5A	0.00851 / 0.17	0.182 / 0.549	0.169 / 0.55	0.00141 / 0.0557	0.997 / 0.999	0.00342 / 0.06	3.2e-18 / 4.77e-14	2	0.5
hsa-let-7b-5p hsa-let-7i-5p AIFM1	0.98 / 0.995	0.907 / 0.975	0.00192 / 0.0659	0.731 / 0.912	0.856 / 0.964	0.757 / 0.907	5.66e-18 / 7.77e-14	2	0.5
hsa-miR-181c-5p hsa-miR-181d-5p ITGA3	0.000798 / 0.0439	0.939 / 0.984	0.0284 / 0.254	0.713 / 0.904	0.398 / 0.776	0.00176 / 0.0413	7.28e-18 / 9.29e-14	1	0.5
hsa-miR-181c-5p hsa-miR-181d-5p TGFBR1	3.33e-05 / 0.00574	0.0633 / 0.349	0.484 / 0.805	0.0735 / 0.371	0.166 / 0.578	0.419 / 0.713	6.13e-17 / 7.3e-13	1	0.5
hsa-miR-181a-5p hsa-miR-181d-5p IGF2BP2	0.974 / 0.994	0.484 / 0.799	0.425 / 0.772	0.318 / 0.678	0.723 / 0.922	0.631 / 0.845	1.19e-16 / 1.33e-12	1	0.5
hsa-miR-181c-5p hsa-miR-181d-5p DERL1	0.559 / 0.858	0.236 / 0.611	0.0825 / 0.41	0.0201 / 0.206	0.97 / 0.993	0.083 / 0.331	2.12e-16 / 2.22e-12	2	0.5
hsa-miR-181c-5p hsa-miR-181d-5p CORO1C	0.559 / 0.858	0.0117 / 0.155	0.305 / 0.686	0.334 / 0.69	0.0262 / 0.286	0.652 / 0.857	3.23e-16 / 3.2e-12	1	0.5
hsa-miR-181b-5p hsa-miR-181d-5p FMNL2	0.183 / 0.598	0.201 / 0.572	0.424 / 0.771	0.632 / 0.869	0.302 / 0.709	0.137 / 0.426	7.77e-16 / 6.96e-12	1	0.5
hsa-miR-181b-5p hsa-miR-181d-5p DUSP6	0.0347 / 0.316	0.477 / 0.795	0.2 / 0.586	0.286 / 0.65	0.276 / 0.688	0.483 / 0.758	8.11e-16 / 6.96e-12	1	0.5
hsa-miR-181a-5p hsa-miR-181b-5p PLAG1	0.123 / 0.518	0.0516 / 0.318	0.491 / 0.81	0.294 / 0.657	0.27 / 0.683	0.221 / 0.535	8.19e-16 / 6.96e-12	2	0.5
hsa-miR-181c-5p hsa-miR-181d-5p PTPRE	2.4e-05 / 0.00457	0.0673 / 0.359	0.0487 / 0.325	0.906 / 0.973	0.0737 / 0.429	0.499 / 0.768	1.45e-15 / 1.18e-11	1	0.5
hsa-miR-181b-5p hsa-miR-181d-5p LMO3	0.771 / 0.938	0.857 / 0.959	NA	0.0137 / 0.172	0.449 / 0.806	0.00029 / 0.0143	1.72e-15 / 1.33e-11	1	0.5
hsa-miR-181a-5p hsa-miR-181b-5p ITGA3	0.0275 / 0.287	0.191 / 0.559	3.2e-05 / 0.00583	0.000332 / 0.0259	0.0935 / 0.469	0.504 / 0.771	2.42e-15 / 1.8e-11	1	0.5
hsa-miR-181c-5p hsa-miR-181d-5p PSAP	0.0726 / 0.425	0.6 / 0.859	0.106 / 0.456	0.795 / 0.936	0.42 / 0.789	0.319 / 0.632	2.53e-15 / 1.81e-11	1	0.5
hsa-miR-181c-5p hsa-miR-181d-5p TANC2	0.0087 / 0.172	0.986 / 0.996	0.111 / 0.463	0.277 / 0.641	0.172 / 0.585	0.822 / 0.935	2.67e-15 / 1.83e-11	1	0.5
hsa-miR-181a-5p hsa-miR-181d-5p DUSP6	0.0359 / 0.321	0.514 / 0.815	0.298 / 0.681	0.133 / 0.477	0.705 / 0.916	0.235 / 0.55	3.33e-15 / 2.2e-11	1	0.5
hsa-let-7b-5p hsa-let-7i-5p ACVR2B	0.874 / 0.968	0.416 / 0.758	0.402 / 0.757	0.627 / 0.867	0.648 / 0.895	0.363 / 0.67	4.44e-15 / 2.83e-11	2	0.5
hsa-miR-181c-5p hsa-miR-181d-5p PCDHAC2	0.000813 / 0.0445	0.33 / 0.696	0.179 / 0.562	0.513 / 0.807	0.132 / 0.532	0.668 / 0.865	7.03e-15 / 4.18e-11	2	0.5
hsa-miR-181a-5p hsa-miR-181b-5p PDE5A	0.202 / 0.619	0.0427 / 0.29	0.112 / 0.466	0.0841 / 0.392	0.168 / 0.58	0.00243 / 0.0497	7.39e-15 / 4.23e-11	2	0.5
hsa-miR-181a-5p hsa-miR-181b-5p RAD23B	0.375 / 0.76	0.304 / 0.675	0.0201 / 0.217	0.44 / 0.765	0.0102 / 0.197	0.503 / 0.77	7.57e-15 / 4.23e-11	1	0.5
hsa-miR-199a-3p hsa-miR-199b-3p FAM180A	0.0104 / 0.186	0.138 / 0.488	9.28e-06 / 0.00249	0.335 / 0.692	0.295 / 0.704	0.0648 / 0.293	1.28e-14 / 6.94e-11	1	0.5
hsa-miR-181a-5p hsa-miR-181d-5p LMO3	0.278 / 0.689	0.34 / 0.704	NA	0.183 / 0.544	0.32 / 0.724	0.00673 / 0.0879	2.53e-14 / 1.33e-10	1	0.5
hsa-miR-181c-5p hsa-miR-181d-5p CAPRIN2	0.000224 / 0.0198	0.0436 / 0.293	0.0952 / 0.436	0.0774 / 0.379	0.82 / 0.953	0.256 / 0.573	2.65e-14 / 1.35e-10	1	0.5
hsa-miR-181b-5p hsa-miR-181d-5p PLAU	0.217 / 0.634	0.893 / 0.971	0.0104 / 0.159	0.369 / 0.716	0.102 / 0.485	0.241 / 0.557	2.87e-14 / 1.43e-10	1	0.5
hsa-miR-181a-5p hsa-miR-181d-5p DERL1	0.21 / 0.628	0.114 / 0.452	0.00188 / 0.0653	0.45 / 0.771	0.545 / 0.853	0.959 / 0.986	3.16e-14 / 1.51e-10	2	0.5
hsa-miR-181c-5p hsa-miR-181d-5p PI4K2A	0.00294 / 0.0953	0.92 / 0.978	0.872 / 0.964	0.713 / 0.904	0.66 / 0.9	0.647 / 0.854	3.21e-14 / 1.51e-10	1	0.5
hsa-miR-181c-5p hsa-miR-181d-5p SNX30	1.53e-08 / 1.92e-05	0.28 / 0.654	0.0833 / 0.412	0.917 / 0.976	0.207 / 0.624	0.083 / 0.331	3.32e-14 / 1.52e-10	1	0.5
hsa-miR-181b-5p hsa-miR-181d-5p NLK	0.127 / 0.525	0.219 / 0.592	0.315 / 0.695	0.0135 / 0.171	0.382 / 0.766	0.0254 / 0.18	5.74e-14 / 2.55e-10	1	0.5
hsa-miR-181b-5p hsa-miR-181d-5p RAD23B	0.495 / 0.828	0.806 / 0.942	0.12 / 0.479	0.00544 / 0.11	0.0364 / 0.327	0.00225 / 0.0476	5.86e-14 / 2.55e-10	1	0.5
hsa-miR-181a-5p hsa-miR-181c-5p DERL1	0.0924 / 0.465	0.0659 / 0.355	0.00117 / 0.0506	0.297 / 0.66	0.942 / 0.986	0.351 / 0.66	7.84e-14 / 3.33e-10	2	0.5
hsa-miR-181c-5p hsa-miR-181d-5p SHE	0.00233 / 0.0839	0.00593 / 0.109	0.00128 / 0.0531	0.321 / 0.681	0.968 / 0.993	0.117 / 0.394	8.87e-14 / 3.69e-10	1	0.5
hsa-miR-181c-5p hsa-miR-181d-5p AGFG1	0.0583 / 0.39	0.17 / 0.534	0.0793 / 0.403	0.449 / 0.77	0.459 / 0.811	0.378 / 0.681	9.55e-14 / 3.88e-10	1	0.5
hsa-miR-181c-5p hsa-miR-181d-5p MBOAT2	0.000428 / 0.0297	0.0642 / 0.351	0.966 / 0.991	0.263 / 0.629	0.557 / 0.858	0.307 / 0.621	1.06e-13 / 4.22e-10	2	0.5
hsa-miR-204-5p hsa-miR-375 MAPRE2	0.622 / 0.884	0.0792 / 0.385	0.0562 / 0.346	0.962 / 0.99	0.163 / 0.574	0.0459 / 0.245	1.09e-13 / 4.24e-10	1	0.25
hsa-miR-181a-5p hsa-miR-181b-5p RAB11A	0.274 / 0.686	0.662 / 0.887	0.817 / 0.948	0.169 / 0.527	0.519 / 0.841	0.261 / 0.578	1.14e-13 / 4.34e-10	1	0.5
hsa-let-7c-5p hsa-let-7i-5p KLHL13	0.789 / 0.944	0.569 / 0.844	0.205 / 0.591	0.815 / 0.943	0.84 / 0.959	0.394 / 0.694	1.17e-13 / 4.36e-10	1	0.5
hsa-miR-181c-5p hsa-miR-181d-5p TMEM71	0.934 / 0.985	0.00497 / 0.099	0.00257 / 0.0778	0.00104 / 0.0476	0.475 / 0.819	0.21 / 0.523	1.19e-13 / 4.36e-10	1	0.5
hsa-miR-181c-5p hsa-miR-181d-5p CD69	0.7 / 0.914	0.0213 / 0.208	9.37e-06 / 0.0025	0.000172 / 0.0181	0.923 / 0.982	0.000331 / 0.0155	1.28e-13 / 4.56e-10	1	0.5
hsa-miR-181c-5p hsa-miR-181d-5p NLK	0.000112 / 0.0128	0.446 / 0.777	0.612 / 0.87	0.000108 / 0.0142	0.973 / 0.994	0.705 / 0.883	1.33e-13 / 4.65e-10	1	0.5
hsa-miR-181a-5p hsa-miR-181d-5p FMNL2	0.118 / 0.51	0.297 / 0.67	0.231 / 0.619	0.395 / 0.735	0.594 / 0.874	0.129 / 0.412	1.36e-13 / 4.68e-10	1	0.5
hsa-miR-181c-5p hsa-miR-181d-5p EPHA4	0.0106 / 0.188	0.14 / 0.491	0.0289 / 0.256	0.731 / 0.911	0.749 / 0.931	0.544 / 0.796	1.97e-13 / 6.64e-10	2	0.5
hsa-miR-181b-5p hsa-miR-181d-5p ITGA3	0.0191 / 0.245	0.0119 / 0.157	0.12 / 0.478	0.0958 / 0.416	0.0535 / 0.379	0.00132 / 0.0348	2.21e-13 / 7.3e-10	1	0.5
hsa-miR-181b-5p hsa-miR-181c-5p DERL1	0.613 / 0.881	0.373 / 0.728	0.00449 / 0.104	0.867 / 0.961	0.892 / 0.973	0.604 / 0.831	2.48e-13 / 8.07e-10	2	0.5
hsa-miR-181b-5p hsa-miR-181c-5p IGF2BP2	0.798 / 0.947	0.531 / 0.825	0.725 / 0.915	0.882 / 0.966	0.154 / 0.563	0.858 / 0.949	2.56e-13 / 8.17e-10	1	0.5
hsa-miR-181b-5p hsa-miR-181c-5p ARF6	0.0243 / 0.272	0.0346 / 0.263	0.676 / 0.896	0.305 / 0.666	0.086 / 0.454	0.573 / 0.813	3.53e-13 / 1.11e-09	1	0.5
hsa-miR-181c-5p hsa-miR-181d-5p SEMA3C	0.0116 / 0.197	0.508 / 0.813	0.00171 / 0.0618	0.00101 / 0.047	0.535 / 0.848	0.518 / 0.78	3.91e-13 / 1.2e-09	1	0.5
hsa-miR-181c-5p hsa-miR-181d-5p PLXDC2	0.00646 / 0.147	0.0113 / 0.152	0.00953 / 0.153	0.00942 / 0.144	0.829 / 0.955	0.266 / 0.583	4.02e-13 / 1.2e-09	2	0.5
hsa-miR-181a-5p hsa-miR-181d-5p RAD23B	0.695 / 0.912	0.502 / 0.81	0.148 / 0.522	0.109 / 0.439	0.129 / 0.527	0.0298 / 0.196	4.02e-13 / 1.2e-09	1	0.5
hsa-miR-181c-5p hsa-miR-181d-5p LMO3	0.718 / 0.921	0.423 / 0.763	NA	0.0542 / 0.323	0.056 / 0.386	0.00626 / 0.0844	4.24e-13 / 1.22e-09	1	0.5
hsa-let-7b-5p hsa-let-7i-5p ZNF275	0.011 / 0.191	0.521 / 0.82	0.109 / 0.461	0.148 / 0.498	0.167 / 0.579	0.00321 / 0.0579	4.24e-13 / 1.22e-09	2	0.5
hsa-miR-181a-5p hsa-miR-181b-5p NLK	0.22 / 0.637	0.673 / 0.892	0.0134 / 0.18	0.0484 / 0.308	0.0256 / 0.284	0.572 / 0.813	4.61e-13 / 1.29e-09	1	0.5
hsa-miR-181c-5p hsa-miR-181d-5p ARSJ	0.00303 / 0.0968	0.93 / 0.981	0.87 / 0.964	0.649 / 0.876	0.329 / 0.73	0.723 / 0.892	4.63e-13 / 1.29e-09	2	0.5
hsa-miR-200b-3p hsa-miR-429 ST3GAL2	0.612 / 0.881	0.0423 / 0.289	6.68e-06 / 0.002	0.0202 / 0.207	0.126 / 0.523	0.000285 / 0.0141	4.84e-13 / 1.33e-09	1	0.5
hsa-miR-181d-5p hsa-miR-222-3p IGF2BP2	0.657 / 0.898	0.71 / 0.907	0.147 / 0.519	0.924 / 0.978	0.539 / 0.85	0.375 / 0.679	5.51e-13 / 1.48e-09	1	0.5
hsa-miR-181c-5p hsa-miR-181d-5p PCDHAC1	0.0576 / 0.388	0.647 / 0.881	NA	0.406 / 0.742	0.0274 / 0.292	0.234 / 0.55	5.69e-13 / 1.48e-09	2	0.5
hsa-let-7b-5p hsa-miR-196b-5p COL1A2	0.121 / 0.515	0.0543 / 0.325	0.877 / 0.966	0.165 / 0.522	0.294 / 0.703	0.802 / 0.926	5.72e-13 / 1.48e-09	1	0.5
hsa-let-7b-5p hsa-let-7i-5p PRSS22	0.13 / 0.529	NA	NA	0.194 / 0.556	0.0129 / 0.217	0.0672 / 0.298	5.79e-13 / 1.48e-09	2	0.5
hsa-miR-181b-5p hsa-miR-181c-5p DUSP6	0.0287 / 0.292	0.538 / 0.828	0.198 / 0.585	0.0974 / 0.419	0.297 / 0.705	0.223 / 0.537	5.79e-13 / 1.48e-09	1	0.5
hsa-miR-200b-3p hsa-miR-429 SLC31A1	0.846 / 0.961	0.223 / 0.596	1.19e-05 / 0.00292	0.0716 / 0.366	0.0358 / 0.324	0.0134 / 0.128	7.29e-13 / 1.83e-09	1	0.5
hsa-miR-181c-5p hsa-miR-181d-5p FAM3C	0.00117 / 0.0556	0.851 / 0.958	0.0694 / 0.38	0.307 / 0.669	0.00152 / 0.0869	0.356 / 0.664	7.83e-13 / 1.94e-09	1	0.5
hsa-miR-181a-5p hsa-miR-181b-5p PLAU	0.158 / 0.568	0.254 / 0.63	1.3e-06 / 0.000627	0.00139 / 0.0553	0.0187 / 0.252	0.574 / 0.814	8.26e-13 / 2.02e-09	1	0.5
hsa-miR-181a-5p hsa-miR-181b-5p FMNL2	0.416 / 0.784	0.364 / 0.722	0.00741 / 0.135	0.531 / 0.817	0.0564 / 0.387	0.427 / 0.718	8.58e-13 / 2.06e-09	1	0.5
hsa-miR-181d-5p hsa-miR-221-3p IGF2BP2	0.87 / 0.968	0.986 / 0.996	0.804 / 0.943	0.503 / 0.802	0.3 / 0.708	0.437 / 0.725	8.65e-13 / 2.06e-09	1	0.5
hsa-let-7i-5p hsa-miR-196b-5p GPC4	0.32 / 0.722	0.0536 / 0.323	0.119 / 0.477	0.809 / 0.941	0.266 / 0.679	0.143 / 0.434	8.76e-13 / 2.06e-09	1	0.5
hsa-let-7i-5p hsa-miR-98-5p IGDCC3	0.843 / 0.96	0.956 / 0.988	NA	0.559 / 0.834	0.486 / 0.825	0.168 / 0.47	1.03e-12 / 2.38e-09	3	0.5
hsa-miR-181b-5p hsa-miR-181d-5p DERL1	0.927 / 0.983	0.545 / 0.832	0.00128 / 0.0531	0.806 / 0.94	0.695 / 0.913	0.696 / 0.879	1.21e-12 / 2.76e-09	2	0.5
hsa-miR-199a-3p hsa-miR-199b-3p SH3PXD2A	0.357 / 0.749	0.809 / 0.943	0.0578 / 0.35	0.368 / 0.716	0.254 / 0.67	0.242 / 0.557	1.26e-12 / 2.82e-09	1	0.5
hsa-miR-181a-5p hsa-miR-181b-5p DUSP6	0.0507 / 0.369	0.0414 / 0.286	0.0967 / 0.438	0.551 / 0.829	0.416 / 0.787	0.228 / 0.542	1.26e-12 / 2.82e-09	1	0.5
hsa-miR-181c-5p hsa-miR-181d-5p PKNOX2	8.65e-05 / 0.0109	0.925 / 0.979	0.889 / 0.969	1.11e-06 / 0.000926	0.793 / 0.944	0.32 / 0.633	1.58e-12 / 3.49e-09	2	0.5
hsa-miR-200b-3p hsa-miR-429 FAM49B	0.0013 / 0.0592	0.0131 / 0.164	0.707 / 0.908	0.647 / 0.876	0.954 / 0.989	0.000315 / 0.015	1.7e-12 / 3.71e-09	1	0.5
hsa-let-7b-5p hsa-let-7i-5p LOXL4	0.497 / 0.829	0.713 / 0.909	0.724 / 0.915	0.825 / 0.947	0.0949 / 0.472	0.00662 / 0.0872	1.84e-12 / 3.96e-09	1	0.5
hsa-miR-181b-5p hsa-miR-181d-5p GOT2	0.419 / 0.786	0.294 / 0.667	0.314 / 0.694	0.132 / 0.475	0.639 / 0.892	0.286 / 0.603	2.11e-12 / 4.5e-09	1	0.5
hsa-miR-181c-5p hsa-miR-181d-5p BHLHE40	0.619 / 0.883	0.58 / 0.85	0.129 / 0.494	0.387 / 0.729	0.0208 / 0.262	0.704 / 0.882	2.54e-12 / 5.33e-09	1	0.5
hsa-miR-103a-3p hsa-miR-107 VAMP4	0.574 / 0.865	0.172 / 0.537	0.819 / 0.948	0.672 / 0.887	0.343 / 0.74	0.0964 / 0.358	2.62e-12 / 5.44e-09	1	0.5
hsa-miR-181b-5p hsa-miR-181d-5p SEMA3C	0.0105 / 0.187	0.924 / 0.979	0.348 / 0.72	0.747 / 0.918	0.992 / 0.998	0.02 / 0.159	2.71e-12 / 5.56e-09	1	0.5
hsa-miR-181c-5p hsa-miR-181d-5p SAMD4A	0.538 / 0.848	0.307 / 0.678	0.162 / 0.541	0.00827 / 0.135	0.732 / 0.925	0.966 / 0.989	2.78e-12 / 5.64e-09	1	0.5
hsa-miR-181c-5p hsa-miR-181d-5p MCL1	0.875 / 0.969	0.37 / 0.726	0.826 / 0.951	0.154 / 0.507	0.191 / 0.606	0.981 / 0.994	2.9e-12 / 5.81e-09	1	0.5
hsa-miR-181c-5p hsa-miR-181d-5p PLEK	0.0281 / 0.29	0.00434 / 0.0919	0.0289 / 0.256	0.0115 / 0.158	0.504 / 0.833	0.0154 / 0.138	2.93e-12 / 5.81e-09	1	0.5
hsa-miR-181c-5p hsa-miR-181d-5p SLC2A3	0.921 / 0.981	0.583 / 0.851	0.0285 / 0.254	0.827 / 0.947	0.222 / 0.64	0.0574 / 0.274	3.2e-12 / 6.28e-09	2	0.5
hsa-miR-181c-5p hsa-miR-181d-5p SLC2A14	0.803 / 0.948	0.571 / 0.845	0.447 / 0.785	0.865 / 0.961	0.739 / 0.927	0.0751 / 0.315	3.34e-12 / 6.49e-09	2	0.5
hsa-miR-181b-5p hsa-miR-181d-5p PDE5A	0.0812 / 0.443	0.869 / 0.963	0.635 / 0.88	0.716 / 0.906	0.778 / 0.94	0.133 / 0.419	4.23e-12 / 8.13e-09	2	0.5
hsa-miR-181c-5p hsa-miR-181d-5p SERTAD2	0.000371 / 0.027	0.0435 / 0.293	0.643 / 0.883	0.292 / 0.655	0.036 / 0.325	0.721 / 0.89	4.79e-12 / 9.09e-09	3	0.5
hsa-miR-181a-5p hsa-miR-181b-5p TANC2	0.101 / 0.48	0.438 / 0.772	0.162 / 0.541	0.47 / 0.783	0.124 / 0.52	0.985 / 0.995	4.83e-12 / 9.09e-09	1	0.5
hsa-miR-181a-5p hsa-miR-181b-5p TMEM87B	0.0538 / 0.378	0.471 / 0.792	0.0479 / 0.322	0.219 / 0.584	0.156 / 0.565	0.00531 / 0.0769	5.22e-12 / 9.72e-09	2	0.5
hsa-miR-181c-5p hsa-miR-181d-5p RUNX1	0.000377 / 0.0273	0.658 / 0.886	0.153 / 0.528	0.00748 / 0.129	0.368 / 0.757	0.145 / 0.438	5.63e-12 / 1.04e-08	1	0.5
hsa-miR-148b-3p hsa-miR-34c-5p GAS1	0.208 / 0.625	0.721 / 0.912	0.25 / 0.637	0.027 / 0.237	0.108 / 0.495	0.229 / 0.544	5.92e-12 / 1.08e-08	1	0.5
hsa-let-7c-5p hsa-let-7i-5p BCAP29	0.0475 / 0.36	0.688 / 0.899	0.502 / 0.815	0.144 / 0.493	0.62 / 0.884	0.868 / 0.953	6.12e-12 / 1.1e-08	1	0.5
hsa-miR-199a-3p hsa-miR-199b-3p RORB	0.0939 / 0.468	0.986 / 0.996	NA	0.589 / 0.848	0.0193 / 0.255	0.419 / 0.713	6.2e-12 / 1.1e-08	2	0.5
