# Supplementary material for: A Survey of Regulatory Interactions Among RNA Binding Proteins and MicroRNAs in Cancer
Source: Front Genet. 2020 Sep 8;11:515094. doi: 10.3389/fgene.2020.515094 (PMC7506142; doi:10.3389/fgene.2020.515094)
Supplement: TABLE S1 — Summary of TCGA data. Number of patients for each cancer type. Each row represents a type of cancer. Column 3 and 4 represent the number of miRNA and mRNA after we remove the miRNA and mRNA with more than 30% missing value. Column 5 and 6 represent the number of normal samples and tumor samples. [file Data_Sheet_2.ZIP › Supplementary Table S16_top100_RBP_RBP pairs_7cancers.txt]

top..RBP.RBP.pair.	top_brca.pvalue	top_kirc.pvalue	top_lihc.pvalue	top_luad.pvalue	top_lusc.pvalue	top_prad.pvalue	top_thca.pvalue
CPSF6 NUDT21	0	1.75401704826764e-34	9.27135985027306e-280	0.999980019268558	0.983368059499196	1.03941693920309e-132	2.5064842620266e-13
CPSF7 FIP1L1	0	1	0.994932665915989	1.69937222193389e-21	0.999999996395544	5.4744627112824e-143	6.3093347086718e-17
NUDT21 WDR33	8.35068362646956e-185	0.482414634302572	0.999999999999998	1	0.99998664812461	1	0.0110676653162771
CPSF6 TARDBP	1.46612303528638e-184	1	3.19660303990698e-19	1.81943701379212e-33	1.2699388164071e-118	1	0.188111112217226
FMR1 TARDBP	1.36634332282768e-180	1.91286464488046e-08	1.99383930899159e-168	0.00106464695315332	0.996465836825527	0.999370684912438	0.890848320563203
NUDT21 TARDBP	7.60463160084959e-160	7.54991603565634e-13	1.73716812905804e-72	1	0.364535197178488	0.999999999999992	3.66814157563122e-13
FMR1 NUDT21	4.773276167877e-149	5.99450612262449e-18	0.807096630783384	1	0.999999997973117	1.64818286449922e-23	4.63577571225137e-12
NUDT21 PUM2	1.88343598807692e-144	4.31324707051754e-25	7.72366279222863e-35	0.999999999994367	0.999999887762739	8.11179055279073e-31	7.47106551610839e-46
CPSF6 PUM2	1.82901287744016e-135	1.30322125373131e-22	7.96286248836955e-26	0.999999770129551	0.938978899706723	1.67845905235529e-111	8.77921926865248e-46
CAPRIN1 ZC3H7B	7.44459249441758e-127	1.00217377125435e-71	2.09580153433968e-116	1	0.99999999999931	3.99339446761762e-73	1.20757455051795e-42
DDX3X LARP4	1.17923746276022e-114	2.4224835895022e-30	1	0.100673299386081	NA	3.66500596258991e-09	8.33233566769775e-14
CPSF7 TARDBP	2.36135765675571e-112	1	9.52649481621572e-15	0	2.41824194207076e-83	1	1.96569784703008e-133
CAPRIN1 CSTF2	7.80672479249993e-112	7.43688903768604e-69	7.18454496707553e-17	1	0.999999992692781	0.000104162165351929	2.50223077058105e-41
CPSF7 UPF1	1.46386051178396e-107	0.0610735914301524	0.999999999999995	4.42059517968805e-87	4.5393731759001e-17	2.10557198414573e-05	1
CAPRIN1 UPF1	8.67424469795498e-102	6.64974734758404e-34	0.999903181962881	1	0.999999999146793	1.94672456366618e-10	1
TARDBP TIAL1	1.05411165321069e-101	0.871036679009258	0.999804193331156	3.53999639270888e-24	0.0218447763757341	1	1
CSTF2 TIAL1	1.45167845733488e-100	1.15198337578484e-42	1	1	0.999994470127244	0.99815479718156	1
TIAL1 UPF1	2.13947587199735e-96	8.62711015034237e-61	0.999999999945779	1.76524390953445e-07	0.99690023319308	8.58795051495852e-06	0.999999999999924
CPSF7 CSTF2	1.28942633743595e-91	1.30054255231308e-49	0.997729357558491	1	0.999999999999997	2.74055185515108e-05	2.51461907723234e-19
HNRNPC TARDBP	1.02741895620694e-82	1	2.17162925897556e-18	1.40824450082247e-27	0.00259878381283233	1	0.99999999999977
FMR1 WDR33	1.09007428849101e-81	1	7.24162571587705e-11	1	0.997311584131297	0.999999617901654	0.99988119984955
CSTF2T NUDT21	2.38457781044764e-80	3.68401391757298e-16	2.29384765183908e-103	1	0.99999999999999	1.91135612803275e-36	1.18243453621869e-16
DDX3X PUM2	1.97440032968154e-79	1.89985776763542e-16	2.9568443122464e-15	1	0.996941608364992	4.29793891495565e-22	1.31341669538064e-25
FAM120A FMR1	3.65780234355712e-78	9.09705923856202e-06	9.31735703067559e-17	0.999999999999926	0.997631201831924	4.06021782815459e-57	2.26582095198664e-09
FIP1L1 TARDBP	6.43653108941072e-77	0.117475309344751	0.00154014375808015	0.941720749818618	0.999999990500671	1	0.0438188431313667
NUDT21 ZC3H7B	1.26760740706187e-76	8.49565992114541e-33	8.33883030436652e-107	1	0.999999999999998	1.82800199455965e-39	1.08169387834747e-22
FIP1L1 TIAL1	5.21306785010477e-75	0.999999999999992	0.999999999996522	1	NA	0.999999999977838	1.57963816290022e-12
CPSF7 CSTF2T	1.21451235232297e-74	1.10966554715639e-07	8.02305795808378e-111	0.0289071351158343	1	3.19991789872139e-217	2.75527393113692e-69
IGF2BP2 IGF2BP3	1.59489780810058e-74	1	1	0.999999999999999	0.898700128972951	1	0.944623504461479
CPSF6 FIP1L1	2.30533101091811e-74	0.061557264866324	7.11980867198085e-143	1	0.999461968674667	1.23266137841625e-77	9.15071200563869e-15
CPSF6 CPSF7	4.46566148366515e-74	5.1323399368514e-84	1.53655738597615e-17	2.78485366879197e-51	8.18365351762295e-12	5.52016956996941e-302	2.83444996980859e-126
DDX3X YTHDF3	1.32118510727836e-65	4.01098669856005e-17	0.999999999999991	0.771582484718309	0.999457997613053	0.00934651747415069	0.00406576548936006
CPSF6 UPF1	4.27265055235637e-62	1.84756251167857e-51	1.82976105924441e-49	2.24219510091621e-45	3.50649738415121e-26	4.80662172022687e-146	1
ELAVL1 FIP1L1	1.93547366903103e-58	1	0.999999999999975	1	0.987215730626466	1.59557845507811e-242	1
DDX3X DDX6	2.57649473950004e-58	6.15565676393629e-31	2.730825818418e-14	6.96468331983136e-15	0.999962405943439	2.99162303431356e-16	2.35935669667518e-06
FIP1L1 NUDT21	3.59528813486026e-57	0.327553238516441	1.40788807117964e-126	1	0.999999999651142	0.721070239085744	8.36966204179935e-17
FMR1 PUM2	3.72041999760133e-57	1.07390057964567e-09	6.14622261606031e-32	0.999996776207555	0.999999572563128	1.61446590168737e-44	2.42378232186679e-14
ELAVL1 HNRNPA1	2.27716938614642e-56	1	4.37604933643685e-55	0.999999999999986	0.0141084724276762	4.35217633139979e-29	0.999999637326315
CPSF3 UPF1	1.09894233878102e-55	0.0165237015481621	0.994103257517918	0.201290886529661	0.998388023555794	2.46966113321993e-11	1
CPSF3 ELAVL1	3.36733800178576e-55	1	0.999999999999997	5.25494645323777e-33	5.78715113146225e-08	1.2940304695254e-54	1
FUBP3 NUDT21	3.22853023504013e-54	0.0455505202611962	1.71883700105812e-14	0.246930707352917	0.817611382802989	0.0616577345924561	1.44947687789297e-15
CPSF7 TIAL1	2.92439360693997e-53	6.01292345736226e-41	0.99662150702832	4.70563315287363e-18	0.990729440969338	1	1.16220021614968e-166
FXR2 NUDT21	4.52795096660356e-52	0.000304295036453504	0.999999999999676	0.998948443715651	NA	0.992329002519071	0.602666837448818
DGCR8 TARDBP	6.12513369786157e-51	1.37073777656283e-05	0.999996251829655	7.04224401386424e-48	1.12246282519466e-17	0.99999999833616	0.00283558228101833
CPSF6 FMR1	7.16541927424623e-49	7.95294939309803e-13	3.13391093532451e-14	1	0.996958926041518	6.81436984562487e-105	2.17820884927286e-29
FMR1 FUBP3	7.3049943432704e-48	0.192150389699627	1.91814452208224e-12	0.999998036409923	0.616325393673801	0.000185831358139932	0.0021935888910573
CSTF2 ELAVL1	1.19746591757923e-47	0.999988975039446	0.999998838666866	1	1	1.70922316357484e-31	4.46806378037613e-18
CAPRIN1 DDX3X	5.77283131666483e-47	7.49959233333088e-11	3.70810759221871e-07	1	0.99956811716418	1.36215312516285e-11	8.01209997603119e-48
CPSF3 FIP1L1	4.47056379390014e-46	0.0955167741482134	8.08273397445829e-06	1.25680727226785e-07	1.31285537064526e-21	0.486849603794981	2.63266765050535e-07
DDX3X TIAL1	3.41418976955033e-44	0.169974221469926	1	0.330600231145902	0.999999999922143	1	7.23540749652571e-33
HNRNPC TIAL1	3.76061109302235e-44	1	1	0.730723856698417	0.751431597882188	1	1
TARDBP UPF1	7.28835844293119e-43	0.999996747768264	0.449550535712777	5.92363898430005e-235	2.51537140454643e-84	1	1
FMR1 FXR2	1.43099418860758e-42	0.00173218499977472	1	0.999996296584623	NA	0.66245860146282	0.999999999997597
FMR1 YTHDC1	1.69266529778386e-42	0.656525366812262	2.88489298519317e-09	0.999828941315679	0.999986812046831	7.5858300916788e-80	4.32039158000734e-41
FUS UPF1	4.00399569587295e-41	3.41339345504868e-08	0.999999999964658	0.491403871916199	6.47311915656284e-63	8.87927750898949e-05	0.000158261944304073
DDX55 ELAVL1	8.24390479252868e-40	1	0.999942216315797	0.996349721570473	0.999979582089862	1	1
HNRNPD TIAL1	1.67902471144898e-39	0.999999999999998	0.999999999987695	3.14153319073663e-23	0.957663743071401	0.999999999999763	4.10053697054762e-30
FAM120A NUDT21	2.14461583082664e-38	2.25025203606184e-15	0.999979336800235	0.99999999954185	0.982988013551494	1.68816272911554e-29	7.49694400664134e-08
DDX3X LSM11	3.94844011658997e-37	9.07980072942457e-08	0.963664082574396	0.999999999692183	NA	1	0.99553903675272
CSTF2 FIP1L1	6.09870054944585e-37	5.34774992620835e-26	6.57496084098881e-41	1	0.884352871730157	1	3.72546730965753e-19
FMR1 RBM15	7.87713329533256e-33	1.98196435103915e-12	4.3525614931071e-07	1	0.968149207761245	1	8.51081144506048e-15
CPSF7 ZC3H7B	1.49847058308502e-32	5.51691332997454e-10	1.10609880713703e-220	2.02403863064832e-48	2.0896193798839e-06	1.95495719973615e-145	4.58081947284613e-96
CPSF6 FUBP3	4.55178178621613e-32	0.0278320678467196	1.81590971086748e-19	5.50999215602635e-05	0.0234321437077382	0.0630351163643033	4.45944207221987e-50
DDX3X RBM27	8.62145120319907e-32	7.63977944990735e-08	0.311559475778811	0.134992334604196	NA	0.000440912192047798	0.00322726302330732
EIF3G UPF1	1.06715236977706e-31	0.446325281989018	0.999996674055898	0.0011065635523836	0.71498818594645	0.999998258372881	0.999997497375074
FIP1L1 FMR1	1.85573640946809e-31	0.133237658414549	4.65376900451682e-262	1	0.999999992958432	0.00483716494196494	2.83746022469787e-09
FIP1L1 TIA1	8.38866738757298e-31	0.999999995532041	3.9012736263885e-23	1	0.999998085495405	1	0.406346376512932
CSTF2 CSTF2T	1.05769893444528e-30	7.56938346579323e-42	1.82530818996588e-84	1	1	0.999424711150604	5.76627518833091e-19
CSTF2T DDX3X	1.55364029904777e-30	3.253051286076e-05	1.72784142385824e-09	1	0.999999999999937	2.52119023073559e-40	3.70472267661629e-08
DDX6 FMR1	3.65127985652856e-30	8.20386118622714e-10	0.0132647050651349	0.99994490208267	0.999906615789274	9.24864316594007e-20	1.82512359119792e-07
DDX3X YTHDC1	7.72204809445771e-30	0.999998022884601	8.45120375035178e-54	2.39573578735398e-138	0.999987210038921	1.34868064270185e-13	7.88769175337367e-81
RBM47 TIA1	1.14631223031091e-29	4.29364011951497e-37	0.99958826042124	1	0.99561033196447	0.999610228597818	0.999999971926504
FMR1 LARP4	1.43483153091915e-29	6.35345045553358e-11	0.752249631527248	1	NA	1.41251446043359e-18	0.137977768579668
ELAVL1 TIA1	1.60171925362544e-29	1	5.95450313538931e-206	2.43171586458298e-92	0.00254349318613701	1	0.999999999999666
ATXN2 NUDT21	5.21877786729259e-29	1.21351907624515e-09	1	1	0.999997615905566	5.39148946055705e-129	8.04706068741212e-07
CPSF7 WDR33	8.74476178638871e-29	1	1	0.000161805061189278	0.3176043910086	1	7.08698330265578e-07
DDX3X FAM120A	1.34309503088886e-28	4.48004427831353e-18	0.999999999999993	9.60725900954874e-13	0.986145548367384	1.17393889184241e-19	1.81483769887112e-21
QKI ZC3H7B	1.98058990340408e-28	4.59217097923063e-14	1.0387475813667e-15	0.999999976270555	0.963843137625682	0.594485627352791	3.97076563827859e-20
ATXN2 FMR1	2.90612881082871e-28	3.30341915167136e-17	1.14830329870994e-61	1	0.999992539243762	1.23845703519143e-224	0.0995198969804727
DDX3X FMR1	3.52874237691907e-28	1.83699379237063e-10	8.76980117745461e-16	1	0.0141941171489505	2.5338777011859e-44	1.93261965351801e-31
CSTF2 YTHDC1	5.14923280392016e-28	6.79844385274262e-76	1.99460632315979e-15	1	0.999995899893394	6.19416987998824e-20	1.81813111803142e-12
TIAL1 U2AF2	2.16889925154104e-27	4.41534958640253e-08	0.999999999999675	1	0.999999994560039	4.74367345547803e-29	1.92836330462859e-71
ATXN2 UPF1	2.56989382691633e-27	3.86537684272527e-16	1	6.56959691104088e-155	3.12701243683832e-31	2.19185712309375e-84	1
CPSF6 YTHDC1	3.73204474848729e-27	0.003054120324258	2.79094490421341e-200	2.73424938994671e-50	2.00895336244227e-13	1.20718579492704e-86	9.51686527545935e-66
ELAVL1 TARDBP	5.17463944365685e-27	1	8.27451011698248e-13	0	2.83245548701617e-93	0.796548852287875	1
ELAVL1 TIAL1	6.42070517003606e-27	1	1	9.27646531966866e-187	0.99999999988964	0.99999999999847	1
ELAVL1 PTBP1	1.49827655176831e-26	1	0.999999999999951	3.49774216033779e-151	0.661621744046606	1	0.999999999999984
FXR2 QKI	4.20639947449265e-26	0.401910262872567	NA	0.98093779098062	0.165894163219175	0.999965342753625	0.920134062078818
FAM120A ZC3H7B	1.53090214784531e-25	1.0282147848481e-32	0.999993923536459	7.61106817045703e-07	0.999997486775475	8.51259273548226e-17	1.65210818539891e-26
FUBP3 PUM2	1.55441643902508e-25	6.780605665416e-06	5.78874619626895e-26	0.999999999999968	0.999914729198235	0.000255072976843639	2.00460955512356e-38
CAPRIN1 TIAL1	6.21110352673823e-25	5.66316559845874e-06	0.681668817067353	1	0.999999986180811	1	0.999999999999921
CPSF4 UPF1	7.26568377879425e-25	0.999982935370127	0.999729503092317	2.0704543701858e-16	0.99998824134656	7.1740351411371e-17	0.999999999999997
RBM15 TARDBP	7.27279667243955e-25	3.68918409178866e-23	0.999999990878287	1.05881520580917e-09	0.895512857540454	0.989608232666787	1.27502675622479e-19
EWSR1 TIAL1	1.34139369171994e-24	1.14798432546138e-21	0.996493768731302	3.45459939225013e-42	0.0444764027786672	0.847586185520119	5.87490058967144e-24
DGCR8 UPF1	1.42670219841027e-24	2.3018370863989e-08	0.823921478339615	2.4619547873462e-19	3.55248324140643e-13	0.813326038591629	1
PTBP1 TARDBP	8.14940048794959e-24	0.00136742842221319	1	4.74626104525917e-219	4.36653512020841e-28	1	2.98550781020648e-38
NUDT21 TIA1	1.41488858180448e-23	7.95540570807052e-06	2.18036491537518e-68	1	0.999999152825293	0.000454659387635184	5.39074476087176e-17
NUDT21 YTHDC1	1.5678962088467e-23	0.000366483808922979	1.37793756091976e-149	0.999970903461811	0.999775325860767	5.5698272391016e-40	2.13108605109584e-26
DDX3X NUDT21	3.6031866121485e-23	2.77277863052373e-33	2.14814517166807e-35	1	0.999667708280175	8.25371612871551e-11	1.12280605555427e-23
CSTF2 FMR1	4.0234352626206e-23	6.17174054086989e-21	0.997109625601363	1	0.999999999994253	2.27345210935973e-61	0.000128080191062076
ATXN2 CPSF6	4.8700186579821e-23	2.93425410728255e-104	0.999999642818704	5.21830055591783e-11	2.59683929676695e-54	1.25249095331896e-234	7.01713662476925e-206
CSTF2 MOV10	0.664570803126133	2.45630895306818e-88	1	1	0.999999999997145	1	2.46955578360547e-104
TARDBP U2AF2	0.562774482450449	2.47609273540881e-88	0.91758449749613	1	2.51781749994645e-08	1.92557837545133e-70	4.89794544832995e-92
TIAL1 ZC3H7B	0.99999997676336	1.12343362047517e-72	0.773584673616621	3.21959550260512e-17	0.999999119087733	7.21546229566366e-06	1.38556882609932e-27
CPSF6 ZC3H7B	3.77224213807444e-09	6.51284579703468e-71	2.64333664903227e-62	0.891842842885466	6.17095645065614e-16	1.07695352362115e-120	4.10003935866697e-48
ATXN2 TIAL1	0.999888871684798	7.12238130395769e-70	0.999999999999996	5.27552331999232e-09	0.46204642711794	1	1.28103860733497e-157
CSTF2 IGF2BP3	1	1.85924166264312e-69	1	1	2.78685904383298e-11	1	1
TIA1 ZC3H7B	0.796777390907986	9.33122415639958e-66	3.47404140410155e-37	2.35471064277209e-07	0.99999830956533	7.86778171436187e-36	0.781918993798774
DDX3X ZC3H7B	0.00264732148799991	1.10596474255546e-62	4.63151652327499e-57	3.41151914422555e-21	0.788757201687669	1.22873370993583e-20	2.24090839392609e-69
ATXN2 U2AF2	0.999745541894492	7.31894640299945e-61	1	1	4.23928784816402e-36	1.51176921592507e-141	7.05732944298134e-23
CAPRIN1 MOV10	1	3.59488949875647e-58	3.35852785140539e-63	1	0.998893438418006	0.000408831327840904	1.14692322992691e-06
DDX3X RBM15B	0.406557351287175	2.97219494145554e-57	1	5.95008573369055e-50	0.187401601273429	8.00673789132334e-16	1.11754700178064e-07
ATXN2 ZC3H7B	0.99999999031155	2.8163941228288e-56	0.999999987042036	1.97484186692567e-74	0.150872540830444	6.51483986099841e-47	2.21068663493491e-90
CAPRIN1 EWSR1	1	1.86136979372547e-55	0.0195076110176344	0.999997148603968	0.999999999999562	1.41985512815641e-14	1
CPSF6 CSTF2	0.983651457970746	1.38616958096217e-54	1.43645736414125e-88	1	0.999999998167725	1.3736144369901e-34	2.75540811378396e-15
CPSF6 WDR33	3.32429141047627e-11	2.09276043621981e-50	1	0.99990011761872	0.412365597115097	1	0.00982036734402827
TIA1 UPF1	0.987822227290207	1.5260346033879e-49	0.000867172931688189	1.75295285776397e-39	0.999999997463717	1	1
CSTF2 SUB1	0.999999999901971	4.98546322684173e-49	0.0820953882311665	1	0.999681857650984	0.998027787993172	2.2140893818415e-07
FUS ZC3H7B	0.000182338959213883	1.17678969715593e-48	0.967668067331138	3.38656551111798e-19	7.75073633029827e-18	1	1
CAPRIN1 FUS	1	4.00058912797319e-48	0.999693993357327	1	0.837232519045066	1	1
CSTF2T ZC3H7B	1	2.51045344257717e-47	1.02084752643238e-29	1	1	4.75397636980053e-110	9.61555734736973e-28
CPSF7 DDX3X	0.999384588156556	5.46666318432028e-47	2.70277438201624e-11	1.40814391898326e-146	0.908826804323655	7.98536030547907e-120	1.36657608979849e-107
RBM15B UPF1	0.50835672326911	1.29024919328578e-45	0.332668133314923	2.51346724139365e-90	2.05451931740626e-20	0.999517480767068	1
CPSF7 RBM15B	0.999999195972228	1.4368899558516e-44	0.976252813998742	7.38085668999656e-89	8.28875029926065e-08	1.38225045304606e-67	0.999999999998966
CSTF2 DDX3X	0.213308632973918	3.13153398762906e-44	1	1	0.999999811340107	1	1.37743441142787e-66
HNRNPD ZC3H7B	0.076376946974727	4.99403233445443e-44	0.0545442411805253	5.61108731150135e-42	8.52815714689319e-08	0.999999999999994	5.79294819293772e-44
TIA1 YTHDF2	0.999999992901752	5.01402258353548e-43	0.999971664065547	1	0.00022220375961327	1	0.999999232857173
CPSF6 YTHDF2	0.000143585203666376	2.30280122720826e-40	0.0540842121536276	1	0.92963641887283	1	1
RBM15 RBM15B	0.641292703260119	1.23722077791817e-39	0.999917624392452	1.93847639725547e-13	0.998486090409493	1	9.47795884424229e-13
RBM15B ZC3H7B	0.999804404817537	9.72406797750281e-39	0.964822443781642	2.47852763557825e-15	2.60154452010211e-06	1.03804820103201e-18	0.000899531060044606
LARP4 UPF1	0.000205306757817854	1.42854397892263e-38	0.999999999999689	3.89671171043594e-16	0.99999999634638	0.999999999995902	1
RBM15B YTHDC1	0.999992891943984	1.71301237417725e-38	0.0869742648962942	1.10132254978839e-103	0.0537646233101756	3.60100211911242e-38	0.999995514559257
DDX3X RBM15	0.999999836303081	3.77036580256284e-38	3.38615691951081e-19	0.463370049211184	0.999359781910788	1	0.143046585027793
CSTF2 FUS	1	3.83720110671962e-38	0.999999999998345	1	0.00982520232470168	1	1
CPSF6 RBM15B	0.00656871034775747	3.96647376752143e-38	7.76312540864281e-06	3.40548110710659e-31	6.38061732510181e-14	6.94023069212865e-41	0.9999999939998
RBM15 YTHDF2	0.982647583502784	4.1854022062494e-37	0.0150170624639932	1	0.571985676525302	1	1
ATXN2 LARP4	3.11971085402155e-07	2.67045193331001e-36	1	0.99997791679921	0.999999999738262	4.49905048853276e-32	2.11401528554085e-63
FUS NUDT21	0.728518631091346	7.53216651545462e-36	5.02740109013843e-15	1	0.28879845854797	0.9999999698367	1
NUDT21 PTBP1	0.999999999999968	9.21747808528138e-36	1	1	0.999866613191363	9.88642313957678e-74	5.83377328038546e-06
CSTF2 NUDT21	0.00203391383863912	1.57489910662932e-35	4.2643683215277e-61	0.477152512041735	3.73963757144327e-08	0.999517389875607	1.85001206835978e-07
ATXN2 TIA1	1	3.02722101826675e-35	4.16863001457435e-09	6.17966242315954e-21	0.999985437055944	1	1.37505702617166e-77
MOV10 TIA1	1	3.4778751672926e-35	0.995722726991466	3.84004979427244e-17	0.999999143330287	1	4.42405940668375e-13
DDX3X PTBP1	1	6.94875774837011e-35	1	1.04248921453563e-42	0.999924536198097	9.62858548951949e-54	1
TAF15 ZC3H7B	0.27825307341719	2.2456406409329e-34	1.25380538297191e-22	3.0328302678918e-53	2.23950297997194e-21	0.999897675038665	1
ATXN2 WDR33	0.83602226021587	2.34167937407483e-34	1	1.57386326328025e-39	3.92754802342411e-31	1	1
TARDBP ZC3H7B	1	3.54789822648143e-34	2.84502427447961e-94	1.06866234250032e-57	2.54999614288969e-60	1	0.735099280657911
FXR1 ZC3H7B	0.999999999352279	6.15668402680771e-34	0.000287875289659577	0.999999999999794	NA	0.738479759198881	0.000807088758509169
SUB1 UPF1	0.999999992431618	6.63303747873793e-34	0.999999999999998	7.29694963731542e-69	1.08695679120081e-27	0.999999995540082	0.999999999987752
DDX3X U2AF2	0.999999999994387	1.0371449444318e-32	0.999999999999976	1	0.999994048991892	5.3354743674553e-83	2.51110626389967e-38
CSTF2 DDX6	0.999999855580169	2.29164792783126e-32	4.07388702556918e-09	1	0.999578179694158	0.918491407559461	3.23075446243403e-21
CPSF7 TIA1	0.999999108636996	1.30074080562889e-31	2.89223484332574e-80	2.06000403778234e-06	0.999702861572959	0.000698513237793291	1.21280453923203e-114
CSTF2 UPF1	3.21111084658251e-06	1.5820340319543e-31	0.99999978159814	1	0.99986469891403	1	1
CSTF2 FAM120A	2.94964809249268e-17	1.63994543154939e-31	0.999999999997172	1	NA	1.03942524748791e-17	2.45618779776522e-27
LARP4 RBM15B	0.98942912172991	3.81207244765743e-31	0.999918651160621	0.99999999999943	0.999486079466611	1.54249388476842e-07	0.924254654625752
CSTF2 PUM2	0.999183700555083	5.97891932960907e-31	2.93596183404068e-17	1	1.01100234519093e-16	2.55959771167666e-42	5.46042177365591e-56
SUB1 ZC3H7B	0.999999999999995	2.01236325147863e-30	0.999999995189839	3.61802578279233e-32	0.105382779253586	1	0.999923326264838
LARP4 YTHDF2	5.45881922837388e-15	5.04503888594267e-30	0.999999999999999	0.999999999999982	0.988935145848411	0.999999999999912	1
PTBP1 RBM15B	0.999999980760568	5.90692203215362e-30	0.999999997557908	3.96303908629169e-95	9.28747344234004e-13	0.999788759418131	1
PUM2 ZC3H7B	0.980199056032091	1.28480461720617e-29	7.9142491283882e-25	0.999999999999988	0.996667619389912	3.51988784890204e-66	1.07270327002721e-61
MOV10 RBM15B	0.979295028440916	2.54029999179131e-29	4.08307983903215e-09	2.46036048315155e-25	0.73750255836329	5.57383260146691e-08	0.290144220617514
RBM15B YTHDF2	0.999999999982824	3.28871075496842e-29	0.999999999997976	0.999815769962531	0.000715102446138779	1	1
RBM15 UPF1	8.35648034170182e-11	4.35987345591582e-29	0.00176786005266149	0.014361113246109	0.998817434774593	1	0.99999674679012
RBM47 TIAL1	0.99999957310254	1.41124969818223e-28	0.042915452127927	0.999891401483646	0.996298052860932	0.998572578100575	1
TIAL1 YTHDF2	0.992812267812495	1.50108963855512e-28	1	1	0.999998471175263	1	1
DDX3X SUB1	1	1.88890119641454e-28	1.14638835370762e-11	3.0009974696171e-31	0.99814961240632	3.72193892458454e-11	0.999999999535325
CPSF7 RBM15	2.3316498480274e-07	2.22757451193078e-28	0.00102634261795817	1.22250109589985e-11	0.999751252541325	4.01544558465409e-05	2.49268039933975e-33
CPSF3 CPSF6	0.63577371795055	2.90399436993711e-28	5.49546702726628e-16	0.344759862121146	3.7724062871984e-10	4.97232527562487e-24	6.94499024242355e-47
EWSR1 TIA1	0.197590655696954	6.38768476780842e-28	0.999699311796355	8.82155627091269e-28	0.999920141982073	0.700500811700114	0.525148086227303
TIA1 U2AF2	0.999425498870429	9.61226072469768e-28	0.999999999245089	0.999999999999565	0.148047935100349	1	0.445259535713405
LARP4 SUB1	0.999814833676401	1.2380141764183e-27	0.999999999928938	0.793159889448193	0.999203095967374	6.93328725338847e-06	0.943213899382246
CPSF6 RBM15	0.989541520042213	2.10029766801037e-27	4.92338876675061e-20	0.905839910628863	0.212335411967404	0.999999999999993	3.60315315459646e-10
CSTF2T U2AF2	0.0492428009413592	3.71402558695975e-27	2.23990344378398e-57	1	0.99999999835817	1.85514209376699e-108	4.42049386228132e-43
CSTF2 RBM15B	0.988927864708773	4.42194939743111e-27	6.37734863197293e-17	1	0.999996637611947	1.1167061970321e-45	0.0434972955778867
CSTF2 PTBP1	0.981733274954872	1.05242947333859e-26	1	1	0.999999999999999	6.1177659044579e-83	0.994981998778484
IGF2BP3 ZC3H7B	0.999999999999714	1.20337955715165e-26	1	1	1	1	1
SUB1 TARDBP	0.999999999886446	2.09015932891517e-26	1	1.37467787879986e-66	4.35765188182496e-07	0.999999491038241	1
CSTF2 LARP4	0.683176040079598	2.41832945005391e-26	0.999988660325248	1	0.999977131953011	1.85842317889337e-09	2.72876877238937e-16
NUDT21 RBM15B	0.999999998392732	3.36797067153982e-26	1.33927289734689e-38	0.999999999999621	0.999998467928726	1.00138876147204e-37	0.999792440602559
MOV10 NUDT21	1	4.02819259859292e-26	2.30589032065344e-81	1	0.999999999998068	0.443562199748152	0.29538780991363
CAPRIN1 U2AF2	0.999999571518746	4.50332330025961e-26	2.17563019569972e-08	1	0.998932586901519	2.61405167743993e-63	3.43736365163154e-22
CSTF2 RBM15	1.48933185031017e-06	1.13413010326636e-25	1.33173347926526e-15	1	0.999437176824686	5.1407400700944e-08	2.31400125190669e-22
FMR1 ZC3H7B	1.45048088612351e-19	4.39622025394174e-21	3.36944983008831e-220	1	0.999902168731299	1.37510483404457e-113	2.08873478065706e-53
CPSF6 CSTF2T	0.147466727497846	3.61584155136677e-11	3.19410354516359e-204	6.08534266516984e-29	0.999999810781094	1.45168323299755e-185	8.36319207748412e-10
CPSF7 FMR1	0.999632347596034	1.64955737940702e-11	4.62629987806737e-185	0.999999999999993	0.99999924657527	2.03677966986019e-105	8.95920600491025e-44
TIA1 YTHDC1	0.394310100826553	1	1.23307392952531e-153	0.00124832577814784	0.976835693840964	1.34389298316834e-08	2.17889705520223e-21
CPSF7 NUDT21	0.999999999950674	2.02491489527939e-15	2.07739170651097e-150	1	0.992486912675753	4.60926154854957e-147	1.14300909722704e-58
YTHDC1 ZC3H7B	3.86883925413122e-07	1.11127096297736e-16	4.88931910984416e-134	8.87875603308335e-37	0.91849285355369	2.10004317530414e-33	3.16030557735327e-62
MOV10 ZC3H7B	0.999999999995426	3.83971550079862e-25	2.53890089991114e-124	0.149075685401164	0.999921718548192	1.80399851917517e-05	3.15240239228495e-29
ELAVL1 YTHDC1	0.999999999989624	1	1.39038377491482e-111	5.87033204193858e-208	0.00399586190239756	8.66093366434236e-59	1
CPSF7 YTHDC1	0.00569431908493416	0.998665857533489	1.5025550290686e-99	2.91950470999059e-183	0.00752307166923782	1.4512235999066e-119	2.22442817277546e-45
DDX3X TARDBP	0.999802725727888	0.0273480199215839	6.41635440122712e-98	0	0.999990978937945	0.999958885713945	0.997617625688541
CAPRIN1 CSTF2T	0.99932110035755	0.000940980906032164	3.33333753770368e-92	1	0.999999999995866	1.82729302165123e-58	7.17740385446034e-17
MOV10 YTHDC1	1	1.38019160044998e-19	5.08470578425193e-87	1.78623456944396e-34	0.999903881228231	0.944823028067012	1.68715524858001e-16
RBM47 TARDBP	0.999994339522908	0.771525688969602	6.26254272026442e-84	1.18687107545439e-14	0.999770565247129	1	7.72618135311705e-09
CPSF7 PUM2	0.999998445638571	1.79826426010502e-12	6.54151231866352e-84	1.98519318090678e-09	0.990032689188532	2.14177761211869e-76	2.08487135373162e-35
CPSF6 DDX6	0.422051003022992	8.42455114430884e-13	1.39537011468005e-76	7.93564907198118e-09	4.21305987407499e-07	4.63388410856984e-41	2.14886990877645e-08
FIP1L1 YTHDC1	0.0894402061256601	1	5.03643431363278e-76	2.91377356076271e-63	0.999999999998078	1.75703624831349e-33	4.38816962392417e-15
CPSF3 ZC3H7B	1.10909987456343e-10	3.60182378443143e-05	1.64909681728712e-74	0.0743375891924793	0.999999993072876	7.2815614638099e-05	2.29485427497658e-54
CAPRIN1 FIP1L1	1.71294223928692e-11	0.00292622646612151	2.07807962714135e-74	0.95583799871241	0.999314389876183	0.00381114165063848	2.32681552440529e-30
FIP1L1 ZC3H7B	0.999999999999874	4.2747244236773e-18	6.7252485562346e-71	0.99999421664047	0.999999952131935	3.04958784273574e-08	5.89849992168029e-11
CSTF2T YTHDC1	0.999612381582228	0.147923683721689	4.14301552993533e-69	1	0.995476876280553	2.34556367502244e-104	9.4845416284091e-19
PUM2 YTHDC1	0.000297758931746451	3.99149468697492e-05	6.13406418558438e-69	0.999967354128199	0.99999333394881	1.24876115467417e-37	6.12552427211525e-24
HNRNPC YTHDF3	0.999999764932195	1	2.17441243529635e-64	0.000241902732896785	0.993124121208278	1	0.999999869317062
CSTF2T FIP1L1	5.2980680908865e-05	0.999478069840643	2.96914636916089e-63	1	0.999999999999621	1.7986761054083e-125	3.84439795780632e-07
CPSF6 MOV10	1	3.86387378853743e-17	1.94114045607407e-61	1	0.000741022055695076	6.92558759542267e-07	0.999999999969294
CAPRIN1 YTHDC1	0.170429615558542	6.28702970706059e-05	8.70163476288274e-61	1	0.234176284063426	7.13025611332142e-24	8.33237096658658e-22
DDX55 TARDBP	0.999999999999801	0.999999131388355	1.20379260401022e-60	1	4.61554158127185e-05	1.91970777190578e-14	3.18881138177928e-09
DDX3X MOV10	1	1.59799553946801e-25	9.28749597125315e-57	1.0520340437875e-14	0.999999996720293	0.999348207204883	8.36397163580364e-27
TARDBP YTHDC1	0.00194942545674314	0.999999999482998	1.13993739324588e-53	1.42679785858872e-258	1.71473338199974e-42	0.00308407115376681	1
CAPRIN1 CPSF6	0.54029788291032	8.31158462284307e-13	1.69726634906521e-53	0.999999999999999	2.41039640177751e-06	2.95407277823478e-64	2.7521757299518e-14
CSTF2T DDX55	1	1	2.59054998746483e-52	0.99999999475388	0.999994734608934	5.67047123638464e-49	9.52358602846768e-17
RBM15 YTHDC1	0.999828165291453	1.18279060673275e-08	8.65929101961033e-52	5.75035550959487e-12	0.999814654097116	1	2.36003911276268e-15
EWSR1 FXR1	0.999999998879851	1.87045039790553e-08	1.41093051135114e-51	0.999525168639249	0.998686216422965	4.50586140902803e-25	0.999921560253801
CPSF4 ZC3H7B	0.999999983118445	3.83619129432248e-15	1.46997540962053e-49	0.575219979802126	0.999987477977914	0.0638064704271799	3.98347123020963e-08
CAPRIN1 FXR1	0.999999925943458	0.997406031018125	2.07886575302061e-49	0.99980861803197	0.862809641998701	0.0544047811355916	6.6439996471388e-21
CAPRIN1 NUDT21	0.000109863058725238	6.26364297486201e-06	7.01191888209824e-48	1	0.999999401786874	9.49297202322969e-14	2.29957251716177e-22
FUBP3 ZC3H7B	9.46677412951132e-14	1.59760925946552e-18	8.21846902591908e-48	1.26188805736215e-06	0.999997745213438	0.778536907082863	7.11408219949592e-56
DDX6 MOV10	0.999999999998676	5.60269726816803e-12	1.94582713453514e-47	0.434606705213932	NA	2.89039278432868e-05	2.62289349032228e-14
CAPRIN1 TIA1	0.993411420783867	0.890661309625206	5.45479489471347e-47	1	0.999999314747914	0.223031093125537	0.000103321754873725
ATXN2 FUBP3	3.05921618385744e-15	4.49110266983646e-12	6.18185688813566e-44	7.48456910305734e-60	0.866234118203859	2.52524059305997e-05	3.34780375051877e-38
FUBP3 TARDBP	0.324182255630619	2.75091250718702e-05	6.26057223650803e-44	5.21390950891999e-91	9.94269286344517e-21	1	0.999998811049841
CAPRIN1 CPSF7	0.726766798892851	2.55507436840723e-16	2.94286379851575e-43	1	0.988188556141412	2.89450329537551e-81	4.45873759739964e-18
CSTF2T HNRNPU	0.0261581951323984	0.193157140081007	3.11403417152305e-41	0.0601707033151914	0.981807217167855	2.81566519137106e-21	0.051035414273271
CAPRIN1 ELAVL1	1	1	3.69657386814818e-41	1	0.999999999976419	2.91061115702839e-12	1
TARDBP TIA1	0.00712418657495388	8.79296393752046e-21	4.37093530513155e-38	1.74407499405361e-45	0.187511243875638	4.00456249406128e-33	0.525563180150573
CSTF2 ZC3H7B	1	2.14830619507753e-05	8.67280124613173e-38	1	1	1.88334194951944e-58	7.90320989856538e-26
DDX6 YTHDC1	5.2284310785976e-06	4.18609058139599e-08	6.12927862216322e-37	6.07238958378052e-81	0.98252241795987	2.22672349586127e-22	0.000254456676933019
CSTF2 U2AF2	0.449260910278249	0.000255768074769015	1.68204426107326e-36	1	0.999999759745101	2.13080269123683e-54	1.20943202750867e-34
CPSF3 DDX3X	0.491035174255525	1.70309831153142e-18	4.59680384020886e-36	2.01365904013323e-21	0.275184618128179	9.45220801308093e-35	2.63159341201628e-39
ELAVL1 ZC3H7B	1	1	6.84157119100572e-36	8.16021901289461e-95	0.998331054521476	4.08925911195766e-238	1
FMR1 MOV10	0.981142062559156	2.5675690735984e-08	5.35456274199827e-35	1	0.999999997643211	1	0.999999999999999
DDX6 TIA1	0.999999999999972	0.998337953994756	1.34890995695027e-34	0.117510659095736	0.306075896489461	0.000107701065806692	1
FIP1L1 HNRNPA1	0.999993803255157	0.999999986535128	1.32835460899179e-33	0.999537008523923	0.999998350684173	0.999999999999999	0.999999992957545
FMR1 TIA1	2.91448983079898e-17	0.0317797844996063	8.0907648521478e-33	1	0.143723933716781	1.08953183490966e-49	2.06290701088643e-18
DDX3X HNRNPA1	0.898211583440878	0.937355241639416	2.9449283949685e-32	0.999710622779355	0.999999999270472	1.92703918440219e-05	8.67570655043562e-13
CPSF4 DDX3X	0.999999823670046	2.67110727741717e-06	3.68694817902403e-32	0.99999989824337	0.998862268618501	1.92718936279818e-06	2.88840733816722e-17
PUM2 TIA1	4.05221787608824e-05	0.00148640462689339	5.12887300083734e-31	1	0.999999854301087	3.98609339317603e-32	6.43914714387814e-14
ATXN2 SF3B1	0.417164573786984	2.89556473739787e-14	5.27995997713251e-31	0.999999999999997	0.984504459370496	2.97558822839469e-27	1.85183374931049e-29
CSTF2T IGF2BP3	1	1	5.79302970387925e-31	1	1	5.49887449408967e-64	1
PCBP2 TARDBP	0.993482423819945	0.994653351561714	6.94483369400415e-31	0.999999999999994	0.984130033856561	0.362286372850268	0.00795376535188231
CSTF2T TIA1	1	0.743805888581251	1.32126412912272e-30	1	0.999999999993166	1.00706211156474e-49	1.69662118992145e-36
EWSR1 UPF1	0.0226612280354418	0.99586352471829	1.35995926290355e-30	1.98318177915051e-17	1.78668635970559e-29	1.44459271260045e-35	0.404264818370033
DDX6 NUDT21	8.95915802501842e-21	1.33767610466491e-15	2.29689520688404e-30	0.607957072800002	NA	1.40116432748371e-14	1.28892642471975e-10
HNRNPA1 ZC3H7B	0.999999952538156	0.999999689957586	1.17924705568448e-29	1	0.999828282055105	7.50345383629578e-15	5.83915025033629e-72
DDX6 TARDBP	0.999999130135826	1.58653643123742e-23	2.8787356557681e-29	8.25226356419735e-124	0.663614765219904	0.97886475760652	0.999999999999838
ATXN2 TARDBP	1	3.59693907833979e-23	4.15214662695014e-16	0	7.05082579490414e-148	3.18383591462276e-248	1
CPSF7 ELAVL1	0.241877126751894	1	0.24282012831837	3.33647880500666e-274	0.0168372041131796	1.87623151403935e-189	1
ATXN2 DDX3X	0.999999814518608	0.232292156551849	0.999397317839738	9.52677360880975e-264	1	1.46150804534656e-93	1.12338791385654e-62
ATXN2 CPSF7	1	1	0.99999999934198	1.46175921904211e-250	7.25285309980613e-13	1.49243690679829e-199	5.69988887884448e-223
ATXN2 YTHDC1	1	1	1.26781166288297e-16	2.42690760152793e-234	0.117679264946544	1.58702381455778e-136	2.76301665233287e-131
ATXN2 ELAVL1	1	7.79801161910103e-09	0.994884706292999	3.41558856181571e-164	9.91286068645811e-06	1	1
FUS TARDBP	0.747916646049021	1	0.999428530326361	2.02495217886331e-160	3.16247017570275e-95	1	0.99450423449376
ELAVL1 EWSR1	0.526417310359864	1	1	1.42553989680544e-155	0.997820778305868	5.41472676149218e-135	1
CPSF7 PTBP1	0.155684175319871	8.32451085156481e-12	1	2.39546901537886e-146	0.0128882134486104	3.33888051922867e-39	2.24126306541784e-28
RBM15B TARDBP	0.0291191817675534	0.39743239762509	3.24301778349462e-17	3.12773253567442e-143	9.7257978335199e-51	1	9.0163068283368e-08
ATXN2 PTBP1	1	4.64640970148196e-05	1	2.02734963377714e-138	2.70205837492338e-10	1.42743019515655e-27	1
ELAVL1 UPF1	0.249692220033907	1	1	1.04449523470378e-135	0.909739675046488	1	1
ELAVL1 HNRNPD	6.17375431397373e-15	1	0.907555049557608	2.98380298004166e-130	2.70205957773946e-17	1	6.73621934879342e-17
DDX3X ELAVL1	1	0.944461840609381	0.999999999987995	5.11735065689673e-123	0.999999999999476	0.000358388757811985	1
ATXN2 RBM15B	0.999999956702607	0.999988668428612	1	1.02009383266092e-122	6.70218659364852e-06	0.999999992395742	1
ATXN2 HNRNPC	1	1	1	5.48277629956844e-122	6.48343790090774e-05	1	0.999999999999965
ELAVL1 RBM15B	0.999999999999981	1	0.99999340900456	3.81000842692751e-116	1.65982215044504e-05	0.531408975579388	1
UPF1 YTHDC1	9.00848076545925e-16	5.02879858861113e-08	0.00895681136720606	1.34690485499703e-114	5.21777793777413e-50	1.62495999404267e-08	1
ATXN2 DDX6	0.999999999999856	0.911024003317381	1.52449536943945e-06	1.72792854728583e-109	0.999999982802863	7.89744589258137e-29	1.09700102372059e-36
EWSR1 HNRNPD	0.983538666324599	1.0828074630278e-07	0.999141341735068	4.07566654567965e-107	2.41720253446262e-05	1	6.5611569088794e-38
ATXN2 SUB1	1	1	1	1.14902380350013e-105	9.76093311748134e-22	7.10778029032864e-35	0.54320921901697
ATXN2 FUS	1	0.999999999990294	1	1.43477030847772e-103	1.99320748617154e-111	0.999987562081651	0.999992666975813
CPSF7 FUS	0.999999999999999	1.13901746521828e-05	1	3.07742311516276e-99	4.54892909488631e-21	1	0.930487503765955
EWSR1 TARDBP	0.344124313898733	1.05623055967393e-09	0.0327015457606114	7.13646707317031e-99	5.23010648959299e-24	0.999999999999798	2.51407261183188e-46
ELAVL1 TAF15	0.999999999930572	0.99999999783075	1	9.24923436308486e-99	0.000602741800470723	4.62607292551118e-11	1
ELAVL1 FXR2	0.872538874002963	1	1	1.12016792655732e-97	0.999999850349606	1.67844598006637e-74	1
ATXN2 HNRNPD	0.999999999964317	0.000111019177107749	1	3.05554572631632e-97	1.45181799643384e-08	1	1.19605604077618e-09
ATXN2 EWSR1	0.999886190075927	5.64046886212888e-08	1	2.75569778549944e-94	1.78841958143947e-23	5.13683121032366e-81	0.000213758405770726
DDX3X HNRNPC	1	1	1	1.40170367291182e-93	0.999999999999656	1	0.999999994751642
EWSR1 TAF15	0.836001476289825	0.964719369014206	0.999999999028234	2.61163100583838e-91	5.61408187383953e-22	0.999998198289854	1
PTBP1 YTHDC1	1	3.38838335726579e-20	1	6.587454495119e-91	8.10785344526138e-20	4.29448603613753e-39	1
TAF15 TARDBP	0.999998923682324	0.999991441086932	0.573439612132959	4.38705123591127e-83	3.85987471050733e-40	1	0.999997356042056
HNRNPD TAF15	0.443721420061593	0.898076452324707	1	2.13100908892004e-82	1.76102202778651e-14	1	0.999999999997599
UPF1 YTHDF1	1	1	1	2.90001696333186e-80	4.10994440546907e-07	1	1
EWSR1 HNRNPC	0.0443153989742188	1	0.955758051738005	7.90002670864155e-76	0.345034589420974	1	9.7237701821763e-81
ATXN2 TAF15	0.207907983746003	1	1	1.19773826595746e-75	3.57435640139488e-24	7.76937844140467e-36	1
CPSF7 HNRNPC	0.999995351942919	1	1	2.52496505723048e-74	0.999999999999995	1	1
HNRNPC ZC3H7B	1	1	0.500226041100744	2.57542321105372e-74	0.667379852664116	7.04140906821525e-34	0.802726431934135
PTBP1 TIAL1	1.34555896394227e-20	2.21618188689395e-13	0.999975272492126	3.51915810926419e-72	0.548168237128402	2.83126421203888e-05	1.06164245869466e-06
ATXN2 MOV10	1	0.999999999998902	5.90151875314034e-17	1.25361529570401e-71	0.077364963266251	1.64125966153902e-95	0.112513201031764
HNRNPD TARDBP	3.42471757741344e-07	0.119752624753772	0.000439502758767788	1.23676036983262e-65	9.15813570344672e-18	1	4.56926330153726e-33
CPSF7 HNRNPD	0.64599781084225	0.0044355981510854	0.999999999997338	6.60601203178704e-64	1.74376032091444e-05	0.999999991606127	3.868160984063e-23
TARDBP WDR33	4.70914668176246e-14	0.999999999999999	0.999998617627745	1.29036199447133e-60	1.81862614558894e-07	1	1
CPSF7 FUBP3	0.90344889623638	0.00157786652138953	1.21491541463491e-27	2.70510455225448e-60	0.437790791788808	0.00124011350663042	1.32476223070098e-15
ELAVL1 SUB1	1	1	0.618822637347632	5.03906991558844e-59	0.335231367837302	1	1
FUS PTBP1	1	3.53627886346771e-18	0.999999830987065	6.67055335426277e-59	1.07278606354518e-08	6.77470142117698e-14	0.876486325939518
CPSF6 ELAVL1	0.0803980698693831	0.00193487012854804	1.06239912266345e-12	7.49356458864829e-59	1.24837432235526e-07	7.32768329455264e-42	1
DDX6 ELAVL1	1	1	3.75816390298408e-21	5.15584533093699e-57	0.962216994090845	1.6092616870902e-68	1
ELAVL1 FUBP3	0.951540044656078	0.99999999821863	0.000708916919359297	6.39445320893176e-57	0.802086071545576	1	0.999999997711174
SUB1 YTHDC1	1	1.62439541299176e-11	1	2.41210402658743e-56	6.84357998067339e-08	0.660788317197298	0.0425854579266589
FUS YTHDC1	0.999556683094732	1.23093092999432e-05	0.868022126544902	8.20747927722375e-56	1.44145436643199e-14	0.999999999999991	0.999983789758152
FUS FXR2	4.11896907372213e-11	2.05179974048016e-06	1	2.33664166905343e-55	5.80739721855923e-05	1	0.834214361605686
CPSF7 TAF15	0.99999819617924	0.0869933920556223	1	4.99988232493826e-55	5.63084297219816e-12	0.975054902503057	1
FUS HNRNPD	0.574912734209677	0.662578804143269	0.999999999999168	1.72623836640475e-53	5.2964537165168e-16	1	2.70168608699369e-13
CPSF7 EWSR1	0.00495244668291518	0.849033090207871	0.99999998890325	8.88857930993112e-53	1.20355107347242e-07	0.999369075710547	0.0332618859178916
ATXN2 RBM47	1	0.999999628109537	1	3.24468325655987e-52	0.999716927567312	0.000239159578143279	0.999994710578473
HNRNPC WDR33	1	1	0.999999999931267	4.24726576142353e-52	1.65523603498229e-05	1	1
FUS RBM15B	0.0988243054104034	4.05595557864503e-11	0.999999999999762	4.89098026172175e-52	2.09814716735152e-21	1	0.99001292392102
YTHDC1 YTHDF1	1	1	1	8.89276120265201e-52	0.999987529615933	1	1
CPSF6 PTBP1	0.902396052604514	9.34999159275793e-22	0.999999817102966	1.59606858452928e-51	6.07349148694669e-09	2.88564641229366e-29	0.9999999150547
ALKBH5 ELAVL1	0.999999995104036	0.999999999872974	1	1.00311170268497e-50	0.999942537963565	1	0.999999999999999
DDX3X UPF1	0.552141286177424	2.07377128039071e-19	0.999983582824475	1.05756108599414e-50	0.999999999696437	3.19794183471289e-13	1
CPSF7 DDX6	0.999999999999986	4.38234469047659e-17	1.91942204077703e-13	1.46974604597535e-50	0.999661418965312	1.28265897103933e-32	3.79565251454311e-07
ATXN2 FAM120A	0.691122977710263	1	0.999999021470711	2.49885169758991e-50	0.997178374852021	4.40590922557723e-25	1.09400635444744e-34
EWSR1 YTHDC1	0.999998524783946	0.0380503439540382	0.999752942424056	6.07665401014424e-50	0.00277397934505839	0.020282851190208	0.998137780461351
FAM120A UPF1	4.4624005811503e-05	0.601887870653036	1	1.82981299199485e-49	0.999999485619792	8.31362156841847e-13	1
ALKBH5 TARDBP	0.273435101278679	1.04134684694362e-12	0.999999999999999	6.88943648407903e-49	0.919927245015838	8.24398072842267e-08	1
FUS TAF15	0.905020249209367	0.797040975775772	1	2.82964481474134e-29	3.91138482056886e-103	1	1
FUS SUB1	0.999999999999992	2.12630521913415e-10	1	4.12968516851008e-24	2.4131650600824e-77	0.00255193011191678	1
CPSF7 IGF2BP2	0.999999999998712	1	1	0.999999999999874	1.16509832880581e-61	1	0.995756685140424
IGF2BP2 YTHDC1	0.999999636356868	1	1	1	1.32098592643131e-51	1	0.496528158045872
CPSF1 UPF1	4.83364755875249e-20	0.000105936087305634	0.999003203977995	0.999999997837912	4.65830254281936e-45	0.999998899489475	1
UPF1 ZC3H7B	0.998020237275231	0.966630493786123	3.45352403875878e-10	8.80395275611511e-29	1.83162108017313e-39	4.46448357761727e-15	1
ATXN2 CPSF1	0.999999996643866	0.985608319226278	0.999999999999844	1.34515620669236e-07	2.26776047439201e-38	8.50211178070877e-38	0.854250040434416
CPSF1 CPSF7	2.9930506806861e-05	4.2194348087178e-10	0.000953179268840212	7.62188486362688e-13	3.07625343775973e-35	0.98817077884873	0.549489854019343
CSTF2 YTHDF1	1	0.62675763117672	1	1	1.09600201887591e-33	1	0.970554025117721
PTBP1 UPF1	0.999910219363275	2.35726970242865e-15	0.999999961046505	1.41949764932965e-17	2.56053507911442e-33	1	1
EWSR1 FUS	0.844632628568841	7.61913112780599e-07	1	8.28212665647638e-41	8.42191041292653e-31	1	2.25840124755718e-08
FUS IGF2BP2	6.98890228451172e-06	1	0.0621288017742642	1	1.36857592141284e-30	1	1
CPSF1 TARDBP	0.924711072202834	0.300131145333534	0.940131549738459	6.14092831187248e-25	7.00760669441417e-28	1	0.136067423630625
CPSF6 FUS	0.992627840297774	9.15642891848132e-19	0.298540697431376	6.39458758170101e-20	9.03907510986279e-28	0.999837284164568	0.999999999958604
TIA1 TIAL1	0.999922240288108	0.328789998526353	0.999999999684108	3.68654879561047e-14	1.47346115315492e-27	1	2.623890863779e-122
IGF2BP2 MOV10	1	0.371794282796021	1	1	6.47132258054611e-27	1	1
TAF15 UPF1	0.922684852482831	0.999882994524197	0.745186967862886	3.31023095131085e-32	1.04320268369089e-26	0.442172346234359	1
IGF2BP3 YTHDF1	1	1	1	1	8.18887861808049e-26	1	0.999999999983768
PTBP1 SUB1	0.999999999233765	4.4986366795922e-14	0.939245827030766	8.33333881689764e-43	2.08929489272542e-25	0.992303057956639	0.978068437791585
CPSF7 IGF2BP3	0.999999999999992	0.999999851488671	1	1	1.1261976203525e-23	1	1
HNRNPD IGF2BP2	0.972715216624912	1	1	0.945741894857139	2.61254529036518e-23	1	1
CPSF6 SUB1	0.99999945927023	1.33770181458016e-24	3.8035270615933e-18	1.04961621235923e-09	9.20328634261225e-23	2.77414877225228e-28	8.52258435353089e-11
SUB1 TAF15	0.90481047162147	0.683099572022298	0.83676943944103	5.28547294346746e-08	1.14944012198122e-22	0.99220471237316	0.999999999251287
STAU1 UPF1	0.226552608765549	0.00242158959529604	0.999970304389072	3.15132836747494e-18	1.30791231043582e-22	0.00233004899456851	1
FUS U2AF2	0.999992787785097	5.2280325272299e-05	0.999999999776496	0.360590979660087	2.14844078912314e-22	4.63482703094118e-12	1
TAF15 WDR33	0.999994988655603	0.999999999999998	0.999984520581775	3.02662858636505e-26	2.85275063784371e-22	1	1
IGF2BP2 UPF1	1	1	1	0.999999999999535	2.06019448579115e-21	1	1
DDX3X TIA1	1	0.999860694150579	1.92068051389965e-11	0.999999999992439	2.85560925872791e-18	1	0.00450972478022512
PTBP1 TIA1	0.999999796229785	3.45693877249574e-08	0.999997715740558	1.38609002415805e-27	3.19560901140577e-18	1	1.28160823583042e-41
FXR2 TAF15	0.999712007717604	6.41094569992584e-20	1	7.26340026867786e-11	3.39078883183017e-18	1	0.999998575841899
CPSF6 HNRNPC	2.19377982533864e-18	1	0.9658050255989	0.999004843672534	7.50924989239395e-17	1	1
CPSF1 ZC3H7B	0.972151820498913	0.538326762010083	2.18465561852837e-05	0.99996844224227	1.58984830657936e-16	0.999885688406532	1.18861518655286e-16
CPSF1 IGF2BP2	0.999996691776952	0.999999999999999	0.999999999999989	1	1.98135702780257e-16	1	0.999999991512426
DDX6 FAM120A	2.24764501757034e-11	6.28299388940599e-13	0.999984915619592	1.73804393548317e-22	6.72778450310806e-16	1.25964046094169e-06	1.77807430808599e-05
PTBP1 ZC3H7B	1	5.23194016549715e-15	1	1.21475113236244e-23	7.07244520849667e-16	7.03208668454943e-78	0.999999999834169
FXR2 UPF1	0.807423751027299	0.000646426867095902	0.998356556948422	1.64744219444021e-18	9.59650296437403e-16	0.000206505517485332	1
UPF1 WDR33	0.0101247004732741	1	0.999896622778834	3.80644541703201e-27	1.00654270426143e-15	1	1
TARDBP YTHDF2	0.0102992463147488	4.82094782577046e-11	1	1	3.84449112740412e-15	1	0.981296064951676
FUS YTHDF1	1	1	1	0.999216272160278	3.9401785277242e-15	1	1
RPS3 TARDBP	0.999837736217917	2.91936340196684e-05	0.812752175521328	3.70974670067902e-23	4.1212904909759e-15	0.421246513695514	0.660826739448046
FXR1 IGF2BP3	0.999881231803052	0.972032775099013	0.957466883555444	1	5.36936343095342e-15	1	0.99999999998765
CELF2 ELAVL1	0.997944601287567	1	0.999641657869036	0.000485472419877351	5.61965652156604e-15	4.61473523066292e-14	1
HNRNPU TARDBP	7.06456390544393e-09	0.899275959237811	6.85623449512309e-08	1.98885382293507e-41	1.19506477660439e-14	0.999999999440394	0.952257599235833
CSTF2 FUBP3	0.048230589170382	1.47044331754823e-19	0.933854083373956	1	3.95043363131781e-14	1	3.32798615503079e-38
FIP1L1 PUM2	0.0725535893875661	4.51420550246277e-05	3.26973328824144e-18	0.999999999999927	5.83284471788973e-14	4.28637902639854e-05	6.6860193707746e-15
CPSF4 CSTF2	0.00781884145562463	5.44759666747719e-19	0.00166856192987088	1	6.79281059046182e-14	1.10023673988703e-07	5.67896965526455e-14
CPSF3 CSTF2	8.21298838964764e-17	0.00509808355191012	0.0051557496648803	1	8.11985927795573e-14	1	6.63842425897392e-10
ATXN2 FXR2	7.06742227982094e-08	0.999999999995346	1	5.74355217708648e-08	9.75435990404287e-14	6.15392065805468e-09	0.298706379920907
FUS IGF2BP3	1	1	0.999999999999982	1	1.19683195930862e-13	1	0.0524007641506943
HNRNPM TARDBP	6.01496309960089e-14	8.99094421987037e-09	0.556009068289178	4.37920378852687e-19	1.94371483256803e-13	0.738627665745418	0.975039104154244
FUS RPS3	0.677204864047461	0.0152909278485636	0.0509330422190308	4.24685019730852e-07	8.31843436258996e-13	0.999954982621962	0.000579056270564535
PTBP1 TAF15	0.999999985375706	0.0512580465926793	0.999999998459934	9.45464582175808e-28	8.62927275274803e-13	3.80080228347839e-16	0.987952881723945
CSTF2T ELAVL1	0.999999998002707	1	4.5324159451313e-17	0.00323110966134111	1	0	1
ATXN2 CSTF2T	0.560234558789702	0.993022789876452	0.957624446517423	0.999999999999928	1	1.71683641840658e-286	3.47683273881054e-16
CSTF2T HNRNPC	0.999999999993974	1	1.47676633924786e-09	0.998184540887249	0.999999999999872	7.65752791397777e-274	0.999999999999102
CSTF2T PTBP1	1.97325694384189e-09	1.0708816469627e-15	1	0.56782367739873	0.999772056255272	3.99292855209687e-238	0.00733520343819907
ELAVL1 MOV10	0.999999999999347	0.999999999995434	1	6.17478148759385e-16	0.992992432823363	3.019742539424e-179	1
U2AF2 ZC3H7B	0.999999999997097	0.135914162505391	5.69800591447176e-19	0.999999853504516	0.999977816789481	5.96998511242916e-143	4.32379491601461e-93
CPSF7 U2AF2	0.100753635699988	0.304034638167789	1	1	0.709256298361095	3.04022919729418e-141	8.91821701912462e-105
CSTF2T FUS	0.999999820296233	0.400765939454753	0.588555129961648	0.0548836546861828	0.999999042052015	3.30001526009568e-133	1
ATXN2 CPSF3	0.999999998918701	1.97593356774423e-19	2.21399031393103e-05	1.97561165420128e-19	0.999999844141581	2.29585442988712e-130	1.27565289611509e-90
ATXN2 FIP1L1	1	1.16208743833859e-21	1	0.986932786087317	1	5.50640961382258e-118	1.9701675061136e-38
MOV10 U2AF2	0.737297288709818	5.27955159752335e-07	0.937530854249682	1	0.999999996945466	1.35441462159487e-117	1.13889792438223e-53
ELAVL1 NUDT21	0.00175416492330299	1	1.34412273865195e-10	0.99999999999998	0.99999982932632	1.87734024818442e-108	1
FMR1 PTBP1	0.522355223804868	1.83752606987829e-14	1	1	0.999999486517683	3.55080502451579e-105	1
ATXN2 CPSF4	0.999999996794771	0.0219480937914245	0.0584492912717027	1.47570688535982e-07	0.9999939162175	1.57383973527901e-100	2.75738859498646e-46
U2AF2 YTHDC1	0.999999999991778	0.000137397187361684	1.36928556796503e-07	1	0.804213042841498	1.20887839688032e-94	1.99668040332299e-33
CSTF2T TIAL1	0.998318949715756	5.44190855831367e-10	8.29821207325339e-17	1	1	5.1888172242125e-93	0.999999998698112
FMR1 UPF1	4.259984518833e-18	0.00204792326509591	0.0540856710298979	1	0.999999996934781	3.06032174775034e-92	1
FIP1L1 U2AF2	0.999834521680887	5.29433419456618e-09	0.999999834899196	1	0.999999939460806	6.39673401103848e-88	1.38151803600791e-20
CSTF2T RBM15B	0.215214708711477	4.50201850710733e-14	0.971950517767456	0.957901132142139	0.999999999355137	1.2504247099943e-82	0.999999651639179
FMR1 U2AF2	0.999669382844857	7.57688034637196e-05	0.999999999998876	1	0.650425907547111	2.88348876324621e-81	2.78863765453794e-26
ATXN2 PUM2	1.03447172474682e-15	1.33244561965394e-14	1.95750996307563e-06	5.95179162972943e-05	0.999730534699249	2.3165287298927e-80	6.13076832423866e-35
NUDT21 U2AF2	0.999999999999986	7.3580055149132e-19	2.04996797493083e-13	1	0.983982943449419	2.7296152680849e-75	1.55912652376334e-13
CSTF2T UPF1	4.53083314654878e-19	2.26785687461731e-10	0.00291438499566	8.00011458938645e-05	1	1.216371581861e-74	1
CSTF2T PUM2	0.999967565216832	9.88378864738056e-12	2.2472388727605e-16	0.0125741209403666	0.999999999999362	4.81586291568064e-70	1.98543741147157e-28
CSTF2T HNRNPD	0.996481563185086	0.66924475988311	0.999805656380716	8.92674602354674e-06	0.00848485585590661	1.2021566552482e-69	2.19937788331468e-11
CPSF6 U2AF2	4.22089892648624e-18	0.0257621943484997	0.000913643729310355	1	4.46055418792422e-06	5.00706404162686e-69	1.93670586204756e-39
ATXN2 CAPRIN1	0.999998329646549	1.53871577584998e-16	0.999999999997663	1	0.999999999998828	3.60853693813386e-67	1.0016359676891e-66
MOV10 PTBP1	0.989252267049296	7.24518040527793e-23	1	1.25780582683847e-28	0.997034313874232	1.2252506892584e-65	1
ATXN2 HNRNPA1	1	0.0614522667073073	1	1	0.999999999974734	1.07795131872365e-64	6.02654751574028e-48
FMR1 IGF2BP3	1	0.999996572124587	1	1	0.999999999999142	6.06629548721751e-64	1
ELAVL1 FUS	2.13072007248443e-20	1	0.999999998764348	2.16160942132707e-34	0.0721155125762776	1.12128804122385e-61	0.000324153295837511
CSTF2T FAM120A	0.999969347287429	2.19942428841058e-15	0.999999999999997	1	0.999987634483739	6.53106010402214e-61	7.73678872483729e-16
ELAVL1 PUM2	0.996705189370432	1	1.57269021424422e-10	1.86115730570008e-06	0.997035363195659	2.58297592434967e-60	1
CPSF6 DDX3X	1.22411546403141e-10	1.59641642876418e-10	2.73388663626205e-11	1.1266841650453e-32	0.666808905127256	7.64832417336817e-59	6.95688052258782e-66
HNRNPA1 U2AF2	0.987841945781324	0.999999999999984	0.312521383953895	1	0.999999985492477	4.67248773946705e-57	0.631861460718294
FAM120A MOV10	0.632959274985746	5.23773924451895e-08	0.999995302424793	3.15459765600382e-07	0.996055397085066	2.59473168951659e-54	5.52089054786373e-68
ELAVL1 FMR1	1	0.997305437249577	3.02421258377169e-26	0.999999999999894	0.999999934743438	3.27686981053045e-54	1
PUM2 U2AF2	0.612758125116997	5.36952014852063e-07	0.999936686388827	0.999999999682705	0.773991738012644	3.27922703407264e-54	2.02005831546001e-09
FAM120A U2AF2	5.00239013026434e-08	0.0025330941568587	0.999986959863945	0.99999947908718	4.00197173859321e-08	9.49171017987922e-51	0.0167719688760639
TIAL1 YTHDC1	0.975779720773949	0.228181401084495	1	0.000171948713823569	0.999999999920669	1	6.21091863120241e-105
CPSF6 TIAL1	5.09643179742725e-10	1.86999357315417e-12	0.999991371192646	0.198774156230929	0.355466091285167	1	2.45083455246353e-96
HNRNPC U2AF2	0.000123198967665598	1	0.952172197216995	1	0.999999031113452	1	2.14460036203239e-77
CPSF3 MOV10	0.0713451032470966	3.30704067508082e-05	3.31853374009974e-21	1	0.999979306418292	6.76953641349571e-24	2.78388480020805e-61
IGF2BP2 PUM2	0.999977604047248	1	1	1	0.150313496288894	1	1.04130053618335e-58
CPSF1 MOV10	0.988938443141244	9.6646517070309e-12	1	0.999999999994139	0.980734193436774	0.0854520760616301	1.00674684039652e-57
HNRNPA1 MOV10	0.999999999999996	0.999999999999955	0.197800205692485	1	NA	1.740138877848e-11	3.27776800867299e-56
CPSF7 DDX55	0.727265549558666	1	0.99999999680865	1	0.99995700665432	0.999999999999999	6.0289690728687e-54
FUBP3 MOV10	0.999772129378369	4.01695828655607e-06	1.16034886237033e-12	1.9019679601684e-12	3.05874773311117e-05	0.0083516044127274	1.87674124653808e-52
CPSF4 CPSF7	6.69683481854027e-07	1.62849241262026e-06	0.342947187776349	0.9838600545836	0.999973056330405	4.41911360006497e-28	6.93159433736026e-50
CPSF6 TIA1	0.118089950050735	0.00061110755764645	6.47797319405419e-22	0.999941352286273	0.959698081238605	4.56302241845877e-15	1.17513510931625e-46
DDX3X FIP1L1	0.999999587265855	0.999998106538694	0.36243621239878	1.98691329611458e-11	1	0.966011993579388	1.11831825267822e-44
TIAL1 WDR33	0.00015584203616953	4.2474387360001e-23	0.999783204651383	0.810285439414131	0.999272317639859	0.999999999757822	1.70541656724755e-42
ATXN2 DDX55	1	1	1	1	0.99973991471239	1	5.2961740171648e-39
DDX3X FUBP3	0.60097074654028	0.763149720302108	2.86209228343437e-12	3.51290879369854e-13	0.999716631908795	4.02273817136388e-09	7.99567762814319e-39
HNRNPD UPF1	0.00881970824094205	3.33683538991261e-07	0.999997800726422	1.66107163453673e-33	0.00387300239898381	1	1.35987758537011e-38
CSTF2 HNRNPD	0.999999999587195	3.89986779875512e-19	0.999999860974623	1	0.0323391612364852	0.998159534275092	5.31547753271305e-37
EWSR1 FXR2	0.999073341030346	7.75613988632372e-10	1	1.99731141615881e-08	0.0114090362327555	1	2.46876859836431e-36
DDX55 TIAL1	1.0534330505006e-12	0.11486761993361	0.176978207074005	1	0.999340832594134	1	8.29193475600349e-36
LARP4 MOV10	0.999985542782736	5.64031732835754e-09	0.997843513346988	0.99999999999996	0.240526936288192	1.29801209308858e-08	2.71446406624065e-35
HNRNPC IGF2BP3	1	1	0.99999999999999	1	0.99999999999987	1	1.27375975779151e-34
HNRNPD IGF2BP3	1	1	1	1	0.999079499308218	1	1.52991911285702e-34
CAPRIN1 PUM2	0.00104364565695961	2.4079527257945e-10	6.68564784323635e-29	1	0.999989880836225	5.11855927618668e-28	1.12014397909236e-33
FAM120A HNRNPA1	0.756225036361444	1	0.999999982244335	0.999998041744785	0.309171633813196	1.6188598542845e-17	1.3523987896986e-33
RBM15B U2AF2	0.139258050330728	4.55562891323767e-05	0.999963927159341	0.998626732880746	0.166915306527845	3.62356502729661e-25	1.55512173586944e-33
CAPRIN1 FMR1	0.568790981820243	4.28147911798275e-15	1.3406901874389e-10	1	0.999999994567567	1.50629331882031e-49	2.70745677366341e-33
