# Supplementary material for: A Survey of Regulatory Interactions Among RNA Binding Proteins and MicroRNAs in Cancer
Source: Front Genet. 2020 Sep 8;11:515094. doi: 10.3389/fgene.2020.515094 (PMC7506142; doi:10.3389/fgene.2020.515094)
Supplement: TABLE S1 — Summary of TCGA data. Number of patients for each cancer type. Each row represents a type of cancer. Column 3 and 4 represent the number of miRNA and mRNA after we remove the miRNA and mRNA with more than 30% missing value. Column 5 and 6 represent the number of normal samples and tumor samples. [file Data_Sheet_2.ZIP › Supplementary Table S17_top100 RBP_RBP_mRNA_trios_7cancers.txt]

top.tag	top_brca.pvalue	top_kirc.pvalue	top_lihc.pvalue	top_luad.pvalue	top_lusc.pvalue	top_prad.pvalue	top_thca.pvalue	top_rrg.V4	top_rrg.V7
FMR1 IGF2BP1 FAT3	1.39e-25 / 3.08e-19	0.409 / 0.569	0.689 / 0.874	0.325 / 0.574	0.44 / 0.79	NA	NA	1	0.0555555555555556
IGF2BP1 IGF2BP2 FAT3	6.49e-25 / 7.17e-19	0.145 / 0.273	0.579 / 0.816	0.646 / 0.821	0.0615 / 0.382	NA	NA	2	0.142857142857143
IGF2BP3 RBM47 FAT3	1.59e-23 / 1.18e-17	0.00681 / 0.0255	0.428 / 0.719	0.456 / 0.689	0.0253 / 0.265	0.999 / 1	0.0159 / 0.0549	1	0.0588235294117647
EWSR1 IGF2BP3 HOXD13	5.14e-23 / 2.84e-17	0.803 / 0.879	NA	NA	0.664 / 0.897	0.672 / 0.803	NA	1	0.125
IGF2BP1 IGF2BP2 COL25A1	2e-22 / 8.86e-17	0.424 / 0.583	0.625 / 0.842	0.651 / 0.824	0.319 / 0.709	NA	NA	1	0.2
LSM11 PCBP2 CYP2W1	1.23e-18 / 4.55e-13	NA	0.0834 / 0.33	NA	0.713 / 0.915	0.848 / 0.916	0.381 / 0.554	9	0.219512195121951
EWSR1 IGF2BP1 FAT3	2.29e-18 / 7.23e-13	0.646 / 0.769	0.911 / 0.969	0.348 / 0.597	0.391 / 0.76	NA	NA	2	0.142857142857143
RBM15 YTHDF2 ISL1	3.82e-17 / 9.51e-12	NA	NA	NA	0.418 / 0.777	0.00434 / 0.0212	NA	1	0.166666666666667
ELAVL1 YTHDF2 ISL1	3.87e-17 / 9.51e-12	NA	NA	NA	0.401 / 0.766	0.351 / 0.538	NA	1	0.166666666666667
ELAVL1 TIA1 SLC16A10	7.71e-17 / 1.71e-11	0.79 / 0.871	0.294 / 0.609	0.556 / 0.762	0.106 / 0.474	0.362 / 0.549	0.914 / 0.951	2	0.0666666666666667
CELF2 IGF2BP2 ARL4C	5.76e-16 / 1.16e-10	0.482 / 0.636	0.0378 / 0.217	0.107 / 0.301	0.806 / 0.947	0.0118 / 0.0463	0.335 / 0.508	1	0.0625
IGF2BP1 IGF2BP2 HOXD13	3.36e-15 / 6.2e-10	0.0168 / 0.0525	NA	NA	0.068 / 0.398	NA	NA	2	0.166666666666667
FUS UPF1 SDF4	3.73e-15 / 6.34e-10	2.87e-11 / 1.63e-09	0.0844 / 0.332	0.0788 / 0.249	0.358 / 0.738	0.0183 / 0.0649	0.21 / 0.369	1	0.0416666666666667
ALKBH5 IGF2BP1 ALDH1A2	6.61e-15 / 1.01e-09	0.299 / 0.459	0.395 / 0.694	0.982 / 0.992	0.118 / 0.495	NA	NA	2	0.0454545454545455
IGF2BP2 IGF2BP3 CCDC82	6.85e-15 / 1.01e-09	0.743 / 0.839	0.572 / 0.812	0.963 / 0.985	0.57 / 0.857	0.0144 / 0.0541	0.0462 / 0.123	4	0.333333333333333
EIF3G UPF1 GMPPB	8.03e-15 / 1.11e-09	0.0197 / 0.0594	0.571 / 0.812	1.3e-05 / 0.000427	0.0279 / 0.276	0.00337 / 0.0174	0.725 / 0.832	1	0.0263157894736842
FUBP3 NUDT21 CTNNB1	1.88e-14 / 2.45e-09	0.171 / 0.308	0.64 / 0.849	0.000157 / 0.00299	0.608 / 0.874	0.278 / 0.462	0.511 / 0.67	4	0.153846153846154
FUS UPF1 SAFB2	2.67e-14 / 3.1e-09	0.117 / 0.233	0.753 / 0.905	1.29e-06 / 6.76e-05	0.00262 / 0.0945	0.000846 / 0.00573	0.0387 / 0.108	1	0.333333333333333
FXR2 IGF2BP2 HOXD13	2.77e-14 / 3.1e-09	0.884 / 0.932	NA	NA	0.15 / 0.541	3.89e-07 / 9.18e-06	NA	1	0.125
EWSR1 UPF1 ARAP1	2.81e-14 / 3.1e-09	4.87e-06 / 5.88e-05	0.332 / 0.644	0.0087 / 0.0579	0.0355 / 0.305	3.22e-05 / 0.000387	0.606 / 0.745	1	0.0476190476190476
RPS3 UPF1 SDF4	5.53e-14 / 5.83e-09	9.69e-06 / 0.000106	0.531 / 0.787	0.00229 / 0.0224	0.841 / 0.958	0.00224 / 0.0126	0.0633 / 0.156	4	0.148148148148148
IGF2BP3 RBM47 SOD2	6.79e-14 / 6.82e-09	0.124 / 0.243	0.0328 / 0.202	0.0591 / 0.208	0.433 / 0.785	0.186 / 0.352	2.02e-05 / 0.000247	6	0.15
CPSF7 UPF1 TINF2	1.16e-13 / 1.11e-08	0.00318 / 0.0137	0.00323 / 0.054	4.1e-07 / 2.68e-05	0.159 / 0.553	0.199 / 0.369	0.676 / 0.797	1	0.25
EWSR1 IGF2BP1 HOXD13	2.28e-13 / 2.1e-08	0.642 / 0.766	NA	NA	0.189 / 0.589	NA	NA	1	0.166666666666667
LARP4 PCBP2 AMN	2.37e-13 / 2.1e-08	0.724 / 0.826	0.788 / 0.92	0.345 / 0.594	0.955 / 0.989	0.0264 / 0.0858	0.0231 / 0.0729	4	0.4
FUS IGF2BP1 BEND4	2.93e-13 / 2.4e-08	0.972 / 0.984	NA	0.0105 / 0.0661	0.203 / 0.604	NA	NA	2	0.0869565217391304
NUDT21 SF3B1 SRRM2	3.03e-13 / 2.4e-08	0.873 / 0.925	0.00333 / 0.0551	0.596 / 0.789	0.894 / 0.973	0.00529 / 0.0248	0.264 / 0.432	1	0.0476190476190476
BUD13 UPF1 ST6GALNAC6	3.04e-13 / 2.4e-08	0.000183 / 0.00128	0.176 / 0.479	0.00986 / 0.0633	0.37 / 0.746	0.0525 / 0.143	0.627 / 0.761	2	0.25
EIF3G UPF1 RAVER1	3.21e-13 / 2.45e-08	0.855 / 0.914	0.0437 / 0.235	0.582 / 0.78	0.126 / 0.507	0.637 / 0.778	0.137 / 0.272	1	0.03125
FUS UPF1 MRPL28	3.88e-13 / 2.86e-08	3.25e-05 / 0.000298	0.0377 / 0.217	0.589 / 0.785	0.462 / 0.802	0.00083 / 0.00564	0.00026 / 0.00206	4	0.285714285714286
DDX3X XRN2 NFIC	5.07e-13 / 3.62e-08	2.8e-08 / 6.75e-07	0.000219 / 0.0102	0.0049 / 0.0386	0.464 / 0.803	1.27e-08 / 4.84e-07	0.00175 / 0.00965	1	0.0144927536231884
ATXN2 YTHDF2 ISL1	5.88e-13 / 4.07e-08	NA	NA	NA	0.981 / 0.995	0.0138 / 0.0524	NA	1	0.111111111111111
DDX3X PUM2 SNX12	7.03e-13 / 4.71e-08	5.41e-15 / 8.48e-13	0.00261 / 0.0476	0.0123 / 0.0736	0.264 / 0.665	1.68e-16 / 5.75e-14	1.38e-07 / 3.59e-06	2	0.0512820512820513
FXR2 IGF2BP1 HOXD13	8.33e-13 / 5.39e-08	0.331 / 0.493	NA	NA	0.823 / 0.952	NA	NA	1	0.166666666666667
AGGF1 DDX3X SARS	8.7e-13 / 5.39e-08	0.0438 / 0.111	0.0295 / 0.19	0.276 / 0.525	0.461 / 0.802	0.0202 / 0.0701	0.18 / 0.331	1	0.142857142857143
CAPRIN1 NUDT21 CCNI	8.93e-13 / 5.39e-08	2.32e-14 / 3.07e-12	0.00657 / 0.0819	1.5e-08 / 1.8e-06	0.415 / 0.774	9.19e-16 / 2.62e-13	7.37e-09 / 2.89e-07	3	0.1875
EWSR1 IGF2BP2 HOXD13	9.02e-13 / 5.39e-08	0.713 / 0.818	NA	NA	0.148 / 0.538	0.122 / 0.263	NA	1	0.125
FUS IGF2BP1 HOXD13	1.02e-12 / 5.95e-08	0.274 / 0.432	NA	NA	0.0802 / 0.425	NA	NA	1	0.111111111111111
CPSF1 GRWD1 SF3B2	1.14e-12 / 6.46e-08	1.01e-07 / 2.07e-06	0.00424 / 0.0635	0.138 / 0.352	0.236 / 0.639	0.00106 / 0.00688	0.851 / 0.914	1	0.2
FMR1 TARDBP PAPD4	1.24e-12 / 6.88e-08	0.00531 / 0.0209	1.82e-05 / 0.00198	0.462 / 0.693	0.0636 / 0.388	0.223 / 0.398	0.102 / 0.221	1	0.0833333333333333
DDX3X PUM2 BAP1	1.46e-12 / 7.85e-08	6.37e-07 / 1.02e-05	0.188 / 0.493	0.0877 / 0.267	6.1e-05 / 0.0136	0.511 / 0.682	0.213 / 0.372	1	0.0416666666666667
CPSF4 UPF1 CD2BP2	1.54e-12 / 8.09e-08	1.31e-05 / 0.000138	0.884 / 0.959	0.0156 / 0.0867	0.464 / 0.803	8.71e-09 / 3.5e-07	0.63 / 0.763	1	0.0212765957446809
FUS UPF1 LRPAP1	1.66e-12 / 8.46e-08	1.03e-05 / 0.000112	0.654 / 0.857	0.0178 / 0.0948	0.0298 / 0.284	0.00279 / 0.0149	0.983 / 0.991	1	0.0625
DDX3X TIAL1 SF3A1	1.68e-12 / 8.46e-08	0.00687 / 0.0257	0.000984 / 0.0263	0.0982 / 0.286	0.554 / 0.849	0.00314 / 0.0164	1.98e-05 / 0.000243	1	0.0294117647058824
FXR2 IGF2BP1 BEND4	1.76e-12 / 8.65e-08	0.322 / 0.483	NA	0.405 / 0.647	0.168 / 0.564	NA	NA	2	0.125
IGF2BP3 TAF15 IGF2BP1	1.91e-12 / 9.17e-08	0.584 / 0.721	0.714 / 0.886	0.921 / 0.966	0.888 / 0.971	NA	NA	1	0.0188679245283019
CPSF7 UPF1 DCAF11	1.99e-12 / 9.36e-08	4.05e-05 / 0.000359	0.197 / 0.504	0.919 / 0.965	0.256 / 0.657	0.0951 / 0.22	0.372 / 0.545	3	0.136363636363636
CPSF7 UPF1 HK1	2.35e-12 / 1.08e-07	0.0939 / 0.198	0.712 / 0.885	0.00626 / 0.046	0.00919 / 0.169	0.228 / 0.405	0.132 / 0.266	4	0.129032258064516
IGF2BP2 NUDT21 CCND2	2.41e-12 / 1.09e-07	0.00867 / 0.031	0.123 / 0.401	0.466 / 0.697	0.0483 / 0.347	0.797 / 0.885	0.18 / 0.331	4	0.032258064516129
CPSF6 UPF1 PRDX3	2.47e-12 / 1.09e-07	7.27e-06 / 8.28e-05	0.0259 / 0.177	3.2e-07 / 2.19e-05	0.024 / 0.259	0.00296 / 0.0156	0.357 / 0.53	9	0.257142857142857
CSTF2T NUDT21 CCNI	2.86e-12 / 1.24e-07	3.1e-08 / 7.38e-07	1.65e-08 / 1.31e-05	0.0745 / 0.241	0.183 / 0.582	1.21e-24 / 3.44e-21	0.000173 / 0.00147	4	0.137931034482759
FUS NOL12 SDF4	2.96e-12 / 1.26e-07	1.48e-16 / 3.43e-14	0.886 / 0.96	7.35e-06 / 0.000272	0.0746 / 0.413	0.0721 / 0.18	0.864 / 0.922	3	0.375
EIF3A METTL14 CHTF8	3.16e-12 / 1.32e-07	0.235 / 0.387	0.0921 / 0.347	5.7e-06 / 0.000221	0.194 / 0.594	0.000286 / 0.00236	0.142 / 0.28	1	0.333333333333333
EWSR1 IGF2BP3 DLL3	3.24e-12 / 1.33e-07	NA	NA	0.799 / 0.907	0.915 / 0.979	0.479 / 0.655	0.501 / 0.661	1	0.25
NUDT21 PUM2 EP300	3.33e-12 / 1.34e-07	1.38e-18 / 5.27e-16	0.00361 / 0.0578	0.976 / 0.99	0.808 / 0.948	9.91e-13 / 1.27e-10	3.07e-05 / 0.000351	3	0.157894736842105
IGF2BP3 RBM47 ICAM1	4.68e-12 / 1.85e-07	0.182 / 0.322	0.446 / 0.732	0.0199 / 0.102	0.143 / 0.531	0.0523 / 0.143	0.000274 / 0.00215	2	0.0909090909090909
FMR1 FXR2 UTP14C	5.46e-12 / 2.12e-07	0.248 / 0.403	0.2 / 0.509	0.164 / 0.39	0.761 / 0.932	0.136 / 0.284	0.049 / 0.129	5	0.1666667
RBM47 TIA1 USP1	6.45e-12 / 2.46e-07	1.76e-10 / 8.01e-09	0.0317 / 0.198	0.292 / 0.542	0.809 / 0.948	0.122 / 0.263	0.00539 / 0.0236	1	0.1666667
CPSF4 UPF1 BAP1	6.9e-12 / 2.59e-07	1.6e-05 / 0.000163	0.133 / 0.418	0.53 / 0.744	0.891 / 0.972	5.38e-09 / 2.31e-07	0.916 / 0.953	1	0.0666666666666667
EIF3G UPF1 MBD3	7.68e-12 / 2.83e-07	4.95e-05 / 0.000426	0.856 / 0.948	2.55e-09 / 4.17e-07	0.705 / 0.912	0.00385 / 0.0193	0.0795 / 0.184	1	0.0222222222222222
CPSF7 UPF1 GAK	8.09e-12 / 2.93e-07	0.00242 / 0.011	0.954 / 0.984	0.000267 / 0.00448	0.0152 / 0.212	0.653 / 0.79	0.2 / 0.357	2	0.333333333333333
IGF2BP1 PUM2 BEND4	8.6e-12 / 3.07e-07	0.77 / 0.858	NA	0.191 / 0.426	0.465 / 0.804	NA	NA	1	0.0714285714285714
PUM2 TIAL1 SF3B2	8.89e-12 / 3.12e-07	7.1e-21 / 4.65e-18	0.0169 / 0.14	0.00167 / 0.0177	0.23 / 0.632	0.613 / 0.761	0.0193 / 0.0635	2	0.4
AARS UPF1 SF3B2	9.61e-12 / 3.32e-07	7.81e-07 / 1.21e-05	0.847 / 0.944	0.333 / 0.582	0.0425 / 0.329	0.0815 / 0.197	0.171 / 0.319	1	0.25
CAPRIN1 DDX3X GNA11	1.05e-11 / 3.57e-07	1.01e-13 / 1.12e-11	0.000318 / 0.013	0.000249 / 0.00425	0.491 / 0.818	1.55e-16 / 5.36e-14	2.52e-15 / 6.15e-13	2	0.0392156862745098
DDX3X PUM2 GNA11	1.11e-11 / 3.73e-07	3.88e-12 / 2.79e-10	4.62e-05 / 0.0037	0.00433 / 0.0354	0.368 / 0.744	1.44e-17 / 6.52e-15	5.96e-08 / 1.75e-06	1	0.0217391304347826
FUBP3 NUDT21 ANKS1A	1.2e-11 / 3.97e-07	0.0238 / 0.069	0.362 / 0.668	0.831 / 0.924	0.226 / 0.629	0.383 / 0.569	0.101 / 0.219	1	0.0909090909090909
CPSF6 FUBP3 FUBP1	1.25e-11 / 4.05e-07	2.9e-09 / 9.35e-08	1.77e-06 / 0.000396	0.81 / 0.913	0.77 / 0.935	3.83e-08 / 1.26e-06	7.81e-14 / 1.29e-11	9	0.391304347826087
CPSF6 TIAL1 THRAP3	1.26e-11 / 4.05e-07	0.535 / 0.681	0.16 / 0.457	0.000151 / 0.0029	0.183 / 0.582	0.0034 / 0.0175	0.00204 / 0.0109	6	0.1935484
FMR1 HNRNPM TMEM167A	1.32e-11 / 4.18e-07	0.0297 / 0.082	0.0541 / 0.263	0.295 / 0.545	0.273 / 0.672	0.117 / 0.256	1.1e-07 / 2.96e-06	2	0.07142857
CPSF4 IGF2BP1 C17orf51	1.39e-11 / 4.33e-07	0.279 / 0.437	0.76 / 0.908	0.829 / 0.922	0.312 / 0.704	NA	NA	1	0.0256410256410256
DDX3X YTHDF3 GNA11	1.43e-11 / 4.39e-07	7.98e-19 / 3.23e-16	0.162 / 0.46	1.43e-05 / 0.000459	0.948 / 0.987	4.47e-14 / 8.28e-12	9.45e-09 / 3.59e-07	1	0.0232558139534884
FXR2 IGF2BP3 HOXD13	1.5e-11 / 4.49e-07	0.971 / 0.984	NA	NA	0.735 / 0.923	0.0249 / 0.082	NA	1	0.125
CDC40 NUDT21 THRAP3	1.5e-11 / 4.49e-07	0.133 / 0.257	0.03 / 0.192	0.0661 / 0.223	0.114 / 0.488	0.197 / 0.366	0.0439 / 0.119	2	0.1111111
HNRNPM UPF1 LRPAP1	1.69e-11 / 4.99e-07	0.00557 / 0.0217	0.313 / 0.627	0.0117 / 0.071	0.151 / 0.543	1.62e-08 / 5.97e-07	0.197 / 0.353	2	0.0465116279069767
RBM47 RPS3 UBE2D3	1.87e-11 / 5.44e-07	0.00028 / 0.00184	0.137 / 0.423	7.84e-08 / 6.99e-06	0.544 / 0.845	0.233 / 0.41	0.231 / 0.394	1	0.07692308
NCBP2 UPF1 BHLHE40	1.92e-11 / 5.53e-07	0.177 / 0.316	0.429 / 0.72	0.71 / 0.859	0.999 / 1	0.397 / 0.582	0.67 / 0.793	2	0.0769230769230769
CPSF4 IGF2BP1 ALDH1A2	2.05e-11 / 5.77e-07	0.0651 / 0.15	0.00804 / 0.0921	0.163 / 0.388	0.0352 / 0.304	NA	NA	1	0.0232558139534884
LSM11 RBM15 CYP2W1	2.09e-11 / 5.77e-07	NA	0.153 / 0.447	NA	0.295 / 0.691	0.0303 / 0.0952	0.166 / 0.312	1	0.0384615384615385
FUS UPF1 TWF2	2.09e-11 / 5.77e-07	7.62e-14 / 8.73e-12	0.368 / 0.673	0.391 / 0.635	0.702 / 0.911	0.0659 / 0.169	0.98 / 0.989	2	0.2222222
CPSF7 FIP1L1 SMG1	2.35e-11 / 6.41e-07	0.8 / 0.877	0.317 / 0.63	0.00545 / 0.0417	0.447 / 0.793	2.72e-05 / 0.000336	0.0156 / 0.0539	8	0.126984126984127
EIF3G UPF1 SLC39A1	2.41e-11 / 6.44e-07	0.00156 / 0.00768	0.978 / 0.993	0.581 / 0.78	0.228 / 0.631	0.918 / 0.956	0.107 / 0.229	1	0.03125
ILF3 TARDBP BAZ2A	2.48e-11 / 6.44e-07	0.522 / 0.67	0.813 / 0.931	1.17e-06 / 6.21e-05	7.89e-06 / 0.00432	0.0231 / 0.0776	0.855 / 0.916	2	0.0208333333333333
ELAVL1 TIA1 LDHB	2.49e-11 / 6.44e-07	0.0237 / 0.0687	0.478 / 0.754	0.129 / 0.337	0.171 / 0.567	0.241 / 0.42	0.107 / 0.228	3	0.333333333333333
CSTF2 UPF1 HK1	2.51e-11 / 6.44e-07	0.000886 / 0.00481	0.103 / 0.367	0.00251 / 0.0239	0.16 / 0.554	0.266 / 0.449	0.189 / 0.342	1	0.037037037037037
CSTF2T UPF1 RBM23	2.53e-11 / 6.44e-07	0.857 / 0.915	0.737 / 0.897	0.531 / 0.745	0.154 / 0.546	0.634 / 0.776	0.104 / 0.223	5	0.0925925925925926
IGF2BP1 IGF2BP2 BEND4	2.55e-11 / 6.44e-07	0.554 / 0.696	NA	0.604 / 0.795	0.181 / 0.58	NA	NA	6	0.25
CAPRIN1 IGF2BP1 BEND4	2.57e-11 / 6.44e-07	0.381 / 0.543	NA	0.051 / 0.19	0.000534 / 0.0429	NA	NA	2	0.0909090909090909
DDX3X NUDT21 CCNI	2.59e-11 / 6.44e-07	1.03e-06 / 1.54e-05	0.000172 / 0.00876	4.13e-07 / 2.69e-05	0.0398 / 0.32	1.23e-23 / 2.7e-20	9.76e-15 / 2.04e-12	1	0.05
CAPRIN1 EIF3A MFAP1	2.74e-11 / 6.72e-07	0.0228 / 0.0668	0.99 / 0.997	0.35 / 0.599	0.024 / 0.259	0.935 / 0.966	0.289 / 0.459	1	0.125
TIAL1 UPF1 PRMT5	2.88e-11 / 7e-07	0.00129 / 0.00657	0.00407 / 0.062	0.0254 / 0.12	0.768 / 0.935	0.903 / 0.948	0.000501 / 0.00351	1	0.125
CPSF7 FIP1L1 ADD1	3e-11 / 7.21e-07	0.265 / 0.422	0.442 / 0.729	0.0284 / 0.129	0.0326 / 0.295	0.434 / 0.616	0.264 / 0.432	4	0.16
PTBP1 TARDBP TARDBP	3.08e-11 / 7.32e-07	0.723 / 0.825	0.864 / 0.951	0.58 / 0.779	0.353 / 0.734	0.426 / 0.609	0.924 / 0.957	7	0.0736842105263158
CPSF6 NUDT21 MATR3	3.27e-11 / 7.7e-07	0.0018 / 0.00862	0.00401 / 0.0615	4.55e-05 / 0.00115	0.0285 / 0.279	0.137 / 0.285	0.00737 / 0.0302	15	0.241935483870968
GRWD1 UPF1 LRPAP1	3.43e-11 / 7.99e-07	0.00117 / 0.00604	0.639 / 0.849	4.74e-06 / 0.000191	0.147 / 0.536	9.44e-06 / 0.000138	0.545 / 0.697	1	0.0526315789473684
FIP1L1 RPS3 RPS9	3.5e-11 / 8.06e-07	0.79 / 0.871	0.00629 / 0.08	4.36e-08 / 4.32e-06	0.728 / 0.921	0.00747 / 0.0325	0.0284 / 0.0855	1	0.0454545454545455
LARP4 NUDT21 ABCF1	3.8e-11 / 8.63e-07	0.00142 / 0.00712	0.923 / 0.974	0.801 / 0.908	0.792 / 0.943	0.875 / 0.932	0.0545 / 0.139	5	0.161290322580645
FMR1 WDR33 GAPVD1	3.82e-11 / 8.63e-07	0.657 / 0.777	0.229 / 0.542	0.599 / 0.792	0.911 / 0.977	6.34e-06 / 9.87e-05	0.0296 / 0.0881	1	0.0434782608695652
CSTF2 YTHDC1 DDX3X	4.88e-11 / 1.09e-06	0.000101 / 0.000778	0.000432 / 0.0158	0.563 / 0.767	0.928 / 0.982	0.000187 / 0.00167	0.281 / 0.451	13	0.213114754098361
SF3A3 TARDBP PDCD5	5.05e-11 / 1.12e-06	0.0539 / 0.13	0.0459 / 0.241	0.408 / 0.649	0.114 / 0.488	1.66e-05 / 0.000222	0.997 / 0.999	1	0.0666666666666667
DDX3X ZC3H7B TBK1	0.526 / 0.79	1.64e-60 / 3.53e-54	3.69e-09 / 4.13e-06	0.349 / 0.598	0.443 / 0.791	2.58e-13 / 3.87e-11	1.78e-22 / 2.39e-19	1	0.142857142857143
CSTF2T ZC3H7B TBK1	0.593 / 0.829	1.68e-58 / 1.81e-52	7.07e-11 / 1.96e-07	0.159 / 0.383	0.0983 / 0.461	3.47e-17 / 1.42e-14	1.26e-18 / 6.9e-16	3	0.230769230769231
NUDT21 PTBP1 U2AF2	0.338 / 0.656	2.96e-53 / 2.13e-47	0.0369 / 0.215	0.0998 / 0.289	0.676 / 0.902	0.526 / 0.694	0.309 / 0.481	4	0.2105263
FMR1 SSB SAMD4B	0.792 / 0.924	5.16e-53 / 2.78e-47	0.00292 / 0.0509	0.0488 / 0.184	0.77 / 0.935	0.0316 / 0.0983	0.00033 / 0.0025	1	0.166666666666667
CPSF4 DDX3X SAMD4B	0.00115 / 0.0352	1.96e-52 / 8.43e-47	1.35e-07 / 6.32e-05	0.0291 / 0.131	0.512 / 0.829	8.71e-32 / 2.35e-27	1.61e-21 / 1.78e-18	1	0.0476190476190476
DDX3X SSB SAMD4B	0.0645 / 0.301	3.86e-52 / 1.39e-46	0.0949 / 0.352	0.0425 / 0.169	0.693 / 0.908	0.31 / 0.497	6.69e-08 / 1.93e-06	2	0.105263157894737
TARDBP ZC3H7B PIP5K1A	0.588 / 0.826	1.99e-51 / 5.7e-46	3.49e-13 / 2.85e-09	0.00341 / 0.0298	0.575 / 0.859	0.0014 / 0.00861	2.06e-09 / 9.59e-08	3	0.103448275862069
FMR1 NKRF SAMD4B	0.585 / 0.825	2.12e-51 / 5.7e-46	0.000247 / 0.0111	0.533 / 0.747	0.325 / 0.714	5.24e-34 / 2.68e-29	2.11e-17 / 8.71e-15	2	0.25
CAPRIN1 PTBP1 U2AF2	0.865 / 0.953	1.35e-50 / 3.23e-45	0.469 / 0.748	0.98 / 0.992	0.0379 / 0.314	0.714 / 0.832	0.0832 / 0.19	8	0.2857143
CPSF4 CPSF6 SAMD4B	1.79e-05 / 0.00317	2.21e-50 / 4.76e-45	5.81e-07 / 0.00018	0.245 / 0.491	0.642 / 0.888	1.28e-24 / 3.6e-21	2.85e-20 / 2.32e-17	1	0.0769230769230769
CAPRIN1 PTBP1 STX10	0.347 / 0.664	4.27e-50 / 8.37e-45	0.425 / 0.717	0.0149 / 0.0839	0.18 / 0.579	4.46e-05 / 0.000507	0.7 / 0.815	1	0.166666666666667
CSTF2 TARDBP PIP5K1A	0.628 / 0.848	4.84e-50 / 8.69e-45	0.00029 / 0.0122	0.579 / 0.778	0.0313 / 0.29	1.43e-05 / 0.000196	1.19e-05 / 0.000159	1	0.0625
EIF3G NUDT21 U2AF2	0.266 / 0.59	1.13e-49 / 1.87e-44	0.678 / 0.869	0.441 / 0.676	0.623 / 0.88	9.58e-28 / 7.01e-24	2.67e-14 / 5e-12	1	0.09090909
CPSF4 CSTF2T SAMD4B	0.199 / 0.517	2.22e-49 / 3.31e-44	0.0744 / 0.311	0.824 / 0.92	0.407 / 0.77	1.62e-07 / 4.34e-06	1.31e-17 / 5.69e-15	1	0.1
CPSF4 NUDT21 U2AF2	0.477 / 0.76	2.3e-49 / 3.31e-44	0.0577 / 0.272	0.985 / 0.994	0.786 / 0.941	7.11e-15 / 1.62e-12	1.14e-19 / 7.96e-17	2	0.1538462
PTBP1 YTHDC2 U2AF2	0.119 / 0.407	7.66e-49 / 1.03e-43	0.683 / 0.871	0.125 / 0.332	0.643 / 0.889	0.569 / 0.728	0.794 / 0.878	2	0.1333333
NUDT21 PTBP1 SAMD4B	0.876 / 0.958	8.33e-49 / 1.06e-43	0.207 / 0.517	0.644 / 0.82	0.271 / 0.671	1.93e-05 / 0.000252	0.000107 / 0.000991	1	0.0344827586206897
PTBP1 SF3B1 SAMD4B	0.437 / 0.732	1.01e-48 / 1.21e-43	0.00433 / 0.0642	0.0648 / 0.221	0.0692 / 0.401	0.000309 / 0.00252	1.11e-08 / 4.11e-07	2	0.0740740740740741
FMR1 PTBP1 U2AF2	0.586 / 0.825	3.25e-48 / 3.69e-43	0.54 / 0.793	0.383 / 0.628	0.953 / 0.989	0.398 / 0.583	0.94 / 0.967	1	0.07692308
CPSF6 ZC3H7B TBK1	0.00014 / 0.0106	4.96e-48 / 5.34e-43	7.68e-06 / 0.00111	0.281 / 0.531	0.0221 / 0.25	8.75e-18 / 4.22e-15	2.55e-19 / 1.65e-16	2	0.142857142857143
CSTF2 PUM2 TBK1	0.415 / 0.717	6.9e-48 / 7.08e-43	0.0476 / 0.246	0.124 / 0.329	0.272 / 0.671	6.14e-06 / 9.6e-05	3.21e-14 / 5.88e-12	1	0.0588235294117647
FMR1 PTBP1 SAMD4B	0.425 / 0.724	1.51e-47 / 1.48e-42	0.482 / 0.756	0.269 / 0.518	0.386 / 0.756	4.61e-10 / 2.73e-08	9.82e-05 / 0.000921	3	0.103448275862069
CSTF2T PTBP1 SAMD4B	0.466 / 0.752	4.8e-47 / 4.5e-42	0.0243 / 0.171	0.837 / 0.926	0.0441 / 0.334	9.1e-18 / 4.37e-15	9.58e-07 / 1.88e-05	6	0.193548387096774
CAPRIN1 CPSF4 U2AF2	0.193 / 0.51	5.36e-47 / 4.82e-42	0.606 / 0.831	0.000188 / 0.00343	0.181 / 0.58	5.15e-12 / 5.37e-10	7.23e-14 / 1.2e-11	5	0.2272727
CSTF2 NUDT21 TBK1	0.0712 / 0.317	6.49e-47 / 5.6e-42	0.0162 / 0.137	0.0997 / 0.289	0.999 / 1	0.00112 / 0.0072	0.000808 / 0.00518	1	0.0769230769230769
CSTF2 CSTF2T TBK1	0.124 / 0.415	1.53e-46 / 1.27e-41	0.0217 / 0.161	0.643 / 0.819	0.884 / 0.97	0.000583 / 0.00423	1.18e-05 / 0.000158	3	0.2
NKRF PTBP1 SAMD4B	0.564 / 0.813	1.71e-46 / 1.36e-41	0.852 / 0.946	0.646 / 0.821	0.359 / 0.738	3.86e-08 / 1.27e-06	2.23e-09 / 1.03e-07	2	0.0689655172413793
CAPRIN1 ZC3H7B TBK1	0.00844 / 0.105	2.16e-46 / 1.66e-41	1.84e-09 / 2.43e-06	0.568 / 0.771	0.32 / 0.71	1.67e-16 / 5.72e-14	3.06e-21 / 3.17e-18	1	0.142857142857143
CSTF2 FUBP3 ADNP	0.356 / 0.672	1.33e-45 / 9.9e-41	0.12 / 0.396	0.0336 / 0.145	5.28e-05 / 0.0125	0.749 / 0.855	5.66e-11 / 4.19e-09	3	0.0882352941176471
CPSF6 CSTF2T SAMD4B	0.00373 / 0.0674	2.09e-45 / 1.5e-40	1.11e-07 / 5.46e-05	0.54 / 0.752	0.874 / 0.967	2.05e-22 / 3.21e-19	4.69e-15 / 1.07e-12	2	0.133333333333333
ATXN2 CPSF6 ELF1	0.0048 / 0.0772	6.11e-45 / 4.25e-40	0.00551 / 0.074	0.829 / 0.922	0.659 / 0.895	5.69e-15 / 1.33e-12	6.58e-50 / 1.68e-44	2	0.133333333333333
AKAP8L NUDT21 PIAS4	0.0827 / 0.341	6.74e-45 / 4.54e-40	0.419 / 0.712	0.478 / 0.706	0.415 / 0.775	4.75e-12 / 5.01e-10	1.74e-15 / 4.43e-13	1	0.0476190476190476
CDC40 UCHL5 U2AF2	0.617 / 0.842	7.41e-45 / 4.84e-40	0.908 / 0.968	0.459 / 0.691	0.321 / 0.711	1.01e-05 / 0.000146	1.87e-12 / 2.11e-10	2	0.5
DDX3X PTBP1 SAMD4B	0.909 / 0.969	9.58e-45 / 6.08e-40	0.154 / 0.448	0.878 / 0.946	0.0421 / 0.327	0.00208 / 0.0118	0.00254 / 0.013	6	0.142857142857143
AGGF1 AKAP8L PIAS4	0.569 / 0.816	9.95e-45 / 6.13e-40	0.463 / 0.744	0.759 / 0.886	0.578 / 0.86	8.09e-10 / 4.46e-08	1.21e-14 / 2.48e-12	7	0.28
PTBP1 SSB SAMD4B	0.131 / 0.425	1.72e-44 / 1e-39	0.949 / 0.983	0.703 / 0.855	0.176 / 0.573	0.776 / 0.872	0.976 / 0.987	2	0.0740740740740741
CSTF2T TARDBP PIP5K1A	0.872 / 0.956	1.72e-44 / 1e-39	1.07e-09 / 1.6e-06	0.00161 / 0.0173	0.154 / 0.546	0.202 / 0.373	1.66e-07 / 4.2e-06	3	0.12
FIP1L1 ZC3H7B TBK1	0.35 / 0.667	2.25e-44 / 1.28e-39	9.36e-10 / 1.44e-06	0.793 / 0.904	0.634 / 0.885	2.35e-10 / 1.52e-08	1.57e-15 / 4.05e-13	1	0.0909090909090909
CSTF2T PTBP1 U2AF2	0.369 / 0.682	5.28e-44 / 2.92e-39	0.538 / 0.792	0.00758 / 0.0526	0.892 / 0.972	0.582 / 0.738	0.0144 / 0.0508	4	0.173913
PTBP1 TIAL1 U2AF2	0.395 / 0.702	7.13e-44 / 3.84e-39	0.152 / 0.445	0.213 / 0.454	0.363 / 0.741	0.00642 / 0.0289	0.746 / 0.846	4	0.2105263
CAPRIN1 CPSF4 SAMD4B	5.56e-05 / 0.0062	7.41e-44 / 3.9e-39	0.000549 / 0.0183	0.139 / 0.353	0.925 / 0.981	9.65e-26 / 3.71e-22	1.08e-23 / 1.88e-20	1	0.0476190476190476
PTBP1 ZRANB2 U2AF2	0.892 / 0.963	9.74e-44 / 5e-39	0.713 / 0.886	1 / 1	0.316 / 0.707	0.036 / 0.108	0.797 / 0.88	2	0.1333333
CDC40 SSB U2AF2	0.868 / 0.955	1.14e-43 / 5.7e-39	0.38 / 0.683	0.824 / 0.92	0.602 / 0.871	0.254 / 0.435	0.0405 / 0.112	1	0.2
CAPRIN1 EIF3G U2AF2	0.184 / 0.499	1.24e-43 / 6.06e-39	0.569 / 0.811	0.466 / 0.697	0.866 / 0.965	8.19e-34 / 4e-29	2.59e-17 / 1.04e-14	4	0.2
DDX3X TARDBP PIP5K1A	0.519 / 0.786	1.51e-43 / 7.22e-39	3.94e-12 / 2e-08	0.000266 / 0.00446	0.000535 / 0.043	1.4e-09 / 7.2e-08	2.28e-13 / 3.31e-11	3	0.0882352941176471
CPSF6 PTBP1 SAMD4B	0.0699 / 0.314	1.89e-43 / 8.83e-39	0.763 / 0.909	0.00852 / 0.0571	0.0644 / 0.39	7.02e-05 / 0.00074	1.96e-05 / 0.000241	6	0.176470588235294
NUDT21 PTBP1 DPH1	0.833 / 0.941	2.02e-43 / 9.28e-39	0.85 / 0.946	0.00996 / 0.0637	0.809 / 0.948	0.0243 / 0.0806	5.12e-05 / 0.000536	2	0.133333333333333
CPSF6 NUDT21 SAMD4B	0.115 / 0.4	2.08e-43 / 9.33e-39	0.00101 / 0.0268	0.671 / 0.836	0.064 / 0.389	1.88e-18 / 1.08e-15	4.34e-14 / 7.68e-12	1	0.0769230769230769
PTBP1 SMNDC1 PHRF1	0.0467 / 0.256	2.16e-43 / 9.5e-39	0.833 / 0.939	4.19e-09 / 6.3e-07	0.093 / 0.451	0.487 / 0.662	0.00807 / 0.0324	3	0.2
FMR1 FUBP3 ADNP	5.72e-06 / 0.00161	2.36e-43 / 1.02e-38	0.00018 / 0.00902	0.256 / 0.503	0.129 / 0.511	0.1 / 0.229	2.51e-07 / 6e-06	2	0.0333333333333333
DDX3X FMR1 SAMD4B	0.00331 / 0.0632	2.69e-43 / 1.14e-38	0.000118 / 0.00686	0.492 / 0.717	0.755 / 0.93	1.82e-36 / 1.63e-31	1.89e-20 / 1.6e-17	2	0.0952380952380952
ATXN2 ZC3H7B TBK1	0.0859 / 0.347	3.06e-43 / 1.25e-38	0.000963 / 0.026	0.625 / 0.808	0.084 / 0.433	6.5e-08 / 1.99e-06	1.29e-12 / 1.53e-10	3	0.230769230769231
CSTF2T PUM2 ADNP	0.116 / 0.401	3.07e-43 / 1.25e-38	0.39 / 0.69	0.528 / 0.743	0.469 / 0.806	2.9e-20 / 2.66e-17	7.54e-12 / 7.17e-10	10	0.192307692307692
TIAL1 ZC3H7B TBK1	0.917 / 0.972	4.24e-43 / 1.69e-38	0.136 / 0.422	0.128 / 0.337	0.853 / 0.961	5.32e-05 / 0.000588	8.88e-12 / 8.27e-10	1	0.1
FMR1 TARDBP PIP5K1A	0.22 / 0.542	4.33e-43 / 1.7e-38	5.83e-07 / 0.000181	0.0124 / 0.0742	0.0787 / 0.422	5.45e-07 / 1.22e-05	0.000298 / 0.0023	3	0.107142857142857
ATXN2 PUM2 ELF1	0.00864 / 0.106	4.73e-43 / 1.82e-38	0.000208 / 0.0099	0.385 / 0.63	0.765 / 0.934	2.94e-12 / 3.3e-10	6.87e-29 / 3.63e-25	2	0.0952380952380952
CPSF4 CSTF2T TARS2	0.0238 / 0.181	4.98e-43 / 1.88e-38	0.065 / 0.29	0.741 / 0.876	0.177 / 0.574	0.00168 / 0.00994	2.91e-06 / 4.83e-05	1	0.2
CPSF4 YTHDC2 U2AF2	0.0107 / 0.119	9.86e-43 / 3.62e-38	0.568 / 0.81	0.0349 / 0.148	0.00914 / 0.169	2.61e-13 / 3.92e-11	1.39e-07 / 3.63e-06	2	0.2222222
FMR1 TIAL1 SAMD4B	0.609 / 0.838	9.98e-43 / 3.62e-38	0.00293 / 0.051	0.168 / 0.395	0.872 / 0.966	0.00197 / 0.0113	6.01e-17 / 2.22e-14	1	0.1
FMR1 QKI SAMD4B	0.171 / 0.482	1.02e-42 / 3.62e-38	0.000147 / 0.0079	0.443 / 0.678	0.181 / 0.58	1.07e-23 / 2.38e-20	2.59e-17 / 1.04e-14	2	0.222222222222222
CAPRIN1 FMR1 SAMD4B	0.0126 / 0.13	1.02e-42 / 3.62e-38	0.000338 / 0.0135	0.248 / 0.495	0.111 / 0.483	9.83e-26 / 3.76e-22	5.62e-22 / 6.76e-19	3	0.142857142857143
CSTF2 CSTF2T ADNP	0.377 / 0.688	1.25e-42 / 4.35e-38	0.000569 / 0.0188	0.00324 / 0.0287	0.239 / 0.641	0.000399 / 0.0031	0.386 / 0.558	14	0.222222222222222
FUBP3 PUM2 ADNP	0.00817 / 0.103	1.35e-42 / 4.62e-38	0.0102 / 0.105	0.163 / 0.388	0.0808 / 0.426	8.43e-08 / 2.48e-06	1.33e-20 / 1.16e-17	3	0.130434782608696
CSTF2 DDX3X ADNP	0.556 / 0.808	1.38e-42 / 4.65e-38	0.0428 / 0.232	0.966 / 0.986	0.0652 / 0.392	0.1 / 0.228	1.19e-13 / 1.86e-11	7	0.120689655172414
CPSF6 PTBP1 U2AF2	0.238 / 0.561	1.63e-42 / 5.4e-38	0.465 / 0.745	0.042 / 0.167	0.526 / 0.836	0.708 / 0.828	0.647 / 0.776	5	0.2380952
AKAP8L MOV10 PIAS4	0.0311 / 0.208	1.96e-42 / 6.39e-38	0.529 / 0.787	0.0235 / 0.114	0.573 / 0.858	3.62e-10 / 2.21e-08	1.1e-05 / 0.000148	2	0.142857142857143
ATXN2 FMR1 ADNP	0.0179 / 0.156	2.51e-42 / 8.07e-38	0.00638 / 0.0806	0.329 / 0.579	0.07 / 0.403	5.43e-24 / 1.3e-20	0.00488 / 0.0218	21	0.185840707964602
FMR1 NUDT21 ADNP	2.5e-06 / 0.000982	3.06e-42 / 9.69e-38	0.00132 / 0.0315	0.237 / 0.482	0.576 / 0.86	3.04e-12 / 3.4e-10	0.000248 / 0.00198	3	0.0447761194029851
EIF3G YTHDC2 U2AF2	0.0266 / 0.192	3.78e-42 / 1.18e-37	0.0575 / 0.272	0.488 / 0.714	0.801 / 0.945	4.51e-21 / 5.1e-18	0.000143 / 0.00126	1	0.1428571
DDX3X PTBP1 U2AF2	0.877 / 0.958	4.49e-42 / 1.38e-37	0.806 / 0.928	0.00345 / 0.0301	0.113 / 0.486	0.84 / 0.912	0.19 / 0.345	7	0.2692308
CSTF2T EIF3G DPH1	0.0699 / 0.314	4.79e-42 / 1.45e-37	0.000858 / 0.0242	0.302 / 0.552	0.618 / 0.878	1.95e-05 / 0.000255	8e-29 / 4.16e-25	2	0.2
ATXN2 PUM2 ADNP	0.0998 / 0.373	6.62e-42 / 1.98e-37	0.104 / 0.368	0.000187 / 0.00342	0.162 / 0.556	6.13e-21 / 6.64e-18	1.42e-08 / 5.09e-07	10	0.131578947368421
FUBP3 TARDBP PIP5K1A	0.809 / 0.931	7.37e-42 / 2.18e-37	8.27e-09 / 7.74e-06	1.7e-05 / 0.000529	0.0268 / 0.271	7.94e-06 / 0.000119	2.2e-05 / 0.000265	1	0.0666666666666667
NUDT21 TARDBP NUDT21	0.58 / 0.822	8.37e-42 / 2.44e-37	0.0999 / 0.362	0.699 / 0.853	0.315 / 0.707	0.786 / 0.878	0.641 / 0.771	5	0.0581395348837209
CPSF4 FBL U2AF2	0.000738 / 0.0274	8.71e-42 / 2.48e-37	0.0454 / 0.24	0.0127 / 0.0753	0.00636 / 0.143	5.69e-13 / 7.79e-11	1.74e-16 / 5.73e-14	1	0.125
ATXN2 FMR1 PIP5K1A	0.0566 / 0.282	8.74e-42 / 2.48e-37	3.24e-06 / 0.000604	0.118 / 0.32	0.088 / 0.441	7.1e-16 / 2.09e-13	0.00236 / 0.0123	12	0.193548387096774
CDC40 LARP4 U2AF2	0.0196 / 0.164	9.13e-42 / 2.55e-37	0.0471 / 0.245	0.343 / 0.592	0.366 / 0.743	2.59e-09 / 1.23e-07	3.47e-07 / 7.92e-06	2	0.1818182
EIF3G NUDT21 DPH1	0.000609 / 0.0246	1.79e-41 / 4.96e-37	0.0082 / 0.0931	0.000753 / 0.00983	0.61 / 0.875	1.82e-07 / 4.8e-06	1.76e-31 / 1.57e-27	1	0.0909090909090909
CPSF4 PTBP1 U2AF2	0.00464 / 0.0759	2.09e-41 / 5.71e-37	0.418 / 0.712	0.000381 / 0.00587	0.505 / 0.825	0.298 / 0.484	0.283 / 0.453	3	0.1666667
EIF3G NUDT21 ADNP	0.0403 / 0.238	2.32e-41 / 6.25e-37	0.00665 / 0.0826	0.833 / 0.925	0.651 / 0.892	2.72e-17 / 1.15e-14	9.4e-16 / 2.57e-13	1	0.0769230769230769
CSTF2T U2AF2 TBK1	0.705 / 0.885	2.35e-41 / 6.26e-37	0.00408 / 0.0621	0.47 / 0.7	0.32 / 0.71	1.18e-13 / 1.95e-11	5.55e-14 / 9.52e-12	2	0.222222222222222
PUM2 ZC3H7B TBK1	0.108 / 0.388	2.48e-41 / 6.51e-37	5.41e-06 / 0.000868	0.348 / 0.597	0.216 / 0.618	4.57e-13 / 6.42e-11	3.36e-21 / 3.45e-18	3	0.2
CSTF2T NUDT21 SAMD4B	0.000442 / 0.0205	2.52e-41 / 6.54e-37	0.00344 / 0.0561	0.133 / 0.344	0.679 / 0.903	3.76e-24 / 9.43e-21	5.07e-14 / 8.79e-12	1	0.1
CSTF2 FMR1 ADNP	0.0193 / 0.163	3.91e-41 / 1e-36	0.0531 / 0.261	0.22 / 0.462	0.133 / 0.517	2.6e-06 / 4.62e-05	0.000262 / 0.00207	10	0.116279069767442
CPSF4 CSTF2T DPH1	0.54 / 0.799	4.53e-41 / 1.15e-36	0.0495 / 0.251	0.195 / 0.431	0.821 / 0.951	1.83e-05 / 0.000241	2.03e-40 / 1.19e-35	1	0.125
CPSF4 CPSF6 U2AF2	0.33 / 0.649	5.66e-41 / 1.42e-36	0.218 / 0.53	0.0989 / 0.287	0.432 / 0.785	0.00076 / 0.00524	1.71e-05 / 0.000215	5	0.3333333
NUDT21 TARDBP PIP5K1A	0.531 / 0.793	8.45e-41 / 2.09e-36	8.9e-09 / 8.2e-06	0.302 / 0.552	0.059 / 0.376	0.000101 / 0.001	3.17e-11 / 2.53e-09	4	0.137931034482759
NKRF TIAL1 SAMD4B	0.914 / 0.971	1e-40 / 2.46e-36	0.271 / 0.586	0.456 / 0.688	0.427 / 0.782	0.143 / 0.293	3.53e-21 / 3.59e-18	1	0.1
DDX3X ZC3H7B ADNP	0.0142 / 0.138	1.32e-40 / 3.19e-36	0.000334 / 0.0134	0.326 / 0.575	0.298 / 0.693	3.2e-13 / 4.69e-11	1.2e-19 / 8.39e-17	10	0.149253731343284
CPSF4 TIAL1 U2AF2	0.879 / 0.958	1.89e-40 / 4.53e-36	0.0702 / 0.302	0.37 / 0.617	0.698 / 0.91	0.19 / 0.358	0.0282 / 0.0849	1	0.07692308
PUM2 TARDBP TBK1	0.74 / 0.901	2.78e-40 / 6.59e-36	0.000562 / 0.0186	0.0181 / 0.0957	0.264 / 0.665	1.99e-05 / 0.000258	7.59e-06 / 0.000109	2	0.153846153846154
CSTF2T PTBP1 STX10	0.992 / 0.998	2.91e-40 / 6.82e-36	0.217 / 0.529	0.0418 / 0.167	0.798 / 0.945	9e-16 / 2.57e-13	0.97 / 0.984	2	0.5
FIP1L1 TARDBP PIP5K1A	0.128 / 0.421	3.36e-40 / 7.79e-36	1.15e-05 / 0.00146	0.452 / 0.686	0.241 / 0.643	3.95e-06 / 6.62e-05	1.87e-09 / 8.79e-08	6	0.2
ATXN2 TARDBP PIP5K1A	0.0929 / 0.361	4.04e-40 / 9.26e-36	7.48e-05 / 0.00509	1.39e-09 / 2.52e-07	0.00361 / 0.11	7.45e-15 / 1.69e-12	0.0107 / 0.0403	8	0.142857142857143
DDX3X GRWD1 DPH1	0.127 / 0.419	5.14e-40 / 1.17e-35	8.7e-08 / 4.55e-05	0.106 / 0.3	0.0697 / 0.402	2.61e-06 / 4.64e-05	4.21e-20 / 3.29e-17	1	0.0434782608695652
AKAP8L CPSF1 PIAS4	0.0173 / 0.154	6.22e-40 / 1.4e-35	0.137 / 0.423	0.000237 / 0.00408	0.214 / 0.617	1.39e-05 / 0.000191	0.0251 / 0.0778	3	0.214285714285714
CPSF4 NUDT21 DPH1	0.825 / 0.937	6.29e-40 / 1.4e-35	2.64e-05 / 0.00255	0.358 / 0.606	0.952 / 0.988	3.39e-06 / 5.8e-05	2.72e-40 / 1.54e-35	1	0.111111111111111
CSTF2T EIF3G U2AF2	0.588 / 0.826	6.5e-40 / 1.43e-35	0.917 / 0.971	0.0493 / 0.185	0.255 / 0.657	2.59e-26 / 1.18e-22	2.42e-10 / 1.49e-08	2	0.1333333
ATXN2 PTBP1 PIP5K1A	0.153 / 0.458	7.55e-40 / 1.64e-35	0.748 / 0.902	3.64e-05 / 0.000961	0.00628 / 0.142	0.00933 / 0.0387	0.0157 / 0.0543	8	0.131147540983607
EIF3G PTBP1 U2AF2	0.00467 / 0.0761	7.8e-40 / 1.68e-35	0.919 / 0.972	4.8e-05 / 0.00119	0.524 / 0.835	0.976 / 0.988	0.0125 / 0.0456	2	0.125
DDX6 PUM2 SIRT1	0.188 / 0.504	0.671 / 0.788	1.33e-33 / 2.82e-27	0.0166 / 0.0902	0.0145 / 0.208	2.63e-10 / 1.67e-08	7.74e-09 / 3.02e-07	3	0.1875
FMR1 PUM2 SIRT1	0.258 / 0.583	0.133 / 0.256	7.61e-29 / 8.06e-23	0.499 / 0.721	0.479 / 0.811	2.71e-14 / 5.31e-12	0.307 / 0.479	1	0.0384615384615385
FMR1 ZC3H7B SIRT1	0.00159 / 0.0423	9.54e-06 / 0.000105	3.72e-27 / 2.63e-21	0.0922 / 0.275	0.328 / 0.716	2.83e-17 / 1.19e-14	0.0104 / 0.0395	4	0.129032258064516
DDX6 TARDBP SIRT1	0.127 / 0.42	7.76e-12 / 5.14e-10	3.79e-26 / 2.01e-20	0.144 / 0.361	0.724 / 0.919	0.251 / 0.431	0.238 / 0.403	1	0.04
DDX3X ZC3H7B ZCCHC11	0.143 / 0.444	0.048 / 0.119	8.56e-26 / 3.62e-20	0.325 / 0.575	0.386 / 0.756	6.6e-11 / 5.03e-09	2.2e-23 / 3.57e-20	1	0.125
DDX3X ZC3H7B RP2	0.332 / 0.651	1.32e-28 / 4.72e-25	1.03e-25 / 3.62e-20	0.0084 / 0.0565	0.039 / 0.317	1.23e-13 / 2.02e-11	4.24e-22 / 5.28e-19	1	0.0384615384615385
DDX6 FUBP3 SIRT1	0.128 / 0.422	0.344 / 0.506	1.66e-25 / 5.01e-20	0.0712 / 0.234	0.835 / 0.956	0.00302 / 0.0159	1.54e-15 / 3.98e-13	1	0.25
CPSF4 DDX3X ZCCHC11	0.201 / 0.52	0.0036 / 0.0152	3.82e-24 / 1.01e-18	0.188 / 0.422	0.208 / 0.61	2.15e-16 / 7.16e-14	3.71e-23 / 5.71e-20	1	0.1666667
YTHDC1 ZC3H7B METTL14	0.0224 / 0.176	0.00191 / 0.00908	4.54e-23 / 1.07e-17	0.228 / 0.472	0.0147 / 0.209	9.83e-09 / 3.89e-07	1.82e-14 / 3.55e-12	1	0.0416666666666667
DDX3X PUM2 SIRT1	0.506 / 0.778	0.198 / 0.342	7.99e-23 / 1.69e-17	0.397 / 0.64	0.166 / 0.561	1.28e-11 / 1.2e-09	2.93e-08 / 9.49e-07	1	0.0434782608695652
CPSF7 FMR1 SIRT1	0.945 / 0.982	0.00165 / 0.00804	1.82e-22 / 3.5e-17	0.802 / 0.909	0.346 / 0.729	1e-10 / 7.22e-09	0.000337 / 0.00254	2	0.0714285714285714
PUM2 ZC3H7B SIRT1	0.371 / 0.683	3.97e-07 / 6.76e-06	3.41e-22 / 6.02e-17	0.194 / 0.43	0.449 / 0.795	2.13e-15 / 5.54e-13	2.92e-11 / 2.35e-09	3	0.0857142857142857
NUDT21 YTHDC1 METTL14	0.363 / 0.677	0.0185 / 0.0566	4.61e-22 / 7.51e-17	0.177 / 0.407	0.798 / 0.945	9.24e-11 / 6.73e-09	6.42e-09 / 2.56e-07	1	0.0555555555555556
CAPRIN1 CSTF2T SIRT1	0.261 / 0.586	0.495 / 0.647	5.27e-22 / 7.97e-17	0.829 / 0.923	0.797 / 0.944	1.02e-08 / 4e-07	0.183 / 0.335	1	0.0625
FMR1 ZC3H7B METTL14	0.00305 / 0.0604	0.00861 / 0.0308	8.21e-22 / 1.16e-16	0.12 / 0.323	0.308 / 0.701	2.04e-15 / 5.32e-13	1.48e-08 / 5.28e-07	7	0.212121212121212
PUM2 YTHDC1 METTL14	0.476 / 0.759	0.318 / 0.479	9.13e-22 / 1.21e-16	0.435 / 0.672	0.715 / 0.916	7.09e-11 / 5.34e-09	2.8e-10 / 1.69e-08	2	0.222222222222222
CPSF6 CSTF2T MAPK8	0.487 / 0.766	0.65 / 0.772	5.47e-21 / 6.82e-16	0.0197 / 0.101	0.000233 / 0.0279	5.63e-30 / 8.8e-26	4.22e-12 / 4.32e-10	3	0.0857142857142857
DDX3X ZC3H7B SIRT1	0.227 / 0.55	1.47e-08 / 3.86e-07	7.57e-21 / 8.91e-16	0.318 / 0.568	0.613 / 0.876	2.6e-06 / 4.62e-05	1.08e-11 / 9.85e-10	1	0.0357142857142857
DDX6 TIA1 SIRT1	0.265 / 0.589	0.559 / 0.7	9.1e-21 / 1.01e-15	0.338 / 0.587	0.278 / 0.677	4.07e-07 / 9.53e-06	0.212 / 0.372	1	0.333333333333333
CSTF2T PUM2 SIRT1	0.829 / 0.939	0.122 / 0.24	1.11e-20 / 1.18e-15	0.00818 / 0.0555	0.279 / 0.677	7.66e-17 / 2.87e-14	7.2e-07 / 1.47e-05	1	0.0384615384615385
DDX3X TARDBP SIRT1	0.152 / 0.457	2.09e-06 / 2.84e-05	1.65e-20 / 1.66e-15	0.603 / 0.794	0.2 / 0.601	1.17e-05 / 0.000166	0.0282 / 0.085	2	0.0625
PUM2 YTHDC1 MRPL39	0.363 / 0.677	2.6e-05 / 0.000246	2.66e-20 / 2.56e-15	0.00324 / 0.0287	0.486 / 0.815	0.971 / 0.985	3.53e-17 / 1.38e-14	1	0.5
DDX3X FMR1 SIRT1	0.0883 / 0.352	0.0623 / 0.145	2.86e-20 / 2.63e-15	0.0138 / 0.0798	0.17 / 0.567	1.47e-13 / 2.36e-11	4.81e-06 / 7.39e-05	2	0.105263157894737
PUM2 ZC3H7B ZCCHC11	0.863 / 0.953	0.0804 / 0.176	3.37e-20 / 2.98e-15	0.185 / 0.418	0.49 / 0.817	2.87e-17 / 1.2e-14	1.37e-21 / 1.54e-18	1	0.07692308
CSTF2T YTHDC1 METTL14	0.182 / 0.497	0.615 / 0.745	4.33e-20 / 3.66e-15	0.92 / 0.965	0.0676 / 0.397	8.63e-18 / 4.17e-15	5.4e-10 / 2.99e-08	1	0.0588235294117647
DDX3X UCHL5 ZCCHC11	0.506 / 0.778	0.264 / 0.421	5.51e-20 / 4.41e-15	0.387 / 0.631	0.704 / 0.912	2.62e-11 / 2.23e-09	1.01e-18 / 5.66e-16	1	0.125
FMR1 PUM2 METTL14	0.0121 / 0.127	0.00131 / 0.00664	5.76e-20 / 4.41e-15	0.00109 / 0.013	0.99 / 0.998	6.39e-09 / 2.68e-07	3.86e-07 / 8.66e-06	1	0.0555555555555556
NUDT21 PUM2 MRPL39	0.0783 / 0.332	0.47 / 0.625	5.83e-20 / 4.41e-15	0.672 / 0.837	0.607 / 0.874	0.223 / 0.398	7.78e-17 / 2.8e-14	1	0.333333333333333
CSTF2T NUDT21 METTL14	1.03e-10 / 1.83e-06	0.00239 / 0.0109	6.61e-20 / 4.68e-15	0.0506 / 0.189	0.815 / 0.95	6.46e-11 / 4.93e-09	0.00146 / 0.00837	4	0.148148148148148
DDX3X PUM2 RP2	0.0703 / 0.315	2.24e-11 / 1.31e-09	6.63e-20 / 4.68e-15	0.609 / 0.798	0.443 / 0.791	2.96e-17 / 1.23e-14	3.32e-26 / 9.87e-23	1	0.25
YTHDC1 ZC3H7B SRFBP1	0.0233 / 0.179	5.51e-05 / 0.000467	8.98e-20 / 6.13e-15	0.000316 / 0.0051	0.42 / 0.778	1.87e-07 / 4.91e-06	1.37e-08 / 4.93e-07	1	0.0434782608695652
CPSF7 DDX6 SIRT1	0.534 / 0.795	0.00386 / 0.0161	9.27e-20 / 6.14e-15	0.518 / 0.736	0.294 / 0.69	3.62e-11 / 2.98e-09	1.32e-05 / 0.000173	2	0.111111111111111
NUDT21 ZC3H7B TRMT11	0.372 / 0.685	1.13e-06 / 1.67e-05	1.36e-19 / 8.71e-15	0.0382 / 0.157	0.364 / 0.742	2.42e-06 / 4.36e-05	3.58e-22 / 4.54e-19	3	0.375
CPSF7 ZC3H7B ZCCHC11	0.948 / 0.983	0.00265 / 0.0118	1.7e-19 / 1.06e-14	0.0412 / 0.165	0.162 / 0.556	6.67e-16 / 1.98e-13	3.79e-15 / 8.85e-13	1	0.06666667
UPF1 ZC3H7B SAMD1	0.545 / 0.802	1.2e-11 / 7.53e-10	2.28e-19 / 1.38e-14	0.0541 / 0.197	0.0545 / 0.364	0.00507 / 0.024	0.141 / 0.279	1	0.166666666666667
FMR1 ZC3H7B ZSCAN12	0.801 / 0.928	0.943 / 0.968	2.79e-19 / 1.64e-14	0.145 / 0.362	0.588 / 0.865	6.79e-07 / 1.48e-05	0.00874 / 0.0345	1	0.02439024
FMR1 FUBP3 SIRT1	0.00013 / 0.0102	0.0211 / 0.0628	4.26e-19 / 2.44e-14	0.707 / 0.858	0.827 / 0.953	0.000413 / 0.00319	0.0476 / 0.126	1	0.0714285714285714
FUBP3 PUM2 SIRT1	0.00816 / 0.103	0.0058 / 0.0224	5.21e-19 / 2.9e-14	0.748 / 0.88	0.375 / 0.749	1.61e-07 / 4.32e-06	1.18e-15 / 3.14e-13	4	0.222222222222222
CAPRIN1 ZC3H7B SIRT1	0.16 / 0.468	1.88e-09 / 6.4e-08	6.43e-19 / 3.49e-14	0.397 / 0.64	0.888 / 0.971	1.66e-08 / 6.11e-07	1.82e-07 / 4.56e-06	5	0.2
CPSF6 YTHDC1 MDN1	0.00333 / 0.0634	1.07e-07 / 2.16e-06	8.97e-19 / 4.75e-14	0.00128 / 0.0146	0.72 / 0.918	2.1e-11 / 1.84e-09	4.38e-07 / 9.65e-06	1	0.0588235294117647
FIP1L1 FMR1 METTL14	0.00417 / 0.0716	0.00297 / 0.013	1.37e-18 / 7.08e-14	0.602 / 0.794	0.511 / 0.828	0.000387 / 0.00302	1.52e-05 / 0.000195	1	0.0526315789473684
DDX3X YTHDC1 METTL14	0.747 / 0.905	0.00722 / 0.0267	1.78e-18 / 8.97e-14	0.0321 / 0.14	0.765 / 0.934	2e-07 / 5.2e-06	1.13e-20 / 1.01e-17	2	0.181818181818182
CPSF6 YTHDC1 GOLIM4	0.000623 / 0.0249	1.17e-05 / 0.000125	2.09e-18 / 1.03e-13	0.00315 / 0.0282	0.163 / 0.557	1.51e-20 / 1.49e-17	5.69e-22 / 6.84e-19	5	0.161290322580645
METTL14 PCBP2 FAM168A	0.00645 / 0.0907	0.0254 / 0.0725	2.21e-18 / 1.06e-13	0.00617 / 0.0455	0.481 / 0.813	0.015 / 0.0558	6.07e-07 / 1.27e-05	2	0.25
CAPRIN1 FMR1 SIRT1	0.549 / 0.804	0.0488 / 0.12	2.37e-18 / 1.12e-13	0.289 / 0.539	0.37 / 0.746	8.39e-15 / 1.88e-12	0.0482 / 0.127	1	0.0625
GRWD1 UCHL5 ZCCHC11	0.479 / 0.761	0.00728 / 0.0269	2.63e-18 / 1.21e-13	0.632 / 0.812	0.841 / 0.958	8.52e-18 / 4.12e-15	6.34e-23 / 9.39e-20	2	0.3333333
CAPRIN1 CSTF2T SRFBP1	0.00415 / 0.0714	1.1e-09 / 4e-08	4.73e-18 / 2.13e-13	0.00102 / 0.0123	0.663 / 0.897	1.03e-14 / 2.25e-12	6.78e-09 / 2.69e-07	1	0.166666666666667
FMR1 TARDBP SIRT1	0.079 / 0.333	8.02e-07 / 1.24e-05	6.43e-18 / 2.83e-13	0.313 / 0.563	0.129 / 0.512	9.74e-05 / 0.000971	0.854 / 0.915	3	0.0857142857142857
CPSF4 DDX3X SRFBP1	0.69 / 0.878	1.54e-05 / 0.000157	8.91e-18 / 3.79e-13	0.0779 / 0.248	0.418 / 0.776	1.79e-11 / 1.61e-09	8.96e-09 / 3.42e-07	1	0.142857142857143
DDX6 YTHDC1 AP1AR	0.211 / 0.531	0.00668 / 0.0251	8.95e-18 / 3.79e-13	0.000422 / 0.00635	0.546 / 0.845	0.000368 / 0.00291	1.39e-07 / 3.62e-06	1	0.2
CSTF2T UCHL5 GOLIM4	0.228 / 0.551	3.27e-06 / 4.17e-05	9.72e-18 / 4.04e-13	8.36e-05 / 0.00184	0.0332 / 0.297	5.21e-16 / 1.59e-13	2.74e-17 / 1.1e-14	1	0.032258064516129
CPSF6 NUDT21 SAR1B	0.09 / 0.355	6.92e-05 / 0.000566	1.03e-17 / 4.2e-13	0.00042 / 0.00632	0.193 / 0.594	2.72e-06 / 4.82e-05	1.45e-17 / 6.24e-15	4	0.133333333333333
MOV10 ZC3H7B RP2	0.897 / 0.965	0.0237 / 0.0687	1.22e-17 / 4.86e-13	0.133 / 0.344	0.0763 / 0.417	6.6e-09 / 2.76e-07	2.5e-09 / 1.13e-07	10	0.181818181818182
DDX6 LSM11 DDX6	0.486 / 0.765	0.00245 / 0.0111	1.24e-17 / 4.86e-13	0.871 / 0.943	0.000113 / 0.0189	0.288 / 0.473	0.0288 / 0.0864	2	0.1
CPSF6 CSTF2T TTC37	0.00474 / 0.0767	3.01e-13 / 2.94e-11	1.29e-17 / 4.98e-13	0.000183 / 0.00336	0.102 / 0.467	2.63e-18 / 1.46e-15	1.28e-26 / 4.12e-23	1	0.06666667
DDX6 MOV10 SIRT1	0.334 / 0.653	0.309 / 0.47	1.68e-17 / 6.36e-13	0.206 / 0.444	0.414 / 0.774	3.26e-05 / 0.000391	4.92e-09 / 2.04e-07	1	0.0526315789473684
CPSF7 ZC3H7B SIRT1	0.00115 / 0.0352	0.0018 / 0.00864	1.83e-17 / 6.73e-13	0.026 / 0.122	0.936 / 0.984	1.88e-12 / 2.23e-10	7.86e-07 / 1.59e-05	2	0.0540540540540541
NUDT21 ZC3H7B METTL14	0.00669 / 0.0925	0.00727 / 0.0269	1.84e-17 / 6.73e-13	0.121 / 0.325	0.77 / 0.935	1.76e-14 / 3.62e-12	1.27e-10 / 8.51e-09	2	0.0588235294117647
DDX3X PUM2 ZCCHC11	0.183 / 0.498	0.0087 / 0.031	1.92e-17 / 6.88e-13	0.0108 / 0.0672	0.878 / 0.968	4.04e-19 / 2.76e-16	7.1e-18 / 3.27e-15	2	0.1333333
CPSF6 EIF4G2 ATF2	8e-04 / 0.0287	3.6e-14 / 4.51e-12	2.3e-17 / 8.05e-13	0.0458 / 0.177	0.364 / 0.742	4.78e-09 / 2.09e-07	0.0269 / 0.082	1	0.0526315789473684
DDX3X ZC3H7B CRK	0.00118 / 0.0357	3.63e-17 / 9.79e-15	2.32e-17 / 8.05e-13	0.299 / 0.549	0.131 / 0.514	1.22e-09 / 6.4e-08	9.18e-07 / 1.81e-05	11	0.125
DDX3X FMR1 METTL14	0.0825 / 0.34	0.00517 / 0.0204	2.42e-17 / 8.28e-13	0.0236 / 0.114	0.0104 / 0.18	7.14e-13 / 9.52e-11	2.64e-13 / 3.76e-11	2	0.1
DDX6 YTHDC2 DDX6	0.789 / 0.923	0.073 / 0.164	2.46e-17 / 8.28e-13	0.000296 / 0.00484	0.31 / 0.702	0.653 / 0.79	3.18e-12 / 3.37e-10	1	0.0526315789473684
FMR1 ZC3H7B ZNF567	0.626 / 0.847	1.82e-06 / 2.52e-05	2.9e-17 / 9.59e-13	0.85 / 0.933	0.513 / 0.829	2.58e-27 / 1.66e-23	8.28e-20 / 6.03e-17	1	0.05
UCHL5 YTHDC1 GOLIM4	0.116 / 0.402	3.27e-05 / 0.000299	2.96e-17 / 9.65e-13	0.788 / 0.902	0.794 / 0.943	1.71e-16 / 5.85e-14	1.11e-19 / 7.79e-17	3	0.136363636363636
NUDT21 ZC3H7B RAB5A	0.22 / 0.542	0.00222 / 0.0102	4.59e-17 / 1.47e-12	0.0622 / 0.215	0.494 / 0.819	1.34e-05 / 0.000186	8.57e-09 / 3.29e-07	1	0.05
YTHDC1 ZC3H7B GOLIM4	0.0267 / 0.192	0.0556 / 0.133	4.69e-17 / 1.48e-12	0.787 / 0.901	0.0636 / 0.388	1.7e-15 / 4.54e-13	6.07e-18 / 2.84e-15	2	0.0689655172413793
CPSF7 CSTF2T SIRT1	0.0018 / 0.0453	0.0202 / 0.0606	4.79e-17 / 1.49e-12	0.719 / 0.864	0.0203 / 0.241	4.72e-15 / 1.13e-12	1.26e-06 / 2.37e-05	2	0.0714285714285714
TARDBP ZC3H7B PAPOLG	0.262 / 0.586	1.64e-12 / 1.31e-10	5.81e-17 / 1.78e-12	0.00328 / 0.029	0.218 / 0.62	0.536 / 0.702	0.0265 / 0.0811	1	0.0256410256410256
MOV10 ZC3H7B SMC3	0.872 / 0.956	9.16e-05 / 0.000718	5.94e-17 / 1.8e-12	0.000103 / 0.00217	0.198 / 0.599	6.97e-06 / 0.000107	1.3e-12 / 1.54e-10	1	0.333333333333333
DDX6 FIP1L1 SIRT1	0.00378 / 0.0679	0.152 / 0.283	6.16e-17 / 1.84e-12	0.927 / 0.969	0.243 / 0.645	3.95e-07 / 9.29e-06	7.65e-07 / 1.55e-05	2	0.2
MOV10 ZC3H7B ARL13B	0.594 / 0.829	0.000384 / 0.0024	1.34e-16 / 3.95e-12	0.528 / 0.743	0.46 / 0.801	7.94e-09 / 3.23e-07	2.33e-06 / 4e-05	7	0.225806451612903
FMR1 ZC3H7B EPB41L5	0.00254 / 0.0547	0.465 / 0.62	1.49e-16 / 4.28e-12	0.612 / 0.799	0.988 / 0.997	2.68e-16 / 8.74e-14	3.15e-06 / 5.16e-05	1	0.166666666666667
CPSF6 FIP1L1 MYO18A	0.981 / 0.994	3.37e-08 / 7.94e-07	1.49e-16 / 4.28e-12	0.00147 / 0.0162	0.592 / 0.867	9.03e-07 / 1.89e-05	6.22e-12 / 6.06e-10	1	0.166666666666667
TARDBP ZC3H7B SIRT1	0.00928 / 0.11	6.3e-06 / 7.33e-05	1.53e-16 / 4.31e-12	0.179 / 0.411	0.668 / 0.899	0.598 / 0.75	0.015 / 0.0523	3	0.0681818181818182
HNRNPA1 ZC3H7B AKAP10	0.11 / 0.391	2.21e-08 / 5.5e-07	1.79e-16 / 4.98e-12	0.127 / 0.334	0.111 / 0.484	2.21e-14 / 4.44e-12	7.87e-24 / 1.41e-20	1	0.0666666666666667
CSTF2T METAP2 DDX21	0.00102 / 0.033	0.000142 / 0.00104	1.97e-16 / 5.42e-12	0.0626 / 0.216	0.756 / 0.931	2.46e-13 / 3.72e-11	0.0374 / 0.105	2	0.0487804878048781
NUDT21 PUM2 METTL14	0.000208 / 0.0133	0.000144 / 0.00105	2.01e-16 / 5.44e-12	0.00845 / 0.0568	0.435 / 0.787	1.15e-08 / 4.45e-07	3.76e-15 / 8.8e-13	1	0.0526315789473684
YTHDC1 ZC3H7B NCK1	0.146 / 0.448	0.00258 / 0.0116	2.05e-16 / 5.44e-12	5.32e-07 / 3.31e-05	0.00336 / 0.107	5.37e-15 / 1.26e-12	2.81e-09 / 1.26e-07	2	0.0833333333333333
MOV10 ZC3H7B PIP5K1A	0.579 / 0.821	0.744 / 0.84	2.06e-16 / 5.44e-12	0.103 / 0.295	0.185 / 0.585	4.4e-09 / 1.94e-07	4.55e-18 / 2.19e-15	6	0.162162162162162
CSTF2 CSTF2T MAPK8	0.274 / 0.599	1.79e-05 / 0.000179	2.42e-16 / 6.32e-12	0.0265 / 0.124	0.0114 / 0.187	9.43e-06 / 0.000138	3.1e-08 / 9.97e-07	7	0.14
NUDT21 ZC3H7B SIRT1	0.00102 / 0.033	1.17e-06 / 1.72e-05	2.58e-16 / 6.68e-12	0.881 / 0.948	0.448 / 0.794	1.05e-07 / 2.99e-06	0.000292 / 0.00226	1	0.037037037037037
CSTF2T HNRNPU TMED7	0.167 / 0.477	0.000516 / 0.00307	2.7e-16 / 6.88e-12	0.751 / 0.882	0.536 / 0.841	1.71e-09 / 8.59e-08	0.00542 / 0.0237	2	0.0625
CPSF4 DDX3X NEK7	0.721 / 0.893	4.87e-05 / 0.000421	2.82e-16 / 7.11e-12	0.133 / 0.344	0.488 / 0.816	1.76e-14 / 3.62e-12	7.49e-08 / 2.13e-06	1	0.0434782608695652
DDX3X YTHDC1 TRMT11	0.941 / 0.981	0.982 / 0.99	2.89e-16 / 7.19e-12	0.000766 / 0.00995	0.452 / 0.796	0.0137 / 0.052	2.76e-22 / 3.56e-19	1	0.2
FIP1L1 FMR1 PAPOLG	5.64e-06 / 0.0016	6.37e-09 / 1.86e-07	3.15e-16 / 7.77e-12	0.534 / 0.747	0.924 / 0.981	0.00486 / 0.0232	0.0204 / 0.0664	1	0.166666666666667
FUBP3 TARDBP SIRT1	0.0236 / 0.181	0.0148 / 0.0475	3.29e-16 / 8.01e-12	0.821 / 0.919	0.554 / 0.849	0.265 / 0.447	0.0501 / 0.131	2	0.0740740740740741
FUBP3 ZC3H7B TRMT11	0.323 / 0.644	0.000153 / 0.00111	3.67e-16 / 8.83e-12	0.66 / 0.829	0.818 / 0.951	0.00189 / 0.0109	1.43e-28 / 6.99e-25	3	0.2142857
CPSF7 ZC3H7B METTL14	0.00243 / 0.0534	0.000194 / 0.00135	3.71e-16 / 8.83e-12	0.546 / 0.755	0.367 / 0.744	3.08e-11 / 2.58e-09	5.85e-10 / 3.21e-08	4	0.102564102564103
FIP1L1 FMR1 SIRT1	0.00149 / 0.0408	4.26e-05 / 0.000375	4.29e-16 / 1.01e-11	0.346 / 0.595	0.699 / 0.91	7.52e-05 / 0.000783	0.0586 / 0.147	1	0.05
CSTF2T QKI TMED7	0.478 / 0.76	0.0179 / 0.0552	4.55e-16 / 1.06e-11	0.392 / 0.636	0.849 / 0.96	2.46e-06 / 4.42e-05	7.58e-07 / 1.54e-05	1	0.04166667
CPSF7 NUDT21 RAB5A	0.63 / 0.849	1.21e-06 / 1.77e-05	4.61e-16 / 1.06e-11	0.612 / 0.8	0.907 / 0.976	1.47e-10 / 1.01e-08	6.68e-15 / 1.46e-12	4	0.181818181818182
ATXN2 DDX6 SIRT1	0.072 / 0.318	0.000233 / 0.00158	4.69e-16 / 1.07e-11	0.0585 / 0.207	0.211 / 0.613	1.74e-09 / 8.69e-08	6.16e-14 / 1.04e-11	1	0.0454545454545455
DDX3X MOV10 DPH1	0.184 / 0.499	0.0126 / 0.0417	4.95e-16 / 1.11e-11	0.921 / 0.966	0.893 / 0.972	0.00193 / 0.0111	1.19e-10 / 8.05e-09	1	0.0476190476190476
PUM2 QKI ZNF236	1.96e-05 / 0.00335	9.66e-05 / 0.00075	4.99e-16 / 1.11e-11	0.238 / 0.484	0.348 / 0.73	2.84e-17 / 1.19e-14	6.14e-12 / 5.99e-10	1	0.1
PUM2 TARDBP SIRT1	0.106 / 0.384	1.34e-07 / 2.63e-06	5.03e-16 / 1.11e-11	0.899 / 0.956	0.843 / 0.958	9.54e-05 / 0.000954	0.000162 / 0.0014	4	0.102564102564103
CPSF3 ZC3H7B SRFBP1	0.00443 / 0.074	2.36e-10 / 1.03e-08	5.28e-16 / 1.15e-11	0.229 / 0.473	0.35 / 0.732	3.45e-11 / 2.85e-09	1.44e-12 / 1.67e-10	1	0.0454545454545455
TARDBP ZC3H7B TRMT11	0.777 / 0.918	7.19e-12 / 4.8e-10	5.83e-16 / 1.26e-11	0.0149 / 0.0841	0.0304 / 0.286	1.16e-07 / 3.28e-06	4.7e-05 / 0.000499	1	0.09090909
CPSF6 NUDT21 HSD17B4	0.00113 / 0.0349	0.000308 / 0.00199	5.91e-16 / 1.26e-11	0.0884 / 0.268	0.614 / 0.876	8.44e-06 / 0.000126	2.97e-09 / 1.32e-07	1	0.166666666666667
DDX3X ZC3H7B MDN1	0.73 / 0.897	2.3e-07 / 4.2e-06	6.71e-16 / 1.42e-11	0.0357 / 0.15	5.39e-05 / 0.0126	9.77e-05 / 0.000973	5.35e-10 / 2.97e-08	2	0.0740740740740741
ATXN2 HNRNPU SRP9	0.0449 / 0.251	0.55 / 0.693	0.374 / 0.678	1.23e-29 / 2.61e-23	2.62e-09 / 3.64e-05	0.857 / 0.922	0.22 / 0.382	1	0.03125
DICER1 TARDBP BTF3L4	0.94 / 0.981	0.00206 / 0.00963	1.83e-06 / 0.000405	3.23e-28 / 3.43e-22	0.000143 / 0.0214	0.128 / 0.272	0.127 / 0.259	1	0.0175438596491228
ATXN2 HNRNPU C1orf43	0.615 / 0.841	0.0469 / 0.117	0.656 / 0.857	1.56e-27 / 1.1e-21	3.33e-09 / 4.25e-05	0.728 / 0.842	0.12 / 0.248	1	0.0303030303030303
ATXN2 SUB1 HNRNPUL2	0.437 / 0.733	0.000127 / 0.000947	0.0325 / 0.201	2.37e-27 / 1.26e-21	9.05e-08 / 0.000317	0.0156 / 0.0576	0.853 / 0.915	4	0.114285714285714
ATXN2 TARDBP VPS29	0.19 / 0.507	0.245 / 0.399	0.906 / 0.967	3.37e-27 / 1.43e-21	6.76e-10 / 1.52e-05	0.0149 / 0.0555	1.7e-05 / 0.000214	6	0.4615385
HNRNPU TARDBP SRP9	0.174 / 0.486	9.94e-09 / 2.74e-07	0.542 / 0.794	4.18e-27 / 1.48e-21	7.22e-08 / 0.000274	0.375 / 0.562	0.405 / 0.576	1	0.0294117647058824
DGCR8 TARDBP BTF3L4	0.592 / 0.828	0.000456 / 0.00277	0.0984 / 0.359	6.18e-27 / 1.88e-21	3.41e-07 / 0.000697	0.485 / 0.66	6.76e-06 / 9.85e-05	1	0.0178571428571429
HNRNPD TARDBP MED28	0.00327 / 0.0628	0.00571 / 0.0221	0.0416 / 0.229	1.4e-26 / 3.73e-21	1.03e-08 / 8.53e-05	0.941 / 0.969	0.122 / 0.252	2	0.0133333333333333
RBM15B TARDBP PPP1R8	0.334 / 0.653	4.87e-05 / 0.00042	0.0232 / 0.167	2.32e-26 / 5.24e-21	6.62e-15 / 1.43e-08	0.0164 / 0.0599	0.000431 / 0.00311	3	0.125
DDX42 YTHDC1 HNRNPUL2	0.0508 / 0.267	0.929 / 0.959	0.793 / 0.922	2.71e-26 / 5.24e-21	0.00189 / 0.0805	0.627 / 0.771	4.99e-05 / 0.000524	1	0.2
EWSR1 HNRNPD H2AFZ	0.0845 / 0.344	0.158 / 0.291	0.151 / 0.444	2.71e-26 / 5.24e-21	0.00168 / 0.0761	0.198 / 0.368	0.129 / 0.262	1	0.5
PTBP1 TARDBP PPP1R8	0.408 / 0.711	5.23e-06 / 6.25e-05	0.185 / 0.489	9.91e-26 / 1.76e-20	1.02e-13 / 5.57e-08	0.0174 / 0.0626	0.000949 / 0.0059	2	0.0714285714285714
TARDBP YTHDC1 ZCCHC17	0.0726 / 0.32	0.255 / 0.41	0.0316 / 0.198	1.33e-25 / 2.18e-20	3.53e-08 / 0.000179	0.14 / 0.289	0.495 / 0.656	2	0.08695652
KHSRP TARDBP TBPL1	0.0142 / 0.138	0.0343 / 0.0916	0.165 / 0.464	1.7e-25 / 2.58e-20	0.00112 / 0.0623	0.0903 / 0.212	1.29e-06 / 2.42e-05	4	0.181818181818182
ATXN2 TARDBP UBE2N	0.118 / 0.404	5.56e-10 / 2.19e-08	0.029 / 0.188	2.38e-25 / 3.37e-20	9.47e-08 / 0.000324	0.000856 / 0.00578	0.966 / 0.981	22	0.2018349
EWSR1 HNRNPC HNRNPU	0.575 / 0.819	0.493 / 0.645	0.864 / 0.951	3.19e-25 / 4.24e-20	0.0356 / 0.305	0.735 / 0.846	2.75e-05 / 0.00032	22	0.131736526946108
HNRNPU YTHDC1 C1orf43	0.441 / 0.735	0.994 / 0.997	0.524 / 0.784	3.7e-25 / 4.63e-20	5.73e-07 / 0.000952	0.348 / 0.535	0.00603 / 0.0258	1	0.2
TARDBP YTHDC1 ZC3H4	0.0927 / 0.36	0.0445 / 0.112	0.0486 / 0.249	7.62e-25 / 9e-20	0.126 / 0.507	0.0283 / 0.0903	0.872 / 0.927	2	0.07142857
CPSF7 TARDBP PPP1R8	0.14 / 0.439	0.378 / 0.539	5.3e-05 / 0.00405	9.75e-25 / 1.09e-19	8.82e-11 / 4.49e-06	0.00242 / 0.0133	5.46e-05 / 0.000565	3	0.0833333333333333
TARDBP YTHDC1 PPP1R8	0.989 / 0.997	0.223 / 0.373	2.56e-07 / 1e-04	1.07e-24 / 1.14e-19	1.21e-09 / 2.2e-05	0.00636 / 0.0287	0.0124 / 0.0453	6	0.206896551724138
ATXN2 HNRNPU MRPL42	0.807 / 0.93	0.769 / 0.857	0.241 / 0.556	2.15e-24 / 2.18e-19	2.02e-08 / 0.000126	2.73e-05 / 0.000337	0.422 / 0.592	1	0.0072463768115942
RPS3 TARDBP MED28	0.0259 / 0.189	0.00137 / 0.0069	0.0521 / 0.258	2.72e-24 / 2.63e-19	0.000175 / 0.0239	7.08e-06 / 0.000108	0.0108 / 0.0408	2	0.0136986301369863
HNRNPU UPF1 SRP9	0.644 / 0.856	0.0576 / 0.137	0.0634 / 0.286	4.09e-24 / 3.78e-19	4.02e-05 / 0.0107	0.304 / 0.49	0.695 / 0.811	1	0.0555555555555556
HNRNPU TAF15 C1orf43	0.977 / 0.993	6.24e-09 / 1.83e-07	0.259 / 0.574	4.75e-24 / 4.21e-19	5.2e-08 / 0.000228	0.000558 / 0.00408	0.00624 / 0.0265	1	0.125
TAF15 TARDBP DNAJC8	0.914 / 0.971	0.00876 / 0.0312	0.073 / 0.308	7.21e-24 / 6.13e-19	2.2e-11 / 1.9e-06	0.469 / 0.647	0.507 / 0.666	1	0.0588235294117647
RPS3 TARDBP PPP1R8	0.702 / 0.884	0.0958 / 0.201	0.0764 / 0.315	8.8e-24 / 7.19e-19	2.14e-09 / 3.16e-05	3.26e-07 / 7.89e-06	4.1e-05 / 0.000446	1	0.0588235294117647
HNRNPD TAF15 BTF3L4	0.0247 / 0.185	0.973 / 0.985	0.841 / 0.942	1.02e-23 / 8.03e-19	1.12e-08 / 8.94e-05	0.00627 / 0.0284	0.328 / 0.5	1	0.5
ATXN2 YTHDC1 HCFC1	0.0561 / 0.281	0.958 / 0.976	0.0513 / 0.256	1.27e-23 / 9.43e-19	0.00858 / 0.164	0.475 / 0.652	0.995 / 0.997	5	0.072463768115942
RBM15B TARDBP ZCCHC17	0.979 / 0.993	2.19e-05 / 0.000213	0.294 / 0.609	1.29e-23 / 9.43e-19	2.2e-10 / 7.52e-06	0.275 / 0.459	0.941 / 0.967	2	0.0952381
EWSR1 HNRNPD BTF3L4	0.0139 / 0.137	0.0254 / 0.0726	0.00702 / 0.0852	1.5e-23 / 1.06e-18	5.33e-06 / 0.00345	0.00914 / 0.0381	0.125 / 0.256	1	0.2
HNRNPD TAF15 H2AFZ	0.00217 / 0.0502	0.0371 / 0.0975	0.00502 / 0.0701	1.54e-23 / 1.06e-18	4.82e-05 / 0.0119	0.411 / 0.596	0.254 / 0.421	1	0.5
ELAVL1 YTHDC1 ZNF410	0.912 / 0.971	0.861 / 0.917	0.822 / 0.934	1.66e-23 / 1.11e-18	0.221 / 0.623	0.126 / 0.269	0.00461 / 0.0209	1	0.1
DDX42 EWSR1 HNRNPUL2	0.00404 / 0.0704	3.53e-13 / 3.38e-11	0.47 / 0.748	1.73e-23 / 1.12e-18	0.000129 / 0.0202	0.809 / 0.893	0.0593 / 0.148	2	0.4
HNRNPD TARDBP ZCCHC17	0.944 / 0.982	0.666 / 0.784	0.0416 / 0.229	1.93e-23 / 1.18e-18	3.6e-11 / 2.51e-06	0.67 / 0.802	0.0273 / 0.0829	1	0.05263158
DDX6 RPS5 MAP2K7	0.877 / 0.958	4.3e-19 / 1.86e-16	0.794 / 0.923	1.95e-23 / 1.18e-18	0.147 / 0.537	0.497 / 0.67	0.248 / 0.414	5	0.2
HNRNPD TARDBP GMNN	0.0019 / 0.0467	0.282 / 0.441	0.643 / 0.851	3.15e-23 / 1.86e-18	0.00401 / 0.116	0.123 / 0.265	0.627 / 0.761	1	0.0909090909090909
SUB1 UPF1 HNRNPUL2	0.107 / 0.386	0.335 / 0.496	0.0122 / 0.117	3.31e-23 / 1.87e-18	1.36e-06 / 0.00159	1.24e-06 / 2.47e-05	0.000246 / 0.00196	2	0.0714285714285714
PTBP1 TARDBP MED28	9.1e-05 / 0.0083	0.00559 / 0.0218	0.309 / 0.623	3.35e-23 / 1.87e-18	6.09e-09 / 6.31e-05	0.773 / 0.871	0.000295 / 0.00228	28	0.129032258064516
ATXN2 TARDBP AP3D1	0.521 / 0.788	0.00606 / 0.0232	0.192 / 0.498	3.92e-23 / 2.14e-18	0.000597 / 0.0454	0.609 / 0.758	0.622 / 0.758	9	0.1875
TARDBP YTHDC1 ATP5F1	0.161 / 0.469	0.472 / 0.627	0.879 / 0.957	4.15e-23 / 2.21e-18	0.00055 / 0.0436	0.0251 / 0.0826	0.283 / 0.453	1	0.0555555555555556
TARDBP UPF1 PPP1R8	0.159 / 0.467	1.25e-07 / 2.48e-06	0.00036 / 0.0141	5.17e-23 / 2.68e-18	3.29e-13 / 9.16e-08	0.000217 / 0.00188	0.877 / 0.929	4	0.153846153846154
HNRNPD PTBP1 H2AFZ	0.000511 / 0.0223	0.411 / 0.571	0.596 / 0.826	7.21e-23 / 3.59e-18	0.0138 / 0.203	0.893 / 0.942	0.0272 / 0.0826	1	0.25
CPSF7 TARDBP MED28	0.00975 / 0.113	0.00247 / 0.0112	0.0125 / 0.119	7.25e-23 / 3.59e-18	7.92e-06 / 0.00433	0.774 / 0.871	0.0124 / 0.0452	21	0.109375
RBM15B TARDBP DNAJC8	0.53 / 0.793	1.79e-06 / 2.49e-05	0.757 / 0.906	9.16e-23 / 4.42e-18	1.61e-08 / 0.000109	0.406 / 0.591	0.703 / 0.817	2	0.0952380952380952
ATXN2 UPF1 HNRNPUL2	0.00173 / 0.0442	0.0027 / 0.012	0.149 / 0.44	9.87e-23 / 4.66e-18	0.000205 / 0.026	0.00794 / 0.0341	0.0336 / 0.097	5	0.106382978723404
ATXN2 YTHDC1 AP3D1	0.618 / 0.842	0.541 / 0.686	0.711 / 0.885	1.22e-22 / 5.62e-18	0.0216 / 0.247	0.843 / 0.913	2.87e-05 / 0.000331	8	0.166666666666667
CPSF7 TARDBP BTF3L4	0.107 / 0.386	0.488 / 0.641	0.00038 / 0.0145	1.34e-22 / 6.07e-18	9.32e-06 / 0.00476	0.411 / 0.596	0.00659 / 0.0276	9	0.118421052631579
ATXN2 HNRNPD UBE2N	0.189 / 0.505	0.00485 / 0.0194	0.24 / 0.554	1.6e-22 / 7.07e-18	0.000237 / 0.0282	0.969 / 0.984	0.0317 / 0.0929	2	0.02985075
HNRNPD PTBP1 MED28	0.00364 / 0.0666	0.00146 / 0.00728	0.101 / 0.364	1.8e-22 / 7.83e-18	6.99e-06 / 0.00403	0.399 / 0.584	0.822 / 0.896	3	0.037037037037037
AKAP8L DHX30 PHRF1	0.00719 / 0.0962	4.16e-11 / 2.26e-09	0.905 / 0.967	2.23e-22 / 9.46e-18	0.00609 / 0.14	2.98e-11 / 2.51e-09	2.37e-08 / 7.92e-07	3	0.3
PRPF8 TARDBP MED28	0.206 / 0.526	7.45e-08 / 1.58e-06	0.39 / 0.691	2.59e-22 / 1.08e-17	4.18e-10 / 1.11e-05	0.0426 / 0.123	0.207 / 0.365	2	0.0136986301369863
EWSR1 TARDBP DCTPP1	0.00783 / 0.101	0.0333 / 0.0896	0.487 / 0.76	2.75e-22 / 1.12e-17	0.00976 / 0.174	0.28 / 0.464	0.319 / 0.491	1	0.05
ATXN2 TAF15 MED31	0.0412 / 0.24	6.34e-06 / 7.38e-05	0.66 / 0.859	2.78e-22 / 1.12e-17	4.25e-06 / 0.00305	0.781 / 0.876	0.095 / 0.21	1	0.2
HNRNPD YTHDC1 VPS29	0.847 / 0.946	5.44e-06 / 6.47e-05	0.113 / 0.385	2.89e-22 / 1.14e-17	0.000134 / 0.0207	0.323 / 0.51	0.369 / 0.541	1	0.5
TARDBP UPF1 ZCCHC17	0.0445 / 0.25	0.0544 / 0.131	0.0514 / 0.256	3.05e-22 / 1.18e-17	1.9e-12 / 3.72e-07	0.625 / 0.77	0.34 / 0.513	5	0.1612903
ELAVL1 YTHDC1 MED28	0.0512 / 0.268	0.21 / 0.358	1.75e-05 / 0.00193	3.17e-22 / 1.2e-17	0.0115 / 0.188	0.411 / 0.595	0.59 / 0.733	3	0.0245901639344262
CPSF7 TARDBP UBE2N	0.501 / 0.775	0.000344 / 0.00218	0.0158 / 0.135	3.35e-22 / 1.25e-17	1.2e-06 / 0.00148	2.89e-07 / 7.11e-06	0.0319 / 0.0933	17	0.2266667
TARDBP UPF1 BTF3L4	0.734 / 0.899	7.41e-06 / 8.42e-05	0.0163 / 0.138	3.42e-22 / 1.25e-17	5.47e-10 / 1.33e-05	0.0726 / 0.181	0.287 / 0.458	2	0.0333333333333333
ELAVL1 TARDBP PPP1R8	0.387 / 0.696	0.269 / 0.426	0.000186 / 0.00921	3.63e-22 / 1.31e-17	4.53e-13 / 1.09e-07	0.00203 / 0.0116	0.208 / 0.366	5	0.172413793103448
CPSF7 HNRNPD GMNN	0.000282 / 0.0158	8.25e-07 / 1.27e-05	0.0923 / 0.347	3.81e-22 / 1.35e-17	0.103 / 0.469	0.166 / 0.326	0.698 / 0.813	1	0.1
ELAVL1 HNRNPD MED28	0.00934 / 0.111	0.155 / 0.286	7.29e-05 / 0.005	3.94e-22 / 1.37e-17	0.000114 / 0.0189	0.741 / 0.85	0.0771 / 0.18	6	0.0483870967741935
ATXN2 YTHDC1 SAFB	0.613 / 0.84	0.23 / 0.381	0.00732 / 0.0873	3.99e-22 / 1.37e-17	0.0013 / 0.0672	9.61e-14 / 1.63e-11	8.87e-06 / 0.000124	2	0.25
DDX6 TARDBP PPP1R8	0.633 / 0.85	3.18e-11 / 1.78e-09	1.08e-06 / 0.00028	4.32e-22 / 1.46e-17	6.43e-05 / 0.014	0.00763 / 0.0331	0.00533 / 0.0234	1	0.0434782608695652
TARDBP YTHDC1 SUB1	0.996 / 0.999	0.00719 / 0.0266	0.259 / 0.574	4.52e-22 / 1.5e-17	5.99e-06 / 0.00368	0.0611 / 0.16	0.703 / 0.816	1	0.02
HNRNPD TAF15 HMGN2	0.0678 / 0.309	0.000395 / 0.00245	0.729 / 0.894	4.58e-22 / 1.5e-17	1.65e-05 / 0.00657	0.346 / 0.533	0.314 / 0.486	1	0.5
HNRNPU TARDBP MRPL42	0.325 / 0.645	1.42e-09 / 5.02e-08	0.00568 / 0.0753	5.25e-22 / 1.69e-17	0.000178 / 0.0241	0.347 / 0.534	0.0465 / 0.124	2	0.0206185567010309
HNRNPD TAF15 ERH	0.144 / 0.446	0.000247 / 0.00165	0.211 / 0.521	5.67e-22 / 1.8e-17	0.006 / 0.14	0.0309 / 0.0965	0.508 / 0.667	1	0.333333333333333
PTBP1 RBM15B SNX17	0.000441 / 0.0205	3.57e-06 / 4.51e-05	0.458 / 0.741	6.2e-22 / 1.94e-17	0.0414 / 0.325	0.000117 / 0.00113	0.0373 / 0.105	2	0.2
ATXN2 TARDBP COX7A2L	0.785 / 0.921	0.193 / 0.336	0.621 / 0.839	6.86e-22 / 2.11e-17	0.00449 / 0.122	0.00249 / 0.0137	0.142 / 0.28	19	0.333333333333333
ATXN2 TARDBP MRPL42	0.155 / 0.461	0.0264 / 0.0747	0.0143 / 0.128	7.26e-22 / 2.2e-17	2.45e-05 / 0.00817	0.0917 / 0.214	0.458 / 0.624	53	0.229437229437229
ATXN2 TAF15 PEX2	0.55 / 0.804	0.225 / 0.375	0.51 / 0.775	7.55e-22 / 2.26e-17	6.32e-07 / 0.001	0.457 / 0.636	0.553 / 0.704	1	0.0476190476190476
HNRNPC ZC3H7B HNRNPUL2	0.0292 / 0.201	0.165 / 0.3	0.104 / 0.369	8.03e-22 / 2.37e-17	0.000121 / 0.0196	0.0774 / 0.19	0.13 / 0.263	3	0.0410958904109589
FAM120A UPF1 HNRNPUL2	0.0896 / 0.354	0.939 / 0.965	0.283 / 0.598	8.26e-22 / 2.38e-17	0.081 / 0.427	0.667 / 0.8	0.269 / 0.437	17	0.414634146341463
RBM15B TARDBP BTF3L4	0.406 / 0.71	0.19 / 0.332	0.229 / 0.542	8.29e-22 / 2.38e-17	5.46e-10 / 1.33e-05	0.222 / 0.398	0.0074 / 0.0303	2	0.0344827586206897
CPSF7 TARDBP ZCCHC17	0.00921 / 0.11	0.00564 / 0.0219	0.000692 / 0.0212	8.56e-22 / 2.43e-17	4.21e-11 / 2.54e-06	0.54 / 0.705	0.698 / 0.813	8	0.2580645
ELAVL1 RBM15B PPP1R8	0.884 / 0.96	0.00121 / 0.00623	0.837 / 0.941	8.94e-22 / 2.49e-17	3.84e-11 / 2.54e-06	0.408 / 0.592	0.886 / 0.935	1	0.0476190476190476
EWSR1 HNRNPD UBE2N	0.000296 / 0.0163	0.192 / 0.335	0.0157 / 0.135	9.03e-22 / 2.49e-17	0.00101 / 0.0592	0.313 / 0.5	0.0118 / 0.0437	1	0.1666667
HNRNPD TARDBP ADSL	0.0367 / 0.227	0.173 / 0.31	0.248 / 0.562	9.78e-22 / 2.66e-17	0.0838 / 0.433	0.134 / 0.281	0.195 / 0.35	1	0.0526315789473684
HNRNPU SUB1 SRP9	0.205 / 0.525	0.00103 / 0.00543	0.438 / 0.726	9.98e-22 / 2.69e-17	1.03e-06 / 0.00136	0.512 / 0.683	0.623 / 0.758	1	0.142857142857143
EWSR1 HNRNPD PSMA7	0.279 / 0.603	0.000787 / 0.00436	0.552 / 0.801	1.15e-21 / 3.05e-17	0.0541 / 0.363	0.762 / 0.864	0.00428 / 0.0197	1	0.25
TAF15 TARDBP LSM2	0.499 / 0.774	0.00021 / 0.00144	0.605 / 0.831	1.2e-21 / 3.11e-17	3.16e-09 / 4.13e-05	0.155 / 0.311	0.149 / 0.289	1	0.0909090909090909
ATXN2 TARDBP HCFC1	0.081 / 0.337	4.94e-06 / 5.95e-05	0.827 / 0.937	1.21e-21 / 3.11e-17	2.09e-05 / 0.00747	0.00831 / 0.0353	0.00622 / 0.0264	17	0.204819277108434
CPSF7 DDX42 HNRNPUL2	0.0979 / 0.37	0.0132 / 0.0433	0.168 / 0.468	1.22e-21 / 3.11e-17	0.14 / 0.527	0.03 / 0.0944	0.113 / 0.238	1	0.0833333333333333
ATXN2 DDX42 HNRNPUL2	0.244 / 0.568	9.79e-07 / 1.48e-05	0.299 / 0.613	1.28e-21 / 3.21e-17	2.76e-05 / 0.00873	0.0581 / 0.154	0.000124 / 0.00111	1	0.0344827586206897
TARDBP YTHDC1 DNAJC8	0.0821 / 0.34	0.42 / 0.58	1.48e-05 / 0.00172	1.28e-21 / 3.21e-17	1.14e-07 / 0.000357	0.0618 / 0.161	0.389 / 0.561	8	0.235294117647059
HNRNPU UPF1 C1orf43	0.0508 / 0.268	1.85e-13 / 1.92e-11	0.964 / 0.988	1.38e-21 / 3.42e-17	1.62e-07 / 0.00044	0.861 / 0.924	0.00406 / 0.0189	1	0.032258064516129
HNRNPC TAF15 HNRNPU	0.952 / 0.984	0.584 / 0.721	0.998 / 0.999	1.43e-21 / 3.48e-17	7.75e-07 / 0.00113	0.0152 / 0.0565	0.407 / 0.577	10	0.0641025641025641
DDX6 YTHDC1 AP3D1	0.429 / 0.727	1.37e-09 / 4.86e-08	0.806 / 0.928	1.57e-21 / 3.78e-17	0.116 / 0.492	0.000112 / 0.00109	0.00389 / 0.0183	2	0.117647058823529
FAM120A UPF1 KDM2A	0.486 / 0.765	0.767 / 0.856	0.947 / 0.982	1.58e-21 / 3.78e-17	0.164 / 0.559	0.25 / 0.43	0.431 / 0.6	15	0.197368421052632
PTBP1 YTHDC1 MED28	0.0366 / 0.227	0.781 / 0.865	0.0106 / 0.108	1.74e-21 / 4.11e-17	4.19e-06 / 0.00303	0.856 / 0.921	0.916 / 0.953	2	0.0253164556962025
CPSF7 TARDBP NSL1	0.00416 / 0.0715	0.948 / 0.97	0.0615 / 0.281	1.87e-21 / 4.38e-17	5.71e-08 / 0.000241	0.137 / 0.284	3.42e-06 / 5.54e-05	3	0.103448275862069
DGCR8 UPF1 HNRNPUL2	6.67e-06 / 0.00177	0.00272 / 0.0121	0.0536 / 0.262	2e-21 / 4.57e-17	5.7e-07 / 0.000949	0.649 / 0.787	0.865 / 0.923	1	0.0454545454545455
HNRNPC SUB1 HNRNPU	0.418 / 0.719	0.601 / 0.734	0.634 / 0.846	2e-21 / 4.57e-17	0.00104 / 0.0603	0.145 / 0.297	0.289 / 0.459	10	0.0636942675159236
ATXN2 HNRNPD MRPL42	0.109 / 0.39	0.00198 / 0.00935	0.224 / 0.536	2.26e-21 / 5.12e-17	0.00083 / 0.0539	0.539 / 0.704	0.00103 / 0.00628	1	0.00666666666666667
TARDBP YTHDC1 AP3D1	0.0536 / 0.275	0.000285 / 0.00187	0.00927 / 0.1	2.4e-21 / 5.31e-17	0.0797 / 0.424	0.00426 / 0.0209	0.134 / 0.268	2	0.1
ATXN2 TARDBP ZC3H7B	0.0551 / 0.278	0.00267 / 0.0119	0.0298 / 0.191	2.4e-21 / 5.31e-17	0.00954 / 0.172	0.0561 / 0.15	0.0225 / 0.0715	3	0.08571429
ELAVL1 HNRNPD H2AFZ	0.189 / 0.506	0.801 / 0.878	0.0751 / 0.312	2.53e-21 / 5.54e-17	0.208 / 0.609	0.122 / 0.262	0.489 / 0.651	1	0.0909090909090909
ATXN2 TARDBP SAFB	0.709 / 0.887	0.0304 / 0.0835	0.801 / 0.926	2.65e-21 / 5.76e-17	7.4e-06 / 0.00417	0.148 / 0.3	0.231 / 0.394	4	0.4
ATXN2 ELAVL1 VPS29	0.648 / 0.858	0.000943 / 0.00506	0.303 / 0.617	2.72e-21 / 5.81e-17	9.26e-05 / 0.017	0.233 / 0.41	0.376 / 0.548	2	0.2
TAF15 TARDBP MED31	0.237 / 0.561	5.18e-07 / 8.5e-06	0.821 / 0.934	2.73e-21 / 5.81e-17	1.83e-05 / 0.00697	0.168 / 0.328	0.0662 / 0.161	1	0.25
CPSF6 TARDBP ZCCHC17	0.0903 / 0.356	0.296 / 0.455	4.39e-05 / 0.00357	2.25e-08 / 2.51e-06	1.78e-14 / 1.92e-08	0.305 / 0.49	0.226 / 0.388	6	0.25
CPSF7 TARDBP FUNDC2	0.527 / 0.791	0.294 / 0.454	0.183 / 0.487	7.56e-13 / 5.13e-10	1.03e-13 / 5.57e-08	0.156 / 0.313	0.824 / 0.897	1	0.0555555555555556
CPSF6 TARDBP ITGB3BP	0.0759 / 0.327	6.08e-05 / 0.000507	0.0537 / 0.262	3.45e-05 / 0.000921	1.72e-13 / 7.43e-08	0.696 / 0.82	0.00733 / 0.03	1	0.166666666666667
FUS TARDBP ITGB3BP	2.56e-05 / 0.00392	0.499 / 0.65	0.111 / 0.381	8.03e-12 / 3.64e-09	2.07e-13 / 7.45e-08	0.993 / 0.996	0.0853 / 0.194	2	0.25
CPSF6 TARDBP DNAJC8	0.322 / 0.643	1.73e-05 / 0.000174	1.94e-05 / 0.00206	0.000141 / 0.00276	3.4e-13 / 9.16e-08	0.716 / 0.834	0.0119 / 0.0439	6	0.230769230769231
FUS TARDBP ZCCHC17	0.141 / 0.44	0.0623 / 0.145	0.00146 / 0.0336	8.53e-15 / 1.26e-11	9.93e-13 / 2.14e-07	0.802 / 0.889	0.06 / 0.15	1	0.04761905
ATXN2 FUS VPS29	0.935 / 0.979	0.126 / 0.246	0.419 / 0.713	2.3e-15 / 4.23e-12	2.45e-12 / 4.41e-07	0.89 / 0.94	0.049 / 0.129	1	0.1
CPSF6 TARDBP PPP1R8	0.157 / 0.464	8.21e-08 / 1.72e-06	5.55e-08 / 3.27e-05	5.89e-08 / 5.53e-06	3.66e-12 / 5.78e-07	0.000893 / 0.00598	0.797 / 0.88	2	0.0909090909090909
FUS TARDBP MED28	0.014 / 0.137	0.236 / 0.388	0.0836 / 0.33	6.42e-14 / 6.71e-11	3.75e-12 / 5.78e-07	0.125 / 0.268	0.978 / 0.988	13	0.0747126436781609
FUS TARDBP DNAJC8	0.309 / 0.631	0.17 / 0.306	0.0428 / 0.232	3.14e-13 / 2.5e-10	4.73e-12 / 6.8e-07	0.242 / 0.421	0.0513 / 0.133	1	0.0454545454545455
TARDBP UPF1 DNAJC8	0.678 / 0.872	5.01e-06 / 6.03e-05	1.12e-05 / 0.00143	2.45e-19 / 2.35e-15	5.53e-12 / 7.46e-07	0.654 / 0.791	0.591 / 0.734	5	0.2
CPSF6 FUS MED28	0.000776 / 0.0282	0.911 / 0.948	3.33e-05 / 0.00297	1.74e-06 / 8.57e-05	7.5e-12 / 9.52e-07	0.968 / 0.983	0.0859 / 0.195	1	0.02
FUS TARDBP BTF3L4	0.0428 / 0.245	0.167 / 0.302	0.0442 / 0.236	4.43e-15 / 7.35e-12	8.56e-12 / 1.03e-06	0.157 / 0.314	0.167 / 0.315	3	0.0461538461538462
ATXN2 TARDBP ZCCHC17	0.738 / 0.901	0.0309 / 0.0844	0.0108 / 0.109	2.26e-17 / 1e-13	1.06e-11 / 1.2e-06	0.0452 / 0.128	0.000294 / 0.00228	11	0.3235294
RPS11 UPF1 SRRM2	0.866 / 0.954	0.0108 / 0.037	0.974 / 0.991	5.89e-05 / 0.0014	1.14e-11 / 1.2e-06	0.0274 / 0.0882	0.0894 / 0.201	4	0.222222222222222
PTBP1 SUB1 SRRM2	0.109 / 0.39	0.000465 / 0.00281	0.00253 / 0.0468	3.6e-12 / 1.87e-09	1.17e-11 / 1.2e-06	0.00394 / 0.0196	3.03e-06 / 5e-05	5	0.238095238095238
FUS SUB1 SRRM2	0.587 / 0.826	0.265 / 0.422	0.257 / 0.572	1.78e-08 / 2.07e-06	1.4e-11 / 1.38e-06	0.261 / 0.442	0.0225 / 0.0715	2	0.142857142857143
ATXN2 WDR33 NSL1	0.834 / 0.941	0.202 / 0.348	0.582 / 0.818	4.08e-07 / 2.67e-05	1.59e-11 / 1.5e-06	0.74 / 0.849	0.375 / 0.547	3	0.0810810810810811
CSTF2T TARDBP TRNAU1AP	0.23 / 0.553	0.54 / 0.685	0.988 / 0.996	0.0932 / 0.277	2.13e-11 / 1.9e-06	0.684 / 0.812	0.793 / 0.877	1	0.1
PTBP1 YTHDC1 PPP1R8	0.511 / 0.781	0.195 / 0.339	0.0992 / 0.36	4.9e-14 / 5.38e-11	2.41e-11 / 2e-06	0.0432 / 0.124	0.236 / 0.4	4	0.16
SLTM SUB1 NCOR2	0.603 / 0.834	4.9e-06 / 5.91e-05	0.611 / 0.834	2.47e-06 / 0.000114	2.72e-11 / 2.18e-06	0.501 / 0.673	0.891 / 0.938	1	0.166666666666667
ATXN2 PTBP1 SRRM2	0.664 / 0.866	0.399 / 0.559	0.194 / 0.501	2.42e-08 / 2.67e-06	3.11e-11 / 2.35e-06	0.348 / 0.535	0.419 / 0.589	13	0.382352941176471
PTBP1 UPF1 C12orf29	0.228 / 0.551	3.95e-06 / 4.91e-05	0.599 / 0.827	0.000228 / 0.00396	3.25e-11 / 2.35e-06	0.00688 / 0.0305	0.815 / 0.892	1	0.1
FUS TAF15 CALM2	0.373 / 0.685	4.92e-06 / 5.93e-05	0.14 / 0.428	3.66e-09 / 5.62e-07	3.26e-11 / 2.35e-06	0.0322 / 0.0997	0.214 / 0.373	2	0.111111111111111
DICER1 ZC3H7B MED13L	0.526 / 0.79	0.451 / 0.608	0.484 / 0.758	0.00589 / 0.0441	4.03e-11 / 2.54e-06	0.00151 / 0.00914	0.0355 / 0.101	1	0.0238095238095238
ELAVL1 FUBP3 PDCL	0.621 / 0.844	0.333 / 0.494	0.138 / 0.424	6.32e-06 / 0.00024	4.1e-11 / 2.54e-06	9.58e-08 / 2.77e-06	0.00862 / 0.0341	2	0.032258064516129
FXR2 UPF1 HNRNPUL2	0.000494 / 0.0218	0.267 / 0.424	0.0951 / 0.353	1.78e-10 / 4.68e-08	4.23e-11 / 2.54e-06	0.492 / 0.666	0.968 / 0.982	4	0.166666666666667
FUS TARDBP ZBTB7A	0.00158 / 0.0421	0.91 / 0.947	0.327 / 0.639	6.18e-10 / 1.3e-07	4.44e-11 / 2.59e-06	0.00279 / 0.0149	0.411 / 0.581	1	0.06666667
TARDBP YTHDC1 ITGB3BP	0.0634 / 0.299	0.0364 / 0.096	0.00302 / 0.0519	2.24e-13 / 1.89e-10	5.08e-11 / 2.86e-06	0.17 / 0.332	0.371 / 0.544	1	0.142857142857143
IGF2BP2 YTHDC1 BCL7A	0.249 / 0.573	0.304 / 0.465	0.9 / 0.965	0.873 / 0.944	5.16e-11 / 2.86e-06	0.474 / 0.651	0.00187 / 0.0102	5	0.106382978723404
FUS SUB1 ARPC5	0.192 / 0.509	0.215 / 0.364	0.778 / 0.916	2.6e-08 / 2.83e-06	7.77e-11 / 4.19e-06	0.174 / 0.336	0.0991 / 0.216	1	0.0434782608695652
ELAVL1 TARDBP DNAJC8	0.17 / 0.481	0.135 / 0.26	0.491 / 0.763	2.07e-14 / 2.66e-11	8.88e-11 / 4.49e-06	0.0108 / 0.0434	0.205 / 0.363	4	0.148148148148148
FXR1 IGF2BP3 TPX2	0.672 / 0.87	0.0536 / 0.129	0.216 / 0.527	0.0829 / 0.257	8.95e-11 / 4.49e-06	0.501 / 0.674	0.371 / 0.543	2	0.1818182
ELAVL1 HNRNPD ZNF627	0.0154 / 0.144	0.206 / 0.353	0.103 / 0.368	3.17e-11 / 1.13e-08	9.41e-11 / 4.62e-06	0.752 / 0.857	0.361 / 0.533	2	0.3333333
HNRNPD TARDBP HMGN2	0.177 / 0.491	0.992 / 0.996	0.55 / 0.799	2.3e-17 / 1.01e-13	1e-10 / 4.66e-06	0.362 / 0.548	0.00473 / 0.0213	1	0.333333333333333
ATXN2 TARDBP PPP1R8	0.758 / 0.91	2.15e-15 / 3.72e-13	0.00236 / 0.0449	6e-18 / 3.27e-14	1.01e-10 / 4.66e-06	1.66e-09 / 8.33e-08	0.000976 / 0.00603	11	0.196428571428571
CPSF6 TARDBP PARK7	0.0257 / 0.188	3.42e-06 / 4.33e-05	0.0156 / 0.134	0.000379 / 0.00585	1.02e-10 / 4.66e-06	0.166 / 0.326	0.0232 / 0.0732	3	0.25
CPSF6 TARDBP EFCAB7	0.643 / 0.855	1.69e-07 / 3.23e-06	0.000884 / 0.0247	0.00334 / 0.0293	1.06e-10 / 4.79e-06	0.116 / 0.254	2.33e-08 / 7.8e-07	1	0.25
ATXN2 TARDBP FUNDC2	0.222 / 0.544	0.6 / 0.733	0.351 / 0.659	3.94e-12 / 2.01e-09	1.14e-10 / 5.01e-06	1.16e-05 / 0.000164	0.964 / 0.98	5	0.116279069767442
CELF2 HNRNPC UBE2C	0.00149 / 0.0408	0.0349 / 0.093	0.201 / 0.509	0.00134 / 0.0151	1.25e-10 / 5.26e-06	0.0395 / 0.116	0.951 / 0.973	2	0.2857143
PTBP1 TARDBP SNRNP40	0.602 / 0.834	0.923 / 0.955	0.000326 / 0.0132	2.08e-19 / 2.05e-15	1.29e-10 / 5.26e-06	0.553 / 0.715	5.44e-05 / 0.000564	2	0.2
ELAVL1 TARDBP ZCCHC17	0.427 / 0.725	0.077 / 0.17	0.0314 / 0.197	1.84e-12 / 1.08e-09	1.31e-10 / 5.26e-06	0.0132 / 0.0505	0.688 / 0.806	3	0.1428571
ELAVL1 TARDBP RBBP4	0.954 / 0.985	0.141 / 0.268	7.37e-05 / 0.00504	4.18e-11 / 1.41e-08	1.32e-10 / 5.26e-06	0.000634 / 0.00453	0.723 / 0.83	20	0.15748031496063
ATXN2 HNRNPD PEX2	0.896 / 0.965	0.2 / 0.345	0.287 / 0.602	1.17e-16 / 3.8e-13	1.32e-10 / 5.26e-06	0.297 / 0.482	0.0924 / 0.206	1	0.0454545454545455
CPSF6 TARDBP TMEM128	0.0565 / 0.282	0.00514 / 0.0203	0.646 / 0.852	0.00089 / 0.0111	1.34e-10 / 5.28e-06	0.904 / 0.948	5.32e-07 / 1.14e-05	3	0.1304348
DICER1 ZC3H7B GATAD2B	0.341 / 0.659	0.0375 / 0.0983	0.747 / 0.902	6.45e-06 / 0.000245	1.38e-10 / 5.3e-06	0.0925 / 0.216	0.0184 / 0.0612	1	0.0238095238095238
ATXN2 HNRNPC HNRNPUL2	0.378 / 0.688	0.1 / 0.208	0.622 / 0.84	1.55e-18 / 1.12e-14	1.45e-10 / 5.42e-06	0.017 / 0.0613	0.0285 / 0.0857	26	0.270833333333333
FUS TAF15 RSL24D1	0.228 / 0.551	1.07e-05 / 0.000116	0.177 / 0.479	1.61e-10 / 4.3e-08	1.46e-10 / 5.42e-06	0.0256 / 0.0838	0.268 / 0.436	1	0.0909090909090909
CPSF1 CPSF7 SKP1	0.0961 / 0.367	0.0116 / 0.039	0.543 / 0.795	0.101 / 0.291	1.59e-10 / 5.76e-06	0.753 / 0.858	0.00113 / 0.00679	2	0.105263157894737
CPSF7 TARDBP PARK7	0.746 / 0.904	0.51 / 0.66	0.52 / 0.781	5e-13 / 3.65e-10	1.63e-10 / 5.76e-06	0.00246 / 0.0135	0.000416 / 0.00302	1	0.166666666666667
HNRNPU TARDBP ACADM	0.86 / 0.951	0.0274 / 0.077	0.01 / 0.105	6.41e-12 / 3.02e-09	1.63e-10 / 5.76e-06	0.519 / 0.688	0.0704 / 0.168	1	0.142857142857143
IGF2BP2 YTHDC1 HCFC1	0.264 / 0.588	0.232 / 0.384	0.236 / 0.549	0.0126 / 0.0747	2.17e-10 / 7.52e-06	0.451 / 0.631	0.599 / 0.74	2	0.125
TARDBP ZC3H7B HNRNPUL2	0.162 / 0.471	0.0684 / 0.156	0.0255 / 0.176	2.98e-11 / 1.07e-08	2.25e-10 / 7.55e-06	0.000794 / 0.00544	0.71 / 0.821	3	0.0588235294117647
RBM15B TAF15 TRIAP1	0.00372 / 0.0673	0.000103 / 0.000792	0.683 / 0.871	4.62e-16 / 1.16e-12	2.3e-10 / 7.55e-06	0.648 / 0.786	0.0502 / 0.131	1	0.3333333
CPSF6 PTBP1 MED28	0.000719 / 0.027	0.0222 / 0.0653	3.05e-05 / 0.0028	7.08e-10 / 1.45e-07	2.31e-10 / 7.55e-06	0.966 / 0.982	0.607 / 0.746	2	0.021505376344086
HNRNPU TARDBP CALM2	0.244 / 0.568	3.34e-06 / 4.25e-05	0.552 / 0.801	1.01e-15 / 2.17e-12	2.51e-10 / 7.81e-06	0.153 / 0.308	0.803 / 0.884	3	0.107142857142857
CPSF6 TARDBP MED28	0.0082 / 0.103	0.307 / 0.467	0.0188 / 0.149	1.99e-07 / 1.49e-05	2.54e-10 / 7.81e-06	0.997 / 0.999	0.646 / 0.775	6	0.037037037037037
SF3B1 UPF1 SRRM2	0.0689 / 0.312	3.5e-07 / 6.07e-06	0.921 / 0.973	0.236 / 0.481	2.55e-10 / 7.81e-06	0.189 / 0.356	0.686 / 0.805	1	0.0714285714285714
FUS TARDBP HMGN2	0.15 / 0.454	0.782 / 0.866	0.272 / 0.587	5.06e-10 / 1.1e-07	2.59e-10 / 7.81e-06	0.347 / 0.534	0.0351 / 0.1	1	0.25
CPSF6 TARDBP RBBP4	0.485 / 0.765	1.12e-06 / 1.66e-05	8.25e-10 / 1.31e-06	3.16e-07 / 2.17e-05	2.6e-10 / 7.81e-06	6.17e-06 / 9.64e-05	0.000163 / 0.0014	5	0.0641025641025641
CPSF6 PRPF8 RBMX	0.384 / 0.693	0.989 / 0.994	0.00916 / 0.0992	1.78e-07 / 1.36e-05	2.61e-10 / 7.81e-06	8.81e-09 / 3.54e-07	0.112 / 0.237	1	0.0555555555555556
FXR2 UPF1 MTSS1L	0.591 / 0.828	0.0231 / 0.0674	0.446 / 0.732	0.0179 / 0.0953	2.92e-10 / 8.63e-06	0.273 / 0.456	0.352 / 0.525	1	0.0217391304347826
SUB1 TAF15 PSMA2	0.226 / 0.549	0.355 / 0.517	0.0411 / 0.227	0.000935 / 0.0116	3.11e-10 / 9.07e-06	0.0119 / 0.0468	0.47 / 0.635	2	0.285714285714286
CAPRIN1 CPSF6 HNRNPA0	0.794 / 0.925	0.0451 / 0.113	0.84 / 0.942	0.272 / 0.521	3.23e-10 / 9.21e-06	0.871 / 0.93	0.005 / 0.0222	24	0.233009708737864
RBM15B TARDBP SNRNP40	0.0188 / 0.16	1.13e-07 / 2.27e-06	0.000163 / 0.00845	6.59e-20 / 8.01e-16	3.27e-10 / 9.21e-06	0.985 / 0.992	0.294 / 0.465	1	0.1
ATXN2 FUS ITGB3BP	0.151 / 0.456	0.0299 / 0.0824	0.269 / 0.584	2.9e-07 / 2.03e-05	3.29e-10 / 9.21e-06	0.849 / 0.917	0.687 / 0.805	3	0.176470588235294
EIF3G NUDT21 SF3A3	0.895 / 0.965	0.261 / 0.417	0.263 / 0.578	0.9 / 0.956	3.66e-10 / 1.01e-05	1.18e-05 / 0.000166	1.03e-15 / 2.78e-13	1	0.142857142857143
FUS TAF15 SUPT4H1	0.0904 / 0.356	0.116 / 0.231	0.00876 / 0.0968	1.9e-10 / 4.92e-08	3.72e-10 / 1.02e-05	0.927 / 0.961	0.1 / 0.218	1	0.142857142857143
ATXN2 HNRNPD ZCCHC17	0.116 / 0.401	0.0957 / 0.201	0.097 / 0.356	2.22e-14 / 2.83e-11	3.88e-10 / 1.05e-05	0.972 / 0.985	0.929 / 0.96	1	0.05882353
FXR1 IGF2BP3 CENPF	0.46 / 0.748	0.305 / 0.466	0.95 / 0.983	0.0345 / 0.147	4.48e-10 / 1.18e-05	0.518 / 0.688	0.762 / 0.857	2	0.222222222222222
HNRNPD TARDBP RBBP4	0.991 / 0.997	2.78e-05 / 0.000261	0.00972 / 0.103	3.67e-15 / 6.29e-12	4.75e-10 / 1.23e-05	0.289 / 0.474	4.04e-10 / 2.33e-08	1	0.0149253731343284
CAPRIN1 CPSF6 MBTD1	0.952 / 0.984	0.364 / 0.525	0.207 / 0.517	0.719 / 0.864	4.8e-10 / 1.23e-05	0.00471 / 0.0226	0.985 / 0.992	1	0.0454545454545455
FUS TARDBP RCHY1	0.822 / 0.937	0.935 / 0.962	0.00878 / 0.0968	3.57e-06 / 0.000153	4.99e-10 / 1.26e-05	0.614 / 0.762	0.0105 / 0.0396	3	0.0810810810810811
ATXN2 TARDBP OSTC	0.0807 / 0.336	0.0947 / 0.199	0.262 / 0.577	2.46e-14 / 3.08e-11	5.03e-10 / 1.26e-05	0.467 / 0.645	0.214 / 0.374	13	0.382352941176471
FUS UPF1 NDUFA4	0.0939 / 0.362	0.0183 / 0.056	0.0366 / 0.214	0.000165 / 0.0031	5.35e-10 / 1.33e-05	0.818 / 0.899	0.000296 / 0.00229	2	0.333333333333333
FIP1L1 PTBP1 MYL6	0.00235 / 0.0525	0.000181 / 0.00128	0.6 / 0.828	0.00582 / 0.0437	5.6e-10 / 1.34e-05	7.33e-08 / 2.2e-06	0.00705 / 0.0292	3	0.142857142857143
CSTF2T TARDBP ACADM	0.11 / 0.391	0.333 / 0.494	0.763 / 0.909	0.302 / 0.552	5.87e-10 / 1.39e-05	0.167 / 0.327	0.374 / 0.546	2	0.1
ELAVL1 TARDBP RCHY1	0.656 / 0.862	0.322 / 0.484	0.0452 / 0.239	4.42e-11 / 1.48e-08	6.24e-10 / 1.46e-05	0.0125 / 0.0484	0.0765 / 0.179	7	0.106060606060606
DGCR8 IGF2BP2 LARP1	0.279 / 0.604	0.0613 / 0.143	0.957 / 0.986	0.000182 / 0.00334	6.33e-10 / 1.47e-05	0.835 / 0.908	0.662 / 0.787	3	0.0434782608695652
CPSF6 TARDBP MAD2L2	0.00125 / 0.0371	0.363 / 0.525	0.00179 / 0.038	0.0171 / 0.0923	6.41e-10 / 1.47e-05	0.545 / 0.709	0.559 / 0.708	1	0.166666666666667
FUS TAF15 ARPC5	0.01 / 0.115	0.18 / 0.32	0.618 / 0.838	1.26e-07 / 1.02e-05	6.61e-10 / 1.5e-05	0.263 / 0.445	0.315 / 0.487	3	0.15
CELF2 DDX55 FEN1	0.0444 / 0.25	0.122 / 0.241	0.00381 / 0.0596	0.0046 / 0.0369	6.85e-10 / 1.52e-05	0.638 / 0.779	0.000119 / 0.00108	1	0.111111111111111
CPSF3 IGF2BP3 BIRC5	0.0201 / 0.166	0.634 / 0.76	0.0061 / 0.0785	0.000158 / 0.003	6.96e-10 / 1.53e-05	0.928 / 0.962	0.202 / 0.359	2	0.0714285714285714
PTBP1 UPF1 C19orf25	0.000507 / 0.0222	5.55e-08 / 1.23e-06	0.186 / 0.492	0.812 / 0.914	7.05e-10 / 1.53e-05	0.081 / 0.196	0.424 / 0.594	1	0.0666666666666667
TARDBP U2AF2 PPP1R8	0.485 / 0.765	5.32e-12 / 3.69e-10	0.000954 / 0.0258	0.000533 / 0.00758	7.07e-10 / 1.53e-05	0.00778 / 0.0336	2.89e-05 / 0.000333	2	0.105263157894737
FAM120A FMR1 PPTC7	0.0844 / 0.344	0.072 / 0.162	8.61e-05 / 0.00559	0.4 / 0.643	0.346 / 0.729	1.51e-45 / 3.09e-39	0.000181 / 0.00153	4	0.0493827160493827
CSTF2T FAM120A ZNF281	0.12 / 0.409	0.779 / 0.864	0.308 / 0.622	0.308 / 0.558	0.546 / 0.846	1.81e-41 / 1.54e-35	0.0162 / 0.0557	1	0.04347826
FAM120A RBM27 GLYR1	0.00823 / 0.103	8.23e-06 / 9.22e-05	0.00703 / 0.0852	0.948 / 0.978	0.102 / 0.468	2.26e-41 / 1.54e-35	0.00294 / 0.0146	2	0.0588235294117647
FAM120A FMR1 TNPO3	5.78e-05 / 0.00634	6.84e-05 / 0.00056	0.000544 / 0.0182	0.452 / 0.685	0.00891 / 0.167	3.22e-41 / 1.65e-35	6.22e-09 / 2.5e-07	1	0.03846154
CSTF2T FAM120A TNPO3	0.153 / 0.458	0.00121 / 0.0062	0.226 / 0.538	0.995 / 0.998	0.632 / 0.884	7.44e-41 / 2.74e-35	5.95e-16 / 1.71e-13	6	0.2068966
FAM120A FMR1 SPIN1	2.08e-05 / 0.00346	0.0741 / 0.166	0.000506 / 0.0174	0.688 / 0.847	0.906 / 0.976	8.04e-41 / 2.74e-35	5.03e-09 / 2.08e-07	6	0.0697674418604651
CSTF2T ELAVL1 NEK4	0.0127 / 0.13	0.0137 / 0.0446	0.0462 / 0.242	0.0589 / 0.208	0.0542 / 0.363	2.99e-40 / 8.75e-35	0.0117 / 0.0433	1	0.0238095238095238
FMR1 ZC3H7B RBBP4	0.992 / 0.998	1.75e-17 / 5.1e-15	1.88e-09 / 2.47e-06	0.391 / 0.635	0.0884 / 0.442	2.14e-39 / 5.48e-34	6.12e-31 / 5e-27	3	0.0810810810810811
CPSF6 PUM2 NR2C2	0.000179 / 0.0123	2.69e-14 / 3.49e-12	7.13e-07 / 0.000208	0.0404 / 0.163	0.475 / 0.809	1.03e-38 / 2.34e-33	2.08e-25 / 5.19e-22	18	0.209302325581395
CSTF2T ELAVL1 STAG1	0.00406 / 0.0706	0.517 / 0.666	0.343 / 0.653	0.685 / 0.845	0.273 / 0.673	1.45e-38 / 2.98e-33	0.959 / 0.977	2	0.0833333333333333
CSTF2T FAM120A MAPK8	0.977 / 0.993	0.00223 / 0.0103	0.455 / 0.738	0.00923 / 0.0604	0.924 / 0.981	2.02e-38 / 3.55e-33	6.95e-18 / 3.22e-15	2	0.0952380952380952
CSTF2T ELAVL1 MAPK8	0.427 / 0.726	0.836 / 0.901	0.114 / 0.387	0.696 / 0.851	0.0495 / 0.35	2.08e-38 / 3.55e-33	0.578 / 0.723	5	0.0704225352112676
EIF3G FMR1 PPTC7	0.538 / 0.797	0.000222 / 0.00151	0.000368 / 0.0143	0.736 / 0.874	0.0618 / 0.383	4.69e-38 / 7.39e-33	0.00823 / 0.0329	1	0.0142857142857143
ATXN2 FMR1 PPTC7	0.0549 / 0.278	0.734 / 0.833	1.06e-07 / 5.28e-05	0.32 / 0.57	0.609 / 0.875	1.08e-37 / 1.59e-32	0.0543 / 0.139	23	0.17037037037037
FAM120A FMR1 SAMD4B	8.54e-07 / 0.00051	5.82e-07 / 9.42e-06	0.0243 / 0.171	0.0891 / 0.269	0.998 / 1	1.84e-37 / 2.51e-32	1.31e-15 / 3.45e-13	1	0.1
DDX6 SF3B1 GLYR1	0.00801 / 0.102	7.33e-05 / 0.000594	0.00417 / 0.0629	0.163 / 0.389	0.0643 / 0.389	4.24e-37 / 5.42e-32	3.61e-07 / 8.17e-06	1	0.142857142857143
FAM120A GEMIN5 GLYR1	0.325 / 0.645	0.0243 / 0.0701	0.0826 / 0.328	0.00786 / 0.054	0.496 / 0.82	1.03e-36 / 1.24e-31	1.69e-09 / 8.08e-08	2	0.0606060606060606
CAPRIN1 EIF3G PATL1	0.747 / 0.905	1.36e-13 / 1.45e-11	5e-06 / 0.000822	0.794 / 0.905	1 / 1	1.33e-36 / 1.45e-31	2.85e-11 / 2.3e-09	1	0.125
CSTF2T FAM120A GMCL1	0.161 / 0.469	0.85 / 0.911	0.689 / 0.874	0.262 / 0.51	0.161 / 0.555	1.34e-36 / 1.45e-31	3.4e-08 / 1.08e-06	2	0.1
CSTF2T ZC3H7B RBBP4	0.703 / 0.885	1.57e-19 / 7.52e-17	4.35e-09 / 4.69e-06	0.287 / 0.537	0.389 / 0.758	1.57e-36 / 1.61e-31	4.25e-34 / 6.64e-30	7	0.0958904109589041
CSTF2T FAM120A DHX33	0.0526 / 0.272	0.252 / 0.407	0.716 / 0.887	0.939 / 0.974	0.162 / 0.556	1.83e-36 / 1.63e-31	2.93e-05 / 0.000337	2	0.0714285714285714
DDX3X FMR1 NR2C2	0.0115 / 0.124	2.24e-07 / 4.11e-06	0.000212 / 0.01	0.0428 / 0.169	0.275 / 0.674	1.83e-36 / 1.63e-31	5.51e-25 / 1.27e-21	4	0.051948051948052
FAM120A STAU1 TNPO3	0.384 / 0.693	9.8e-05 / 0.00076	0.00772 / 0.0899	0.149 / 0.368	0.00143 / 0.0702	4.76e-36 / 4.07e-31	1.36e-19 / 9.33e-17	1	0.04545455
ATXN2 FMR1 GLYR1	9.16e-05 / 0.00833	0.461 / 0.617	0.0955 / 0.353	0.0693 / 0.23	0.915 / 0.979	6.01e-36 / 4.92e-31	0.181 / 0.332	1	0.0185185185185185
CSTF2T SF3B4 HEATR1	0.825 / 0.938	0.167 / 0.302	0.00491 / 0.0692	0.503 / 0.725	0.494 / 0.819	1.06e-35 / 8.38e-31	0.0176 / 0.0592	2	0.181818181818182
FAM120A FMR1 ADAM17	0.000275 / 0.0156	0.353 / 0.514	0.00781 / 0.0905	0.663 / 0.831	0.133 / 0.517	1.12e-35 / 8.52e-31	1.12e-06 / 2.15e-05	1	0.0666666666666667
CSTF2T ELAVL1 PPFIA1	0.496 / 0.772	0.0163 / 0.0513	0.00596 / 0.0775	0.21 / 0.45	0.16 / 0.554	2.02e-35 / 1.48e-30	0.0241 / 0.0753	1	0.0909090909090909
CSTF2T ELAVL1 FUBP3	0.0604 / 0.292	0.308 / 0.468	0.321 / 0.634	0.644 / 0.82	0.36 / 0.739	4.67e-35 / 3.3e-30	0.386 / 0.558	7	0.134615384615385
CSTF2T PTBP1 RBBP5	0.0421 / 0.243	5.02e-12 / 3.51e-10	0.139 / 0.427	0.0929 / 0.276	0.784 / 0.94	5.98e-35 / 4.04e-30	0.0625 / 0.154	1	0.05
CAPRIN1 CSTF2T SAMD4B	0.0422 / 0.244	1.21e-34 / 1.14e-30	4.51e-08 / 2.8e-05	0.817 / 0.917	0.882 / 0.969	6.11e-35 / 4.04e-30	4.24e-14 / 7.52e-12	2	0.0869565217391304
CSTF2T FAM120A EPC1	0.09 / 0.355	0.0422 / 0.108	0.994 / 0.998	0.883 / 0.949	0.459 / 0.801	1.14e-34 / 7.31e-30	3.17e-16 / 9.77e-14	2	0.117647058823529
ATXN2 CSTF2T MAPK8	0.86 / 0.951	7.96e-05 / 0.000637	1.75e-05 / 0.00193	0.715 / 0.862	0.0408 / 0.323	1.19e-34 / 7.4e-30	1.08e-05 / 0.000147	6	0.0659340659340659
FAM120A FMR1 ZNF281	5.96e-07 / 0.000408	0.548 / 0.691	0.000458 / 0.0164	0.0189 / 0.0985	0.525 / 0.835	1.34e-34 / 7.88e-30	0.00691 / 0.0287	1	0.04166667
CSTF2T ELAVL1 SBNO1	0.0622 / 0.296	0.561 / 0.702	0.25 / 0.565	0.945 / 0.977	0.497 / 0.821	1.35e-34 / 7.88e-30	0.00828 / 0.0331	17	0.129770992366412
CSTF2T ELAVL1 RNF169	0.213 / 0.534	0.0931 / 0.197	0.14 / 0.428	0.0394 / 0.16	0.795 / 0.943	1.74e-34 / 9.93e-30	0.285 / 0.456	1	0.00934579439252336
CSTF2T ELAVL1 NUP153	0.645 / 0.856	0.00603 / 0.0231	0.221 / 0.533	0.367 / 0.614	0.978 / 0.995	2.42e-34 / 1.34e-29	0.186 / 0.34	14	0.28
ATXN2 FMR1 HIPK3	0.00266 / 0.056	0.00643 / 0.0244	9.5e-05 / 0.00597	0.549 / 0.757	0.636 / 0.886	2.55e-34 / 1.37e-29	0.137 / 0.273	8	0.0909090909090909
CSTF2T PUM2 PPFIA1	0.402 / 0.707	2.27e-07 / 4.16e-06	0.000794 / 0.0231	0.843 / 0.929	0.241 / 0.643	2.77e-34 / 1.45e-29	7.31e-07 / 1.49e-05	3	0.142857142857143
FAM120A FMR1 KCTD20	4.14e-06 / 0.00132	0.0108 / 0.0369	0.0164 / 0.138	0.0767 / 0.245	0.764 / 0.933	5.51e-34 / 2.75e-29	0.0011 / 0.00664	27	0.221311475409836
ATXN2 CSTF2T TNPO3	0.926 / 0.975	6.56e-06 / 7.6e-05	0.000194 / 0.00946	0.0629 / 0.217	0.0435 / 0.332	8.58e-34 / 4.09e-29	0.000296 / 0.00229	2	0.07142857
CSTF2T ELAVL1 ESF1	0.521 / 0.787	0.0529 / 0.128	0.232 / 0.546	0.841 / 0.928	0.811 / 0.949	8.91e-34 / 4.15e-29	0.164 / 0.31	1	0.1
CSTF2T SF3B4 IDH3B	0.585 / 0.825	4.3e-11 / 2.32e-09	0.00605 / 0.0781	0.0907 / 0.272	0.0497 / 0.351	1.04e-33 / 4.67e-29	0.298 / 0.469	1	0.25
DDX3X FAM120A SAMD4B	3.59e-08 / 7.34e-05	7.22e-05 / 0.000587	0.0728 / 0.307	0.000131 / 0.00261	0.193 / 0.593	1.05e-33 / 4.67e-29	1.15e-16 / 3.95e-14	2	0.0869565217391304
CPSF6 FAM120A GLYR1	0.0533 / 0.274	0.00819 / 0.0296	0.0241 / 0.171	0.0368 / 0.153	0.0129 / 0.197	1.83e-33 / 7.96e-29	0.496 / 0.657	1	0.0256410256410256
CSTF2T ELAVL1 ARFRP1	0.692 / 0.879	0.486 / 0.639	0.013 / 0.121	0.762 / 0.888	0.947 / 0.987	2e-33 / 8.55e-29	0.0181 / 0.0605	8	0.112676056338028
CSTF2T YTHDC1 SAMD4B	2.57e-06 / 0.001	0.00155 / 0.00763	9.22e-05 / 0.00585	0.996 / 0.998	0.571 / 0.857	2.32e-33 / 9.69e-29	1.07e-15 / 2.89e-13	1	0.0833333333333333
CAPRIN1 EIF3G PPTC7	0.123 / 0.413	0.000417 / 0.00257	9.4e-09 / 8.54e-06	0.00608 / 0.0451	0.0834 / 0.432	3e-33 / 1.23e-28	1.92e-08 / 6.61e-07	2	0.0526315789473684
FMR1 SF3B1 PPTC7	0.0102 / 0.116	0.0405 / 0.104	0.000156 / 0.00822	0.205 / 0.444	0.242 / 0.644	4.68e-33 / 1.88e-28	2.09e-05 / 0.000254	2	0.0285714285714286
ATXN2 FMR1 SAMD4B	0.00397 / 0.0697	2.95e-31 / 1.62e-27	0.00134 / 0.0318	0.761 / 0.887	0.553 / 0.849	4.81e-33 / 1.9e-28	3.98e-14 / 7.11e-12	3	0.0697674418604651
FMR1 ZC3H7B NR2C2	0.176 / 0.489	0.84 / 0.904	1.95e-06 / 0.000422	0.0604 / 0.211	0.0202 / 0.24	5.71e-33 / 2.21e-28	2.23e-22 / 2.95e-19	13	0.136842105263158
CSTF2T SF3B4 PTOV1	0.465 / 0.752	4.13e-07 / 6.99e-06	3e-04 / 0.0125	0.153 / 0.374	0.506 / 0.825	6.29e-33 / 2.39e-28	0.72 / 0.828	3	0.3
FAM120A PUM2 GLYR1	0.0167 / 0.151	4.81e-05 / 0.000416	0.095 / 0.353	0.825 / 0.92	0.519 / 0.832	7.72e-33 / 2.88e-28	0.000793 / 0.0051	4	0.111111111111111
CSTF2T DDX3X GOLIM4	0.000111 / 0.00929	3.86e-09 / 1.2e-07	3.65e-05 / 0.00316	0.215 / 0.456	0.0554 / 0.367	1.09e-32 / 3.98e-28	4.49e-14 / 7.91e-12	1	0.0277777777777778
ATXN2 CPSF6 C1orf109	0.547 / 0.803	1.11e-10 / 5.33e-09	0.00197 / 0.0403	0.199 / 0.436	0.321 / 0.711	1.41e-32 / 4.98e-28	9.39e-13 / 1.15e-10	5	0.106382978723404
CSTF2T ELAVL1 GMCL1	0.0829 / 0.341	0.0151 / 0.0483	0.0742 / 0.31	0.485 / 0.712	0.456 / 0.799	1.43e-32 / 4.98e-28	0.864 / 0.922	1	0.03125
CSTF2T ELAVL1 KCTD20	0.207 / 0.527	0.00414 / 0.0171	0.00754 / 0.0887	0.939 / 0.974	0.829 / 0.954	1.43e-32 / 4.98e-28	0.0277 / 0.0838	5	0.108695652173913
FAM120A FMR1 DHX33	1.73e-06 / 0.000787	1.22e-05 / 0.000129	0.0485 / 0.248	0.0107 / 0.067	0.501 / 0.823	1.7e-32 / 5.8e-28	1.11e-05 / 0.00015	2	0.0555555555555556
CSTF2T PTBP1 ARFRP1	0.517 / 0.785	0.151 / 0.281	0.161 / 0.458	0.364 / 0.611	0.758 / 0.931	1.78e-32 / 5.99e-28	0.000193 / 0.00161	10	0.135135135135135
CSTF2T ELAVL1 TRUB1	0.000106 / 0.00906	0.229 / 0.38	0.0296 / 0.191	0.758 / 0.886	0.516 / 0.831	1.81e-32 / 5.99e-28	0.489 / 0.651	4	0.05555556
CSTF2T ELAVL1 RIF1	0.32 / 0.64	0.0877 / 0.188	0.191 / 0.498	0.222 / 0.465	0.306 / 0.699	2.06e-32 / 6.71e-28	0.402 / 0.574	21	0.139072847682119
CSTF2T FAM120A PATL1	0.0335 / 0.216	0.464 / 0.62	0.586 / 0.82	0.0269 / 0.125	0.731 / 0.922	2.12e-32 / 6.79e-28	7.38e-07 / 1.5e-05	1	0.0833333333333333
FMR1 ZC3H7B C1orf109	0.618 / 0.842	4.3e-06 / 5.28e-05	6.81e-06 / 0.00102	0.275 / 0.524	0.773 / 0.936	3.16e-32 / 9.96e-28	5.01e-14 / 8.71e-12	1	0.0555555555555556
ATXN2 FMR1 TIMM13	0.673 / 0.87	1.44e-05 / 0.000149	0.00717 / 0.0862	0.521 / 0.738	0.495 / 0.82	3.23e-32 / 1e-27	0.723 / 0.83	3	0.1071429
CSTF2T ELAVL1 ZNF281	0.0511 / 0.268	0.0586 / 0.138	0.342 / 0.652	0.0346 / 0.147	0.0802 / 0.425	3.35e-32 / 1.02e-27	0.0223 / 0.0712	10	0.1694915
CSTF2T ELAVL1 DCUN1D1	0.142 / 0.442	0.237 / 0.389	0.00111 / 0.0284	0.0503 / 0.188	0.186 / 0.586	4.52e-32 / 1.36e-27	0.587 / 0.731	11	0.100917431192661
ATXN2 CPSF4 HIPK3	0.0646 / 0.302	0.0174 / 0.0538	0.000109 / 0.00652	0.808 / 0.912	0.693 / 0.908	4.69e-32 / 1.39e-27	2.15e-10 / 1.34e-08	1	0.012987012987013
ATXN2 CPSF4 SAMD4B	0.0338 / 0.218	2.16e-31 / 1.22e-27	0.000381 / 0.0146	0.0736 / 0.239	0.175 / 0.573	5.23e-32 / 1.53e-27	2.35e-31 / 2.07e-27	3	0.0697674418604651
CSTF2T FAM120A EIF4H	0.21 / 0.531	1.5e-05 / 0.000154	0.998 / 0.999	0.243 / 0.489	0.244 / 0.646	6.18e-32 / 1.78e-27	9.59e-06 / 0.000132	1	0.0555555555555556
FAM120A FMR1 RAPGEF6	0.000692 / 0.0265	0.000929 / 0.005	0.022 / 0.162	0.064 / 0.219	0.2 / 0.601	6.95e-32 / 1.98e-27	0.0919 / 0.205	1	0.0416666666666667
DDX6 EIF3G BRD4	0.722 / 0.893	3.9e-10 / 1.61e-08	0.129 / 0.411	0.0159 / 0.0878	0.0725 / 0.408	7.25e-32 / 2.03e-27	8.17e-07 / 1.64e-05	1	0.111111111111111
CSTF2T ELAVL1 RBBP5	0.283 / 0.607	0.0792 / 0.174	0.056 / 0.268	0.322 / 0.572	0.0906 / 0.446	8.54e-32 / 2.35e-27	0.931 / 0.961	9	0.125
CSTF2T ELAVL1 SMC3	0.0028 / 0.0577	0.000234 / 0.00158	0.864 / 0.951	0.814 / 0.915	0.673 / 0.901	8.67e-32 / 2.35e-27	0.0401 / 0.111	2	0.4
FAM120A HNRNPK GLYR1	0.00135 / 0.0385	0.00156 / 0.00768	0.0608 / 0.28	0.754 / 0.884	0.867 / 0.965	1.14e-31 / 3.03e-27	0.00235 / 0.0122	1	0.0294117647058824
CSTF2T ELAVL1 TIMM13	0.0632 / 0.298	0.794 / 0.874	0.0253 / 0.175	0.0804 / 0.253	0.427 / 0.782	1.35e-31 / 3.55e-27	0.00689 / 0.0286	1	0.02941176
CSTF2T ELAVL1 RREB1	0.109 / 0.389	0.000693 / 0.00392	0.0172 / 0.142	7.54e-06 / 0.000277	0.762 / 0.933	1.37e-31 / 3.55e-27	0.247 / 0.413	10	0.140845070422535
AKAP8L DDX6 LSM14B	0.171 / 0.483	0.169 / 0.306	0.00013 / 0.00732	0.85 / 0.933	0.478 / 0.811	1.43e-31 / 3.6e-27	1.64e-12 / 1.89e-10	2	0.153846153846154
CSTF2T ELAVL1 TOP1	0.0151 / 0.143	0.000975 / 0.00521	0.0879 / 0.339	0.231 / 0.475	0.193 / 0.594	1.44e-31 / 3.6e-27	0.0111 / 0.0415	2	0.06060606
ATXN2 FMR1 TNPO3	0.000231 / 0.0141	5.59e-09 / 1.66e-07	0.000231 / 0.0106	0.322 / 0.572	0.491 / 0.818	1.44e-31 / 3.6e-27	8.89e-08 / 2.47e-06	2	0.08
DDX3X PUM2 NR2C2	0.229 / 0.552	2.65e-11 / 1.51e-09	4.26e-05 / 0.0035	0.00583 / 0.0437	0.178 / 0.576	1.48e-31 / 3.66e-27	1.39e-27 / 5.47e-24	3	0.0461538461538462
CSTF2T ELAVL1 SDHAF1	0.581 / 0.823	0.576 / 0.714	0.00169 / 0.0367	0.000559 / 0.00786	0.265 / 0.665	1.54e-31 / 3.75e-27	0.0757 / 0.178	2	0.25
CSTF2T ELAVL1 SP3	0.000527 / 0.0227	0.00289 / 0.0127	0.341 / 0.651	0.0816 / 0.255	0.962 / 0.991	1.89e-31 / 4.55e-27	0.888 / 0.936	15	0.166666666666667
FAM120A STAU1 SAMD4B	0.00165 / 0.0431	0.000328 / 0.0021	0.00686 / 0.084	0.000294 / 0.00482	0.247 / 0.649	2.16e-31 / 5.14e-27	4.88e-20 / 3.75e-17	1	0.0769230769230769
CSTF2T ELAVL1 DHX36	0.0108 / 0.12	0.754 / 0.847	0.156 / 0.451	0.432 / 0.67	0.246 / 0.648	2.2e-31 / 5.19e-27	0.291 / 0.462	7	0.116666666666667
CAPRIN1 CSTF2T SP2	0.000407 / 0.0195	4.46e-05 / 0.00039	9.54e-08 / 4.86e-05	0.0854 / 0.262	0.107 / 0.475	2.5e-31 / 5.82e-27	0.000829 / 0.00529	3	0.1875
CSTF2T ELAVL1 LRRC40	0.0182 / 0.158	0.0137 / 0.0446	0.01 / 0.104	1.09e-05 / 0.000372	0.436 / 0.787	2.8e-31 / 6.42e-27	0.000247 / 0.00197	1	0.0454545454545455
FMR1 PUM2 NR2C2	2.7e-06 / 0.00103	2.5e-12 / 1.9e-10	0.000764 / 0.0225	0.117 / 0.318	0.576 / 0.86	2.82e-31 / 6.42e-27	5.75e-23 / 8.56e-20	1	0.015625
CSTF2T ELAVL1 MIB1	0.673 / 0.87	0.582 / 0.719	0.276 / 0.592	0.713 / 0.861	0.424 / 0.78	4.09e-31 / 9.2e-27	0.331 / 0.504	8	0.0707964601769911
CSTF2T ELAVL1 ACAP2	0.000695 / 0.0265	0.458 / 0.614	7.82e-05 / 0.00524	0.211 / 0.451	0.152 / 0.543	4.16e-31 / 9.26e-27	0.000201 / 0.00167	2	0.05
CSTF2T DDX3X RBBP4	0.441 / 0.735	2.49e-13 / 2.49e-11	8.67e-06 / 0.0012	0.0778 / 0.247	0.363 / 0.741	4.31e-31 / 9.5e-27	5.77e-38 / 1.93e-33	7	0.0769230769230769
CSTF2T ELAVL1 TAF2	0.151 / 0.455	3.27e-05 / 0.000299	0.00632 / 0.0802	0.0225 / 0.111	1 / 1	4.92e-31 / 1.07e-26	0.032 / 0.0935	4	0.173913043478261
ATXN2 FMR1 DHX33	1.03e-05 / 0.00229	2.58e-15 / 4.39e-13	0.0267 / 0.18	0.947 / 0.978	0.456 / 0.799	5.03e-31 / 1.09e-26	0.0036 / 0.0171	11	0.1
CAPRIN1 CSTF2T EIF4H	0.879 / 0.959	1.44e-19 / 6.98e-17	3.25e-10 / 6.49e-07	0.671 / 0.836	0.188 / 0.587	5.16e-31 / 1.1e-26	6.87e-13 / 8.74e-11	4	0.19047619047619
PUM2 RBM27 GLYR1	0.000214 / 0.0135	1.02e-06 / 1.52e-05	0.0277 / 0.184	0.186 / 0.419	0.0707 / 0.404	5.85e-31 / 1.23e-26	0.000256 / 0.00203	1	0.1
CPSF7 NUDT21 RBBP4	0.481 / 0.762	0.156 / 0.289	0.0073 / 0.0871	0.542 / 0.752	0.0557 / 0.367	6.15e-31 / 1.28e-26	1.9e-18 / 1e-15	5	0.0909090909090909
ATXN2 FMR1 USP12	0.00766 / 0.0995	4.27e-07 / 7.2e-06	9.91e-07 / 0.000263	0.628 / 0.81	0.331 / 0.718	6.53e-31 / 1.35e-26	0.0174 / 0.0587	2	0.07407407
DDX6 FMR1 PPTC7	0.0337 / 0.217	0.0523 / 0.127	0.0172 / 0.141	0.927 / 0.969	0.629 / 0.883	6.65e-31 / 1.36e-26	5.72e-08 / 1.69e-06	3	0.0416666666666667
ATXN2 TARDBP EAPP	0.556 / 0.808	0.016 / 0.0505	0.175 / 0.478	5e-10 / 1.09e-07	0.00113 / 0.0626	0.0124 / 0.0482	5.19e-61 / 1.06e-54	2	0.25
ATXN2 TARDBP PANK4	0.954 / 0.985	0.00243 / 0.0111	0.014 / 0.126	0.889 / 0.952	0.023 / 0.254	0.219 / 0.394	1.86e-57 / 1.9e-51	2	0.25
ATXN2 CPSF6 ACTL6A	0.67 / 0.869	1.85e-24 / 2.76e-21	0.0156 / 0.134	0.00134 / 0.0151	0.395 / 0.762	1.13e-07 / 3.2e-06	3.82e-53 / 2.61e-47	1	0.0909090909090909
CAPRIN1 DDX3X RBBP4	0.303 / 0.625	1.06e-10 / 5.12e-09	2.48e-06 / 0.000499	0.923 / 0.967	0.17 / 0.566	1.42e-17 / 6.44e-15	3.64e-51 / 1.86e-45	2	0.0327868852459016
CAPRIN1 PUM2 RBBP4	0.211 / 0.532	6.39e-10 / 2.48e-08	7.68e-08 / 4.14e-05	0.0114 / 0.0701	0.155 / 0.547	5.02e-21 / 5.59e-18	7.21e-51 / 2.95e-45	1	0.0434782608695652
ATXN2 YTHDF1 SENP3	0.844 / 0.945	0.0536 / 0.129	0.144 / 0.434	0.655 / 0.827	0.532 / 0.839	0.0388 / 0.115	9.42e-51 / 3.21e-45	2	0.133333333333333
ATXN2 TIAL1 PDCD10	0.0881 / 0.351	1.47e-11 / 9e-10	0.58 / 0.817	9.11e-06 / 0.000322	0.502 / 0.823	0.303 / 0.489	2.87e-50 / 8.38e-45	3	0.1875
CPSF6 U2AF2 CPSF6	0.182 / 0.497	0.292 / 0.451	0.341 / 0.651	0.0502 / 0.188	0.586 / 0.864	0.627 / 0.771	3.69e-48 / 8.39e-43	73	0.3215859030837
ATXN2 CAPRIN1 ELF1	0.09 / 0.355	9.04e-37 / 1.3e-32	0.00253 / 0.0468	0.0515 / 0.191	0.624 / 0.881	1.95e-10 / 1.29e-08	6.92e-47 / 1.42e-41	4	0.19047619047619
DDX3X NUDT21 RBBP4	0.755 / 0.908	3.09e-13 / 3.01e-11	9.68e-06 / 0.00129	0.335 / 0.584	0.00299 / 0.101	1.75e-22 / 2.77e-19	1.47e-46 / 2.74e-41	3	0.0526315789473684
CAPRIN1 YTHDF3 ELF1	0.0393 / 0.235	4.52e-07 / 7.57e-06	0.094 / 0.35	0.000344 / 0.00543	0.951 / 0.988	1.73e-10 / 1.16e-08	1.25e-45 / 2.13e-40	1	0.111111111111111
ATXN2 TIAL1 ELF1	0.609 / 0.837	2.17e-34 / 1.99e-30	0.68 / 0.87	0.291 / 0.541	0.0279 / 0.276	0.45 / 0.631	3.04e-45 / 4.78e-40	1	0.05
ATXN2 CPSF6 RBBP4	0.266 / 0.591	4.38e-26 / 9.28e-23	0.00184 / 0.0387	0.000541 / 0.00767	0.000387 / 0.0364	2.19e-26 / 1.04e-22	4.37e-45 / 6.38e-40	9	0.0737704918032787
ATXN2 TIAL1 ACTL6A	0.146 / 0.448	6.64e-18 / 2.15e-15	0.374 / 0.678	0.00285 / 0.0262	0.489 / 0.817	0.0571 / 0.152	8.2e-45 / 1.12e-39	3	0.1875
CSTF2T YTHDF1 SENP3	0.417 / 0.718	0.000419 / 0.00258	6.95e-06 / 0.00103	0.526 / 0.741	0.622 / 0.88	0.119 / 0.257	2.82e-44 / 3.6e-39	1	0.25
ATXN2 CSTF2T PANK4	0.0469 / 0.257	1.8e-07 / 3.41e-06	0.0022 / 0.043	0.703 / 0.855	0.156 / 0.548	0.0651 / 0.168	1.11e-43 / 1.34e-38	1	0.166666666666667
CPSF6 DDX3X TTC37	0.000823 / 0.0292	2.23e-13 / 2.26e-11	3.14e-08 / 2.14e-05	0.000253 / 0.0043	0.217 / 0.619	1.09e-13 / 1.82e-11	1.82e-43 / 2.07e-38	2	0.1428571
ATXN2 CAPRIN1 RBBP4	0.371 / 0.683	1.2e-18 / 4.64e-16	0.00535 / 0.0727	0.402 / 0.644	0.000193 / 0.0252	3.01e-18 / 1.64e-15	3.24e-43 / 3.48e-38	8	0.0689655172413793
CSTF2T TARDBP EAPP	0.83 / 0.94	0.0593 / 0.14	0.652 / 0.856	0.073 / 0.238	0.545 / 0.845	0.75 / 0.856	3.97e-43 / 4.05e-38	2	0.2
ATXN2 FMR1 SENP3	0.000113 / 0.00938	0.000271 / 0.00179	0.173 / 0.474	0.663 / 0.832	0.108 / 0.478	0.0261 / 0.085	6.36e-43 / 6.2e-38	1	0.0714285714285714
CPSF4 NUDT21 ZCCHC8	0.396 / 0.703	2.69e-06 / 3.53e-05	8.69e-07 / 0.000239	0.0142 / 0.0812	0.587 / 0.865	3.06e-10 / 1.91e-08	7.09e-43 / 6.59e-38	1	0.1666667
ATXN2 CSTF2 EAPP	0.299 / 0.621	0.00511 / 0.0202	0.333 / 0.644	0.854 / 0.935	0.374 / 0.748	0.389 / 0.574	2.27e-42 / 1.96e-37	1	0.125
CPSF6 DDX3X RBBP4	0.129 / 0.423	3.2e-10 / 1.35e-08	7.59e-08 / 4.1e-05	0.0293 / 0.132	2.39e-05 / 0.00804	5.87e-24 / 1.4e-20	2.3e-42 / 1.96e-37	4	0.0597014925373134
ATXN2 SF3B1 SKIV2L2	0.339 / 0.657	6.64e-17 / 1.68e-14	0.119 / 0.395	0.364 / 0.611	0.984 / 0.996	0.0589 / 0.156	2.72e-42 / 2.22e-37	1	0.166666666666667
ATXN2 DDX3X NR2C2	0.843 / 0.945	6.04e-05 / 0.000505	0.0135 / 0.124	0.000743 / 0.00973	0.388 / 0.758	4.03e-26 / 1.72e-22	3.75e-42 / 2.95e-37	6	0.0810810810810811
DDX3X FIP1L1 C1orf109	0.00758 / 0.099	7.48e-06 / 8.49e-05	1.08e-06 / 0.00028	0.266 / 0.515	0.595 / 0.868	3.75e-11 / 3.07e-09	3.93e-42 / 2.98e-37	2	0.0952380952380952
FMR1 PUM2 ELF2	0.0216 / 0.172	5.51e-05 / 0.000467	6.06e-05 / 0.00442	0.15 / 0.37	0.894 / 0.973	3.13e-11 / 2.62e-09	8.33e-42 / 6.08e-37	1	0.333333333333333
CAPRIN1 FUBP3 SMNDC1	0.291 / 0.615	0.182 / 0.323	0.218 / 0.53	0.16 / 0.384	0.461 / 0.801	3.76e-05 / 0.00044	1.01e-41 / 7.12e-37	2	0.0555555555555556
DDX3X NUDT21 TTC37	1.26e-05 / 0.00259	1.93e-13 / 1.99e-11	2.42e-07 / 9.62e-05	0.0514 / 0.19	0.775 / 0.937	2.32e-14 / 4.63e-12	1.06e-41 / 7.26e-37	2	0.1818182
NUDT21 PUM2 RBBP4	0.0403 / 0.238	7.51e-11 / 3.78e-09	0.000754 / 0.0223	0.0408 / 0.164	0.864 / 0.964	1.31e-18 / 7.82e-16	1.51e-41 / 9.94e-37	1	0.0526315789473684
FUBP3 UCHL5 GOLIM4	0.00288 / 0.0586	2.2e-05 / 0.000214	8.33e-07 / 0.000232	0.00152 / 0.0166	0.246 / 0.648	1.6e-05 / 0.000216	2.02e-41 / 1.29e-36	3	0.142857142857143
CSTF2T TARDBP PANK4	0.907 / 0.969	0.000471 / 0.00284	0.000473 / 0.0167	0.435 / 0.672	0.463 / 0.803	0.0968 / 0.223	2.15e-41 / 1.33e-36	1	0.166666666666667
CPSF6 RBM15 CPSF6	0.681 / 0.874	0.00245 / 0.0111	0.387 / 0.688	0.175 / 0.405	0.147 / 0.536	0.919 / 0.957	2.37e-41 / 1.43e-36	1	0.0108695652173913
ATXN2 YTHDF3 ELF1	0.000509 / 0.0222	1.57e-30 / 7.85e-27	0.0398 / 0.223	0.0585 / 0.207	0.297 / 0.693	1.02e-12 / 1.3e-10	2.82e-40 / 1.56e-35	1	0.0714285714285714
ATXN2 CSTF2T EAPP	0.88 / 0.959	0.0031 / 0.0135	0.000309 / 0.0127	0.619 / 0.804	0.469 / 0.806	0.289 / 0.474	2.89e-40 / 1.56e-35	3	0.25
ATXN2 TARDBP PSMC6	0.843 / 0.944	0.00106 / 0.00556	0.0873 / 0.338	8.17e-10 / 1.63e-07	0.000329 / 0.0334	0.978 / 0.989	3.59e-40 / 1.88e-35	5	0.2
NUDT21 QKI RBBP4	0.199 / 0.518	1.01e-09 / 3.72e-08	0.00392 / 0.0606	0.557 / 0.763	0.322 / 0.712	1.76e-17 / 7.8e-15	4.84e-40 / 2.47e-35	1	0.0833333333333333
MTPAP U2AF1 SRRM1	0.824 / 0.937	0.000258 / 0.00172	0.000219 / 0.0102	0.795 / 0.906	0.533 / 0.839	0.000962 / 0.00635	5.4e-40 / 2.7e-35	3	0.5
CSTF2 DDX3X RBBP4	0.379 / 0.689	8.27e-23 / 8.48e-20	0.000146 / 0.00785	0.799 / 0.908	0.635 / 0.886	0.00175 / 0.0103	8.12e-40 / 3.95e-35	3	0.037037037037037
CAPRIN1 ZC3H7B RBBP4	0.192 / 0.51	5.27e-18 / 1.75e-15	4.64e-09 / 4.94e-06	0.0508 / 0.189	0.759 / 0.932	2.12e-21 / 2.59e-18	9.11e-40 / 4.33e-35	8	0.186046511627907
CPSF6 FUBP3 GOLPH3	0.266 / 0.591	0.146 / 0.274	8.47e-06 / 0.00118	0.0263 / 0.123	0.0529 / 0.36	0.0108 / 0.0432	1.64e-39 / 7.62e-35	7	0.225806451612903
ATXN2 CSTF2T PSMC6	0.287 / 0.611	0.989 / 0.994	1.81e-05 / 0.00197	0.0434 / 0.171	0.99 / 0.997	0.164 / 0.323	1.93e-39 / 8.75e-35	7	0.259259259259259
CAPRIN1 NUDT21 RBPJ	0.021 / 0.17	1.03e-07 / 2.1e-06	7.83e-06 / 0.00112	0.215 / 0.457	0.899 / 0.974	1.01e-18 / 6.26e-16	3.11e-39 / 1.38e-34	1	0.0588235294117647
CSTF2 PUM2 SMNDC1	0.000553 / 0.0233	2.21e-18 / 8.04e-16	0.00398 / 0.0612	0.533 / 0.746	0.627 / 0.882	4.24e-05 / 0.000486	4.1e-39 / 1.77e-34	5	0.151515151515152
DDX3X FIP1L1 RBBP4	0.803 / 0.929	1.3e-13 / 1.41e-11	6.77e-09 / 6.61e-06	0.73 / 0.871	0.0103 / 0.178	1.62e-09 / 8.17e-08	4.16e-39 / 1.77e-34	3	0.0434782608695652
CSTF2 CSTF2T DPM1	0.835 / 0.942	1.1e-23 / 1.39e-20	0.0388 / 0.221	0.198 / 0.435	0.63 / 0.884	0.000735 / 0.0051	4.87e-39 / 2.03e-34	2	0.285714285714286
ATXN2 ZRANB2 CCDC47	0.348 / 0.665	2.46e-12 / 1.87e-10	0.00689 / 0.0842	0.0162 / 0.0888	0.257 / 0.658	0.00385 / 0.0193	5.31e-39 / 2.17e-34	2	0.0344827586206897
ATXN2 CSTF2 PSMC6	0.000224 / 0.0139	0.808 / 0.883	0.443 / 0.73	0.0264 / 0.123	0.00489 / 0.127	0.748 / 0.855	5.41e-39 / 2.17e-34	5	0.238095238095238
CSTF2T QKI RBBP4	0.00753 / 0.0986	1.65e-14 / 2.27e-12	3.63e-07 / 0.000129	0.543 / 0.754	0.308 / 0.701	1.12e-27 / 7.97e-24	7.01e-39 / 2.76e-34	2	0.0434782608695652
FUBP3 PUM2 NR2C2	0.0112 / 0.122	3.88e-13 / 3.68e-11	6.4e-05 / 0.00458	0.0409 / 0.164	0.104 / 0.47	1.35e-15 / 3.68e-13	1.05e-38 / 4.04e-34	7	0.212121212121212
ATXN2 CAPRIN1 NR2C2	0.352 / 0.668	7.6e-09 / 2.17e-07	0.00083 / 0.0237	0.939 / 0.974	0.738 / 0.924	1.42e-13 / 2.28e-11	1.51e-38 / 5.72e-34	1	0.0208333333333333
ATXN2 FUBP3 NR2C2	0.0342 / 0.219	0.00154 / 0.00758	1.46e-05 / 0.00171	0.000312 / 0.00505	0.0119 / 0.191	1.4e-09 / 7.18e-08	1.64e-38 / 6.08e-34	3	0.0714285714285714
DDX3X YTHDC1 TTC37	0.0475 / 0.259	0.00341 / 0.0145	3.38e-07 / 0.000123	0.00922 / 0.0603	0.816 / 0.95	1.21e-12 / 1.52e-10	2.08e-38 / 7.58e-34	1	0.1428571
FMR1 YTHDF3 ELF2	0.278 / 0.602	0.0139 / 0.0452	0.123 / 0.401	0.866 / 0.941	0.00349 / 0.108	6.3e-07 / 1.39e-05	2.83e-38 / 1.02e-33	1	0.5
ATXN2 CPSF6 EIF2A	0.00355 / 0.0656	6.12e-06 / 7.15e-05	0.916 / 0.971	0.00474 / 0.0377	0.746 / 0.927	3.65e-06 / 6.18e-05	4.17e-38 / 1.47e-33	3	0.176470588235294
ATXN2 TARDBP SRRM1	0.61 / 0.838	2.11e-13 / 2.15e-11	0.000448 / 0.0161	0.0381 / 0.157	0.837 / 0.957	0.000194 / 0.00172	4.38e-38 / 1.52e-33	6	0.206896551724138
ATXN2 TIAL1 CDC5L	0.22 / 0.542	6.03e-11 / 3.12e-09	0.224 / 0.537	0.118 / 0.32	0.902 / 0.975	0.2 / 0.37	5.1e-38 / 1.74e-33	2	0.0363636363636364
ATXN2 TARDBP CRTC2	0.785 / 0.921	0.0276 / 0.0774	0.589 / 0.822	0.858 / 0.937	0.67 / 0.9	0.626 / 0.771	9.3e-38 / 3.07e-33	3	0.3
CSTF2T U2AF2 PIP5K1A	0.0234 / 0.18	1.35e-28 / 4.79e-25	0.00178 / 0.0379	0.819 / 0.918	0.377 / 0.75	9.52e-10 / 5.14e-08	9.65e-38 / 3.13e-33	2	0.0952380952380952
CAPRIN1 CPSF4 RBBP4	0.0433 / 0.247	2.01e-11 / 1.19e-09	1.21e-05 / 0.00151	0.204 / 0.443	0.133 / 0.517	3.18e-17 / 1.31e-14	1.41e-37 / 4.5e-33	1	0.0476190476190476
ATXN2 TBRG4 NR2C2	0.542 / 0.8	0.00814 / 0.0294	0.00155 / 0.0347	0.52 / 0.737	0.507 / 0.826	5.02e-24 / 1.22e-20	1.63e-37 / 5.12e-33	1	0.027027027027027
CAPRIN1 PUM2 ZCCHC8	0.429 / 0.727	1.11e-07 / 2.24e-06	1.65e-06 / 0.000378	0.855 / 0.935	0.845 / 0.959	7.47e-24 / 1.73e-20	2.55e-37 / 7.89e-33	1	0.07692308
ATXN2 CAPRIN1 RBL2	0.00207 / 0.0489	8.82e-16 / 1.68e-13	0.000146 / 0.00787	0.91 / 0.961	0.205 / 0.607	2.8e-08 / 9.6e-07	3.7e-37 / 1.13e-32	1	0.0357142857142857
ATXN2 CSTF2T ELF2	0.0026 / 0.0554	8.49e-06 / 9.47e-05	0.0175 / 0.143	0.144 / 0.361	0.966 / 0.992	5.6e-16 / 1.7e-13	3.82e-37 / 1.15e-32	2	0.0740740740740741
ATXN2 CPSF6 SCP2	0.974 / 0.992	1.55e-29 / 6.53e-26	4.45e-05 / 0.0036	0.374 / 0.62	0.17 / 0.566	4.01e-13 / 5.72e-11	4.97e-37 / 1.47e-32	4	0.105263157894737
CPSF6 YTHDC1 PIP5K1A	0.00396 / 0.0696	0.00473 / 0.019	8.41e-06 / 0.00118	1.61e-05 / 0.000507	0.000163 / 0.023	6.12e-10 / 3.5e-08	6.3e-37 / 1.84e-32	7	0.194444444444444
ATXN2 CPSF6 NR2C2	0.0269 / 0.193	8.39e-06 / 9.37e-05	0.00319 / 0.0536	0.198 / 0.435	0.0669 / 0.396	3.45e-20 / 3.09e-17	6.99e-37 / 2.01e-32	15	0.157894736842105
NUDT21 ZC3H7B RBBP4	0.756 / 0.909	2.22e-18 / 8.05e-16	3.59e-08 / 2.37e-05	0.0367 / 0.153	0.00482 / 0.126	7.79e-25 / 2.32e-21	7.49e-37 / 2.13e-32	3	0.0769230769230769
ATXN2 TIAL1 EAPP	0.438 / 0.733	1.67e-06 / 2.34e-05	0.00108 / 0.0279	0.132 / 0.342	0.0504 / 0.353	0.781 / 0.875	9.22e-37 / 2.58e-32	2	0.285714285714286
DDX3X FIP1L1 TTC37	0.169 / 0.481	2.32e-12 / 1.78e-10	5.46e-09 / 5.6e-06	0.0227 / 0.111	0.266 / 0.667	3.86e-05 / 0.00045	1.33e-36 / 3.68e-32	2	0.2
CAPRIN1 CSTF2 DPM1	0.295 / 0.618	4.56e-13 / 4.24e-11	0.0107 / 0.108	0.593 / 0.787	0.556 / 0.85	2.74e-05 / 0.000338	1.57e-36 / 4.24e-32	1	0.2
ATXN2 CPSF6 RBL2	0.165 / 0.475	2.85e-15 / 4.79e-13	0.000296 / 0.0124	0.491 / 0.716	0.352 / 0.733	5.97e-12 / 6.12e-10	1.58e-36 / 4.24e-32	2	0.0606060606060606
CAPRIN1 NUDT21 RBBP4	0.835 / 0.942	1.49e-11 / 9.13e-10	0.00973 / 0.103	0.846 / 0.931	0.994 / 0.999	1.92e-12 / 2.27e-10	1.6e-36 / 4.24e-32	3	0.115384615384615
YTHDC1 ZC3H7B PIP5K1A	0.0579 / 0.286	0.082 / 0.179	6.54e-13 / 4.75e-09	0.0979 / 0.285	0.918 / 0.979	2.38e-12 / 2.74e-10	2.55e-36 / 6.68e-32	3	0.0882352941176471
ATXN2 MTPAP SRRM1	0.036 / 0.224	1.23e-05 / 0.00013	5.84e-05 / 0.00432	0.214 / 0.455	0.535 / 0.84	0.000318 / 0.00258	2.62e-36 / 6.77e-32	1	0.0476190476190476
STAU1 ZC3H7B RBBP4	0.65 / 0.859	1.47e-10 / 6.84e-09	0.000446 / 0.0161	0.0116 / 0.0706	0.409 / 0.771	2.91e-22 / 4.38e-19	2.65e-36 / 6.78e-32	1	0.027027027027027
CAPRIN1 FIP1L1 RBBP4	0.105 / 0.382	2.39e-17 / 6.74e-15	1.79e-07 / 7.79e-05	0.317 / 0.567	0.043 / 0.331	1.05e-11 / 1.01e-09	2.71e-36 / 6.84e-32	1	0.0263157894736842
DDX3X YTHDC1 RBBP4	0.82 / 0.936	0.322 / 0.483	3.15e-08 / 2.14e-05	5.52e-05 / 0.00133	0.00313 / 0.103	1.09e-20 / 1.11e-17	3.93e-36 / 9.81e-32	7	0.12280701754386
NUDT21 PUM2 TAF4	0.359 / 0.673	6.38e-05 / 0.000528	0.00173 / 0.0372	0.928 / 0.969	0.947 / 0.987	3.22e-20 / 2.92e-17	5.8e-36 / 1.43e-31	4	0.148148148148148
EIF3A NUDT21 HNRNPL	0.329 / 0.649	9.01e-08 / 1.87e-06	0.124 / 0.403	0.036 / 0.151	0.2 / 0.601	0.00301 / 0.0159	6.32e-36 / 1.54e-31	2	0.285714285714286
CAPRIN1 PUM2 NR2C2	0.00304 / 0.0603	1.13e-12 / 9.45e-11	2.17e-07 / 8.94e-05	0.354 / 0.602	0.097 / 0.458	4.33e-27 / 2.56e-23	7.89e-36 / 1.9e-31	1	0.0256410256410256
CSTF2T YTHDC1 PIP5K1A	0.735 / 0.9	0.591 / 0.726	1.24e-05 / 0.00154	0.00669 / 0.0482	0.0543 / 0.364	5.96e-20 / 5.03e-17	8.28e-36 / 1.97e-31	3	0.1
CPSF6 YTHDC1 CPSF6	0.87 / 0.955	0.902 / 0.943	0.302 / 0.616	0.757 / 0.885	0.451 / 0.796	0.489 / 0.664	8.74e-36 / 2.05e-31	9	0.0833333333333333
CSTF2T FUBP3 SMNDC1	0.488 / 0.767	0.00785 / 0.0286	0.178 / 0.482	0.287 / 0.537	0.773 / 0.936	0.00021 / 0.00183	9.22e-36 / 2.14e-31	2	0.0555555555555556
CAPRIN1 DDX3X C1orf109	0.038 / 0.231	2.81e-05 / 0.000263	1.33e-05 / 0.00161	0.547 / 0.756	0.224 / 0.627	8.7e-22 / 1.17e-18	9.63e-36 / 2.21e-31	2	0.111111111111111
ATXN2 CPSF6 PDCD10	0.244 / 0.568	3.78e-10 / 1.56e-08	0.232 / 0.545	7.51e-05 / 0.00169	0.00383 / 0.113	0.00107 / 0.00691	1.05e-35 / 2.38e-31	6	0.230769230769231
CSTF2 DDX3X FUBP1	0.074 / 0.323	0.0138 / 0.0448	0.0145 / 0.129	0.165 / 0.391	0.66 / 0.895	0.0456 / 0.129	1.07e-35 / 2.41e-31	6	0.285714285714286
ATXN2 CSTF2T SRRM1	0.236 / 0.56	5.65e-05 / 0.000477	0.00744 / 0.0881	0.625 / 0.808	0.562 / 0.853	1.24e-05 / 0.000173	1.09e-35 / 2.42e-31	14	0.411764705882353
CAPRIN1 FUBP3 GOLPH3	0.0995 / 0.373	0.589 / 0.725	1.64e-05 / 0.00185	0.0442 / 0.173	0.0864 / 0.438	0.0178 / 0.0635	1.44e-35 / 3.16e-31	3	0.157894736842105
CAPRIN1 PUM2 NUPL2	0.864 / 0.953	0.0163 / 0.0511	0.00047 / 0.0166	0.182 / 0.414	0.539 / 0.842	5.2e-05 / 0.000577	1.51e-35 / 3.29e-31	1	0.142857142857143
CPSF3 LARP4 NDUFB10	0.234 / 0.557	2.11e-15 / 3.66e-13	0.397 / 0.696	0.231 / 0.475	0.605 / 0.872	0.000218 / 0.00189	1.85e-35 / 3.99e-31	1	0.0833333333333333
CAPRIN1 PUM2 CDKN2AIP	0.00227 / 0.0515	4.73e-07 / 7.87e-06	0.00141 / 0.0329	0.3 / 0.55	0.254 / 0.655	9.79e-12 / 9.46e-10	2.2e-35 / 4.66e-31	2	0.166666666666667
DDX3X ZC3H7B C1orf109	0.938 / 0.98	1.6e-09 / 5.54e-08	5.85e-08 / 3.4e-05	0.203 / 0.441	0.802 / 0.946	3.44e-19 / 2.4e-16	2.21e-35 / 4.66e-31	2	0.0625
DDX3X FIP1L1 MANEA	0.696 / 0.881	9.19e-09 / 2.56e-07	5.7e-07 / 0.000178	0.594 / 0.788	0.00547 / 0.134	0.0268 / 0.0867	2.45e-35 / 5.1e-31	1	0.111111111111111
CPSF7 CSTF2T ZCCHC8	0.117 / 0.403	2.57e-10 / 1.12e-08	0.000128 / 0.00724	0.128 / 0.336	0.903 / 0.975	1.17e-11 / 1.11e-09	2.95e-35 / 6.09e-31	5	0.3846154
DDX3X FUBP3 GOLIM4	4.63e-05 / 0.00557	2.51e-09 / 8.24e-08	0.000312 / 0.0128	2.38e-08 / 2.63e-06	0.0696 / 0.402	3.5e-09 / 1.6e-07	2.98e-35 / 6.09e-31	2	0.0769230769230769
