# Supplementary material for: A Survey of Regulatory Interactions Among RNA Binding Proteins and MicroRNAs in Cancer
Source: Front Genet. 2020 Sep 8;11:515094. doi: 10.3389/fgene.2020.515094 (PMC7506142; doi:10.3389/fgene.2020.515094)
Supplement: TABLE S1 — Summary of TCGA data. Number of patients for each cancer type. Each row represents a type of cancer. Column 3 and 4 represent the number of miRNA and mRNA after we remove the miRNA and mRNA with more than 30% missing value. Column 5 and 6 represent the number of normal samples and tumor samples. [file Data_Sheet_2.ZIP › Supplementary Table S5_RBP_binding_sites_per_gene.txt]

Gene name	Number of bound RBPs	Number of RBP binding sites	Number of binding sites that overlap with another RBP binding site, another miRNA binding site, or another RBP or miRNA binding site
HNRNPA2B1	92	1687	1679/163/1679
MAFG	92	1166	1141/74/1137
NUCKS1	88	4324	4311/365/4311
SRSF1	88	2199	2197/360/2197
MAZ	86	1028	1024/69/1024
AGO2	85	3354	3279/62/3277
PDXK	85	1307	1257/32/1257
DNAJC5	84	1049	1016/63/1016
LENG8	84	1559	1549/30/1549
FOXK1	83	2068	2003/63/2002
KMT2D	83	949	940/219/938
ZNF512B	83	569	539/49/538
LARP1	82	2107	2103/189/2103
DYNLL2	81	1653	1600/188/1597
LMNB2	81	1404	1395/108/1395
NACC1	81	740	728/26/726
SRSF2	81	1582	1580/62/1580
USP22	81	2031	2027/11/2027
DKC1	80	672	660/3/660
HNRNPA0	80	1614	1543/346/1542
NFIC	80	950	876/100/872
SCD	80	2722	2713/86/2711
TIMM13	80	557	544/22/544
TOMM20	80	1958	1954/28/1954
ZNF207	80	3564	3487/267/3484
CELF1	79	2208	2181/295/2179
PANK3	79	3720	3678/201/3674
SLC7A5	79	1803	1798/45/1797
AKT2	78	1099	1080/72/1080
CDK6	78	2903	2844/172/2840
GNB1	78	1139	1131/58/1131
TXLNA	78	1482	1472/101/1472
G3BP1	77	3225	3180/209/3174
HNRNPA1	77	1170	1165/174/1164
IGF2BP1	77	2337	2301/167/2301
PABPN1	77	829	823/133/823
TGOLN2	77	1996	1986/45/1985
ARF3	76	1510	1494/100/1491
DDIT4	76	556	552/137/552
DDX17	76	2000	1996/139/1996
JUN	76	731	726/40/725
TNPO2	76	853	841/58/841
CANX	75	2077	2072/106/2071
CBX5	75	4827	4794/329/4789
FAM168B	75	2102	2090/191/2089
HIPK2	75	2125	2026/182/2022
HNRNPR	75	1918	1891/193/1891
JPT2	75	1607	1595/NA/1595
MDM2	75	2069	1961/NA/1961
PRRC2B	75	1812	1796/56/1796
SEC61A1	75	941	932/74/932
SKI	75	1223	1210/140/1210
SLC7A1	75	2449	2435/104/2432
SREBF2	75	844	832/40/832
TARDBP	75	1227	1200/112/1198
TMBIM6	75	1824	1823/118/1823
WDR5	75	542	532/16/532
ANKRD52	74	1230	1199/245/1190
CREBZF	74	1275	1265/271/1260
DHCR24	74	1344	1340/21/1340
HIC2	74	841	803/106/795
HMGCS1	74	765	753/104/751
MTSS1L	74	550	529/31/528
NUFIP2	74	4015	3976/559/3974
SLC38A2	74	2251	2245/138/2243
SRRM2	74	549	548/40/548
ZBED6	74	1649	1581/3/1581
ZNF24	74	2431	2395/155/2395
ADAR	73	1247	1232/32/1232
EEF2	73	667	667/79/667
HDGF	73	1085	1081/44/1081
MPRIP	73	1614	1556/48/1553
MRPS25	73	858	833/32/833
SMC1A	73	2425	2390/137/2390
YWHAE	73	885	883/135/883
C16orf72	72	3381	3333/NA/3333
CBX6	72	1263	1231/97/1228
DDX6	72	1533	1503/102/1501
H3F3B	72	988	975/316/975
HMGB2	72	487	487/98/487
MAPK1	72	1808	1696/355/1695
MCL1	72	1860	1856/148/1855
MED28	72	1520	1381/37/1381
SERBP1	72	2582	2563/107/2562
SSR1	72	2092	2015/108/2015
ARFRP1	71	770	762/NA/762
CALU	71	1588	1582/136/1582
CTNNB1	71	735	732/53/732
ILF3	71	1337	1324/12/1324
LUC7L3	71	1893	1858/133/1857
RNF44	71	610	591/120/587
SETD5	71	873	866/103/865
SP1	71	1941	1920/226/1916
TMEM30A	71	1602	1593/33/1593
ACVR2B	70	2286	2236/256/2232
ARF1	70	1024	1022/62/1022
CALM3	70	1040	1034/82/1034
DDI2	70	1876	1806/115/1797
GATD1	70	768	742/NA/742
HSP90AA1	70	713	708/41/708
LNPEP	70	1657	1591/80/1588
MTPN	70	1952	1943/55/1943
NACC2	70	563	508/70/504
PAICS	70	974	916/NA/916
PEG10	70	2201	2186/197/2185
PEX26	70	1251	1083/8/1082
PTBP1	70	928	925/177/925
RBM33	70	1471	1420/59/1420
REPIN1	70	448	444/NA/444
RMND5A	70	1704	1686/121/1684
TM9SF3	70	1736	1716/250/1715
TMED10	70	1550	1539/56/1539
TSPAN3	70	924	849/192/849
WDR82	70	1248	1237/98/1236
ZKSCAN1	70	1714	1653/80/1651
ZNF664	70	1273	1265/79/1264
ACTG1	69	689	684/78/684
BAZ2A	69	861	847/141/843
CHD2	69	743	719/89/719
CSNK1D	69	864	858/46/857
DCP2	69	2441	2405/151/2402
ETNK1	69	2033	2008/197/2008
MGRN1	69	682	624/16/623
MLXIP	69	1025	962/68/959
PFN1	69	329	329/46/328
RPL37	69	1650	1591/22/1591
SFT2D2	69	2552	2474/44/2472
SLC1A5	69	481	481/33/481
SLC38A1	69	2620	2600/111/2600
SMAD5	69	2204	2191/153/2191
SYNCRIP	69	2100	2082/343/2081
TNPO1	69	2102	2053/256/2048
VEGFA	69	438	423/57/422
ZNF121	69	1797	1752/NA/1752
ZNF703	69	888	885/82/885
ALKBH5	68	808	805/40/805
AMDHD2	68	513	500/NA/500
ATXN7L3B	68	1491	1451/137/1450
C5orf24	68	1773	1756/135/1756
DCAF7	68	1606	1588/132/1586
DCTN5	68	1540	1415/20/1415
EIF1	68	880	876/204/876
ERH	68	358	358/7/358
GRB2	68	916	899/57/899
H2AFX	68	541	539/47/539
HOXB9	68	767	762/NA/762
HSP90B1	68	283	283/81/283
KIAA0907	68	1118	1101/68/1101
KPNB1	68	1202	1190/122/1190
LDLR	68	518	497/61/497
MARCH6	68	1875	1823/134/1823
MAVS	68	1122	992/7/990
MFN2	68	628	615/7/615
NXF1	68	525	512/51/512
PTP4A1	68	1567	1553/255/1552
RLIM	68	2294	2262/265/2261
SLC5A3	68	2592	2561/139/2559
STC2	68	1342	1334/83/1333
TMEM259	68	402	402/15/402
TRIM25	68	802	770/2/770
TRIM56	68	600	499/6/499
UBXN7	68	1995	1929/133/1927
AP2B1	67	965	946/78/944
APLP2	67	922	922/54/922
ARID3A	67	502	463/30/461
ARL6IP1	67	1163	1163/71/1163
BIRC5	67	1051	1041/18/1041
CRKL	67	1748	1735/138/1735
CYTH2	67	662	638/35/638
DAZAP1	67	606	604/82/604
DDX21	67	1418	1413/3/1413
EIF5	67	1611	1585/126/1585
HNRNPU	67	2336	2326/314/2324
KLHL21	67	744	696/23/696
KPNA6	67	1786	1758/161/1757
MDM4	67	1894	1835/31/1835
MLEC	67	2093	2078/98/2078
NUDT3	67	1846	1773/57/1770
POFUT2	67	512	481/2/481
PRC1	67	668	664/47/664
PSAP	67	966	965/75/965
PSME3	67	1163	1160/96/1159
PTP4A2	67	998	989/19/989
PURA	67	1451	1345/211/1344
SELENOI	67	1694	1642/NA/1642
SF3B3	67	1616	1579/102/1578
UHMK1	67	2622	2592/175/2590
YWHAG	67	1579	1571/164/1570
ZC3H7B	67	513	485/58/485
ACTN4	66	612	600/86/600
AGO1	66	1570	1455/194/1444
ARL5B	66	2224	2199/117/2197
ATXN2L	66	562	558/9/558
BCLAF1	66	1751	1725/126/1725
BRD2	66	475	473/49/473
CALM2	66	691	690/59/690
CALR	66	533	532/107/532
CCNT1	66	1855	1837/142/1837
CFL1	66	516	514/46/514
CPSF6	66	2188	2171/115/2171
CSDE1	66	994	990/81/990
DEK	66	1258	1250/124/1250
DIAPH1	66	767	759/54/758
EIF4EBP2	66	1844	1803/58/1801
HSPA1B	66	425	425/24/425
LBR	66	1190	1189/81/1189
NCLN	66	563	556/14/556
NFAT5	66	1809	1750/232/1746
NOP9	66	636	590/16/587
PPTC7	66	1103	1077/144/1072
RPS21	66	324	317/36/317
SF1	66	812	809/132/809
SREK1	66	1356	1317/147/1317
TNRC6B	66	1762	1621/139/1615
TPT1	66	792	745/88/745
UNKL	66	574	548/48/546
ZBTB7A	66	484	440/72/438
ARHGDIA	65	736	735/89/735
ARPP19	65	1995	1971/156/1971
BRD4	65	859	834/131/834
CTC1	65	299	257/26/257
DGCR2	65	679	663/27/663
GATAD2A	65	865	842/65/838
GGA2	65	896	857/62/856
GLO1	65	1058	1057/19/1057
HACD3	65	1124	1117/NA/1117
IRF2BP2	65	1132	1119/142/1119
KLHL15	65	2379	2373/332/2372
MIDN	65	716	710/89/709
MKI67	65	1259	1251/NA/1251
NFE2L1	65	668	662/129/661
NRAS	65	1490	1479/123/1476
NUP153	65	561	557/82/557
POLE3	65	762	756/16/756
PPM1F	65	723	689/34/689
PPP1R15B	65	1254	1248/110/1248
PPP3R1	65	1092	1080/159/1080
RAB14	65	1002	981/88/980
RNF187	65	658	646/NA/646
SLC19A1	65	508	492/NA/492
SLC39A7	65	380	378/14/378
SOD2	65	1254	1185/8/1185
SPCS3	65	1281	1256/34/1256
STARD7	65	1079	1077/53/1077
STMN1	65	658	652/97/652
TBC1D24	65	564	501/5/501
THRAP3	65	540	536/19/536
TMED2	65	1155	1142/71/1142
TROVE2	65	2110	2072/NA/2072
UBE2K	65	1680	1666/154/1664
USP36	65	546	530/21/530
WDR26	65	1726	1706/103/1706
XPO1	65	600	597/109/596
ZNF451	65	1443	1368/52/1365
ABHD2	64	1267	1197/90/1195
ADD1	64	533	526/36/526
AEN	64	774	768/40/768
ANP32A	64	887	882/13/882
CBX3	64	616	612/21/612
CCT5	64	410	390/50/390
CDCA5	64	712	710/NA/710
DOT1L	64	457	421/52/418
HIPK1	64	1297	1273/148/1271
KHSRP	64	548	547/42/547
MAP2K7	64	550	540/33/540
MRFAP1	64	696	694/98/693
NME1	64	438	421/78/421
OGT	64	1239	1229/149/1228
POLDIP3	64	598	589/8/589
RCOR1	64	804	761/102/758
RPL13	64	771	714/NA/714
RPS10-NUDT3	64	963	941/NA/941
SH3PXD2A	64	807	688/91/680
SUGP2	64	601	582/11/582
TEX261	64	970	959/66/958
TUBB	64	808	804/74/804
UBTF	64	664	651/32/650
WDR4	64	411	407/NA/407
YWHAZ	64	943	904/154/901
ZNF316	64	483	470/NA/470
ZNF445	64	1183	997/10/995
ACTR2	63	835	821/34/821
ASB1	63	794	724/4/722
ATP11A	63	807	741/48/738
BCAT1	63	1667	1603/83/1602
CCDC47	63	633	629/8/629
CDV3	63	1483	1472/90/1472
CLUH	63	401	394/59/394
CORO1C	63	861	855/141/855
CSNK2A1	63	1132	1121/85/1119
DR1	63	1438	1345/142/1343
ENAH	63	2156	2061/185/2059
FGFR3	63	462	419/32/417
GPR107	63	820	759/23/759
LMBR1	63	1151	1073/36/1072
LRRC59	63	875	870/92/869
MAPRE1	63	924	913/70/913
MARCKSL1	63	477	476/30/476
MLLT1	63	622	596/81/596
NAP1L4	63	499	492/17/492
PAFAH1B2	63	1349	1333/156/1332
RAB7A	63	736	734/31/734
RGP1	63	930	862/50/857
RIF1	63	1264	1203/NA/1203
RREB1	63	642	619/61/619
SEC14L1	63	467	440/12/440
SEPT2	63	1143	1129/78/1128
SET	63	718	708/8/708
SIGMAR1	63	504	502/28/502
SOCS7	63	802	737/102/733
SOGA1	63	870	742/11/741
SRSF5	63	398	397/41/397
SURF4	63	886	879/102/879
TMPO	63	1059	1044/NA/1044
UBE2D3	63	1085	1062/128/1062
VAMP2	63	568	564/78/564
VHL	63	866	853/35/853
VMA21	63	1835	1818/26/1818
ZFP36L2	63	639	628/192/627
BRI3BP	62	1568	1540/42/1540
BSG	62	502	500/NA/500
BUB3	62	1604	1530/28/1530
C6orf106	62	955	937/35/937
C6orf89	62	778	708/18/706
CALM1	62	1452	1435/178/1435
CBL	62	1083	970/98/967
CNBP	62	710	709/158/708
COPS7B	62	427	418/61/416
EIF4G1	62	387	387/58/387
ELAVL1	62	988	937/54/936
FBXL19	62	427	419/50/418
FBXW2	62	1408	1326/42/1325
FEM1B	62	1719	1702/43/1702
GANAB	62	580	575/58/575
GLUL	62	896	882/45/882
H2AFZ	62	296	295/112/295
HCFC1	62	744	734/23/734
HIF1AN	62	1869	1762/99/1757
HNRNPA3	62	1891	1871/109/1867
IGF1R	62	1629	1573/115/1571
KDELR2	62	1163	1160/103/1160
KIF5B	62	1109	1100/93/1100
LIN7C	62	1455	1439/175/1439
LRPAP1	62	583	503/NA/503
LUC7L2	62	641	641/112/641
MAP3K2	62	1274	1184/120/1176
MBD3	62	977	933/NA/933
MLLT6	62	779	746/89/744
PANK2	62	493	450/16/450
PMAIP1	62	1216	1211/81/1211
POU2F1	62	1948	1832/114/1826
PRKAR1A	62	1244	1230/115/1230
PTPN1	62	664	646/80/646
PURB	62	2618	2574/273/2572
RAD23B	62	882	865/128/863
RAN	62	924	922/114/922
RCC1	62	632	627/12/627
RHOA	62	816	812/86/812
RNPS1	62	475	472/23/472
SMG1	62	1114	1082/105/1079
SRSF11	62	1076	1070/62/1070
TAOK1	62	2386	2329/321/2323
TMED7	62	1307	1298/234/1297
TMEM33	62	1719	1677/76/1675
TOP2A	62	603	601/16/601
TXNRD1	62	921	913/57/913
U2AF2	62	446	443/7/443
UBE3A	62	648	553/39/550
UBN2	62	1575	1465/158/1457
ZNF740	62	909	814/47/814
ANP32E	61	1166	1160/96/1159
B4GALT5	61	848	830/38/828
BCL2L2	61	669	652/91/650
BCOR	61	515	512/83/511
CAPZA1	61	714	711/104/711
CD164	61	1505	1501/91/1499
CERS2	61	534	530/79/530
COPZ1	61	694	687/1/687
ERO1A	61	983	958/NA/958
FAM168A	61	833	756/66/747
G3BP2	61	1156	1147/161/1146
GLYR1	61	503	489/76/488
GSPT1	61	1201	1151/74/1149
GTF2A1	61	1129	1092/54/1092
HNRNPAB	61	498	495/61/495
HNRNPK	61	536	527/120/525
HNRNPUL2	61	569	541/68/540
ICMT	61	1543	1523/98/1523
IPO7	61	863	847/137/843
KAT6A	61	697	684/92/681
KDM5C	61	298	275/68/273
KHDRBS1	61	546	542/51/542
LCOR	61	2074	1965/NA/1965
LRRC58	61	1967	1936/84/1936
LSM14B	61	429	425/58/425
MAP1B	61	1861	1847/171/1846
MAP4	61	566	559/44/559
MED13	61	1235	1221/129/1219
MGAT5	61	632	557/37/552
MKLN1	61	1448	1347/3/1347
MRPL42	61	2024	1850/2/1850
MSI2	61	1340	1305/175/1301
NAA50	61	1715	1677/207/1673
NONO	61	692	686/25/685
PGRMC2	61	722	714/91/713
PIP4K2B	61	763	727/55/724
PKM	61	502	500/26/500
POLR1A	61	743	631/4/631
PTAR1	61	1643	1558/62/1554
PUM2	61	1113	1095/142/1094
QKI	61	1290	1213/234/1210
RAD21	61	785	782/46/782
RBFOX2	61	1341	1297/154/1294
RBM8A	61	612	578/6/578
RPL31	61	404	380/NA/380
STK35	61	917	861/95/855
STX16	61	1046	1016/87/1016
SUB1	61	885	874/68/873
SZRD1	61	855	841/146/839
TATDN2	61	619	608/8/608
TMED9	61	467	466/54/466
TMEM123	61	1209	1204/60/1203
TRIM44	61	1041	923/91/921
UBE2G2	61	985	968/31/968
WASF2	61	1047	1024/93/1023
XRCC5	61	662	661/56/661
YWHAB	61	1007	997/91/996
YY1	61	1673	1643/191/1640
ZNF146	61	1037	1036/104/1036
ZNF460	61	730	728/2/728
ZNF770	61	870	848/28/848
ABL2	60	1489	1400/86/1396
AC093525.2	60	477	475/NA/475
AFF4	60	1530	1501/174/1496
APH1A	60	534	531/45/531
CANT1	60	548	535/13/535
CLTC	60	732	714/163/713
CSNK1A1	60	1392	1360/209/1360
CSNK2A2	60	1248	1222/NA/1222
CUX1	60	1163	1044/NA/1044
DDX3X	60	1204	1198/284/1197
E2F3	60	730	701/77/696
ELK4	60	1358	1277/79/1275
FOXK2	60	1021	1008/136/1006
GNAI3	60	1487	1082/76/1082
GSE1	60	751	719/84/718
HELLS	60	1516	1495/NA/1495
HNRNPUL1	60	518	518/59/518
HOOK3	60	977	826/57/821
ILF2	60	317	312/10/312
IMPAD1	60	1812	1786/61/1784
KDM5A	60	833	765/111/761
LAMC1	60	661	650/104/648
LAMP2	60	918	904/43/904
LMTK2	60	736	697/33/697
MCM3	60	410	406/2/406
MOB1A	60	1375	1354/25/1354
NAP1L1	60	1536	1355/80/1353
NARS	60	594	590/28/589
NAT8L	60	752	697/35/695
NMT1	60	779	755/37/754
NUDT21	60	1389	1381/49/1380
P4HB	60	572	569/1/569
PAFAH1B1	60	1568	1556/143/1555
PCBP2	60	734	724/84/724
PDZD8	60	1407	1368/46/1367
PGK1	60	641	605/58/605
PHC3	60	1104	990/39/988
PHF10	60	1056	1045/NA/1045
PHF6	60	1353	1343/139/1342
PRELID3B	60	786	775/NA/775
PRPF19	60	253	252/63/252
PTPN11	60	1067	1038/32/1035
RAB21	60	1564	1409/177/1406
RBBP4	60	1183	1127/35/1127
RBM27	60	786	771/52/770
RHOT2	60	330	326/11/326
RPRD1B	60	773	758/40/757
SDE2	60	1031	1023/NA/1023
SDHC	60	1479	1333/19/1333
SEH1L	60	901	894/21/893
SEPT11	60	1138	1118/60/1116
SMAD4	60	928	851/35/851
SPIN1	60	1272	1262/68/1260
SSR3	60	1225	1208/70/1207
STK11	60	401	362/16/362
STK4	60	952	912/87/911
TMEM181	60	768	739/46/738
TSPYL1	60	1041	1037/59/1037
UNC119B	60	830	809/17/809
VAPB	60	1761	1706/122/1704
WBP2	60	439	435/16/435
YKT6	60	655	645/3/645
ADARB1	59	500	460/15/458
AHNAK	59	260	254/27/254
APP	59	808	805/263/804
ATXN7L3	59	594	578/92/576
B2M	59	467	465/33/465
BLOC1S6	59	704	677/41/677
CASC3	59	674	665/66/665
CCSAP	59	1195	1166/37/1165
CD46	59	942	931/3/931
CEBPG	59	1515	1508/21/1507
CENPO	59	568	548/35/545
CLN6	59	459	455/NA/455
CREB3L2	59	1163	1114/39/1110
CTNND1	59	640	609/58/607
DCAF12	59	685	675/135/673
DYNC1LI2	59	1013	1002/163/1002
ELMSAN1	59	481	423/69/419
EPN1	59	984	776/42/775
ERF	59	339	334/20/334
FAM199X	59	1611	1568/99/1566
GID8	59	886	860/56/859
GOLGA3	59	829	786/36/786
HMGA1	59	554	546/46/545
HP1BP3	59	794	782/75/782
IPO9	59	1141	1057/52/1057
IREB2	59	965	951/69/951
KIF1B	59	502	432/47/426
LARP4B	59	1434	1390/241/1388
LASP1	59	728	707/75/706
LMAN1	59	1508	1501/72/1501
LMNB1	59	492	492/52/492
LSM14A	59	989	983/72/983
MGEA5	59	857	848/15/848
MIEF1	59	1081	1053/96/1053
MTHFD2	59	1239	1218/67/1218
NKTR	59	951	943/5/943
NSD3	59	1104	1053/NA/1053
OAZ1	59	349	348/11/348
PAK2	59	692	637/22/636
PGAM5	59	653	647/29/647
PRPF4B	59	588	583/73/582
PSMD11	59	790	763/69/762
PTPA	59	453	444/NA/444
PYURF	59	479	474/36/473
RAB5C	59	411	409/67/407
RANGAP1	59	574	573/4/573
RBM14	59	397	395/NA/395
RBM26	59	683	678/29/677
RFWD3	59	633	616/20/616
RNF40	59	695	678/44/678
SNRPD1	59	891	857/NA/857
SORT1	59	841	808/48/806
SOX4	59	1147	1139/249/1138
SRPK1	59	904	898/65/897
SRSF3	59	998	965/27/964
STAG2	59	1008	1000/132/1000
TNFRSF10B	59	846	827/11/827
TXNDC5	59	927	917/26/917
UBE2Z	59	690	683/50/683
UBFD1	59	1044	1019/59/1015
UGGT1	59	723	660/47/659
VPS26A	59	551	547/28/546
WEE1	59	649	646/144/644
XBP1	59	606	602/17/602
YTHDF1	59	599	594/25/594
ABL1	58	435	416/15/416
ANKRD40	58	980	970/105/970
AP1G1	58	902	880/73/877
ARHGAP35	58	658	601/25/600
ARIH1	58	2363	2109/126/2108
ATPIF1	58	484	475/NA/475
ATXN1L	58	722	666/52/657
C7orf73	58	512	490/19/490
CAPRIN1	58	649	640/101/636
CCDC117	58	932	918/96/918
CD2AP	58	822	805/65/803
CD2BP2	58	744	736/17/736
CGGBP1	58	1316	1301/102/1301
CHMP1A	58	486	479/11/479
CNOT6	58	1393	1383/95/1380
COX7C	58	185	160/31/160
CPSF7	58	882	878/46/878
CREBBP	58	525	496/98/495
CSNK1E	58	653	646/NA/646
CTDSP2	58	698	663/58/657
CTTN	58	381	375/35/374
CYB5B	58	753	720/7/718
DYRK1A	58	1058	996/190/994
FAM122B	58	950	938/17/937
FAM53C	58	942	928/73/927
FOXJ3	58	1014	1001/117/1001
GTPBP2	58	333	327/20/327
HELZ	58	891	798/61/794
HNRNPDL	58	874	860/59/859
HNRNPL	58	242	240/37/240
IGF2R	58	667	602/83/600
KCTD12	58	1412	1378/57/1377
KMT2C	58	549	538/100/537
KPNA4	58	1103	1031/188/1024
LIMD1	58	670	581/25/581
LRIG2	58	879	779/43/778
MAFK	58	388	350/19/349
MAGT1	58	981	962/68/959
MAP4K4	58	441	391/29/388
MAT2A	58	536	528/78/528
MAX	58	567	548/35/546
MID1IP1	58	353	350/48/349
MLF2	58	397	395/NA/395
MXD4	58	371	329/27/328
MYSM1	58	1193	1158/27/1158
NCL	58	377	348/50/347
NEK7	58	950	937/28/937
OTULIN	58	1026	957/NA/957
PLBD2	58	877	861/7/861
POLR3D	58	584	537/30/536
PPP1CC	58	1010	1007/102/1006
PRRC2C	58	730	723/50/722
PTGES3	58	717	713/36/712
RAC1	58	808	805/52/805
RBM23	58	560	477/28/476
RCC2	58	846	834/51/832
RTL10	58	725	671/NA/671
SBNO1	58	1160	1091/130/1087
SESN3	58	1981	1947/247/1944
SLC16A1	58	1117	1106/63/1106
SLC39A1	58	501	495/51/494
SLC7A11	58	1169	1086/58/1083
SMIM13	58	1362	1346/77/1346
SPEN	58	569	568/79/568
SQSTM1	58	451	440/33/439
TBC1D16	58	671	544/6/542
TCF3	58	547	528/35/528
TFRC	58	1146	1136/55/1135
TULP4	58	737	669/54/664
TXNIP	58	612	606/65/606
UBE2L3	58	783	773/30/773
WDR43	58	558	555/36/554
XIAP	58	1298	1239/159/1232
YARS	58	400	397/15/397
YTHDF3	58	1040	1023/140/1019
ZKSCAN8	58	1194	1148/30/1145
ABI2	57	1266	1048/87/1039
ACIN1	57	354	352/19/352
ACVR1B	57	540	518/54/516
ADNP	57	861	850/129/850
AFDN	57	568	559/NA/559
AP3D1	57	429	424/40/424
ARL5A	57	777	723/23/721
ARL8B	57	850	833/34/833
BSDC1	57	671	645/36/645
CCND1	57	786	765/40/765
CCND2	57	2065	2046/226/2046
CHML	57	1359	1327/6/1327
CHTF8	57	607	581/5/581
DCAF16	57	613	582/41/582
EIF2S3	57	691	686/12/686
EIF5A	57	412	411/14/411
ELOVL5	57	732	725/56/723
EMC10	57	698	578/21/578
EPB41	57	772	747/58/746
GATAD2B	57	1349	1309/116/1306
GFPT1	57	972	896/55/893
GMFB	57	921	863/102/859
H2AFV	57	1307	1297/NA/1297
IRGQ	57	972	907/21/907
JRK	57	682	582/NA/582
KMT2A	57	856	811/93/806
LPGAT1	57	1334	1277/97/1275
MAD2L1	57	857	802/13/802
MAML1	57	520	503/70/501
MCM4	57	641	634/NA/634
MIB1	57	1048	987/60/983
MORF4L2	57	493	493/63/493
NEMP1	57	1349	1328/NA/1328
NUP155	57	1072	1044/18/1043
PARP1	57	418	416/13/416
PCBP1	57	318	316/41/316
PDPK1	57	501	453/43/450
PIM3	57	398	393/48/393
PLEKHB2	57	914	901/12/901
PNN	57	781	779/72/778
PPIG	57	860	829/32/828
PRPF40A	57	980	942/104/940
RPS6KA3	57	823	773/168/766
SAMD4B	57	531	524/64/524
SCO1	57	771	648/6/646
SLC25A36	57	1206	1191/70/1191
SPAG9	57	681	643/64/642
SPTBN1	57	508	495/73/495
SRF	57	466	447/50/447
SRSF6	57	1217	1206/77/1206
SUPT16H	57	674	667/84/667
TAGLN2	57	316	312/83/312
TBL1XR1	57	1347	1286/112/1283
TIMM10B	57	516	492/8/492
USP14	57	871	851/96/850
YOD1	57	1254	1222/114/1217
YWHAH	57	598	593/29/592
ZNF37A	57	798	741/NA/741
ADIPOR2	56	931	924/105/924
AES	56	332	329/5/329
AKAP11	56	934	906/34/906
AKIRIN1	56	794	780/193/779
AMD1	56	957	952/135/952
ARCN1	56	893	880/66/880
ARF6	56	692	678/57/677
ATP6V1A	56	822	802/47/802
BCL7A	56	637	611/93/609
C12orf49	56	848	773/11/771
CCNI	56	611	608/26/608
CDC25B	56	436	433/18/433
CDS2	56	1073	984/62/981
CNIH1	56	1241	1214/145/1213
CNOT9	56	741	719/NA/719
CRK	56	1173	1160/209/1160
DICER1	56	881	847/92/846
DMWD	56	367	361/42/360
DNAJC3	56	857	826/49/825
E2F1	56	421	414/60/414
EI24	56	376	367/52/367
EIF4G2	56	596	594/238/593
ELOA	56	647	631/NA/631
ENO1	56	340	340/10/340
ETV3	56	705	675/57/674
FBXO22	56	1084	963/30/963
GMPS	56	898	829/30/827
GPI	56	646	635/4/635
IER3	56	272	268/5/268
KANSL1	56	560	552/103/551
KLF3	56	643	607/100/604
MARCKS	56	810	787/131/784
MBNL1	56	1176	1160/265/1156
MED13L	56	708	627/49/624
MTR	56	973	915/3/915
NCBP2	56	693	690/29/690
NDFIP1	56	642	617/138/617
NOLC1	56	955	949/35/949
NPEPPS	56	364	359/83/358
NUP43	56	695	677/1/677
PNISR	56	716	697/69/697
PPIF	56	699	692/76/691
PPP2CA	56	1139	1124/160/1123
PRDX3	56	547	547/38/547
PRR14L	56	813	776/71/771
PSMA7	56	141	141/NA/141
RAB11FIP1	56	612	573/65/573
RBM28	56	1196	1006/22/1005
RDX	56	719	708/87/706
RPL13A	56	338	338/NA/338
RPS9	56	256	252/39/252
RTN4	56	671	668/99/668
SETD7	56	1332	1283/107/1281
SFXN1	56	1054	1035/57/1034
SLC23A2	56	706	652/70/650
SMARCC1	56	848	823/74/822
SMARCD1	56	665	656/115/655
SMARCD2	56	341	338/82/338
SON	56	517	515/109/515
SOX12	56	599	573/85/573
SRP9	56	448	441/2/441
SUMO3	56	663	662/34/662
SUN2	56	432	421/30/419
TEAD1	56	1146	1060/81/1057
TFAM	56	1430	1409/52/1407
TMEM129	56	314	302/5/302
TNKS2	56	571	557/77/556
TOR1AIP2	56	1460	1415/64/1415
TPD52L2	56	538	529/20/528
TRA2B	56	825	814/79/814
TSN	56	737	723/53/723
UBE2V2	56	877	842/99/839
YIPF4	56	964	857/54/853
ZBTB10	56	1293	1228/217/1225
ZMAT2	56	395	393/38/393
ZNF503	56	375	374/14/374
ZNF587	56	823	770/NA/770
ZNF791	56	640	573/21/573
ZRANB2	56	1012	1007/32/1007
ABLIM1	55	859	804/8/804
ARPC5	55	695	627/16/627
BLCAP	55	491	482/36/482
BMI1	55	757	747/106/747
BRD3	55	756	728/11/727
C5orf51	55	1389	1374/28/1374
CACUL1	55	1497	1396/99/1395
CAND1	55	939	846/224/843
CASP2	55	853	836/63/836
CCNG1	55	677	671/111/671
CD81	55	367	365/27/365
CDC25A	55	505	496/65/495
CDC42SE1	55	599	588/45/587
CHERP	55	543	534/23/532
CKAP2	55	751	746/NA/746
CPD	55	1152	1120/99/1118
DESI2	55	1322	1311/108/1310
DFFA	55	969	925/12/925
EDEM1	55	700	656/43/653
EIF2AK2	55	985	880/4/878
EXOC7	55	485	456/23/455
FAF2	55	1091	1078/76/1077
FAR1	55	1001	971/59/970
FBRS	55	291	280/37/280
FBXO28	55	1277	1259/137/1255
FKBP4	55	344	323/48/322
FOXRED2	55	613	593/3/593
GAN	55	1257	1047/85/1043
GATC	55	656	616/30/615
GDI1	55	305	302/25/302
GHITM	55	462	459/30/458
GNA11	55	513	491/18/491
GTF3C4	55	1625	1586/NA/1586
H1F0	55	583	579/40/579
HMGXB4	55	634	628/37/625
IER2	55	299	293/19/293
KLF9	55	528	491/23/489
KLHDC10	55	1074	1035/83/1034
LARP4	55	1016	989/55/986
LSS	55	470	441/NA/441
MAPK1IP1L	55	1355	1298/145/1297
MAPKAPK2	55	431	415/14/415
MESD	55	544	507/NA/507
MTDH	55	997	964/237/962
NR1D2	55	997	978/59/978
NR3C1	55	967	935/127/934
NSD2	55	987	903/NA/903
PAWR	55	1811	1752/98/1751
PBX2	55	299	293/33/292
PDPR	55	749	683/8/682
PFN2	55	772	764/163/764
POFUT1	55	938	906/37/905
PPM1G	55	274	274/20/274
PRNP	55	719	713/32/713
PRPF38A	55	752	718/22/716
PSAT1	55	509	505/22/505
PSMD12	55	822	802/29/802
PTCH2	55	204	203/NA/203
PTTG1IP	55	770	764/25/764
PUM1	55	712	704/67/704
QSOX2	55	469	446/7/446
RAB10	55	858	843/147/842
RAB11A	55	1110	1082/146/1081
RAB35	55	567	550/54/550
RAB5B	55	957	921/93/921
RC3H1	55	1440	1372/138/1368
RPS16	55	126	126/22/126
RRP1B	55	1068	1057/33/1057
SEL1L	55	795	764/37/764
SF3A1	55	729	705/1/704
SF3B1	55	590	565/32/563
SGPL1	55	794	771/29/770
SLC35B4	55	1105	1049/8/1049
SLC35E1	55	887	859/36/858
SLC7A2	55	1122	1074/56/1072
SMAD2	55	1799	1443/79/1438
SMAD3	55	570	504/23/502
SSRP1	55	309	309/29/309
STAT5B	55	466	438/12/438
STT3B	55	626	618/97/618
SUGT1	55	1257	1079/42/1075
TFDP1	55	593	590/16/589
TMED4	55	778	769/47/769
TMEM245	55	987	945/39/941
TMTC3	55	978	933/59/933
TNRC6A	55	591	571/104/570
TOMM40	55	235	209/17/208
TTYH3	55	622	600/65/599
TUBA1B	55	220	219/NA/219
UBE4A	55	789	763/40/762
UBQLN1	55	691	685/18/685
USP1	55	488	486/92/485
VPS35	55	482	435/64/435
WAC	55	750	710/154/710
ZCCHC14	55	794	758/115/753
ZDHHC20	55	736	700/85/695
ZFP91	55	1061	1050/100/1049
ZFR	55	520	517/21/517
ZMIZ1	55	566	516/50/515
ACLY	54	453	449/38/449
ACSL3	54	765	744/59/743
ACTB	54	380	376/63/376
AK2	54	794	775/10/774
AMMECR1L	54	687	657/44/655
ARHGAP19	54	671	630/26/630
ATP6AP1	54	334	332/12/332
AZIN1	54	675	665/184/662
BNIP2	54	990	949/66/948
C6orf62	54	546	542/152/542
C8orf33	54	457	441/NA/441
CCDC6	54	1208	1188/122/1186
CDC27	54	900	878/85/875
CDCA4	54	537	528/1/528
CDCA8	54	518	512/23/512
CDK16	54	423	416/64/416
CDK4	54	242	237/32/237
CDKN1B	54	467	460/74/459
CEBPB	54	281	278/42/278
CHD4	54	254	252/16/252
CLIC4	54	1459	1439/86/1437
CLSTN1	54	429	418/35/418
COLGALT1	54	563	556/10/556
CRCP	54	357	336/13/336
CTNNA1	54	449	444/16/443
D2HGDH	54	330	326/NA/326
DBNL	54	889	778/24/776
DHX33	54	697	660/20/660
DUSP3	54	741	717/18/716
EAF1	54	938	916/40/914
EDEM3	54	707	675/49/673
ETF1	54	828	815/61/813
FAM126B	54	599	510/76/500
FAM20B	54	904	872/15/872
FSTL1	54	1114	1092/73/1092
GNA12	54	489	450/30/450
GSK3B	54	968	924/83/919
HNRNPF	54	576	572/133/572
IRAK1	54	491	479/30/479
ITM2B	54	537	465/82/464
ITM2C	54	416	410/38/410
KDELR1	54	448	447/65/447
KLF13	54	482	396/50/387
LAMP1	54	497	494/72/494
LAPTM4A	54	375	371/43/371
LAPTM4B	54	491	483/19/483
LONP2	54	482	418/2/418
LPCAT1	54	663	643/50/643
LRP6	54	943	899/68/898
LSM4	54	424	409/NA/409
LUC7L	54	249	241/49/241
MAPK14	54	533	516/38/514
MATR3	54	727	709/192/705
MCFD2	54	718	691/69/689
MCM6	54	336	322/NA/322
MOB1B	54	760	682/42/678
MRPL19	54	699	685/NA/685
MYADM	54	432	413/35/412
NCBP3	54	1017	885/NA/885
NDC1	54	1022	1013/47/1013
NDST1	54	612	550/78/543
NDUFS1	54	760	635/3/635
NF2	54	638	601/18/601
NUDCD3	54	644	580/40/580
OTUD3	54	928	880/77/879
OXSR1	54	558	539/36/537
PAPD7	54	578	558/34/557
PHIP	54	967	922/63/921
PIP5K1A	54	621	611/18/611
PLAGL2	54	844	815/80/811
POLR2E	54	512	488/NA/488
PPM1A	54	1153	1101/106/1099
PPP1CB	54	1258	1238/121/1236
PPP6R1	54	240	239/34/239
PRKAA1	54	814	782/33/782
PRKCA	54	620	546/39/541
PTBP3	54	1150	1088/80/1085
RAB1B	54	360	351/20/351
RAD54L2	54	781	728/62/725
RAPGEF6	54	470	433/26/430
RBM25	54	847	812/25/812
RBPJ	54	1143	1113/62/1112
RC3H2	54	1261	1223/NA/1223
RCN2	54	512	453/109/453
RERE	54	623	603/55/603
RNF169	54	899	840/35/839
RPL27A	54	1011	982/NA/982
RPL37A	54	417	396/NA/396
RPS23	54	1019	1005/NA/1005
RYBP	54	938	909/169/902
SAMD8	54	1108	1058/121/1052
SAR1A	54	1045	1016/70/1014
SCAMP1	54	801	775/71/775
SCML1	54	788	776/4/776
SEC62	54	929	873/118/873
SFPQ	54	891	883/69/883
SLC39A14	54	1020	1010/45/1009
SNRNP48	54	748	726/9/726
SRSF10	54	1145	1135/77/1134
SYPL1	54	576	574/52/574
TGFBR1	54	1036	990/106/987
TJAP1	54	379	343/8/343
TMEM248	54	763	744/124/744
TRIM33	54	911	872/53/871
TSPYL4	54	553	523/26/522
UBA2	54	455	432/77/431
UBE2H	54	712	671/40/668
UBE3C	54	575	570/31/569
UBR7	54	700	692/47/692
VAPA	54	1225	1171/142/1169
WNK1	54	1024	1018/146/1018
ZDHHC7	54	407	391/50/390
ZFAND5	54	814	761/164/761
ZNF276	54	351	318/NA/318
ZNF768	54	279	276/8/276
ACBD3	53	731	720/28/718
ACTR1A	53	491	483/84/481
ADIPOR1	53	348	345/20/345
AGFG1	53	1179	1114/139/1112
AGRN	53	301	292/23/292
AKAP1	53	308	304/68/304
ANP32B	53	353	352/77/351
AP3M1	53	885	863/68/862
ARGLU1	53	608	584/80/584
ARID1A	53	490	482/101/482
ARL15	53	349	320/15/319
ATAD1	53	804	783/73/783
ATP6V0B	53	326	320/14/320
ATP6V1B2	53	381	374/25/374
BBX	53	1367	1322/147/1320
C1orf43	53	544	541/21/541
C5orf15	53	604	603/26/603
CDK1	53	519	515/52/515
CMIP	53	462	446/29/446
COPS2	53	741	664/99/662
CRTAP	53	650	578/21/575
DAG1	53	827	816/120/815
DEGS1	53	378	376/NA/376
DIP2B	53	495	449/31/446
DVL3	53	566	543/39/542
EFCAB14	53	774	749/20/748
EIF4A1	53	330	328/78/328
EIF4A2	53	343	341/62/340
EIF4H	53	408	404/13/404
EMC1	53	568	522/12/522
FADS2	53	433	423/10/423
FBXW11	53	699	683/70/682
FGFR1OP	53	736	570/36/569
FUS	53	619	587/70/587
GLG1	53	605	561/37/559
GNA13	53	1336	1321/93/1321
GRWD1	53	821	780/17/779
GTPBP4	53	467	444/NA/444
HDAC2	53	917	798/34/797
HMGB3	53	601	579/47/576
HOXB4	53	319	313/19/313
HSBP1	53	639	621/73/621
HSPA13	53	904	895/109/895
HSPA4	53	745	734/36/734
HYOU1	53	552	544/26/544
INO80D	53	1304	1174/59/1168
INSIG1	53	832	826/147/826
IST1	53	593	558/24/557
LANCL1	53	818	795/13/794
MED29	53	470	431/17/430
MGA	53	681	603/50/600
MKNK2	53	488	476/35/476
MMGT1	53	1009	996/74/994
MON1B	53	410	360/9/360
MSMO1	53	370	365/32/364
NAA25	53	750	732/36/731
NIPA2	53	365	348/24/348
NOTCH2	53	1228	1206/77/1206
NSD1	53	973	941/55/935
NUSAP1	53	414	412/NA/412
ORC6	53	299	294/1/294
PCYT2	53	328	270/3/269
PDIA3	53	327	304/30/304
PDIA6	53	563	563/81/563
PGM3	53	679	616/36/612
PHACTR2	53	723	625/24/624
PHF12	53	473	412/67/411
PITPNB	53	856	848/43/848
PJA2	53	806	791/62/791
PLK1	53	185	184/NA/184
PNPO	53	525	507/5/507
PPP1R8	53	416	411/7/411
PPP2R2A	53	725	710/90/709
PPP4R2	53	1046	1028/65/1027
PSMB2	53	832	798/23/798
PYCR2	53	315	314/NA/314
QSER1	53	1027	998/69/996
RASSF3	53	667	658/54/655
RAVER1	53	559	556/28/556
RBBP5	53	578	554/24/554
RBM3	53	677	670/49/670
RER1	53	424	392/34/391
RFC3	53	670	668/NA/668
RNF114	53	623	615/23/615
RRM2	53	647	633/19/633
SAT1	53	308	308/20/308
SCAF11	53	715	695/NA/695
SENP2	53	546	508/80/506
SEPT8	53	681	661/19/661
SEPT9	53	457	445/12/445
SERINC1	53	721	710/35/710
SERINC3	53	812	801/43/801
SLC25A37	53	371	312/32/310
SLC7A6	53	646	596/22/594
SMARCA5	53	463	426/83/423
SMG7	53	642	631/48/630
SNRPB	53	260	260/17/260
SNU13	53	399	395/NA/395
SREK1IP1	53	1179	1120/37/1119
ST3GAL2	53	454	395/15/391
STK40	53	572	550/73/548
SUPT4H1	53	317	307/NA/307
SYNJ2BP	53	1002	933/26/932
TBC1D20	53	404	362/23/362
TGFBR3	53	669	637/31/633
TIAL1	53	800	767/74/766
TIMM17A	53	418	409/31/409
TM9SF2	53	349	339/49/337
TMEM164	53	669	625/38/625
TMEM263	53	777	759/NA/759
TMEM9	53	384	380/6/380
TRIM24	53	378	319/11/318
UBE2G1	53	908	876/174/875
UBP1	53	662	655/64/653
UCHL5	53	768	726/3/726
UPF1	53	483	474/8/472
URGCP-MRPS24	53	231	229/NA/229
URI1	53	508	496/29/496
VCP	53	354	352/73/352
VGLL4	53	592	575/77/574
WDR6	53	349	346/50/346
YWHAQ	53	356	353/54/353
ZCCHC3	53	405	402/63/402
AGPAT3	52	639	588/10/587
ARHGEF12	52	790	742/86/740
ATF7	52	708	647/NA/647
ATP13A3	52	1013	990/119/989
AURKA	52	371	368/11/368
BACH1	52	962	942/91/941
BRK1	52	385	381/16/381
BTBD7	52	784	727/139/724
C19orf54	52	436	428/3/428
CADM1	52	735	710/124/707
CARM1	52	336	328/24/328
CCDC85C	52	554	476/48/472
CD59	52	605	600/NA/600
CDC73	52	584	550/97/548
CENPX	52	257	256/NA/256
CHMP4B	52	316	311/2/311
CSNK1G2	52	298	293/47/292
CTDSPL2	52	1048	1013/228/1005
DAZAP2	52	635	628/86/628
DCK	52	473	467/3/467
DSG2	52	707	694/18/694
DUSP22	52	368	345/6/345
EDC3	52	484	469/37/469
EFHD2	52	338	323/18/322
EIF1AX	52	995	984/16/982
EXOSC6	52	740	702/NA/702
EYA3	52	592	548/42/547
FAM126A	52	752	652/29/651
FAM219B	52	581	558/18/558
FBXL20	52	820	729/49/724
FOXC1	52	872	866/23/866
GCLM	52	632	591/41/589
GIGYF1	52	377	354/66/353
GINS1	52	845	836/NA/836
GNB4	52	754	703/11/700
GOLIM4	52	547	541/27/541
GOSR1	52	744	701/81/699
GTF2H3	52	545	533/3/533
H1FX	52	292	291/NA/291
HNRNPH1	52	573	571/40/571
IL6ST	52	906	866/24/864
JUND	52	256	251/41/251
KAT7	52	982	886/80/884
KCTD15	52	798	758/76/757
KCTD20	52	731	705/42/704
KDM2A	52	553	530/80/526
KDM7A	52	510	415/NA/415
KIF23	52	310	308/29/308
KLF16	52	406	391/16/390
KRAS	52	1274	1246/99/1242
LIFR	52	1114	1048/50/1046
LRP11	52	460	447/7/447
LRRC14	52	514	465/19/463
MAP3K7	52	543	520/32/519
METAP2	52	389	368/65/368
MPLKIP	52	357	283/14/281
MSL2	52	462	450/111/444
MYH9	52	420	411/100/409
N4BP2L2	52	1101	1023/7/1023
NCKAP1	52	778	566/151/562
NOM1	52	469	440/NA/440
NR2F2	52	541	514/119/513
PAPOLA	52	685	671/NA/671
PATL1	52	435	423/18/421
PCGF5	52	1246	1191/93/1187
PDAP1	52	322	305/38/304
PEBP1	52	378	371/5/371
PFKFB3	52	405	365/8/364
PHB2	52	273	271/25/271
PLS3	52	526	520/12/520
POGZ	52	586	568/58/565
POLR2D	52	875	822/4/822
PPP1R9B	52	420	413/28/411
PPP2R1A	52	376	318/22/318
PPP6R3	52	561	552/38/550
PRDX6	52	477	475/31/475
PREPL	52	768	737/16/737
PRKAR2A	52	917	869/41/869
PRPS1	52	475	472/27/472
RAB4A	52	606	586/123/583
RAP2B	52	569	485/90/482
RBBP7	52	319	312/44/312
RBM12B	52	918	884/39/884
RPRD1A	52	967	952/72/952
RTN3	52	565	561/43/561
SCRN1	52	833	802/35/801
SEC24C	52	343	338/24/338
SESN2	52	582	571/69/570
SIKE1	52	995	960/17/960
SKP1	52	716	586/47/580
SLC30A6	52	619	576/40/574
SLC39A10	52	712	698/65/697
SLC6A8	52	268	262/22/260
SLK	52	752	721/64/719
SMARCE1	52	358	337/63/335
SMG5	52	408	400/30/400
SNTB2	52	892	790/58/785
SNX3	52	389	386/16/386
SOAT1	52	668	599/35/597
SPTLC2	52	1140	1088/65/1088
SRCAP	52	330	312/60/312
SRSF4	52	430	429/45/429
STRN	52	704	645/66/641
SUDS3	52	800	770/18/770
SUN1	52	484	479/56/479
TBC1D13	52	410	383/18/381
TET3	52	639	557/106/549
TMED5	52	1400	1370/80/1370
TMEM41B	52	573	552/7/552
TMX1	52	851	834/53/834
TNKS	52	735	659/32/657
TOB2	52	519	498/39/496
TOR1AIP1	52	696	607/16/606
TPM3	52	479	461/40/459
TPX2	52	421	416/NA/416
TRAM2	52	487	412/31/410
TTC14	52	476	443/27/442
TXNDC12	52	401	400/29/400
U2SURP	52	988	964/91/962
UBE2E1	52	377	374/53/374
UBE2R2	52	583	537/68/537
UBXN4	52	511	494/20/492
UGCG	52	639	630/50/628
VKORC1L1	52	1163	1118/103/1115
XPR1	52	587	508/50/503
YAP1	52	658	631/18/631
ZBTB33	52	759	738/21/737
ZBTB37	52	1004	733/31/728
ZBTB44	52	1022	948/30/948
ZFP36L1	52	567	557/85/554
ZFX	52	1109	1069/101/1067
ZNF431	52	972	809/NA/809
ZNF609	52	554	505/40/497
ACTR3	51	590	527/100/526
ADAM10	51	644	546/83/545
ADAT2	51	586	521/35/517
ADNP2	51	470	465/7/465
AL035425.2	51	376	375/NA/375
ARFGAP1	51	509	500/6/500
ARIH2	51	644	620/36/619
ATF7IP	51	1212	1182/62/1180
ATP5G3	51	496	483/41/483
ATP6V0C	51	354	353/15/353
BET1L	51	515	495/15/495
C18orf25	51	924	894/84/893
CBFB	51	812	800/70/799
CCNF	51	422	406/28/406
CCNT2	51	887	834/188/830
CDCA7	51	528	523/31/523
CDT1	51	237	231/NA/231
CLCN3	51	478	435/70/435
CLNS1A	51	392	365/9/364
CMTM6	51	972	962/35/962
CNOT8	51	478	475/23/474
COG8	51	540	512/NA/512
CS	51	536	531/46/529
CTSB	51	429	410/9/410
DDB1	51	262	260/NA/260
DESI1	51	562	545/51/544
DNAJC10	51	568	392/2/391
EEA1	51	480	423/51/422
EID1	51	552	545/46/545
EML4	51	504	484/33/484
ERLIN1	51	512	506/55/505
FBXO21	51	598	560/62/559
FOXM1	51	342	338/39/338
FOXP1	51	484	424/88/420
FUBP3	51	492	487/90/487
GALNT2	51	695	679/20/679
GOLPH3	51	712	708/30/708
GOPC	51	884	870/58/870
GOSR2	51	552	515/9/515
GRPEL2	51	1282	1266/24/1266
H2AFY	51	350	342/75/342
HNRNPD	51	579	573/62/573
HS2ST1	51	990	941/71/939
HSPA5	51	284	259/35/259
HUWE1	51	344	333/15/333
KBTBD6	51	645	624/18/624
KIAA1147	51	965	906/32/905
KIF3B	51	520	484/44/482
KNOP1	51	668	610/4/608
KRR1	51	1345	1251/51/1251
LATS1	51	865	849/NA/849
MAN1A2	51	699	630/26/628
MBTD1	51	404	375/37/371
MIER1	51	860	837/54/835
MPZL1	51	934	906/10/906
MRPS23	51	723	653/23/653
MSL1	51	888	873/91/873
NAA15	51	977	961/147/960
NCOA3	51	452	408/26/401
NCOA4	51	498	492/35/491
NDUFS7	51	343	316/15/316
NF1	51	559	532/34/531
NGRN	51	834	770/27/770
NPTN	51	565	561/66/561
NR2C2	51	1087	1040/91/1037
NUDT16L1	51	255	243/8/243
NUP50	51	774	748/28/748
OPA1	51	480	437/33/437
PDLIM5	51	597	560/9/560
PGRMC1	51	714	713/66/713
PHF13	51	496	478/51/477
PIAS4	51	325	307/34/307
PPT1	51	476	469/NA/469
PTBP2	51	1085	937/60/935
RAB2A	51	475	451/100/450
REEP5	51	849	838/46/838
RNF38	51	563	544/85/542
RNMT	51	844	803/NA/803
RRP15	51	1170	1109/23/1108
SAE1	51	404	394/12/394
SHMT2	51	312	310/24/310
SIN3A	51	481	454/62/454
SLC2A1	51	367	348/54/345
SLC39A9	51	1016	997/86/997
SNRPD3	51	245	240/21/240
SOCS4	51	1252	1211/49/1208
SRPRA	51	349	343/NA/343
STAU1	51	615	610/64/610
STK24	51	663	570/77/569
TBL3	51	348	280/1/279
TLE3	51	728	718/17/718
TMCO1	51	481	439/41/438
TOMM5	51	307	307/NA/307
TPI1	51	328	328/5/328
TSC22D3	51	745	745/82/744
TTC3	51	435	423/13/422
TWISTNB	51	662	640/9/639
UBE2N	51	704	648/85/645
VCL	51	636	627/81/625
VPS52	51	360	313/12/312
WAPL	51	555	538/NA/538
WASL	51	571	555/55/554
WDR3	51	443	344/NA/344
WDR45B	51	473	463/44/463
ZC3H11A	51	320	297/24/296
ZNF12	51	425	398/3/398
ZNF217	51	507	500/44/500
ZNF264	51	1077	966/NA/966
ZNF281	51	626	615/181/612
ZNF516	51	510	453/56/448
ZNF704	51	748	552/73/540
ZWINT	51	557	555/NA/555
API5	50	452	439/NA/439
ARHGAP5	50	832	787/45/782
ASXL1	50	440	422/9/421
ATG12	50	627	589/9/589
ATP1B1	50	540	536/120/536
ATRX	50	472	430/41/430
ATXN3	50	677	564/50/561
B4GALT1	50	986	971/56/971
BAG5	50	665	630/23/630
BAX	50	223	222/NA/222
BMPR2	50	768	685/77/678
BRAF	50	697	584/NA/584
BTG1	50	558	501/113/499
C14orf2	50	199	180/NA/180
C22orf39	50	313	279/1/279
CALD1	50	612	598/45/597
CAPN15	50	219	206/11/206
CBX1	50	348	340/7/340
CDK12	50	725	695/13/693
CDK2	50	421	420/19/420
CENPB	50	249	243/41/243
CFL2	50	869	812/196/809
CKAP4	50	382	376/71/374
CKB	50	219	219/21/219
CLASP1	50	413	363/23/363
CRAMP1	50	490	443/NA/443
CREB1	50	647	568/107/559
CSTB	50	279	259/NA/259
CXADR	50	798	755/31/751
DCAF8	50	391	377/18/376
DCP1A	50	850	809/68/808
DDX24	50	244	207/NA/207
DLD	50	561	538/33/537
DPY19L3	50	598	570/12/570
DSP	50	275	269/NA/269
DTL	50	582	568/8/566
E2F4	50	251	245/NA/245
EIF2AK1	50	408	383/NA/383
EIF2S1	50	672	642/17/640
EIF4B	50	409	394/1/393
ERLIN2	50	726	689/24/688
ERP29	50	279	273/2/273
EXOC8	50	767	751/35/749
FBXO45	50	650	592/39/589
FNDC3A	50	560	545/96/544
FRS2	50	765	725/131/718
FZD5	50	623	580/72/574
GIGYF2	50	613	570/23/570
GNS	50	529	490/48/489
GTPBP1	50	447	417/45/417
HEATR1	50	416	400/4/399
HERPUD1	50	308	297/100/296
HSPA9	50	438	434/22/434
HSPH1	50	430	402/77/401
IDI1	50	408	401/NA/401
KIAA1522	50	363	343/30/341
KIF18B	50	511	500/2/500
KLF6	50	580	545/52/545
KPNA1	50	701	653/121/648
KPNA2	50	175	173/127/172
LGR4	50	403	392/30/392
LPP	50	1113	900/63/892
LRPPRC	50	446	421/NA/421
MARCH7	50	685	650/74/649
MCM8	50	389	328/NA/328
MECP2	50	1147	1012/64/1007
MFSD14B	50	533	526/NA/526
MIER3	50	612	587/107/581
MIGA1	50	561	509/NA/509
MTA1	50	244	239/39/239
MZT1	50	684	675/61/675
NABP1	50	492	358/32/352
NETO2	50	626	571/52/569
NPTX1	50	1074	1044/62/1043
NRIP1	50	529	481/64/481
NUP210	50	433	423/33/423
PA2G4	50	417	417/33/417
PAK4	50	398	362/94/361
PCNP	50	533	526/75/525
PDCD6IP	50	525	498/21/496
PDS5B	50	402	364/45/361
PDXP	50	369	361/12/361
PEAK1	50	449	336/36/330
PERP	50	581	561/20/561
PEX19	50	528	496/27/496
PIGS	50	311	301/20/301
PIP4K2A	50	691	679/29/679
POGK	50	1006	987/96/985
POLR3H	50	456	403/22/401
PPP1R12A	50	644	634/102/634
PPP2R5D	50	290	288/22/288
PRKAB2	50	862	826/41/826
PRPF38B	50	545	530/131/528
PSMA4	50	477	415/33/415
RAD1	50	615	580/3/580
RBM12	50	1353	1340/81/1336
RDH11	50	510	502/NA/502
RETREG3	50	553	533/NA/533
RHOBTB3	50	656	627/26/626
RPN1	50	219	219/19/219
RPP14	50	883	799/42/796
RSL1D1	50	439	380/NA/380
RTF1	50	452	427/53/425
SARAF	50	386	382/NA/382
SELENON	50	520	502/NA/502
SERINC5	50	446	370/21/368
SERPINH1	50	304	302/29/302
SERTAD2	50	614	556/64/554
SETD1B	50	389	366/29/363
SGTA	50	445	443/10/443
SLC6A6	50	464	417/57/410
SMC4	50	496	492/5/492
SMNDC1	50	699	656/67/655
SMOC1	50	387	360/36/360
SNX12	50	480	466/48/466
SP3	50	664	622/125/620
SPTSSA	50	583	563/77/562
SRSF9	50	228	228/102/228
SS18L1	50	466	431/19/430
STIP1	50	207	204/9/204
STRN4	50	329	325/39/325
STX7	50	736	547/52/544
SUZ12	50	634	621/70/619
TAF8	50	495	427/NA/427
TMEM109	50	410	401/26/401
TMEM167A	50	940	921/45/920
TMEM170A	50	704	662/34/660
TMEM189	50	558	479/NA/479
TMEM43	50	481	468/12/468
TRIP13	50	338	330/NA/330
TSPAN14	50	558	421/40/417
TWSG1	50	590	570/5/570
UBE2J2	50	341	332/4/332
VDAC1	50	293	288/27/288
WIPF2	50	862	796/93/792
WSB1	50	371	326/24/326
XPO4	50	802	739/73/737
XPO7	50	539	534/43/534
XPOT	50	747	728/57/726
YIPF6	50	1012	967/77/966
ZBTB34	50	632	580/100/571
ZFAND3	50	530	516/39/516
ZMAT3	50	949	845/46/842
ZNF529	50	816	784/NA/784
ZNF678	50	1457	1394/NA/1394
ZNF714	50	745	694/NA/694
AASDHPPT	49	570	562/NA/562
AGO3	49	1028	823/94/809
AGPAT5	49	598	587/45/587
AGPS	49	634	555/23/550
ANKFY1	49	672	640/136/635
ASF1B	49	399	391/16/391
ATP9A	49	593	539/6/538
ATXN1	49	702	623/93/613
B3GALT6	49	427	407/15/407
BCL2L11	49	663	610/71/607
BHLHE40	49	335	316/49/316
BLOC1S2	49	374	355/26/354
BTF3L4	49	758	719/48/717
C1QBP	49	218	218/1/218
CBX2	49	545	515/41/514
CCDC50	49	614	536/26/533
CCT4	49	241	241/20/241
CDC42SE2	49	663	634/18/632
CELSR2	49	262	249/38/247
CHD1	49	404	377/102/375
CHSY1	49	381	372/67/371
CPNE3	49	737	714/19/714
CPSF2	49	719	575/23/575
CREG1	49	417	410/4/410
CYCS	49	479	450/12/449
DDA1	49	507	464/9/463
DDAH1	49	787	771/15/771
DDX18	49	426	416/11/416
DDX5	49	251	249/134/249
DDX52	49	620	570/40/570
DGKH	49	1170	974/68/968
DPP8	49	659	612/32/611
DYRK2	49	1110	1035/144/1035
EIF3A	49	367	350/78/350
ENC1	49	382	361/37/359
ESYT2	49	620	588/33/586
F11R	49	583	554/14/551
FAM102B	49	812	768/18/767
FBXO31	49	404	330/2/329
FGFR1	49	393	336/33/333
FLVCR1	49	767	731/19/730
FMR1	49	630	615/100/613
FUBP1	49	317	315/102/315
FURIN	49	318	303/34/302
G2E3	49	720	693/22/691
GNG12	49	1286	1264/34/1263
GORASP2	49	356	348/14/348
GRSF1	49	731	666/126/666
GXYLT1	49	1303	1276/148/1272
HAUS5	49	469	452/11/452
HMGCR	49	519	510/108/509
HMGN2	49	97	94/NA/94
HNRNPH3	49	572	571/65/571
IBA57	49	822	721/NA/721
IER5	49	407	370/39/369
IPO8	49	410	393/26/391
IQGAP1	49	579	569/36/569
ITCH	49	538	497/27/496
KDM3B	49	356	352/23/351
KIAA1191	49	480	465/NA/465
KLHDC3	49	228	227/4/226
LMO4	49	534	472/37/470
LNPK	49	658	547/NA/547
MBD1	49	390	367/16/367
MFSD14A	49	441	434/NA/434
MRPS16	49	673	662/NA/662
MTERF4	49	377	316/NA/316
NAPB	49	654	629/10/629
NDFIP2	49	711	675/56/675
NFATC2IP	49	531	500/35/499
NFYA	49	612	595/69/592
NHLRC2	49	1418	1328/80/1327
NME4	49	222	222/24/222
OSBP	49	597	583/49/581
PCMTD2	49	466	433/3/432
PDE12	49	614	537/26/535
PDIA4	49	256	253/NA/253
PLA2G12A	49	673	627/6/627
PPP2R2D	49	485	432/17/430
PRDX1	49	232	230/NA/230
PRKDC	49	416	412/NA/412
PSMA2	49	187	178/6/178
RAB18	49	777	719/30/717
RAB1A	49	372	362/32/361
RAP2A	49	891	860/49/859
RBSN	49	635	602/NA/602
REST	49	724	680/61/678
RNF220	49	293	289/15/288
RPA1	49	447	431/1/430
RPL14	49	828	767/NA/767
RPL28	49	655	621/3/621
RPL7L1	49	551	529/NA/529
RPS4X	49	203	198/NA/198
SCAMP2	49	394	382/18/382
SEMA4C	49	278	273/26/273
SH3GLB1	49	928	894/38/894
SKIL	49	874	834/41/834
SLC30A7	49	897	817/35/814
SMC2	49	449	429/12/429
SNAP29	49	411	378/8/378
SPOPL	49	613	566/24/560
TACC1	49	574	505/62/503
TBC1D14	49	410	371/19/371
TMEM189-UBE2V1	49	460	448/29/448
TMOD3	49	943	888/43/888
TOMM70	49	672	660/NA/660
TOR4A	49	385	353/NA/353
TPP1	49	493	483/8/483
TRIM11	49	286	281/7/281
TRIM27	49	358	353/NA/353
TTL	49	825	724/31/722
UBE2V1	49	460	448/29/448
UBN1	49	494	479/67/478
USP37	49	624	574/50/571
USP7	49	442	428/11/427
VBP1	49	412	409/NA/409
VTI1B	49	546	502/30/500
WDR36	49	729	702/NA/702
ZNF562	49	617	511/3/511
ZNF8	49	944	880/NA/880
ZYG11B	49	768	699/5/699
AAGAB	48	538	527/6/526
ADGRL2	48	366	359/NA/359
AFF1	48	645	590/41/586
AK4	48	545	491/19/488
AKAP12	48	697	672/42/672
AKT1	48	253	248/18/248
ALYREF	48	185	183/NA/183
ARFGAP2	48	308	302/18/302
ARID4B	48	402	393/75/392
ARL6IP6	48	337	319/23/319
ARNT	48	378	351/24/348
ARPC4	48	402	382/11/382
ASXL2	48	732	609/48/598
ATL2	48	435	427/63/425
ATP1A1	48	247	244/16/244
ATP2B1	48	615	583/61/581
ATP6V0A1	48	364	358/18/358
BTBD1	48	544	537/24/537
BTBD3	48	937	917/105/917
C11orf58	48	313	304/21/303
CCNB1	48	310	310/10/310
CCNL2	48	281	279/37/279
CCNY	48	512	475/40/474
CCT6A	48	427	425/12/425
CEP85	48	311	292/30/292
CERS6	48	1064	1012/38/1010
CHP1	48	606	590/48/590
CLN8	48	473	386/1/386
CMPK1	48	632	621/29/621
CPOX	48	334	329/49/329
CTCF	48	454	449/54/449
CTPS1	48	393	389/19/389
DCTN4	48	716	702/18/701
DCUN1D1	48	577	487/88/482
DENR	48	571	557/39/557
DIS3	48	636	548/34/548
DVL1	48	230	223/19/223
E2F7	48	515	495/48/492
ELK1	48	282	275/NA/275
ETS2	48	340	314/16/314
EZR	48	476	467/38/467
FARP1	48	585	435/NA/435
FHL1	48	626	621/16/621
FKBP1A	48	456	448/14/448
FNBP1L	48	417	380/20/380
FNIP1	48	498	462/64/459
GPATCH2L	48	734	529/NA/529
GPBP1	48	419	399/117/396
GRK2	48	256	249/NA/249
HACD2	48	696	675/NA/675
HDGFL3	48	809	679/NA/679
HIST2H2BE	48	228	193/16/193
HOXA10	48	470	461/42/461
IFNAR1	48	609	557/7/557
IP6K1	48	489	461/21/460
KANSL3	48	555	532/NA/532
KLHL24	48	610	543/32/540
KRT10	48	225	223/24/223
KXD1	48	273	265/31/265
LEMD3	48	444	428/62/427
LEPROT	48	536	492/11/489
LIN28B	48	1045	1020/85/1018
LYRM7	48	499	428/8/427
LYSMD3	48	581	557/32/552
MBNL3	48	840	731/55/726
MCM10	48	486	472/15/472
MCM2	48	352	351/NA/351
MMS22L	48	801	751/13/751
MPP6	48	634	543/40/539
NAPG	48	508	486/8/486
NEDD4L	48	325	257/25/255
NIPA1	48	713	642/25/641
NOL12	48	202	166/1/166
NUDT19	48	659	641/NA/641
ONECUT2	48	1254	1054/95/1038
OSBPL8	48	687	647/32/644
P2RY1	48	558	502/33/501
PAIP2	48	422	419/91/419
PCNA	48	218	216/NA/216
PCYOX1	48	584	538/28/538
PDS5A	48	416	387/85/385
PHRF1	48	210	209/12/209
PPP1R10	48	398	395/69/393
PRKACA	48	377	365/25/364
PUS7L	48	994	824/NA/824
RALY	48	256	175/19/174
RBAK	48	539	499/19/498
RBM22	48	386	383/18/383
REL	48	648	544/23/538
RELA	48	365	340/27/339
RNF11	48	597	583/147/581
RNF217	48	673	547/17/543
RRM2B	48	458	414/17/411
RXRB	48	240	232/4/231
SENP5	48	598	567/25/564
SERF2	48	251	246/NA/246
SERP1	48	761	749/132/748
SNX13	48	373	318/21/318
SRSF7	48	722	718/111/718
TAB2	48	520	510/56/510
TCEAL9	48	226	224/NA/224
TES	48	458	450/32/450
TMED8	48	974	896/58/894
TMEM50A	48	427	420/21/420
TOMM6	48	266	264/NA/264
TRIM65	48	425	411/NA/411
TSNAX	48	448	433/18/433
TTLL12	48	317	307/5/307
UBA52	48	563	547/4/547
UBE2A	48	390	386/20/386
UBE2D2	48	423	416/58/415
UBE2I	48	421	394/64/394
UBE2W	48	986	897/144/894
UBQLN2	48	532	524/77/523
UFM1	48	581	562/3/562
UHRF1BP1	48	895	847/16/846
UMPS	48	693	629/1/629
UNG	48	498	496/29/496
USP46	48	783	729/129/727
UTP14C	48	481	460/4/459
WARS	48	427	424/5/423
WDR77	48	453	447/26/447
ZBTB39	48	416	370/42/366
ZC3H4	48	464	449/60/448
ZDHHC18	48	378	354/29/349
ZFHX3	48	555	513/71/500
ZIC5	48	801	790/43/790
ZNF148	48	832	763/114/756
ZNF326	48	824	704/13/704
ZNF551	48	396	371/NA/371
ACSL4	47	439	415/15/412
ADAMTS1	47	379	370/10/370
ADD3	47	522	511/74/508
ADO	47	562	538/35/536
AHCY	47	341	339/41/339
AK3	47	449	416/13/416
AMFR	47	425	420/34/420
AMOTL1	47	1074	1016/25/1015
ANAPC16	47	430	409/42/408
AP2M1	47	236	233/93/232
ARF5	47	206	201/8/201
ARFGEF2	47	452	409/29/408
ATF2	47	580	567/69/565
AVL9	47	556	496/27/492
BAG4	47	561	540/24/539
BAHD1	47	297	267/29/262
BICD2	47	557	509/40/506
BNIP3L	47	406	375/27/372
C17orf51	47	1028	946/NA/946
C19orf25	47	296	279/NA/279
C2orf49	47	617	586/20/585
C4orf3	47	405	397/2/395
CARHSP1	47	344	326/13/325
CCNA2	47	414	408/32/407
CCP110	47	446	431/20/431
CD276	47	416	407/32/407
CENPF	47	370	370/26/370
CEP97	47	794	759/29/758
CHD9	47	290	238/37/233
CLINT1	47	480	467/8/466
CNIH4	47	475	429/44/427
COA7	47	577	540/NA/540
CSTF1	47	572	547/10/547
CTDSP1	47	315	299/46/299
CUL4B	47	401	384/26/383
DDX46	47	422	395/22/395
EGLN1	47	672	651/48/649
EP300	47	328	322/59/321
EPM2AIP1	47	554	473/20/472
EPS15	47	445	426/41/424
ERBIN	47	545	501/NA/501
ERCC2	47	294	273/NA/273
EXOSC2	47	403	398/41/398
FAM13B	47	492	481/26/481
FASN	47	270	265/13/265
FEM1A	47	528	438/4/437
FEM1C	47	419	376/29/376
FKBP10	47	300	298/NA/298
FLOT2	47	318	311/36/310
FOSL2	47	383	317/56/312
FXR1	47	452	370/124/369
GDAP2	47	632	531/19/527
GFER	47	229	206/2/206
GJC1	47	913	854/52/850
GOLT1B	47	785	771/46/771
HIPK3	47	566	539/110/532
HMGB1	47	445	401/35/400
HSP90AB1	47	192	191/NA/191
IDS	47	629	588/16/587
IGF2BP2	47	223	208/25/204
INCENP	47	351	349/NA/349
ING5	47	511	440/24/438
IPO5	47	632	613/91/612
IRS2	47	433	409/30/407
JARID2	47	310	295/78/294
KCTD10	47	506	479/23/476
KIF3A	47	543	507/34/506
KLHDC4	47	581	554/NA/554
KLHL23	47	369	348/61/348
KLHL8	47	401	359/7/359
KLHL9	47	399	361/11/360
LIMS1	47	429	402/24/401
LIX1L	47	450	433/17/431
LSM8	47	374	331/NA/331
MAK16	47	559	535/5/533
MAN1A1	47	486	462/25/462
MAU2	47	309	270/25/268
MBNL2	47	471	449/64/443
MEF2D	47	349	297/47/289
MGAT1	47	305	270/7/270
MOB4	47	457	426/23/424
MRPL33	47	137	136/NA/136
MTCH1	47	335	332/15/332
MTMR4	47	470	453/32/453
MTPAP	47	552	518/6/518
NAA30	47	689	602/38/601
NCOA7	47	407	381/40/378
NDUFA10	47	371	313/NA/313
NDUFS2	47	125	118/NA/118
NET1	47	422	413/42/413
NFIB	47	988	913/192/903
NSMF	47	263	244/13/243
OTUB1	47	282	279/12/279
OTUD4	47	324	284/37/274
PABPC4	47	175	175/NA/175
PACSIN2	47	403	392/3/390
PCGF3	47	562	523/63/520
PCMT1	47	349	346/29/346
PDK1	47	483	304/7/304
PHF8	47	370	347/32/343
PIM1	47	417	412/43/411
PKN2	47	626	595/55/593
POMGNT1	47	295	267/14/264
PPP2R1B	47	490	449/19/448
PPP6C	47	580	552/101/546
PRKAA2	47	1081	998/69/993
PRPS2	47	440	434/16/434
PRR3	47	462	457/79/456
PSMF1	47	496	463/37/460
PTPN14	47	1181	1071/10/1071
RAB12	47	353	348/44/346
REEP3	47	694	657/40/655
RICTOR	47	519	464/52/458
RNF168	47	492	461/3/460
RNF41	47	491	450/7/449
RRN3	47	413	401/11/400
RTL6	47	686	629/NA/629
RWDD2A	47	79	52/2/52
SAR1B	47	914	868/48/867
SEC11A	47	273	272/29/272
SEC22C	47	497	421/7/420
SELENOF	47	429	425/NA/425
SLC20A1	47	300	296/33/296
SLC26A2	47	630	556/13/554
SLC29A1	47	241	239/1/238
SLC30A9	47	322	277/13/276
SLC31A1	47	498	452/37/449
SLC35A3	47	874	685/42/681
SLC4A7	47	743	706/20/705
SMU1	47	516	444/16/442
SNX5	47	269	263/20/263
SOD1	47	237	236/NA/236
SSFA2	47	355	344/27/344
SSU72	47	524	478/NA/478
STARD4	47	579	526/2/526
STK26	47	505	496/NA/496
SURF6	47	356	327/NA/327
TCF20	47	240	226/11/225
THUMPD1	47	687	675/21/674
TMEM38B	47	451	424/45/423
TMEM65	47	721	623/45/620
TMX3	47	625	597/23/596
TRAM1	47	611	606/25/606
TRAPPC3	47	254	253/8/253
TSR1	47	426	417/27/417
TSR2	47	257	254/1/254
UBE2Q1	47	285	264/49/264
USP31	47	766	681/30/680
VCAN	47	454	437/79/434
VKORC1	47	231	229/34/229
VMP1	47	384	378/58/378
VPS36	47	795	774/28/773
YIPF5	47	544	527/29/527
ZBTB40	47	476	403/14/403
ZBTB43	47	397	351/33/346
ZBTB5	47	301	273/36/271
ZC3HAV1	47	509	462/18/461
ZFYVE27	47	299	285/12/285
ZNF106	47	704	651/30/650
ZNF107	47	329	307/NA/307
ZNF226	47	869	824/47/818
ZNF507	47	915	890/70/888
ZNF623	47	503	440/2/438
ZNHIT6	47	636	581/18/581
ZZZ3	47	388	379/94/378
ACACA	46	292	258/NA/258
ADPGK	46	325	320/42/320
AEBP2	46	792	769/102/767
AGPAT1	46	504	501/NA/501
AKAP2	46	487	433/29/429
AKT3	46	1227	1194/144/1190
ANLN	46	346	341/41/341
ANXA11	46	270	196/16/193
ARHGAP11A	46	456	446/10/446
ATG16L1	46	255	244/22/243
ATRN	46	396	330/28/328
BDP1	46	460	432/17/431
BRWD3	46	402	330/32/325
BTG2	46	354	338/54/337
C6orf120	46	528	520/37/520
CAPN7	46	311	298/31/297
CAPZA2	46	404	381/15/381
CBLL1	46	689	675/31/675
CCNK	46	319	310/44/308
CDC42	46	414	406/38/405
CDIPT	46	265	261/19/261
CLDND1	46	450	443/9/443
CNOT7	46	576	505/81/502
COL4A3BP	46	427	392/25/388
CRIM1	46	443	416/38/413
CTDNEP1	46	190	188/23/186
CUL2	46	226	212/37/211
CUL5	46	426	374/29/372
DCTPP1	46	313	309/NA/309
DDX19A	46	355	348/2/347
DEPDC1	46	699	690/31/689
DERL1	46	507	489/6/489
DLG1	46	312	292/21/292
DNAJA1	46	327	321/15/320
DNAJB6	46	374	369/NA/369
DNM2	46	257	251/19/251
DPY19L1	46	402	384/17/383
EDARADD	46	270	231/1/230
EFNB2	46	656	625/72/622
EIF3J	46	352	338/51/336
ELL	46	321	290/34/287
ENSA	46	444	429/NA/429
ERC1	46	573	483/59/480
FADS1	46	538	514/17/514
FAM49B	46	316	285/52/283
FBXO30	46	636	550/53/547
FEN1	46	251	248/12/248
FMNL2	46	257	242/18/240
FOXP4	46	335	306/42/304
GCN1	46	234	229/NA/229
GLUD1	46	333	326/1/325
GOLPH3L	46	437	418/12/417
GRK6	46	243	238/17/238
GSR	46	361	343/3/343
HDLBP	46	381	342/61/339
HIF1A	46	388	382/116/381
IMP3	46	276	275/NA/275
KDM4A	46	277	273/24/271
KIAA0100	46	261	258/2/258
KLHL42	46	747	704/25/704
LAMTOR1	46	244	239/20/237
LCLAT1	46	803	788/57/788
LDHA	46	351	342/52/342
LIG3	46	569	486/21/485
MACF1	46	289	278/32/278
MAP3K21	46	556	539/NA/539
MAPK8	46	554	513/48/513
MAPKAPK5	46	810	684/4/684
MAT2B	46	477	456/46/454
MDN1	46	340	329/30/327
MEF2A	46	622	579/74/577
MINPP1	46	255	250/27/250
MLX	46	310	293/14/293
MTA2	46	248	246/9/246
MTF2	46	586	576/87/574
MTHFR	46	284	202/3/199
MTMR3	46	480	403/60/401
NAA40	46	420	389/47/387
NCOA2	46	546	498/59/490
NFIA	46	848	756/136/739
NIP7	46	437	424/4/424
NOL9	46	788	738/NA/738
NSUN2	46	293	291/NA/291
OCIAD1	46	298	291/17/290
[truncated: 12,521 more rows]
