# Supplementary material for: A Survey of Regulatory Interactions Among RNA Binding Proteins and MicroRNAs in Cancer
Source: Front Genet. 2020 Sep 8;11:515094. doi: 10.3389/fgene.2020.515094 (PMC7506142; doi:10.3389/fgene.2020.515094)
Supplement: TABLE S1 — Summary of TCGA data. Number of patients for each cancer type. Each row represents a type of cancer. Column 3 and 4 represent the number of miRNA and mRNA after we remove the miRNA and mRNA with more than 30% missing value. Column 5 and 6 represent the number of normal samples and tumor samples. [file Data_Sheet_2.ZIP › Supplementary Table S10_miRNA_miRNA_overlap_pairs_all.txt]

microRNA1	microRNA2	Number_of_overlapping_interactions	Number_of_overlapping_Target_mRNAs	Number_of_neighboring_Target_mRNAs	Number_of_all_Target_mRNAs
hsa-miR-15a-5p	hsa-miR-15b-5p	1975	1314	0	1314
hsa-miR-15a-5p	hsa-miR-424-5p	1975	1314	0	1314
hsa-miR-15a-5p	hsa-miR-497-5p	1975	1314	0	1314
hsa-miR-15b-5p	hsa-miR-424-5p	1975	1314	0	1314
hsa-miR-15b-5p	hsa-miR-497-5p	1975	1314	0	1314
hsa-miR-424-5p	hsa-miR-497-5p	1975	1314	0	1314
hsa-miR-15a-5p	hsa-miR-16-5p	1974	1313	0	1313
hsa-miR-15a-5p	hsa-miR-195-5p	1974	1313	0	1313
hsa-miR-15b-5p	hsa-miR-16-5p	1974	1313	0	1313
hsa-miR-15b-5p	hsa-miR-195-5p	1974	1313	0	1313
hsa-miR-16-5p	hsa-miR-195-5p	1974	1313	0	1313
hsa-miR-16-5p	hsa-miR-424-5p	1974	1313	0	1313
hsa-miR-16-5p	hsa-miR-497-5p	1974	1313	0	1313
hsa-miR-195-5p	hsa-miR-424-5p	1974	1313	0	1313
hsa-miR-195-5p	hsa-miR-497-5p	1974	1313	0	1313
hsa-miR-30a-5p	hsa-miR-30b-5p	1698	1434	0	1434
hsa-miR-30a-5p	hsa-miR-30c-5p	1698	1434	0	1434
hsa-miR-30a-5p	hsa-miR-30d-5p	1698	1434	0	1434
hsa-miR-30a-5p	hsa-miR-30e-5p	1698	1434	0	1434
hsa-miR-30b-5p	hsa-miR-30c-5p	1698	1434	0	1434
hsa-miR-30b-5p	hsa-miR-30d-5p	1698	1434	0	1434
hsa-miR-30b-5p	hsa-miR-30e-5p	1698	1434	0	1434
hsa-miR-30c-5p	hsa-miR-30d-5p	1698	1434	0	1434
hsa-miR-30c-5p	hsa-miR-30e-5p	1698	1434	0	1434
hsa-miR-30d-5p	hsa-miR-30e-5p	1698	1434	0	1434
hsa-miR-181a-5p	hsa-miR-181b-5p	1537	1262	0	1262
hsa-miR-181a-5p	hsa-miR-181c-5p	1537	1262	0	1262
hsa-miR-181a-5p	hsa-miR-181d-5p	1537	1262	0	1262
hsa-miR-181b-5p	hsa-miR-181c-5p	1537	1262	0	1262
hsa-miR-181b-5p	hsa-miR-181d-5p	1537	1262	0	1262
hsa-miR-181c-5p	hsa-miR-181d-5p	1537	1262	0	1262
hsa-miR-106a-5p	hsa-miR-106b-5p	1510	1267	0	1267
hsa-miR-106a-5p	hsa-miR-17-5p	1510	1267	0	1267
hsa-miR-106b-5p	hsa-miR-17-5p	1510	1267	0	1267
hsa-miR-106a-5p	hsa-miR-20a-5p	1509	1266	0	1266
hsa-miR-106a-5p	hsa-miR-20b-5p	1509	1266	0	1266
hsa-miR-106a-5p	hsa-miR-519d-3p	1509	1266	0	1266
hsa-miR-106a-5p	hsa-miR-93-5p	1509	1266	0	1266
hsa-miR-106b-5p	hsa-miR-20a-5p	1509	1266	0	1266
hsa-miR-106b-5p	hsa-miR-20b-5p	1509	1266	0	1266
hsa-miR-106b-5p	hsa-miR-519d-3p	1509	1266	0	1266
hsa-miR-106b-5p	hsa-miR-93-5p	1509	1266	0	1266
hsa-miR-17-5p	hsa-miR-20a-5p	1509	1266	0	1266
hsa-miR-17-5p	hsa-miR-20b-5p	1509	1266	0	1266
hsa-miR-17-5p	hsa-miR-519d-3p	1509	1266	0	1266
hsa-miR-17-5p	hsa-miR-93-5p	1509	1266	0	1266
hsa-miR-20a-5p	hsa-miR-20b-5p	1509	1266	0	1266
hsa-miR-20a-5p	hsa-miR-519d-3p	1509	1266	0	1266
hsa-miR-20a-5p	hsa-miR-93-5p	1509	1266	0	1266
hsa-miR-20b-5p	hsa-miR-519d-3p	1509	1266	0	1266
hsa-miR-20b-5p	hsa-miR-93-5p	1509	1266	0	1266
hsa-miR-519d-3p	hsa-miR-93-5p	1509	1266	0	1266
hsa-miR-27a-3p	hsa-miR-27b-3p	1447	1274	0	1274
hsa-miR-19a-3p	hsa-miR-19b-3p	1402	1217	0	1217
hsa-miR-23a-3p	hsa-miR-23b-3p	1381	1183	0	1183
hsa-miR-23a-3p	hsa-miR-23c	1381	1183	0	1183
hsa-miR-23b-3p	hsa-miR-23c	1381	1183	0	1183
hsa-miR-124-3p.2	hsa-miR-506-3p	1373	1211	0	1211
hsa-miR-29a-3p	hsa-miR-29b-3p	1313	1132	0	1132
hsa-miR-29a-3p	hsa-miR-29c-3p	1313	1132	0	1132
hsa-miR-29b-3p	hsa-miR-29c-3p	1313	1132	0	1132
hsa-miR-200b-3p	hsa-miR-200c-3p	1279	1100	0	1100
hsa-miR-200b-3p	hsa-miR-429	1279	1100	0	1100
hsa-miR-200c-3p	hsa-miR-429	1279	1100	0	1100
hsa-let-7a-5p	hsa-let-7b-5p	1236	1083	0	1083
hsa-let-7a-5p	hsa-let-7c-5p	1236	1083	0	1083
hsa-let-7a-5p	hsa-let-7d-5p	1236	1083	0	1083
hsa-let-7a-5p	hsa-let-7e-5p	1236	1083	0	1083
hsa-let-7a-5p	hsa-let-7f-5p	1236	1083	0	1083
hsa-let-7a-5p	hsa-let-7g-5p	1236	1083	0	1083
hsa-let-7a-5p	hsa-let-7i-5p	1236	1083	0	1083
hsa-let-7a-5p	hsa-miR-98-5p	1236	1083	0	1083
hsa-let-7b-5p	hsa-let-7c-5p	1236	1083	0	1083
hsa-let-7b-5p	hsa-let-7d-5p	1236	1083	0	1083
hsa-let-7b-5p	hsa-let-7e-5p	1236	1083	0	1083
hsa-let-7b-5p	hsa-let-7f-5p	1236	1083	0	1083
hsa-let-7b-5p	hsa-let-7g-5p	1236	1083	0	1083
hsa-let-7b-5p	hsa-let-7i-5p	1236	1083	0	1083
hsa-let-7b-5p	hsa-miR-98-5p	1236	1083	0	1083
hsa-let-7c-5p	hsa-let-7d-5p	1236	1083	0	1083
hsa-let-7c-5p	hsa-let-7e-5p	1236	1083	0	1083
hsa-let-7c-5p	hsa-let-7f-5p	1236	1083	0	1083
hsa-let-7c-5p	hsa-let-7g-5p	1236	1083	0	1083
hsa-let-7c-5p	hsa-let-7i-5p	1236	1083	0	1083
hsa-let-7c-5p	hsa-miR-98-5p	1236	1083	0	1083
hsa-let-7d-5p	hsa-let-7e-5p	1236	1083	0	1083
hsa-let-7d-5p	hsa-let-7f-5p	1236	1083	0	1083
hsa-let-7d-5p	hsa-let-7g-5p	1236	1083	0	1083
hsa-let-7d-5p	hsa-let-7i-5p	1236	1083	0	1083
hsa-let-7d-5p	hsa-miR-98-5p	1236	1083	0	1083
hsa-let-7e-5p	hsa-let-7f-5p	1236	1083	0	1083
hsa-let-7e-5p	hsa-let-7g-5p	1236	1083	0	1083
hsa-let-7e-5p	hsa-let-7i-5p	1236	1083	0	1083
hsa-let-7e-5p	hsa-miR-98-5p	1236	1083	0	1083
hsa-let-7f-5p	hsa-let-7g-5p	1236	1083	0	1083
hsa-let-7f-5p	hsa-let-7i-5p	1236	1083	0	1083
hsa-let-7f-5p	hsa-miR-98-5p	1236	1083	0	1083
hsa-let-7g-5p	hsa-let-7i-5p	1236	1083	0	1083
hsa-let-7g-5p	hsa-miR-98-5p	1236	1083	0	1083
hsa-let-7i-5p	hsa-miR-98-5p	1236	1083	0	1083
hsa-miR-1271-5p	hsa-miR-96-5p	1219	1074	0	1074
hsa-miR-26a-5p	hsa-miR-26b-5p	1094	945	0	945
hsa-miR-130a-3p	hsa-miR-130b-3p	1067	938	0	938
hsa-miR-25-3p	hsa-miR-32-5p	1067	954	0	954
hsa-miR-25-3p	hsa-miR-363-3p	1067	954	0	954
hsa-miR-25-3p	hsa-miR-367-3p	1067	954	0	954
hsa-miR-25-3p	hsa-miR-92a-3p	1067	954	0	954
hsa-miR-25-3p	hsa-miR-92b-3p	1067	954	0	954
hsa-miR-32-5p	hsa-miR-363-3p	1067	954	0	954
hsa-miR-32-5p	hsa-miR-367-3p	1067	954	0	954
hsa-miR-32-5p	hsa-miR-92a-3p	1067	954	0	954
hsa-miR-32-5p	hsa-miR-92b-3p	1067	954	0	954
hsa-miR-363-3p	hsa-miR-367-3p	1067	954	0	954
hsa-miR-363-3p	hsa-miR-92a-3p	1067	954	0	954
hsa-miR-363-3p	hsa-miR-92b-3p	1067	954	0	954
hsa-miR-367-3p	hsa-miR-92a-3p	1067	954	0	954
hsa-miR-367-3p	hsa-miR-92b-3p	1067	954	0	954
hsa-miR-92a-3p	hsa-miR-92b-3p	1067	954	0	954
hsa-miR-130a-3p	hsa-miR-301a-3p	1066	938	0	938
hsa-miR-130a-3p	hsa-miR-301b-3p	1066	938	0	938
hsa-miR-130a-3p	hsa-miR-454-3p	1066	938	0	938
hsa-miR-130b-3p	hsa-miR-301a-3p	1066	938	0	938
hsa-miR-130b-3p	hsa-miR-301b-3p	1066	938	0	938
hsa-miR-130b-3p	hsa-miR-454-3p	1066	938	0	938
hsa-miR-301a-3p	hsa-miR-301b-3p	1066	938	0	938
hsa-miR-301a-3p	hsa-miR-454-3p	1066	938	0	938
hsa-miR-301b-3p	hsa-miR-454-3p	1066	938	0	938
hsa-miR-302a-3p	hsa-miR-302b-3p	1018	910	0	910
hsa-miR-302a-3p	hsa-miR-302d-3p	1018	910	0	910
hsa-miR-302a-3p	hsa-miR-372-3p	1018	910	0	910
hsa-miR-302a-3p	hsa-miR-520e	1018	910	0	910
hsa-miR-302b-3p	hsa-miR-302d-3p	1018	910	0	910
hsa-miR-302b-3p	hsa-miR-372-3p	1018	910	0	910
hsa-miR-302b-3p	hsa-miR-520e	1018	910	0	910
hsa-miR-302d-3p	hsa-miR-372-3p	1018	910	0	910
hsa-miR-302d-3p	hsa-miR-520e	1018	910	0	910
hsa-miR-372-3p	hsa-miR-520e	1018	910	0	910
hsa-miR-520a-3p	hsa-miR-520b	1018	910	0	910
hsa-miR-520a-3p	hsa-miR-520c-3p	1018	910	0	910
hsa-miR-520a-3p	hsa-miR-520e	1018	910	0	910
hsa-miR-520b	hsa-miR-520c-3p	1018	910	0	910
hsa-miR-520b	hsa-miR-520e	1018	910	0	910
hsa-miR-520c-3p	hsa-miR-520e	1018	910	0	910
hsa-miR-302a-3p	hsa-miR-302c-3p.1	1017	909	0	909
hsa-miR-302a-3p	hsa-miR-302e	1017	909	0	909
hsa-miR-302a-3p	hsa-miR-373-3p	1017	909	0	909
hsa-miR-302a-3p	hsa-miR-520a-3p	1017	909	0	909
hsa-miR-302a-3p	hsa-miR-520b	1017	909	0	909
hsa-miR-302a-3p	hsa-miR-520c-3p	1017	909	0	909
hsa-miR-302a-3p	hsa-miR-520d-3p	1017	909	0	909
hsa-miR-302b-3p	hsa-miR-302c-3p.1	1017	909	0	909
hsa-miR-302b-3p	hsa-miR-302e	1017	909	0	909
hsa-miR-302b-3p	hsa-miR-373-3p	1017	909	0	909
hsa-miR-302b-3p	hsa-miR-520a-3p	1017	909	0	909
hsa-miR-302b-3p	hsa-miR-520b	1017	909	0	909
hsa-miR-302b-3p	hsa-miR-520c-3p	1017	909	0	909
hsa-miR-302b-3p	hsa-miR-520d-3p	1017	909	0	909
hsa-miR-302c-3p.1	hsa-miR-302d-3p	1017	909	0	909
hsa-miR-302c-3p.1	hsa-miR-302e	1017	909	0	909
hsa-miR-302c-3p.1	hsa-miR-372-3p	1017	909	0	909
hsa-miR-302c-3p.1	hsa-miR-373-3p	1017	909	0	909
hsa-miR-302c-3p.1	hsa-miR-520a-3p	1017	909	0	909
hsa-miR-302c-3p.1	hsa-miR-520b	1017	909	0	909
hsa-miR-302c-3p.1	hsa-miR-520c-3p	1017	909	0	909
hsa-miR-302c-3p.1	hsa-miR-520d-3p	1017	909	0	909
hsa-miR-302c-3p.1	hsa-miR-520e	1017	909	0	909
hsa-miR-302d-3p	hsa-miR-302e	1017	909	0	909
hsa-miR-302d-3p	hsa-miR-373-3p	1017	909	0	909
hsa-miR-302d-3p	hsa-miR-520a-3p	1017	909	0	909
hsa-miR-302d-3p	hsa-miR-520b	1017	909	0	909
hsa-miR-302d-3p	hsa-miR-520c-3p	1017	909	0	909
hsa-miR-302d-3p	hsa-miR-520d-3p	1017	909	0	909
hsa-miR-302e	hsa-miR-372-3p	1017	909	0	909
hsa-miR-302e	hsa-miR-373-3p	1017	909	0	909
hsa-miR-302e	hsa-miR-520a-3p	1017	909	0	909
hsa-miR-302e	hsa-miR-520b	1017	909	0	909
hsa-miR-302e	hsa-miR-520c-3p	1017	909	0	909
hsa-miR-302e	hsa-miR-520d-3p	1017	909	0	909
hsa-miR-302e	hsa-miR-520e	1017	909	0	909
hsa-miR-372-3p	hsa-miR-373-3p	1017	909	0	909
hsa-miR-372-3p	hsa-miR-520a-3p	1017	909	0	909
hsa-miR-372-3p	hsa-miR-520b	1017	909	0	909
hsa-miR-372-3p	hsa-miR-520c-3p	1017	909	0	909
hsa-miR-372-3p	hsa-miR-520d-3p	1017	909	0	909
hsa-miR-373-3p	hsa-miR-520a-3p	1017	909	0	909
hsa-miR-373-3p	hsa-miR-520b	1017	909	0	909
hsa-miR-373-3p	hsa-miR-520c-3p	1017	909	0	909
hsa-miR-373-3p	hsa-miR-520d-3p	1017	909	0	909
hsa-miR-373-3p	hsa-miR-520e	1017	909	0	909
hsa-miR-520a-3p	hsa-miR-520d-3p	1017	909	0	909
hsa-miR-520b	hsa-miR-520d-3p	1017	909	0	909
hsa-miR-520c-3p	hsa-miR-520d-3p	1017	909	0	909
hsa-miR-520d-3p	hsa-miR-520e	1017	909	0	909
hsa-miR-141-3p	hsa-miR-200a-3p	931	817	0	817
hsa-miR-125a-5p	hsa-miR-125b-5p	926	839	0	839
hsa-miR-1-3p	hsa-miR-206	897	806	0	806
hsa-miR-124-3p.1	hsa-miR-124-3p.2	866	808	53	861
hsa-miR-124-3p.1	hsa-miR-506-3p	866	808	53	861
hsa-miR-135a-5p	hsa-miR-135b-5p	844	756	0	756
hsa-miR-1271-5p	hsa-miR-182-5p	816	738	29	767
hsa-miR-182-5p	hsa-miR-96-5p	816	738	29	767
hsa-miR-128-3p	hsa-miR-27a-3p	810	744	29	773
hsa-miR-128-3p	hsa-miR-27b-3p	810	744	29	773
hsa-miR-148a-3p	hsa-miR-148b-3p	803	714	0	714
hsa-miR-148a-3p	hsa-miR-152-3p	803	714	0	714
hsa-miR-148b-3p	hsa-miR-152-3p	803	714	0	714
hsa-miR-320a	hsa-miR-320b	799	717	0	717
hsa-miR-320a	hsa-miR-320c	799	717	0	717
hsa-miR-320a	hsa-miR-320d	799	717	0	717
hsa-miR-320b	hsa-miR-320c	799	717	0	717
hsa-miR-320b	hsa-miR-320d	799	717	0	717
hsa-miR-320c	hsa-miR-320d	799	717	0	717
hsa-miR-103a-3p	hsa-miR-107	785	711	0	711
hsa-miR-101-3p.2	hsa-miR-144-3p	775	670	38	708
hsa-miR-101-3p.1	hsa-miR-101-3p.2	762	649	23	672
hsa-miR-204-5p	hsa-miR-211-5p	757	688	0	688
hsa-miR-34a-5p	hsa-miR-34c-5p	753	673	0	673
hsa-miR-34a-5p	hsa-miR-449a	753	673	0	673
hsa-miR-34a-5p	hsa-miR-449b-5p	753	673	0	673
hsa-miR-34c-5p	hsa-miR-449a	753	673	0	673
hsa-miR-34c-5p	hsa-miR-449b-5p	753	673	0	673
hsa-miR-449a	hsa-miR-449b-5p	753	673	0	673
hsa-miR-374a-5p	hsa-miR-374b-5p	745	671	0	671
hsa-miR-133a-3p.2	hsa-miR-133b	697	645	0	645
hsa-miR-101-3p.1	hsa-miR-144-3p	685	596	22	618
hsa-miR-302c-3p.2	hsa-miR-520f-3p	663	611	0	611
hsa-miR-199a-5p	hsa-miR-199b-5p	605	540	0	540
hsa-miR-203a-3p.1	hsa-miR-203a-3p.2	536	476	44	520
hsa-miR-33a-5p	hsa-miR-33b-5p	532	480	0	480
hsa-miR-1271-5p	hsa-miR-183-5p.2	489	462	18	480
hsa-miR-183-5p.2	hsa-miR-96-5p	489	462	18	480
hsa-miR-129-1-3p	hsa-miR-129-2-3p	488	461	0	461
hsa-miR-221-3p	hsa-miR-222-3p	486	455	0	455
hsa-miR-106a-5p	hsa-miR-302a-3p	481	458	72	530
hsa-miR-106a-5p	hsa-miR-302b-3p	481	458	72	530
hsa-miR-106a-5p	hsa-miR-302c-3p.1	481	458	72	530
hsa-miR-106a-5p	hsa-miR-302d-3p	481	458	72	530
hsa-miR-106a-5p	hsa-miR-302e	481	458	72	530
hsa-miR-106a-5p	hsa-miR-372-3p	481	458	72	530
hsa-miR-106a-5p	hsa-miR-373-3p	481	458	72	530
hsa-miR-106a-5p	hsa-miR-520a-3p	481	458	73	531
hsa-miR-106a-5p	hsa-miR-520b	481	458	73	531
hsa-miR-106a-5p	hsa-miR-520c-3p	481	458	73	531
hsa-miR-106a-5p	hsa-miR-520d-3p	481	458	72	530
hsa-miR-106a-5p	hsa-miR-520e	481	458	73	531
hsa-miR-106b-5p	hsa-miR-302a-3p	481	458	72	530
hsa-miR-106b-5p	hsa-miR-302b-3p	481	458	72	530
hsa-miR-106b-5p	hsa-miR-302c-3p.1	481	458	72	530
hsa-miR-106b-5p	hsa-miR-302d-3p	481	458	72	530
hsa-miR-106b-5p	hsa-miR-302e	481	458	72	530
hsa-miR-106b-5p	hsa-miR-372-3p	481	458	72	530
hsa-miR-106b-5p	hsa-miR-373-3p	481	458	72	530
hsa-miR-106b-5p	hsa-miR-520a-3p	481	458	73	531
hsa-miR-106b-5p	hsa-miR-520b	481	458	73	531
hsa-miR-106b-5p	hsa-miR-520c-3p	481	458	73	531
hsa-miR-106b-5p	hsa-miR-520d-3p	481	458	72	530
hsa-miR-106b-5p	hsa-miR-520e	481	458	73	531
hsa-miR-17-5p	hsa-miR-302a-3p	481	458	72	530
hsa-miR-17-5p	hsa-miR-302b-3p	481	458	72	530
hsa-miR-17-5p	hsa-miR-302c-3p.1	481	458	72	530
hsa-miR-17-5p	hsa-miR-302d-3p	481	458	72	530
hsa-miR-17-5p	hsa-miR-302e	481	458	72	530
hsa-miR-17-5p	hsa-miR-372-3p	481	458	72	530
hsa-miR-17-5p	hsa-miR-373-3p	481	458	72	530
hsa-miR-17-5p	hsa-miR-520a-3p	481	458	73	531
hsa-miR-17-5p	hsa-miR-520b	481	458	73	531
hsa-miR-17-5p	hsa-miR-520c-3p	481	458	73	531
hsa-miR-17-5p	hsa-miR-520d-3p	481	458	72	530
hsa-miR-17-5p	hsa-miR-520e	481	458	73	531
hsa-miR-20a-5p	hsa-miR-302a-3p	481	458	72	530
hsa-miR-20a-5p	hsa-miR-302b-3p	481	458	72	530
hsa-miR-20a-5p	hsa-miR-302c-3p.1	481	458	72	530
hsa-miR-20a-5p	hsa-miR-302d-3p	481	458	72	530
hsa-miR-20a-5p	hsa-miR-302e	481	458	72	530
hsa-miR-20a-5p	hsa-miR-372-3p	481	458	72	530
hsa-miR-20a-5p	hsa-miR-373-3p	481	458	72	530
hsa-miR-20a-5p	hsa-miR-520a-3p	481	458	73	531
hsa-miR-20a-5p	hsa-miR-520b	481	458	73	531
hsa-miR-20a-5p	hsa-miR-520c-3p	481	458	73	531
hsa-miR-20a-5p	hsa-miR-520d-3p	481	458	72	530
hsa-miR-20a-5p	hsa-miR-520e	481	458	73	531
hsa-miR-20b-5p	hsa-miR-302a-3p	481	458	72	530
hsa-miR-20b-5p	hsa-miR-302b-3p	481	458	72	530
hsa-miR-20b-5p	hsa-miR-302c-3p.1	481	458	72	530
hsa-miR-20b-5p	hsa-miR-302d-3p	481	458	72	530
hsa-miR-20b-5p	hsa-miR-302e	481	458	72	530
hsa-miR-20b-5p	hsa-miR-372-3p	481	458	72	530
hsa-miR-20b-5p	hsa-miR-373-3p	481	458	72	530
hsa-miR-20b-5p	hsa-miR-520a-3p	481	458	73	531
hsa-miR-20b-5p	hsa-miR-520b	481	458	73	531
hsa-miR-20b-5p	hsa-miR-520c-3p	481	458	73	531
hsa-miR-20b-5p	hsa-miR-520d-3p	481	458	72	530
hsa-miR-20b-5p	hsa-miR-520e	481	458	73	531
hsa-miR-302a-3p	hsa-miR-519d-3p	481	458	73	531
hsa-miR-302a-3p	hsa-miR-93-5p	481	458	72	530
hsa-miR-302b-3p	hsa-miR-519d-3p	481	458	73	531
hsa-miR-302b-3p	hsa-miR-93-5p	481	458	72	530
hsa-miR-302c-3p.1	hsa-miR-519d-3p	481	458	73	531
hsa-miR-302c-3p.1	hsa-miR-93-5p	481	458	72	530
hsa-miR-302d-3p	hsa-miR-519d-3p	481	458	73	531
hsa-miR-302d-3p	hsa-miR-93-5p	481	458	72	530
hsa-miR-302e	hsa-miR-519d-3p	481	458	73	531
hsa-miR-302e	hsa-miR-93-5p	481	458	72	530
hsa-miR-372-3p	hsa-miR-519d-3p	481	458	73	531
hsa-miR-372-3p	hsa-miR-93-5p	481	458	72	530
hsa-miR-373-3p	hsa-miR-519d-3p	481	458	73	531
hsa-miR-373-3p	hsa-miR-93-5p	481	458	72	530
hsa-miR-519d-3p	hsa-miR-520a-3p	481	458	74	532
hsa-miR-519d-3p	hsa-miR-520b	481	458	74	532
hsa-miR-519d-3p	hsa-miR-520c-3p	481	458	74	532
hsa-miR-519d-3p	hsa-miR-520d-3p	481	458	73	531
hsa-miR-519d-3p	hsa-miR-520e	481	458	74	532
hsa-miR-520a-3p	hsa-miR-93-5p	481	458	73	531
hsa-miR-520b	hsa-miR-93-5p	481	458	73	531
hsa-miR-520c-3p	hsa-miR-93-5p	481	458	73	531
hsa-miR-520d-3p	hsa-miR-93-5p	481	458	72	530
hsa-miR-520e	hsa-miR-93-5p	481	458	73	531
hsa-miR-199a-3p	hsa-miR-199b-3p	480	441	0	441
hsa-miR-132-3p	hsa-miR-212-3p	475	433	0	433
hsa-miR-326	hsa-miR-330-5p	452	432	0	432
hsa-miR-130a-3p	hsa-miR-19a-3p	427	404	94	498
hsa-miR-130a-3p	hsa-miR-19b-3p	427	404	94	498
hsa-miR-130b-3p	hsa-miR-19a-3p	427	404	94	498
hsa-miR-130b-3p	hsa-miR-19b-3p	427	404	94	498
hsa-miR-19a-3p	hsa-miR-301a-3p	427	404	94	498
hsa-miR-19a-3p	hsa-miR-301b-3p	427	404	94	498
hsa-miR-19a-3p	hsa-miR-454-3p	427	404	94	498
hsa-miR-19b-3p	hsa-miR-301a-3p	427	404	94	498
hsa-miR-19b-3p	hsa-miR-301b-3p	427	404	94	498
hsa-miR-19b-3p	hsa-miR-454-3p	427	404	94	498
hsa-miR-485-3p	hsa-miR-539-3p	427	398	0	398
hsa-miR-153-3p	hsa-miR-448	415	385	23	408
hsa-miR-142-5p	hsa-miR-340-5p	382	365	73	438
hsa-miR-21-5p	hsa-miR-590-5p	361	337	0	337
hsa-miR-329-3p	hsa-miR-362-3p	357	316	0	316
hsa-miR-365a-3p	hsa-miR-365b-3p	356	340	0	340
hsa-miR-196a-5p	hsa-miR-196b-5p	350	325	0	325
hsa-miR-369-3p	hsa-miR-374a-5p	340	312	19	331
hsa-miR-369-3p	hsa-miR-374b-5p	340	312	19	331
hsa-miR-10a-5p	hsa-miR-10b-5p	317	302	0	302
hsa-miR-137	hsa-miR-25-3p	307	298	101	399
hsa-miR-137	hsa-miR-32-5p	307	298	101	399
hsa-miR-137	hsa-miR-363-3p	307	298	101	399
hsa-miR-137	hsa-miR-367-3p	307	298	101	399
hsa-miR-137	hsa-miR-92a-3p	307	298	101	399
hsa-miR-137	hsa-miR-92b-3p	307	298	101	399
hsa-miR-302a-3p	hsa-miR-302c-3p.2	305	296	43	339
hsa-miR-302a-3p	hsa-miR-520f-3p	305	296	43	339
hsa-miR-302b-3p	hsa-miR-302c-3p.2	305	296	43	339
hsa-miR-302b-3p	hsa-miR-520f-3p	305	296	43	339
hsa-miR-302c-3p.1	hsa-miR-302c-3p.2	305	296	43	339
hsa-miR-302c-3p.1	hsa-miR-520f-3p	305	296	43	339
hsa-miR-302c-3p.2	hsa-miR-302d-3p	305	296	43	339
hsa-miR-302c-3p.2	hsa-miR-302e	305	296	43	339
hsa-miR-302c-3p.2	hsa-miR-372-3p	305	296	43	339
hsa-miR-302c-3p.2	hsa-miR-373-3p	305	296	43	339
hsa-miR-302c-3p.2	hsa-miR-520a-3p	305	296	44	340
hsa-miR-302c-3p.2	hsa-miR-520b	305	296	44	340
hsa-miR-302c-3p.2	hsa-miR-520c-3p	305	296	44	340
hsa-miR-302c-3p.2	hsa-miR-520d-3p	305	296	43	339
hsa-miR-302c-3p.2	hsa-miR-520e	305	296	44	340
hsa-miR-302d-3p	hsa-miR-520f-3p	305	296	43	339
hsa-miR-302e	hsa-miR-520f-3p	305	296	43	339
hsa-miR-372-3p	hsa-miR-520f-3p	305	296	43	339
hsa-miR-373-3p	hsa-miR-520f-3p	305	296	43	339
hsa-miR-520a-3p	hsa-miR-520f-3p	305	296	44	340
hsa-miR-520b	hsa-miR-520f-3p	305	296	44	340
hsa-miR-520c-3p	hsa-miR-520f-3p	305	296	44	340
hsa-miR-520d-3p	hsa-miR-520f-3p	305	296	43	339
hsa-miR-520e	hsa-miR-520f-3p	305	296	44	340
hsa-miR-137	hsa-miR-325-3p	303	297	111	408
hsa-miR-18a-5p	hsa-miR-18b-5p	303	287	0	287
hsa-miR-452-5p	hsa-miR-892c-3p	296	283	0	283
hsa-miR-101-3p.2	hsa-miR-582-5p	294	272	56	328
hsa-miR-379-3p	hsa-miR-411-3p	288	269	0	269
hsa-miR-133a-3p.1	hsa-miR-133a-3p.2	283	278	12	290
hsa-miR-133a-3p.1	hsa-miR-133b	283	278	12	290
hsa-miR-103a-3p	hsa-miR-15a-5p	260	244	92	336
hsa-miR-103a-3p	hsa-miR-15b-5p	260	244	92	336
hsa-miR-103a-3p	hsa-miR-16-5p	260	244	92	336
hsa-miR-103a-3p	hsa-miR-195-5p	260	244	92	336
hsa-miR-103a-3p	hsa-miR-424-5p	260	244	92	336
hsa-miR-103a-3p	hsa-miR-497-5p	260	244	92	336
hsa-miR-107	hsa-miR-15a-5p	260	244	92	336
hsa-miR-107	hsa-miR-15b-5p	260	244	92	336
hsa-miR-107	hsa-miR-16-5p	260	244	92	336
hsa-miR-107	hsa-miR-195-5p	260	244	92	336
hsa-miR-107	hsa-miR-424-5p	260	244	92	336
hsa-miR-107	hsa-miR-497-5p	260	244	92	336
hsa-miR-15a-5p	hsa-miR-503-5p	252	233	3	236
hsa-miR-15b-5p	hsa-miR-503-5p	252	233	3	236
hsa-miR-16-5p	hsa-miR-503-5p	252	233	3	236
hsa-miR-195-5p	hsa-miR-503-5p	252	233	3	236
hsa-miR-424-5p	hsa-miR-503-5p	252	233	3	236
hsa-miR-497-5p	hsa-miR-503-5p	252	233	3	236
hsa-miR-193a-3p	hsa-miR-193b-3p	250	244	0	244
hsa-miR-494-3p	hsa-miR-653-5p	246	236	19	255
hsa-miR-130a-3p	hsa-miR-148a-3p	244	237	84	321
hsa-miR-130a-3p	hsa-miR-148b-3p	244	237	84	321
hsa-miR-130a-3p	hsa-miR-152-3p	244	237	84	321
hsa-miR-130b-3p	hsa-miR-148a-3p	244	237	84	321
hsa-miR-130b-3p	hsa-miR-148b-3p	244	237	84	321
hsa-miR-130b-3p	hsa-miR-152-3p	244	237	84	321
hsa-miR-148a-3p	hsa-miR-301a-3p	244	237	84	321
hsa-miR-148a-3p	hsa-miR-301b-3p	244	237	84	321
hsa-miR-148a-3p	hsa-miR-454-3p	244	237	84	321
hsa-miR-148b-3p	hsa-miR-301a-3p	244	237	84	321
hsa-miR-148b-3p	hsa-miR-301b-3p	244	237	84	321
hsa-miR-148b-3p	hsa-miR-454-3p	244	237	84	321
hsa-miR-152-3p	hsa-miR-301a-3p	244	237	84	321
hsa-miR-152-3p	hsa-miR-301b-3p	244	237	84	321
hsa-miR-152-3p	hsa-miR-454-3p	244	237	84	321
hsa-miR-146a-5p	hsa-miR-146b-5p	241	229	0	229
hsa-miR-181a-5p	hsa-miR-543	239	230	105	335
hsa-miR-181b-5p	hsa-miR-543	239	230	105	335
hsa-miR-181c-5p	hsa-miR-543	239	230	105	335
hsa-miR-181d-5p	hsa-miR-543	239	230	105	335
hsa-miR-376a-3p	hsa-miR-376b-3p	229	216	0	216
hsa-miR-369-3p	hsa-miR-655-3p	212	207	59	266
hsa-miR-190a-5p	hsa-miR-190b	208	202	0	202
hsa-miR-208a-3p	hsa-miR-208b-3p	205	197	0	197
hsa-miR-182-5p	hsa-miR-183-5p.2	199	190	93	283
hsa-miR-501-3p	hsa-miR-502-3p	198	191	0	191
hsa-miR-208a-3p	hsa-miR-499a-5p	197	189	0	189
hsa-miR-208b-3p	hsa-miR-499a-5p	197	189	0	189
hsa-miR-106a-5p	hsa-miR-302c-3p.2	191	189	94	283
hsa-miR-106a-5p	hsa-miR-520f-3p	191	189	94	283
hsa-miR-106b-5p	hsa-miR-302c-3p.2	191	189	94	283
hsa-miR-106b-5p	hsa-miR-520f-3p	191	189	94	283
hsa-miR-17-5p	hsa-miR-302c-3p.2	191	189	94	283
hsa-miR-17-5p	hsa-miR-520f-3p	191	189	94	283
hsa-miR-20a-5p	hsa-miR-302c-3p.2	191	189	94	283
hsa-miR-20a-5p	hsa-miR-520f-3p	191	189	94	283
hsa-miR-20b-5p	hsa-miR-302c-3p.2	191	189	94	283
hsa-miR-20b-5p	hsa-miR-520f-3p	191	189	94	283
hsa-miR-302c-3p.2	hsa-miR-519d-3p	191	189	96	285
hsa-miR-302c-3p.2	hsa-miR-93-5p	191	189	94	283
hsa-miR-519d-3p	hsa-miR-520f-3p	191	189	96	285
hsa-miR-520f-3p	hsa-miR-93-5p	191	189	94	283
hsa-miR-28-5p	hsa-miR-708-5p	189	184	0	184
hsa-miR-106a-5p	hsa-miR-142-5p	180	177	137	314
hsa-miR-106b-5p	hsa-miR-142-5p	180	177	137	314
hsa-miR-142-5p	hsa-miR-17-5p	180	177	137	314
hsa-miR-142-5p	hsa-miR-20a-5p	180	177	137	314
hsa-miR-142-5p	hsa-miR-20b-5p	180	177	137	314
hsa-miR-142-5p	hsa-miR-519d-3p	180	177	138	315
hsa-miR-142-5p	hsa-miR-93-5p	180	177	137	314
hsa-miR-192-5p	hsa-miR-215-5p	179	176	0	176
hsa-miR-154-3p	hsa-miR-487a-3p	171	161	0	161
hsa-miR-106a-5p	hsa-miR-130a-3p	166	165	164	329
hsa-miR-106a-5p	hsa-miR-130b-3p	166	165	164	329
hsa-miR-106a-5p	hsa-miR-301a-3p	166	165	164	329
hsa-miR-106a-5p	hsa-miR-301b-3p	166	165	164	329
hsa-miR-106a-5p	hsa-miR-454-3p	166	165	164	329
hsa-miR-106b-5p	hsa-miR-130a-3p	166	165	164	329
hsa-miR-106b-5p	hsa-miR-130b-3p	166	165	164	329
hsa-miR-106b-5p	hsa-miR-301a-3p	166	165	164	329
hsa-miR-106b-5p	hsa-miR-301b-3p	166	165	164	329
hsa-miR-106b-5p	hsa-miR-454-3p	166	165	164	329
hsa-miR-130a-3p	hsa-miR-17-5p	166	165	164	329
hsa-miR-130a-3p	hsa-miR-20a-5p	166	165	164	329
hsa-miR-130a-3p	hsa-miR-20b-5p	166	165	164	329
hsa-miR-130a-3p	hsa-miR-519d-3p	166	165	164	329
hsa-miR-130a-3p	hsa-miR-93-5p	166	165	164	329
hsa-miR-130b-3p	hsa-miR-17-5p	166	165	164	329
hsa-miR-130b-3p	hsa-miR-20a-5p	166	165	164	329
hsa-miR-130b-3p	hsa-miR-20b-5p	166	165	164	329
hsa-miR-130b-3p	hsa-miR-519d-3p	166	165	164	329
hsa-miR-130b-3p	hsa-miR-93-5p	166	165	164	329
hsa-miR-17-5p	hsa-miR-301a-3p	166	165	164	329
hsa-miR-17-5p	hsa-miR-301b-3p	166	165	164	329
hsa-miR-17-5p	hsa-miR-454-3p	166	165	164	329
hsa-miR-20a-5p	hsa-miR-301a-3p	166	165	164	329
hsa-miR-20a-5p	hsa-miR-301b-3p	166	165	164	329
hsa-miR-20a-5p	hsa-miR-454-3p	166	165	164	329
hsa-miR-20b-5p	hsa-miR-301a-3p	166	165	164	329
hsa-miR-20b-5p	hsa-miR-301b-3p	166	165	164	329
hsa-miR-20b-5p	hsa-miR-454-3p	166	165	164	329
hsa-miR-301a-3p	hsa-miR-519d-3p	166	165	164	329
hsa-miR-301a-3p	hsa-miR-93-5p	166	165	164	329
hsa-miR-301b-3p	hsa-miR-519d-3p	166	165	164	329
hsa-miR-301b-3p	hsa-miR-93-5p	166	165	164	329
hsa-miR-454-3p	hsa-miR-519d-3p	166	165	164	329
hsa-miR-454-3p	hsa-miR-93-5p	166	165	164	329
hsa-let-7a-5p	hsa-miR-196a-5p	163	156	24	180
hsa-let-7a-5p	hsa-miR-196b-5p	163	156	24	180
hsa-let-7b-5p	hsa-miR-196a-5p	163	156	24	180
hsa-let-7b-5p	hsa-miR-196b-5p	163	156	24	180
hsa-let-7c-5p	hsa-miR-196a-5p	163	156	24	180
hsa-let-7c-5p	hsa-miR-196b-5p	163	156	24	180
hsa-let-7d-5p	hsa-miR-196a-5p	163	156	24	180
hsa-let-7d-5p	hsa-miR-196b-5p	163	156	24	180
hsa-let-7e-5p	hsa-miR-196a-5p	163	156	24	180
hsa-let-7e-5p	hsa-miR-196b-5p	163	156	24	180
hsa-let-7f-5p	hsa-miR-196a-5p	163	156	24	180
hsa-let-7f-5p	hsa-miR-196b-5p	163	156	24	180
hsa-let-7g-5p	hsa-miR-196a-5p	163	156	24	180
hsa-let-7g-5p	hsa-miR-196b-5p	163	156	24	180
hsa-let-7i-5p	hsa-miR-196a-5p	163	156	24	180
hsa-let-7i-5p	hsa-miR-196b-5p	163	156	24	180
hsa-miR-196a-5p	hsa-miR-98-5p	163	156	24	180
hsa-miR-196b-5p	hsa-miR-98-5p	163	156	24	180
hsa-miR-421	hsa-miR-505-3p.2	145	142	11	153
hsa-miR-133a-3p.2	hsa-miR-9-5p	136	132	109	241
hsa-miR-133b	hsa-miR-9-5p	136	132	109	241
hsa-miR-330-3p	hsa-miR-6835-3p	136	134	114	248
hsa-miR-149-5p	hsa-miR-3064-5p	130	124	17	141
hsa-miR-25-3p	hsa-miR-325-3p	123	120	143	263
hsa-miR-32-5p	hsa-miR-325-3p	123	120	143	263
hsa-miR-325-3p	hsa-miR-363-3p	123	120	143	263
hsa-miR-325-3p	hsa-miR-367-3p	123	120	143	263
hsa-miR-325-3p	hsa-miR-92a-3p	123	120	143	263
hsa-miR-325-3p	hsa-miR-92b-3p	123	120	143	263
hsa-miR-148a-3p	hsa-miR-19a-3p	120	118	127	245
hsa-miR-148a-3p	hsa-miR-19b-3p	120	118	127	245
hsa-miR-148b-3p	hsa-miR-19a-3p	120	118	127	245
hsa-miR-148b-3p	hsa-miR-19b-3p	120	118	127	245
hsa-miR-152-3p	hsa-miR-19a-3p	120	118	127	245
hsa-miR-152-3p	hsa-miR-19b-3p	120	118	127	245
hsa-miR-101-3p.2	hsa-miR-139-5p	115	111	79	190
hsa-miR-29a-3p	hsa-miR-6835-3p	115	114	130	244
hsa-miR-29b-3p	hsa-miR-6835-3p	115	114	130	244
hsa-miR-29c-3p	hsa-miR-6835-3p	115	114	130	244
hsa-miR-101-3p.1	hsa-miR-582-5p	111	108	91	199
hsa-miR-144-3p	hsa-miR-582-5p	111	108	106	214
hsa-miR-200b-3p	hsa-miR-369-3p	104	100	99	199
hsa-miR-200c-3p	hsa-miR-369-3p	104	100	99	199
hsa-miR-369-3p	hsa-miR-429	104	100	99	199
hsa-miR-374a-5p	hsa-miR-655-3p	103	103	86	189
hsa-miR-374b-5p	hsa-miR-655-3p	103	103	86	189
hsa-miR-181a-5p	hsa-miR-23a-3p	102	98	236	334
hsa-miR-181a-5p	hsa-miR-23b-3p	102	98	236	334
hsa-miR-181a-5p	hsa-miR-23c	102	98	236	334
hsa-miR-181b-5p	hsa-miR-23a-3p	102	98	236	334
hsa-miR-181b-5p	hsa-miR-23b-3p	102	98	236	334
hsa-miR-181b-5p	hsa-miR-23c	102	98	236	334
hsa-miR-181c-5p	hsa-miR-23a-3p	102	98	236	334
hsa-miR-181c-5p	hsa-miR-23b-3p	102	98	236	334
hsa-miR-181c-5p	hsa-miR-23c	102	98	236	334
hsa-miR-181d-5p	hsa-miR-23a-3p	102	98	236	334
hsa-miR-181d-5p	hsa-miR-23b-3p	102	98	236	334
hsa-miR-181d-5p	hsa-miR-23c	102	98	236	334
hsa-miR-142-3p.1	hsa-miR-142-3p.2	95	94	38	132
hsa-miR-145-5p	hsa-miR-199a-5p	95	95	52	147
hsa-miR-145-5p	hsa-miR-199b-5p	95	95	52	147
hsa-miR-139-5p	hsa-miR-144-3p	94	90	83	173
hsa-miR-183-5p.1	hsa-miR-183-5p.2	93	92	51	143
hsa-miR-106a-5p	hsa-miR-19a-3p	91	91	254	345
hsa-miR-106a-5p	hsa-miR-19b-3p	91	91	254	345
hsa-miR-106b-5p	hsa-miR-19a-3p	91	91	254	345
hsa-miR-106b-5p	hsa-miR-19b-3p	91	91	254	345
hsa-miR-17-5p	hsa-miR-19a-3p	91	91	254	345
hsa-miR-17-5p	hsa-miR-19b-3p	91	91	254	345
hsa-miR-19a-3p	hsa-miR-20a-5p	91	91	254	345
hsa-miR-19a-3p	hsa-miR-20b-5p	91	91	254	345
hsa-miR-19a-3p	hsa-miR-519d-3p	91	91	254	345
hsa-miR-19a-3p	hsa-miR-93-5p	91	91	254	345
hsa-miR-19b-3p	hsa-miR-20a-5p	91	91	254	345
hsa-miR-19b-3p	hsa-miR-20b-5p	91	91	254	345
hsa-miR-19b-3p	hsa-miR-519d-3p	91	91	254	345
hsa-miR-19b-3p	hsa-miR-93-5p	91	91	254	345
hsa-miR-101-3p.1	hsa-miR-139-5p	84	81	68	149
hsa-miR-200b-3p	hsa-miR-655-3p	83	82	155	237
hsa-miR-200c-3p	hsa-miR-655-3p	83	82	155	237
hsa-miR-429	hsa-miR-655-3p	83	82	155	237
hsa-miR-10a-5p	hsa-miR-504-5p.1	80	79	5	84
hsa-miR-10b-5p	hsa-miR-504-5p.1	80	79	5	84
hsa-miR-144-3p	hsa-miR-27a-3p	79	78	212	290
hsa-miR-144-3p	hsa-miR-27b-3p	79	78	212	290
hsa-miR-149-5p	hsa-miR-24-3p	78	76	36	112
hsa-miR-182-5p	hsa-miR-9-5p	78	78	206	284
hsa-miR-194-5p	hsa-miR-379-3p	78	77	11	88
hsa-miR-194-5p	hsa-miR-411-3p	78	77	11	88
hsa-miR-182-5p	hsa-miR-31-5p	77	76	76	152
hsa-miR-1271-5p	hsa-miR-9-5p	75	75	183	258
hsa-miR-140-3p.1	hsa-miR-140-3p.2	75	74	47	121
hsa-miR-9-5p	hsa-miR-96-5p	75	75	183	258
hsa-miR-128-3p	hsa-miR-144-3p	73	72	200	272
hsa-miR-188-5p	hsa-miR-204-5p	73	73	19	92
hsa-miR-188-5p	hsa-miR-211-5p	73	73	19	92
hsa-miR-150-5p	hsa-miR-532-3p	72	72	8	80
hsa-miR-154-3p	hsa-miR-485-3p	72	72	13	85
hsa-miR-154-3p	hsa-miR-539-3p	72	72	13	85
hsa-miR-485-3p	hsa-miR-487a-3p	72	72	13	85
hsa-miR-487a-3p	hsa-miR-539-3p	72	72	13	85
hsa-miR-25-3p	hsa-miR-33a-5p	67	67	91	158
hsa-miR-25-3p	hsa-miR-33b-5p	67	67	91	158
hsa-miR-32-5p	hsa-miR-33a-5p	67	67	91	158
hsa-miR-32-5p	hsa-miR-33b-5p	67	67	91	158
hsa-miR-33a-5p	hsa-miR-363-3p	67	67	91	158
hsa-miR-33a-5p	hsa-miR-367-3p	67	67	91	158
hsa-miR-33a-5p	hsa-miR-92a-3p	67	67	91	158
hsa-miR-33a-5p	hsa-miR-92b-3p	67	67	91	158
hsa-miR-33b-5p	hsa-miR-363-3p	67	67	91	158
hsa-miR-33b-5p	hsa-miR-367-3p	67	67	91	158
hsa-miR-33b-5p	hsa-miR-92a-3p	67	67	91	158
hsa-miR-33b-5p	hsa-miR-92b-3p	67	67	91	158
hsa-miR-374a-5p	hsa-miR-410-3p	65	62	76	138
hsa-miR-374b-5p	hsa-miR-410-3p	65	62	76	138
hsa-miR-200b-3p	hsa-miR-217	62	62	85	147
hsa-miR-200c-3p	hsa-miR-217	62	62	85	147
hsa-miR-217	hsa-miR-429	62	62	85	147
hsa-miR-216a-5p	hsa-miR-216b-5p	60	60	19	79
hsa-miR-369-3p	hsa-miR-410-3p	59	55	62	117
hsa-miR-100-5p	hsa-miR-99a-5p	57	56	0	56
hsa-miR-100-5p	hsa-miR-99b-5p	57	56	0	56
hsa-miR-99a-5p	hsa-miR-99b-5p	57	56	0	56
hsa-miR-342-3p	hsa-miR-377-3p	56	56	20	76
hsa-miR-101-3p.2	hsa-miR-199a-3p	52	51	102	153
hsa-miR-101-3p.2	hsa-miR-199b-3p	52	51	102	153
hsa-miR-132-3p	hsa-miR-194-5p	52	50	31	81
hsa-miR-194-5p	hsa-miR-212-3p	52	50	31	81
hsa-miR-128-3p	hsa-miR-148a-3p	50	48	129	177
hsa-miR-128-3p	hsa-miR-148b-3p	50	48	129	177
hsa-miR-128-3p	hsa-miR-152-3p	50	48	129	177
hsa-miR-149-5p	hsa-miR-760	50	47	29	76
hsa-miR-153-3p	hsa-miR-25-3p	50	49	140	189
hsa-miR-153-3p	hsa-miR-32-5p	50	49	140	189
hsa-miR-153-3p	hsa-miR-363-3p	50	49	140	189
hsa-miR-153-3p	hsa-miR-367-3p	50	49	140	189
hsa-miR-153-3p	hsa-miR-92a-3p	50	49	140	189
hsa-miR-153-3p	hsa-miR-92b-3p	50	49	140	189
hsa-miR-200b-3p	hsa-miR-452-5p	50	50	58	108
hsa-miR-200b-3p	hsa-miR-892c-3p	50	50	58	108
hsa-miR-200c-3p	hsa-miR-452-5p	50	50	58	108
hsa-miR-200c-3p	hsa-miR-892c-3p	50	50	58	108
hsa-miR-429	hsa-miR-452-5p	50	50	58	108
hsa-miR-429	hsa-miR-892c-3p	50	50	58	108
hsa-miR-142-5p	hsa-miR-302a-3p	47	47	136	183
hsa-miR-142-5p	hsa-miR-302b-3p	47	47	136	183
hsa-miR-142-5p	hsa-miR-302d-3p	47	47	136	183
hsa-miR-142-5p	hsa-miR-372-3p	47	47	136	183
hsa-miR-142-5p	hsa-miR-520e	47	47	136	183
hsa-miR-106a-5p	hsa-miR-340-5p	46	45	239	284
hsa-miR-106b-5p	hsa-miR-340-5p	46	45	239	284
hsa-miR-139-5p	hsa-miR-582-5p	46	46	53	99
hsa-miR-142-5p	hsa-miR-302c-3p.1	46	46	136	182
hsa-miR-142-5p	hsa-miR-302e	46	46	136	182
hsa-miR-142-5p	hsa-miR-373-3p	46	46	136	182
hsa-miR-142-5p	hsa-miR-520a-3p	46	46	136	182
hsa-miR-142-5p	hsa-miR-520b	46	46	136	182
hsa-miR-142-5p	hsa-miR-520c-3p	46	46	136	182
hsa-miR-142-5p	hsa-miR-520d-3p	46	46	136	182
hsa-miR-17-5p	hsa-miR-340-5p	46	45	239	284
hsa-miR-20a-5p	hsa-miR-340-5p	46	45	239	284
hsa-miR-20b-5p	hsa-miR-340-5p	46	45	239	284
hsa-miR-340-5p	hsa-miR-519d-3p	46	45	240	285
hsa-miR-340-5p	hsa-miR-93-5p	46	45	239	284
hsa-miR-155-5p	hsa-miR-365a-3p	44	44	30	74
hsa-miR-155-5p	hsa-miR-365b-3p	44	44	30	74
hsa-miR-186-5p	hsa-miR-340-5p	44	44	204	248
hsa-miR-101-3p.1	hsa-miR-199a-3p	43	42	89	131
hsa-miR-101-3p.1	hsa-miR-199b-3p	43	42	89	131
hsa-miR-144-3p	hsa-miR-199a-3p	43	42	90	132
hsa-miR-144-3p	hsa-miR-199b-3p	43	42	90	132
hsa-miR-101-3p.1	hsa-miR-27a-3p	40	40	219	259
hsa-miR-101-3p.1	hsa-miR-27b-3p	40	40	219	259
hsa-miR-130a-3p	hsa-miR-302a-3p	40	39	155	194
hsa-miR-130a-3p	hsa-miR-302b-3p	40	39	155	194
hsa-miR-130a-3p	hsa-miR-302c-3p.1	40	39	154	193
hsa-miR-130a-3p	hsa-miR-302d-3p	40	39	155	194
hsa-miR-130a-3p	hsa-miR-302e	40	39	154	193
hsa-miR-130a-3p	hsa-miR-372-3p	40	39	155	194
hsa-miR-130a-3p	hsa-miR-373-3p	40	39	154	193
hsa-miR-130a-3p	hsa-miR-520a-3p	40	39	155	194
hsa-miR-130a-3p	hsa-miR-520b	40	39	155	194
hsa-miR-130a-3p	hsa-miR-520c-3p	40	39	155	194
hsa-miR-130a-3p	hsa-miR-520d-3p	40	39	154	193
hsa-miR-130a-3p	hsa-miR-520e	40	39	156	195
hsa-miR-130b-3p	hsa-miR-302a-3p	40	39	155	194
hsa-miR-130b-3p	hsa-miR-302b-3p	40	39	155	194
hsa-miR-130b-3p	hsa-miR-302c-3p.1	40	39	154	193
hsa-miR-130b-3p	hsa-miR-302d-3p	40	39	155	194
hsa-miR-130b-3p	hsa-miR-302e	40	39	154	193
hsa-miR-130b-3p	hsa-miR-372-3p	40	39	155	194
hsa-miR-130b-3p	hsa-miR-373-3p	40	39	154	193
hsa-miR-130b-3p	hsa-miR-520a-3p	40	39	155	194
hsa-miR-130b-3p	hsa-miR-520b	40	39	155	194
hsa-miR-130b-3p	hsa-miR-520c-3p	40	39	155	194
hsa-miR-130b-3p	hsa-miR-520d-3p	40	39	154	193
hsa-miR-130b-3p	hsa-miR-520e	40	39	156	195
hsa-miR-301a-3p	hsa-miR-302a-3p	40	39	155	194
hsa-miR-301a-3p	hsa-miR-302b-3p	40	39	155	194
hsa-miR-301a-3p	hsa-miR-302c-3p.1	40	39	154	193
hsa-miR-301a-3p	hsa-miR-302d-3p	40	39	155	194
hsa-miR-301a-3p	hsa-miR-302e	40	39	154	193
hsa-miR-301a-3p	hsa-miR-372-3p	40	39	155	194
hsa-miR-301a-3p	hsa-miR-373-3p	40	39	154	193
hsa-miR-301a-3p	hsa-miR-520a-3p	40	39	155	194
hsa-miR-301a-3p	hsa-miR-520b	40	39	155	194
hsa-miR-301a-3p	hsa-miR-520c-3p	40	39	155	194
hsa-miR-301a-3p	hsa-miR-520d-3p	40	39	154	193
hsa-miR-301a-3p	hsa-miR-520e	40	39	156	195
hsa-miR-301b-3p	hsa-miR-302a-3p	40	39	155	194
hsa-miR-301b-3p	hsa-miR-302b-3p	40	39	155	194
hsa-miR-301b-3p	hsa-miR-302c-3p.1	40	39	154	193
hsa-miR-301b-3p	hsa-miR-302d-3p	40	39	155	194
hsa-miR-301b-3p	hsa-miR-302e	40	39	154	193
hsa-miR-301b-3p	hsa-miR-372-3p	40	39	155	194
hsa-miR-301b-3p	hsa-miR-373-3p	40	39	154	193
hsa-miR-301b-3p	hsa-miR-520a-3p	40	39	155	194
hsa-miR-301b-3p	hsa-miR-520b	40	39	155	194
hsa-miR-301b-3p	hsa-miR-520c-3p	40	39	155	194
hsa-miR-301b-3p	hsa-miR-520d-3p	40	39	154	193
hsa-miR-301b-3p	hsa-miR-520e	40	39	156	195
hsa-miR-302a-3p	hsa-miR-454-3p	40	39	155	194
hsa-miR-302b-3p	hsa-miR-454-3p	40	39	155	194
hsa-miR-302c-3p.1	hsa-miR-454-3p	40	39	154	193
hsa-miR-302d-3p	hsa-miR-454-3p	40	39	155	194
hsa-miR-302e	hsa-miR-454-3p	40	39	154	193
hsa-miR-372-3p	hsa-miR-454-3p	40	39	155	194
hsa-miR-373-3p	hsa-miR-454-3p	40	39	154	193
hsa-miR-411-5p.1	hsa-miR-411-5p.2	40	40	1	41
hsa-miR-454-3p	hsa-miR-520a-3p	40	39	155	194
hsa-miR-454-3p	hsa-miR-520b	40	39	155	194
hsa-miR-454-3p	hsa-miR-520c-3p	40	39	155	194
hsa-miR-454-3p	hsa-miR-520d-3p	40	39	154	193
hsa-miR-454-3p	hsa-miR-520e	40	39	156	195
hsa-miR-137	hsa-miR-33a-5p	38	38	122	160
hsa-miR-137	hsa-miR-33b-5p	38	38	122	160
hsa-miR-1271-5p	hsa-miR-31-5p	37	37	77	114
hsa-miR-25-3p	hsa-miR-448	37	36	102	138
hsa-miR-31-5p	hsa-miR-96-5p	37	37	77	114
hsa-miR-32-5p	hsa-miR-448	37	36	102	138
hsa-miR-363-3p	hsa-miR-448	37	36	102	138
hsa-miR-367-3p	hsa-miR-448	37	36	102	138
hsa-miR-448	hsa-miR-92a-3p	37	36	102	138
hsa-miR-448	hsa-miR-92b-3p	37	36	102	138
hsa-miR-103a-3p	hsa-miR-503-5p	36	36	28	64
hsa-miR-107	hsa-miR-503-5p	36	36	28	64
hsa-miR-181a-5p	hsa-miR-493-5p	35	35	132	167
hsa-miR-181b-5p	hsa-miR-493-5p	35	35	132	167
hsa-miR-181c-5p	hsa-miR-493-5p	35	35	132	167
hsa-miR-181d-5p	hsa-miR-493-5p	35	35	132	167
hsa-miR-101-3p.1	hsa-miR-128-3p	33	33	188	221
hsa-miR-133a-3p.1	hsa-miR-9-5p	33	33	94	127
hsa-miR-19a-3p	hsa-miR-455-5p	33	33	47	80
hsa-miR-19b-3p	hsa-miR-455-5p	33	33	47	80
hsa-miR-203a-3p.2	hsa-miR-325-3p	33	33	163	196
hsa-miR-142-5p	hsa-miR-186-5p	32	32	111	143
hsa-miR-494-3p	hsa-miR-543	32	30	65	95
hsa-miR-873-5p.1	hsa-miR-873-5p.2	31	31	20	51
hsa-miR-1271-5p	hsa-miR-34a-5p	30	30	97	127
hsa-miR-1271-5p	hsa-miR-34c-5p	30	30	97	127
hsa-miR-1271-5p	hsa-miR-449a	30	30	97	127
hsa-miR-1271-5p	hsa-miR-449b-5p	30	30	97	127
hsa-miR-182-5p	hsa-miR-34a-5p	30	30	120	150
hsa-miR-182-5p	hsa-miR-34c-5p	30	30	120	150
hsa-miR-182-5p	hsa-miR-449a	30	30	120	150
hsa-miR-182-5p	hsa-miR-449b-5p	30	30	120	150
hsa-miR-323a-3p	hsa-miR-493-5p	30	30	85	115
hsa-miR-340-5p	hsa-miR-6835-3p	30	30	187	217
hsa-miR-34a-5p	hsa-miR-96-5p	30	30	97	127
hsa-miR-34c-5p	hsa-miR-96-5p	30	30	97	127
hsa-miR-449a	hsa-miR-96-5p	30	30	97	127
hsa-miR-449b-5p	hsa-miR-96-5p	30	30	97	127
hsa-miR-194-5p	hsa-miR-495-3p	29	29	65	94
hsa-miR-30a-5p	hsa-miR-379-3p	29	28	65	93
hsa-miR-30a-5p	hsa-miR-411-3p	29	28	65	93
hsa-miR-30b-5p	hsa-miR-379-3p	29	28	65	93
hsa-miR-30b-5p	hsa-miR-411-3p	29	28	65	93
hsa-miR-30c-5p	hsa-miR-379-3p	29	28	65	93
hsa-miR-30c-5p	hsa-miR-411-3p	29	28	65	93
hsa-miR-30d-5p	hsa-miR-379-3p	29	28	65	93
hsa-miR-30d-5p	hsa-miR-411-3p	29	28	65	93
hsa-miR-30e-5p	hsa-miR-379-3p	29	28	65	93
hsa-miR-30e-5p	hsa-miR-411-3p	29	28	65	93
hsa-miR-340-5p	hsa-miR-410-3p	29	29	133	162
hsa-miR-381-3p	hsa-miR-655-3p	29	29	138	167
hsa-miR-383-5p.1	hsa-miR-383-5p.2	29	29	7	36
hsa-miR-10a-5p	hsa-miR-339-5p	28	28	13	41
hsa-miR-10b-5p	hsa-miR-339-5p	28	28	13	41
hsa-miR-181a-5p	hsa-miR-26a-5p	28	28	216	244
hsa-miR-181a-5p	hsa-miR-26b-5p	28	28	216	244
hsa-miR-181b-5p	hsa-miR-26a-5p	28	28	216	244
hsa-miR-181b-5p	hsa-miR-26b-5p	28	28	216	244
hsa-miR-181c-5p	hsa-miR-26a-5p	28	28	216	244
hsa-miR-181c-5p	hsa-miR-26b-5p	28	28	216	244
hsa-miR-181d-5p	hsa-miR-26a-5p	28	28	216	244
hsa-miR-181d-5p	hsa-miR-26b-5p	28	28	216	244
hsa-miR-29a-3p	hsa-miR-330-3p	28	28	173	201
hsa-miR-29b-3p	hsa-miR-330-3p	28	28	173	201
hsa-miR-29c-3p	hsa-miR-330-3p	28	28	173	201
hsa-miR-421	hsa-miR-505-3p.1	28	27	13	40
hsa-miR-542-3p	hsa-miR-758-3p	28	27	13	40
hsa-miR-132-3p	hsa-miR-455-3p.1	27	27	32	59
hsa-miR-148a-3p	hsa-miR-199a-5p	27	27	81	108
hsa-miR-148a-3p	hsa-miR-199b-5p	27	27	81	108
hsa-miR-148a-3p	hsa-miR-34a-5p	27	26	73	99
hsa-miR-148a-3p	hsa-miR-34c-5p	27	26	73	99
hsa-miR-148a-3p	hsa-miR-449a	27	26	73	99
hsa-miR-148a-3p	hsa-miR-449b-5p	27	26	73	99
hsa-miR-148b-3p	hsa-miR-199a-5p	27	27	81	108
hsa-miR-148b-3p	hsa-miR-199b-5p	27	27	81	108
hsa-miR-148b-3p	hsa-miR-34a-5p	27	26	73	99
hsa-miR-148b-3p	hsa-miR-34c-5p	27	26	73	99
hsa-miR-148b-3p	hsa-miR-449a	27	26	73	99
hsa-miR-148b-3p	hsa-miR-449b-5p	27	26	73	99
hsa-miR-152-3p	hsa-miR-199a-5p	27	27	81	108
hsa-miR-152-3p	hsa-miR-199b-5p	27	27	81	108
hsa-miR-152-3p	hsa-miR-34a-5p	27	26	73	99
hsa-miR-152-3p	hsa-miR-34c-5p	27	26	73	99
hsa-miR-152-3p	hsa-miR-449a	27	26	73	99
hsa-miR-152-3p	hsa-miR-449b-5p	27	26	73	99
hsa-miR-15a-5p	hsa-miR-330-3p	27	27	181	208
hsa-miR-15b-5p	hsa-miR-330-3p	27	27	181	208
hsa-miR-16-5p	hsa-miR-330-3p	27	27	181	208
hsa-miR-195-5p	hsa-miR-330-3p	27	27	181	208
hsa-miR-212-3p	hsa-miR-455-3p.1	27	27	32	59
hsa-miR-22-3p	hsa-miR-320a	27	27	60	87
hsa-miR-22-3p	hsa-miR-320b	27	27	60	87
hsa-miR-22-3p	hsa-miR-320c	27	27	60	87
hsa-miR-22-3p	hsa-miR-320d	27	27	60	87
hsa-miR-330-3p	hsa-miR-424-5p	27	27	181	208
hsa-miR-330-3p	hsa-miR-497-5p	27	27	181	208
hsa-miR-142-5p	hsa-miR-410-3p	26	26	95	121
hsa-miR-1271-5p	hsa-miR-212-5p	25	25	57	82
hsa-miR-129-5p	hsa-miR-153-3p	25	25	107	132
hsa-miR-148a-3p	hsa-miR-27a-3p	25	24	155	179
hsa-miR-148a-3p	hsa-miR-27b-3p	25	24	155	179
hsa-miR-148a-3p	hsa-miR-302c-3p.2	25	25	83	108
hsa-miR-148a-3p	hsa-miR-520f-3p	25	25	83	108
hsa-miR-148b-3p	hsa-miR-27a-3p	25	24	155	179
hsa-miR-148b-3p	hsa-miR-27b-3p	25	24	155	179
hsa-miR-148b-3p	hsa-miR-302c-3p.2	25	25	83	108
hsa-miR-148b-3p	hsa-miR-520f-3p	25	25	83	108
hsa-miR-152-3p	hsa-miR-27a-3p	25	24	155	179
hsa-miR-152-3p	hsa-miR-27b-3p	25	24	155	179
hsa-miR-152-3p	hsa-miR-302c-3p.2	25	25	83	108
hsa-miR-152-3p	hsa-miR-520f-3p	25	25	83	108
hsa-miR-212-5p	hsa-miR-96-5p	25	25	57	82
hsa-miR-320a	hsa-miR-340-5p	25	25	165	190
hsa-miR-320b	hsa-miR-340-5p	25	25	165	190
hsa-miR-320c	hsa-miR-340-5p	25	25	165	190
hsa-miR-320d	hsa-miR-340-5p	25	25	165	190
hsa-miR-15a-5p	hsa-miR-29a-3p	24	24	228	252
hsa-miR-15a-5p	hsa-miR-29b-3p	24	24	228	252
hsa-miR-15a-5p	hsa-miR-29c-3p	24	24	228	252
hsa-miR-15b-5p	hsa-miR-29a-3p	24	24	228	252
hsa-miR-15b-5p	hsa-miR-29b-3p	24	24	228	252
hsa-miR-15b-5p	hsa-miR-29c-3p	24	24	228	252
hsa-miR-183-5p.2	hsa-miR-212-5p	24	24	44	68
hsa-miR-29a-3p	hsa-miR-424-5p	24	24	228	252
hsa-miR-29a-3p	hsa-miR-497-5p	24	24	228	252
hsa-miR-29b-3p	hsa-miR-424-5p	24	24	228	252
hsa-miR-29b-3p	hsa-miR-497-5p	24	24	228	252
hsa-miR-29c-3p	hsa-miR-424-5p	24	24	228	252
hsa-miR-29c-3p	hsa-miR-497-5p	24	24	228	252
hsa-let-7a-5p	hsa-miR-379-5p	23	23	12	35
hsa-let-7b-5p	hsa-miR-379-5p	23	23	12	35
hsa-let-7c-5p	hsa-miR-379-5p	23	23	12	35
hsa-let-7d-5p	hsa-miR-379-5p	23	23	12	35
hsa-let-7e-5p	hsa-miR-379-5p	23	23	12	35
hsa-let-7f-5p	hsa-miR-379-5p	23	23	12	35
hsa-let-7g-5p	hsa-miR-379-5p	23	23	12	35
hsa-let-7i-5p	hsa-miR-379-5p	23	23	12	35
hsa-miR-128-3p	hsa-miR-140-3p.1	23	23	104	127
hsa-miR-16-5p	hsa-miR-29a-3p	23	23	228	251
hsa-miR-16-5p	hsa-miR-29b-3p	23	23	228	251
hsa-miR-16-5p	hsa-miR-29c-3p	23	23	228	251
hsa-miR-195-5p	hsa-miR-29a-3p	23	23	228	251
hsa-miR-195-5p	hsa-miR-29b-3p	23	23	228	251
hsa-miR-195-5p	hsa-miR-29c-3p	23	23	228	251
hsa-miR-25-3p	hsa-miR-455-3p.2	23	23	48	71
hsa-miR-32-5p	hsa-miR-455-3p.2	23	23	48	71
hsa-miR-326	hsa-miR-760	23	23	48	71
hsa-miR-330-5p	hsa-miR-760	23	23	48	71
hsa-miR-363-3p	hsa-miR-455-3p.2	23	23	48	71
hsa-miR-367-3p	hsa-miR-455-3p.2	23	23	48	71
hsa-miR-379-5p	hsa-miR-98-5p	23	23	12	35
hsa-miR-455-3p.2	hsa-miR-92a-3p	23	23	48	71
hsa-miR-455-3p.2	hsa-miR-92b-3p	23	23	48	71
hsa-miR-101-3p.2	hsa-miR-802	22	22	77	99
hsa-miR-125a-5p	hsa-miR-874-3p	22	22	34	56
hsa-miR-125b-5p	hsa-miR-874-3p	22	22	34	56
hsa-miR-130a-3p	hsa-miR-142-3p.1	22	22	61	83
hsa-miR-130b-3p	hsa-miR-142-3p.1	22	22	61	83
hsa-miR-142-3p.1	hsa-miR-199a-3p	22	22	27	49
hsa-miR-142-3p.1	hsa-miR-199b-3p	22	22	27	49
hsa-miR-142-3p.1	hsa-miR-301a-3p	22	22	61	83
hsa-miR-142-3p.1	hsa-miR-301b-3p	22	22	61	83
hsa-miR-142-3p.1	hsa-miR-454-3p	22	22	61	83
hsa-miR-142-5p	hsa-miR-6835-3p	22	22	118	140
hsa-miR-181a-5p	hsa-miR-485-3p	22	22	100	122
hsa-miR-181a-5p	hsa-miR-539-3p	22	22	100	122
hsa-miR-181b-5p	hsa-miR-485-3p	22	22	100	122
hsa-miR-181b-5p	hsa-miR-539-3p	22	22	100	122
hsa-miR-181c-5p	hsa-miR-485-3p	22	22	100	122
hsa-miR-181c-5p	hsa-miR-539-3p	22	22	100	122
hsa-miR-181d-5p	hsa-miR-485-3p	22	22	100	122
hsa-miR-181d-5p	hsa-miR-539-3p	22	22	100	122
hsa-miR-23a-3p	hsa-miR-543	22	22	170	192
hsa-miR-23b-3p	hsa-miR-543	22	22	170	192
hsa-miR-23c	hsa-miR-543	22	22	170	192
hsa-miR-505-3p.1	hsa-miR-505-3p.2	22	22	18	40
hsa-miR-124-3p.1	hsa-miR-31-5p	21	21	120	141
hsa-miR-128-3p	hsa-miR-342-3p	21	20	47	67
hsa-miR-129-5p	hsa-miR-33a-5p	21	20	79	99
hsa-miR-129-5p	hsa-miR-33b-5p	21	20	79	99
hsa-miR-137	hsa-miR-153-3p	21	21	178	199
hsa-miR-137	hsa-miR-448	21	21	140	161
hsa-miR-325-3p	hsa-miR-33a-5p	21	21	87	108
hsa-miR-325-3p	hsa-miR-33b-5p	21	21	87	108
hsa-miR-124-3p.2	hsa-miR-31-5p	20	20	85	105
hsa-miR-181a-5p	hsa-miR-377-3p	20	20	132	152
hsa-miR-181b-5p	hsa-miR-377-3p	20	20	132	152
hsa-miR-181c-5p	hsa-miR-377-3p	20	20	132	152
hsa-miR-181d-5p	hsa-miR-377-3p	20	20	132	152
hsa-miR-200b-3p	hsa-miR-374a-5p	20	20	138	158
hsa-miR-200b-3p	hsa-miR-374b-5p	20	20	138	158
hsa-miR-200c-3p	hsa-miR-374a-5p	20	20	138	158
hsa-miR-200c-3p	hsa-miR-374b-5p	20	20	138	158
hsa-miR-27a-3p	hsa-miR-342-3p	20	19	52	71
hsa-miR-27b-3p	hsa-miR-342-3p	20	19	52	71
hsa-miR-31-5p	hsa-miR-506-3p	20	20	85	105
hsa-miR-374a-5p	hsa-miR-429	20	20	138	158
hsa-miR-374b-5p	hsa-miR-429	20	20	138	158
hsa-miR-1-3p	hsa-miR-409-3p	19	19	35	54
hsa-miR-128-3p	hsa-miR-140-3p.2	19	19	82	101
hsa-miR-129-5p	hsa-miR-448	19	19	80	99
hsa-miR-142-5p	hsa-miR-302c-3p.2	19	19	102	121
hsa-miR-142-5p	hsa-miR-520f-3p	19	19	102	121
hsa-miR-144-3p	hsa-miR-802	19	19	67	86
hsa-miR-153-3p	hsa-miR-217	19	19	76	95
hsa-miR-181a-5p	hsa-miR-221-3p	19	19	130	149
hsa-miR-181a-5p	hsa-miR-222-3p	19	19	130	149
hsa-miR-181a-5p	hsa-miR-27a-3p	19	19	292	311
hsa-miR-181a-5p	hsa-miR-27b-3p	19	19	292	311
hsa-miR-181b-5p	hsa-miR-221-3p	19	19	130	149
hsa-miR-181b-5p	hsa-miR-222-3p	19	19	130	149
hsa-miR-181b-5p	hsa-miR-27a-3p	19	19	292	311
hsa-miR-181b-5p	hsa-miR-27b-3p	19	19	292	311
hsa-miR-181c-5p	hsa-miR-221-3p	19	19	130	149
hsa-miR-181c-5p	hsa-miR-222-3p	19	19	130	149
hsa-miR-181c-5p	hsa-miR-27a-3p	19	19	292	311
hsa-miR-181c-5p	hsa-miR-27b-3p	19	19	292	311
hsa-miR-181d-5p	hsa-miR-221-3p	19	19	130	149
hsa-miR-181d-5p	hsa-miR-222-3p	19	19	130	149
hsa-miR-181d-5p	hsa-miR-27a-3p	19	19	292	311
hsa-miR-181d-5p	hsa-miR-27b-3p	19	19	292	311
hsa-miR-194-5p	hsa-miR-802	19	18	44	62
hsa-miR-19a-3p	hsa-miR-302a-3p	19	18	222	240
hsa-miR-19a-3p	hsa-miR-302b-3p	19	18	222	240
hsa-miR-19a-3p	hsa-miR-302c-3p.1	19	18	221	239
hsa-miR-19a-3p	hsa-miR-302d-3p	19	18	222	240
hsa-miR-19a-3p	hsa-miR-302e	19	18	221	239
hsa-miR-19a-3p	hsa-miR-372-3p	19	18	222	240
hsa-miR-19a-3p	hsa-miR-373-3p	19	18	221	239
hsa-miR-19a-3p	hsa-miR-520a-3p	19	18	222	240
hsa-miR-19a-3p	hsa-miR-520b	19	18	222	240
hsa-miR-19a-3p	hsa-miR-520c-3p	19	18	222	240
hsa-miR-19a-3p	hsa-miR-520d-3p	19	18	221	239
hsa-miR-19a-3p	hsa-miR-520e	19	18	223	241
hsa-miR-19b-3p	hsa-miR-302a-3p	19	18	222	240
hsa-miR-19b-3p	hsa-miR-302b-3p	19	18	222	240
hsa-miR-19b-3p	hsa-miR-302c-3p.1	19	18	221	239
hsa-miR-19b-3p	hsa-miR-302d-3p	19	18	222	240
hsa-miR-19b-3p	hsa-miR-302e	19	18	221	239
hsa-miR-19b-3p	hsa-miR-372-3p	19	18	222	240
hsa-miR-19b-3p	hsa-miR-373-3p	19	18	221	239
hsa-miR-19b-3p	hsa-miR-520a-3p	19	18	222	240
hsa-miR-19b-3p	hsa-miR-520b	19	18	222	240
hsa-miR-19b-3p	hsa-miR-520c-3p	19	18	222	240
hsa-miR-19b-3p	hsa-miR-520d-3p	19	18	221	239
hsa-miR-19b-3p	hsa-miR-520e	19	18	223	241
hsa-miR-206	hsa-miR-409-3p	19	19	35	54
hsa-miR-23a-3p	hsa-miR-323a-3p	19	19	104	123
hsa-miR-23b-3p	hsa-miR-323a-3p	19	19	104	123
hsa-miR-23c	hsa-miR-323a-3p	19	19	104	123
hsa-miR-3064-5p	hsa-miR-760	19	18	35	53
hsa-miR-101-3p.1	hsa-miR-802	18	18	81	99
hsa-miR-124-3p.1	hsa-miR-488-3p	18	18	88	106
hsa-miR-134-5p	hsa-miR-758-3p	18	18	4	22
hsa-miR-193a-3p	hsa-miR-200b-3p	18	18	50	68
hsa-miR-193a-3p	hsa-miR-200c-3p	18	18	50	68
hsa-miR-193a-3p	hsa-miR-429	18	18	50	68
hsa-miR-193b-3p	hsa-miR-200b-3p	18	18	50	68
hsa-miR-193b-3p	hsa-miR-200c-3p	18	18	50	68
hsa-miR-193b-3p	hsa-miR-429	18	18	50	68
hsa-miR-299-5p	hsa-miR-9-5p	18	18	43	61
hsa-miR-30a-5p	hsa-miR-543	18	18	183	201
hsa-miR-30b-5p	hsa-miR-543	18	18	183	201
hsa-miR-30c-5p	hsa-miR-543	18	18	183	201
hsa-miR-30d-5p	hsa-miR-543	18	18	183	201
hsa-miR-30e-5p	hsa-miR-543	18	18	183	201
hsa-miR-379-3p	hsa-miR-495-3p	18	18	56	74
hsa-miR-411-3p	hsa-miR-495-3p	18	18	56	74
hsa-miR-141-3p	hsa-miR-30a-5p	17	17	220	237
hsa-miR-141-3p	hsa-miR-30b-5p	17	17	220	237
hsa-miR-141-3p	hsa-miR-30c-5p	17	17	220	237
hsa-miR-141-3p	hsa-miR-30d-5p	17	17	220	237
hsa-miR-141-3p	hsa-miR-30e-5p	17	17	220	237
hsa-miR-142-3p.1	hsa-miR-196a-5p	17	17	21	38
hsa-miR-142-3p.1	hsa-miR-196b-5p	17	17	21	38
hsa-miR-181a-5p	hsa-miR-505-3p.2	17	16	73	89
hsa-miR-181b-5p	hsa-miR-505-3p.2	17	16	73	89
hsa-miR-181c-5p	hsa-miR-505-3p.2	17	16	73	89
hsa-miR-181d-5p	hsa-miR-505-3p.2	17	16	73	89
hsa-miR-182-5p	hsa-miR-212-5p	17	17	71	88
hsa-miR-18a-5p	hsa-miR-19a-3p	17	17	68	85
hsa-miR-18a-5p	hsa-miR-19b-3p	17	17	68	85
hsa-miR-18b-5p	hsa-miR-19a-3p	17	17	68	85
hsa-miR-18b-5p	hsa-miR-19b-3p	17	17	68	85
hsa-miR-194-5p	hsa-miR-543	17	17	68	85
hsa-miR-200a-3p	hsa-miR-30a-5p	17	17	220	237
hsa-miR-200a-3p	hsa-miR-30b-5p	17	17	220	237
hsa-miR-200a-3p	hsa-miR-30c-5p	17	17	220	237
hsa-miR-200a-3p	hsa-miR-30d-5p	17	17	220	237
hsa-miR-200a-3p	hsa-miR-30e-5p	17	17	220	237
hsa-miR-224-5p	hsa-miR-27a-3p	17	17	70	87
hsa-miR-224-5p	hsa-miR-27b-3p	17	17	70	87
hsa-miR-483-3p.1	hsa-miR-483-3p.2	17	15	5	20
hsa-miR-124-3p.1	hsa-miR-34a-5p	16	16	164	180
hsa-miR-124-3p.1	hsa-miR-34c-5p	16	16	164	180
hsa-miR-124-3p.1	hsa-miR-449a	16	16	164	180
hsa-miR-124-3p.1	hsa-miR-449b-5p	16	16	164	180
hsa-miR-124-3p.2	hsa-miR-34a-5p	16	16	122	138
hsa-miR-124-3p.2	hsa-miR-34c-5p	16	16	122	138
hsa-miR-124-3p.2	hsa-miR-449a	16	16	122	138
hsa-miR-124-3p.2	hsa-miR-449b-5p	16	16	122	138
hsa-miR-128-3p	hsa-miR-130a-3p	16	16	188	204
hsa-miR-128-3p	hsa-miR-130b-3p	16	16	188	204
hsa-miR-128-3p	hsa-miR-224-5p	16	16	66	82
hsa-miR-128-3p	hsa-miR-301a-3p	16	16	188	204
hsa-miR-128-3p	hsa-miR-301b-3p	16	16	188	204
hsa-miR-128-3p	hsa-miR-454-3p	16	16	188	204
hsa-miR-137	hsa-miR-455-3p.2	16	16	49	65
hsa-miR-141-3p	hsa-miR-194-5p	16	16	86	102
hsa-miR-194-5p	hsa-miR-200a-3p	16	16	86	102
hsa-miR-203a-3p.1	hsa-miR-409-3p	16	16	54	70
hsa-miR-212-5p	hsa-miR-362-5p	16	16	6	22
hsa-miR-34a-5p	hsa-miR-506-3p	16	16	122	138
hsa-miR-34c-5p	hsa-miR-506-3p	16	16	122	138
hsa-miR-365a-3p	hsa-miR-874-3p	16	16	21	37
hsa-miR-365b-3p	hsa-miR-874-3p	16	16	21	37
hsa-miR-449a	hsa-miR-506-3p	16	16	122	138
hsa-miR-449b-5p	hsa-miR-506-3p	16	16	122	138
hsa-miR-137	hsa-miR-221-3p	15	15	100	115
hsa-miR-137	hsa-miR-222-3p	15	15	100	115
hsa-miR-141-3p	hsa-miR-505-3p.2	15	15	53	68
hsa-miR-142-3p.1	hsa-miR-302c-3p.2	15	15	46	61
hsa-miR-142-3p.1	hsa-miR-520f-3p	15	15	46	61
hsa-miR-181a-5p	hsa-miR-494-3p	15	15	116	131
hsa-miR-181b-5p	hsa-miR-494-3p	15	15	116	131
hsa-miR-181c-5p	hsa-miR-494-3p	15	15	116	131
hsa-miR-181d-5p	hsa-miR-494-3p	15	15	116	131
hsa-miR-183-5p.2	hsa-miR-9-5p	15	15	133	148
hsa-miR-200a-3p	hsa-miR-505-3p.2	15	15	53	68
hsa-miR-217	hsa-miR-33a-5p	15	15	49	64
hsa-miR-217	hsa-miR-33b-5p	15	15	49	64
hsa-miR-24-3p	hsa-miR-3064-5p	15	15	44	59
hsa-miR-325-3p	hsa-miR-488-3p	15	15	71	86
hsa-miR-486-5p	hsa-miR-493-5p	15	15	22	37
hsa-miR-101-3p.2	hsa-miR-148a-3p	14	14	170	184
hsa-miR-101-3p.2	hsa-miR-148b-3p	14	14	170	184
hsa-miR-101-3p.2	hsa-miR-152-3p	14	14	170	184
hsa-miR-101-3p.2	hsa-miR-30a-5p	14	14	286	300
hsa-miR-101-3p.2	hsa-miR-30b-5p	14	14	286	300
hsa-miR-101-3p.2	hsa-miR-30c-5p	14	14	286	300
hsa-miR-101-3p.2	hsa-miR-30d-5p	14	14	286	300
hsa-miR-101-3p.2	hsa-miR-30e-5p	14	14	286	300
hsa-miR-125a-5p	hsa-miR-143-3p	14	14	64	78
hsa-miR-125b-5p	hsa-miR-143-3p	14	14	64	78
hsa-miR-135a-5p	hsa-miR-24-3p	14	14	81	95
hsa-miR-135b-5p	hsa-miR-24-3p	14	14	81	95
hsa-miR-139-5p	hsa-miR-221-3p	14	14	47	61
hsa-miR-139-5p	hsa-miR-222-3p	14	14	47	61
hsa-miR-181a-5p	hsa-miR-30a-5p	14	14	341	355
hsa-miR-181a-5p	hsa-miR-30b-5p	14	14	341	355
hsa-miR-181a-5p	hsa-miR-30c-5p	14	14	341	355
hsa-miR-181a-5p	hsa-miR-30d-5p	14	14	341	355
hsa-miR-181a-5p	hsa-miR-30e-5p	14	14	341	355
hsa-miR-181a-5p	hsa-miR-655-3p	14	14	169	183
hsa-miR-181b-5p	hsa-miR-30a-5p	14	14	341	355
hsa-miR-181b-5p	hsa-miR-30b-5p	14	14	341	355
hsa-miR-181b-5p	hsa-miR-30c-5p	14	14	341	355
hsa-miR-181b-5p	hsa-miR-30d-5p	14	14	341	355
hsa-miR-181b-5p	hsa-miR-30e-5p	14	14	341	355
hsa-miR-181b-5p	hsa-miR-655-3p	14	14	169	183
hsa-miR-181c-5p	hsa-miR-30a-5p	14	14	341	355
hsa-miR-181c-5p	hsa-miR-30b-5p	14	14	341	355
hsa-miR-181c-5p	hsa-miR-30c-5p	14	14	341	355
hsa-miR-181c-5p	hsa-miR-30d-5p	14	14	341	355
hsa-miR-181c-5p	hsa-miR-30e-5p	14	14	341	355
hsa-miR-181c-5p	hsa-miR-655-3p	14	14	169	183
hsa-miR-181d-5p	hsa-miR-30a-5p	14	14	341	355
hsa-miR-181d-5p	hsa-miR-30b-5p	14	14	341	355
hsa-miR-181d-5p	hsa-miR-30c-5p	14	14	341	355
hsa-miR-181d-5p	hsa-miR-30d-5p	14	14	341	355
hsa-miR-181d-5p	hsa-miR-30e-5p	14	14	341	355
hsa-miR-181d-5p	hsa-miR-655-3p	14	14	169	183
hsa-miR-183-5p.1	hsa-miR-34a-5p	14	14	54	68
hsa-miR-183-5p.1	hsa-miR-34c-5p	14	14	54	68
hsa-miR-183-5p.1	hsa-miR-449a	14	14	54	68
hsa-miR-183-5p.1	hsa-miR-449b-5p	14	14	54	68
hsa-miR-186-5p	hsa-miR-19a-3p	14	14	181	195
hsa-miR-186-5p	hsa-miR-19b-3p	14	14	181	195
hsa-miR-217	hsa-miR-448	14	14	54	68
hsa-miR-30a-5p	hsa-miR-495-3p	14	14	197	211
hsa-miR-30b-5p	hsa-miR-495-3p	14	14	197	211
hsa-miR-30c-5p	hsa-miR-495-3p	14	14	197	211
hsa-miR-30d-5p	hsa-miR-495-3p	14	14	197	211
hsa-miR-30e-5p	hsa-miR-495-3p	14	14	197	211
hsa-miR-369-3p	hsa-miR-381-3p	14	14	95	109
hsa-miR-1197	hsa-miR-1224-5p	13	13	7	20
hsa-miR-125a-5p	hsa-miR-188-5p	13	13	28	41
hsa-miR-125b-5p	hsa-miR-188-5p	13	13	28	41
hsa-miR-135a-5p	hsa-miR-760	13	13	46	59
hsa-miR-135b-5p	hsa-miR-760	13	13	46	59
hsa-miR-142-5p	hsa-miR-320a	13	13	109	122
hsa-miR-142-5p	hsa-miR-320b	13	13	109	122
hsa-miR-142-5p	hsa-miR-320c	13	13	109	122
hsa-miR-142-5p	hsa-miR-320d	13	13	109	122
hsa-miR-181a-5p	hsa-miR-421	13	13	87	100
hsa-miR-181b-5p	hsa-miR-421	13	13	87	100
hsa-miR-181c-5p	hsa-miR-421	13	13	87	100
hsa-miR-181d-5p	hsa-miR-421	13	13	87	100
hsa-miR-216a-5p	hsa-miR-371a-5p	13	13	28	41
hsa-miR-223-3p	hsa-miR-802	13	13	27	40
hsa-miR-224-5p	hsa-miR-26a-5p	13	13	63	76
hsa-miR-224-5p	hsa-miR-26b-5p	13	13	63	76
hsa-miR-325-3p	hsa-miR-489-3p	13	13	61	74
hsa-miR-410-3p	hsa-miR-495-3p	13	13	87	100
hsa-miR-101-3p.1	hsa-miR-30a-5p	12	12	252	264
hsa-miR-101-3p.1	hsa-miR-30b-5p	12	12	252	264
hsa-miR-101-3p.1	hsa-miR-30c-5p	12	12	252	264
hsa-miR-101-3p.1	hsa-miR-30d-5p	12	12	252	264
hsa-miR-101-3p.1	hsa-miR-30e-5p	12	12	252	264
hsa-miR-101-3p.2	hsa-miR-655-3p	12	12	179	191
hsa-miR-10a-5p	hsa-miR-486-5p	12	12	11	23
hsa-miR-10b-5p	hsa-miR-486-5p	12	12	11	23
hsa-miR-1193	hsa-miR-27a-3p	12	11	57	68
hsa-miR-1193	hsa-miR-27b-3p	12	11	57	68
hsa-miR-124-3p.1	hsa-miR-128-3p	12	12	274	286
hsa-miR-130a-3p	hsa-miR-142-5p	12	12	167	179
hsa-miR-130b-3p	hsa-miR-142-5p	12	12	167	179
hsa-miR-132-3p	hsa-miR-144-3p	12	12	109	121
hsa-miR-132-3p	hsa-miR-421	12	12	34	46
hsa-miR-140-5p	hsa-miR-299-5p	12	12	10	22
hsa-miR-142-5p	hsa-miR-301a-3p	12	12	167	179
hsa-miR-142-5p	hsa-miR-301b-3p	12	12	167	179
hsa-miR-142-5p	hsa-miR-454-3p	12	12	167	179
hsa-miR-144-3p	hsa-miR-212-3p	12	12	109	121
hsa-miR-144-3p	hsa-miR-30a-5p	12	12	270	282
hsa-miR-144-3p	hsa-miR-30b-5p	12	12	270	282
hsa-miR-144-3p	hsa-miR-30c-5p	12	12	270	282
hsa-miR-144-3p	hsa-miR-30d-5p	12	12	270	282
hsa-miR-144-3p	hsa-miR-30e-5p	12	12	270	282
hsa-miR-144-3p	hsa-miR-655-3p	12	12	165	177
hsa-miR-212-3p	hsa-miR-421	12	12	34	46
hsa-miR-218-5p	hsa-miR-219a-2-3p	12	12	33	45
hsa-miR-224-5p	hsa-miR-23a-3p	12	12	75	87
hsa-miR-224-5p	hsa-miR-23b-3p	12	12	75	87
hsa-miR-224-5p	hsa-miR-23c	12	12	75	87
hsa-miR-27a-3p	hsa-miR-802	12	12	88	100
hsa-miR-27b-3p	hsa-miR-802	12	12	88	100
hsa-miR-376c-3p	hsa-miR-493-5p	12	12	46	58
hsa-miR-381-3p	hsa-miR-485-3p	12	12	62	74
hsa-miR-381-3p	hsa-miR-539-3p	12	12	62	74
hsa-let-7a-5p	hsa-miR-125a-5p	11	11	156	167
hsa-let-7a-5p	hsa-miR-125b-5p	11	11	156	167
hsa-let-7b-5p	hsa-miR-125a-5p	11	11	156	167
hsa-let-7b-5p	hsa-miR-125b-5p	11	11	156	167
hsa-let-7c-5p	hsa-miR-125a-5p	11	11	156	167
hsa-let-7c-5p	hsa-miR-125b-5p	11	11	156	167
hsa-let-7d-5p	hsa-miR-125a-5p	11	11	156	167
hsa-let-7d-5p	hsa-miR-125b-5p	11	11	156	167
hsa-let-7e-5p	hsa-miR-125a-5p	11	11	156	167
hsa-let-7e-5p	hsa-miR-125b-5p	11	11	156	167
hsa-let-7f-5p	hsa-miR-125a-5p	11	11	156	167
hsa-let-7f-5p	hsa-miR-125b-5p	11	11	156	167
hsa-let-7g-5p	hsa-miR-125a-5p	11	11	156	167
hsa-let-7g-5p	hsa-miR-125b-5p	11	11	156	167
hsa-let-7i-5p	hsa-miR-125a-5p	11	11	156	167
hsa-let-7i-5p	hsa-miR-125b-5p	11	11	156	167
hsa-miR-1193	hsa-miR-128-3p	11	10	52	62
hsa-miR-125a-5p	hsa-miR-146a-5p	11	11	33	44
hsa-miR-125a-5p	hsa-miR-146b-5p	11	11	33	44
hsa-miR-125a-5p	hsa-miR-98-5p	11	11	156	167
hsa-miR-125b-5p	hsa-miR-146a-5p	11	11	33	44
hsa-miR-125b-5p	hsa-miR-146b-5p	11	11	33	44
hsa-miR-125b-5p	hsa-miR-98-5p	11	11	156	167
hsa-miR-1271-5p	hsa-miR-129-5p	11	11	130	141
hsa-miR-128-3p	hsa-miR-140-5p	11	11	75	86
hsa-miR-128-3p	hsa-miR-377-3p	11	11	114	125
hsa-miR-129-5p	hsa-miR-182-5p	11	11	148	159
hsa-miR-129-5p	hsa-miR-96-5p	11	11	130	141
hsa-miR-133a-3p.1	hsa-miR-204-5p	11	11	63	74
hsa-miR-133a-3p.1	hsa-miR-211-5p	11	11	63	74
hsa-miR-141-3p	hsa-miR-452-5p	11	11	50	61
hsa-miR-141-3p	hsa-miR-892c-3p	11	11	50	61
hsa-miR-147b	hsa-miR-210-3p	11	11	0	11
hsa-miR-148a-3p	hsa-miR-455-3p.2	11	11	45	56
hsa-miR-148b-3p	hsa-miR-455-3p.2	11	11	45	56
hsa-miR-152-3p	hsa-miR-455-3p.2	11	11	45	56
hsa-miR-15a-5p	hsa-miR-6835-3p	11	11	197	208
hsa-miR-15b-5p	hsa-miR-6835-3p	11	11	197	208
hsa-miR-16-5p	hsa-miR-6835-3p	11	11	196	207
hsa-miR-195-5p	hsa-miR-6835-3p	11	11	196	207
hsa-miR-199a-3p	hsa-miR-223-3p	11	11	36	47
hsa-miR-199b-3p	hsa-miR-223-3p	11	11	36	47
hsa-miR-19a-3p	hsa-miR-330-3p	11	11	199	210
hsa-miR-19b-3p	hsa-miR-330-3p	11	11	199	210
hsa-miR-200a-3p	hsa-miR-452-5p	11	11	50	61
hsa-miR-200a-3p	hsa-miR-892c-3p	11	11	50	61
hsa-miR-216b-5p	hsa-miR-326	11	11	26	37
hsa-miR-216b-5p	hsa-miR-330-5p	11	11	26	37
hsa-miR-224-5p	hsa-miR-377-3p	11	11	32	43
hsa-miR-325-3p	hsa-miR-653-5p	11	11	115	126
hsa-miR-424-5p	hsa-miR-6835-3p	11	11	197	208
hsa-miR-455-3p.1	hsa-miR-455-3p.2	11	11	15	26
hsa-miR-497-5p	hsa-miR-6835-3p	11	11	197	208
hsa-let-7a-5p	hsa-miR-30a-5p	10	10	225	235
hsa-let-7a-5p	hsa-miR-30b-5p	10	10	225	235
hsa-let-7a-5p	hsa-miR-30c-5p	10	10	225	235
hsa-let-7a-5p	hsa-miR-30d-5p	10	10	225	235
hsa-let-7a-5p	hsa-miR-30e-5p	10	10	225	235
hsa-let-7b-5p	hsa-miR-30a-5p	10	10	225	235
hsa-let-7b-5p	hsa-miR-30b-5p	10	10	225	235
hsa-let-7b-5p	hsa-miR-30c-5p	10	10	225	235
hsa-let-7b-5p	hsa-miR-30d-5p	10	10	225	235
hsa-let-7b-5p	hsa-miR-30e-5p	10	10	225	235
hsa-let-7c-5p	hsa-miR-30a-5p	10	10	225	235
hsa-let-7c-5p	hsa-miR-30b-5p	10	10	225	235
hsa-let-7c-5p	hsa-miR-30c-5p	10	10	225	235
hsa-let-7c-5p	hsa-miR-30d-5p	10	10	225	235
hsa-let-7c-5p	hsa-miR-30e-5p	10	10	225	235
hsa-let-7d-5p	hsa-miR-30a-5p	10	10	225	235
hsa-let-7d-5p	hsa-miR-30b-5p	10	10	225	235
hsa-let-7d-5p	hsa-miR-30c-5p	10	10	225	235
hsa-let-7d-5p	hsa-miR-30d-5p	10	10	225	235
hsa-let-7d-5p	hsa-miR-30e-5p	10	10	225	235
hsa-let-7e-5p	hsa-miR-30a-5p	10	10	225	235
hsa-let-7e-5p	hsa-miR-30b-5p	10	10	225	235
hsa-let-7e-5p	hsa-miR-30c-5p	10	10	225	235
hsa-let-7e-5p	hsa-miR-30d-5p	10	10	225	235
hsa-let-7e-5p	hsa-miR-30e-5p	10	10	225	235
hsa-let-7f-5p	hsa-miR-30a-5p	10	10	225	235
hsa-let-7f-5p	hsa-miR-30b-5p	10	10	225	235
hsa-let-7f-5p	hsa-miR-30c-5p	10	10	225	235
hsa-let-7f-5p	hsa-miR-30d-5p	10	10	225	235
hsa-let-7f-5p	hsa-miR-30e-5p	10	10	225	235
hsa-let-7g-5p	hsa-miR-30a-5p	10	10	225	235
hsa-let-7g-5p	hsa-miR-30b-5p	10	10	225	235
hsa-let-7g-5p	hsa-miR-30c-5p	10	10	225	235
hsa-let-7g-5p	hsa-miR-30d-5p	10	10	225	235
hsa-let-7g-5p	hsa-miR-30e-5p	10	10	225	235
hsa-let-7i-5p	hsa-miR-30a-5p	10	10	225	235
hsa-let-7i-5p	hsa-miR-30b-5p	10	10	225	235
hsa-let-7i-5p	hsa-miR-30c-5p	10	10	225	235
hsa-let-7i-5p	hsa-miR-30d-5p	10	10	225	235
hsa-let-7i-5p	hsa-miR-30e-5p	10	10	225	235
hsa-miR-101-3p.1	hsa-miR-655-3p	10	10	157	167
hsa-miR-101-3p.2	hsa-miR-323a-3p	10	10	116	126
hsa-miR-1193	hsa-miR-377-3p	10	10	31	41
hsa-miR-125a-5p	hsa-miR-133a-3p.1	10	10	53	63
hsa-miR-125a-5p	hsa-miR-331-3p	10	10	38	48
hsa-miR-125b-5p	hsa-miR-133a-3p.1	10	10	53	63
hsa-miR-125b-5p	hsa-miR-331-3p	10	10	38	48
hsa-miR-128-3p	hsa-miR-181a-5p	10	10	252	262
hsa-miR-128-3p	hsa-miR-181b-5p	10	10	252	262
hsa-miR-128-3p	hsa-miR-181c-5p	10	10	252	262
hsa-miR-128-3p	hsa-miR-181d-5p	10	10	252	262
hsa-miR-128-3p	hsa-miR-802	10	10	80	90
hsa-miR-132-3p	hsa-miR-148a-3p	10	10	65	75
hsa-miR-132-3p	hsa-miR-148b-3p	10	10	65	75
hsa-miR-132-3p	hsa-miR-152-3p	10	10	65	75
hsa-miR-138-5p	hsa-miR-302a-3p	10	10	97	107
hsa-miR-138-5p	hsa-miR-302b-3p	10	10	97	107
hsa-miR-138-5p	hsa-miR-302c-3p.1	10	10	97	107
hsa-miR-138-5p	hsa-miR-302d-3p	10	10	97	107
hsa-miR-138-5p	hsa-miR-302e	10	10	97	107
hsa-miR-138-5p	hsa-miR-372-3p	10	10	97	107
hsa-miR-138-5p	hsa-miR-373-3p	10	10	97	107
hsa-miR-138-5p	hsa-miR-520a-3p	10	10	97	107
hsa-miR-138-5p	hsa-miR-520b	10	10	97	107
hsa-miR-138-5p	hsa-miR-520c-3p	10	10	97	107
hsa-miR-138-5p	hsa-miR-520d-3p	10	10	97	107
hsa-miR-138-5p	hsa-miR-520e	10	10	97	107
hsa-miR-140-3p.2	hsa-miR-29a-3p	10	10	87	97
hsa-miR-140-3p.2	hsa-miR-29b-3p	10	10	87	97
hsa-miR-140-3p.2	hsa-miR-29c-3p	10	10	87	97
hsa-miR-141-3p	hsa-miR-217	10	10	82	92
hsa-miR-148a-3p	hsa-miR-212-3p	10	10	65	75
hsa-miR-148b-3p	hsa-miR-212-3p	10	10	65	75
hsa-miR-149-5p	hsa-miR-326	10	10	35	45
hsa-miR-149-5p	hsa-miR-330-5p	10	10	35	45
hsa-miR-152-3p	hsa-miR-212-3p	10	10	65	75
hsa-miR-153-3p	hsa-miR-325-3p	10	10	135	145
hsa-miR-193a-5p	hsa-miR-9-5p	10	10	24	34
hsa-miR-200a-3p	hsa-miR-217	10	10	82	92
hsa-miR-203a-3p.1	hsa-miR-30a-5p	10	10	215	225
hsa-miR-203a-3p.1	hsa-miR-30b-5p	10	10	215	225
hsa-miR-203a-3p.1	hsa-miR-30c-5p	10	10	215	225
hsa-miR-203a-3p.1	hsa-miR-30d-5p	10	10	215	225
hsa-miR-203a-3p.1	hsa-miR-30e-5p	10	10	215	225
hsa-miR-204-5p	hsa-miR-9-5p	10	10	153	163
hsa-miR-205-5p	hsa-miR-433-3p	10	10	24	34
hsa-miR-211-5p	hsa-miR-9-5p	10	10	153	163
hsa-miR-221-3p	hsa-miR-323a-3p	10	10	49	59
hsa-miR-222-3p	hsa-miR-323a-3p	10	10	49	59
hsa-miR-30a-5p	hsa-miR-802	10	10	90	100
hsa-miR-30a-5p	hsa-miR-98-5p	10	10	225	235
hsa-miR-30b-5p	hsa-miR-802	10	10	90	100
hsa-miR-30b-5p	hsa-miR-98-5p	10	10	225	235
hsa-miR-30c-5p	hsa-miR-802	10	10	90	100
hsa-miR-30c-5p	hsa-miR-98-5p	10	10	225	235
hsa-miR-30d-5p	hsa-miR-802	10	10	90	100
hsa-miR-30d-5p	hsa-miR-98-5p	10	10	225	235
hsa-miR-30e-5p	hsa-miR-802	10	10	90	100
hsa-miR-30e-5p	hsa-miR-98-5p	10	10	225	235
hsa-miR-323a-3p	hsa-miR-655-3p	10	10	86	96
hsa-miR-329-3p	hsa-miR-377-3p	10	10	34	44
hsa-miR-362-3p	hsa-miR-377-3p	10	10	34	44
hsa-miR-483-3p.2	hsa-miR-668-3p	10	10	5	15
hsa-miR-1-3p	hsa-miR-873-5p.2	9	9	54	63
hsa-miR-101-3p.2	hsa-miR-485-3p	9	9	91	100
hsa-miR-101-3p.2	hsa-miR-539-3p	9	9	91	100
hsa-miR-103a-3p	hsa-miR-330-3p	9	9	98	107
hsa-miR-106a-5p	hsa-miR-153-3p	9	9	203	212
hsa-miR-106b-5p	hsa-miR-153-3p	9	9	203	212
hsa-miR-107	hsa-miR-330-3p	9	9	98	107
hsa-miR-10a-5p	hsa-miR-125a-5p	9	9	46	55
hsa-miR-10a-5p	hsa-miR-125b-5p	9	9	46	55
hsa-miR-10b-5p	hsa-miR-125a-5p	9	9	46	55
hsa-miR-10b-5p	hsa-miR-125b-5p	9	9	46	55
hsa-miR-125a-5p	hsa-miR-504-5p.1	9	9	41	50
hsa-miR-125b-5p	hsa-miR-504-5p.1	9	9	41	50
hsa-miR-1298-5p	hsa-miR-205-5p	9	9	4	13
hsa-miR-130a-3p	hsa-miR-199a-3p	9	8	97	105
hsa-miR-130a-3p	hsa-miR-199b-3p	9	8	97	105
hsa-miR-130b-3p	hsa-miR-199a-3p	9	8	97	105
hsa-miR-130b-3p	hsa-miR-199b-3p	9	8	97	105
hsa-miR-133a-3p.2	hsa-miR-204-5p	9	9	82	91
hsa-miR-133a-3p.2	hsa-miR-211-5p	9	9	82	91
hsa-miR-133b	hsa-miR-204-5p	9	9	82	91
hsa-miR-133b	hsa-miR-211-5p	9	9	82	91
hsa-miR-137	hsa-miR-138-5p	9	9	124	133
hsa-miR-140-3p.1	hsa-miR-144-3p	9	9	102	111
hsa-miR-142-3p.2	hsa-miR-199a-3p	9	9	54	63
hsa-miR-142-3p.2	hsa-miR-199b-3p	9	9	54	63
hsa-miR-153-3p	hsa-miR-17-5p	9	9	203	212
hsa-miR-153-3p	hsa-miR-20a-5p	9	9	203	212
hsa-miR-153-3p	hsa-miR-20b-5p	9	9	203	212
hsa-miR-153-3p	hsa-miR-519d-3p	9	9	203	212
hsa-miR-153-3p	hsa-miR-93-5p	9	9	203	212
hsa-miR-190a-5p	hsa-miR-379-3p	9	9	19	28
hsa-miR-190a-5p	hsa-miR-411-3p	9	9	19	28
hsa-miR-190b	hsa-miR-379-3p	9	9	19	28
hsa-miR-190b	hsa-miR-411-3p	9	9	19	28
hsa-miR-199a-3p	hsa-miR-301a-3p	9	8	97	105
hsa-miR-199a-3p	hsa-miR-301b-3p	9	8	97	105
hsa-miR-199a-3p	hsa-miR-454-3p	9	8	97	105
hsa-miR-199b-3p	hsa-miR-301a-3p	9	8	97	105
hsa-miR-199b-3p	hsa-miR-301b-3p	9	8	97	105
hsa-miR-199b-3p	hsa-miR-454-3p	9	8	97	105
hsa-miR-203a-3p.2	hsa-miR-365a-3p	9	9	65	74
hsa-miR-203a-3p.2	hsa-miR-365b-3p	9	9	65	74
hsa-miR-205-5p	hsa-miR-485-3p	9	9	33	42
hsa-miR-205-5p	hsa-miR-532-5p	9	5	22	27
hsa-miR-205-5p	hsa-miR-539-3p	9	9	33	42
hsa-miR-206	hsa-miR-873-5p.2	9	9	54	63
hsa-miR-216a-5p	hsa-miR-342-3p	9	9	12	21
hsa-miR-218-5p	hsa-miR-455-5p	9	9	44	53
hsa-miR-299-5p	hsa-miR-325-3p	9	9	47	56
hsa-miR-29a-3p	hsa-miR-338-3p	9	9	82	91
hsa-miR-29b-3p	hsa-miR-338-3p	9	9	82	91
hsa-miR-29c-3p	hsa-miR-338-3p	9	9	82	91
hsa-miR-302a-3p	hsa-miR-340-5p	9	9	179	188
hsa-miR-302b-3p	hsa-miR-340-5p	9	9	179	188
hsa-miR-302c-3p.1	hsa-miR-340-5p	9	9	179	188
hsa-miR-302d-3p	hsa-miR-340-5p	9	9	179	188
hsa-miR-302e	hsa-miR-340-5p	9	9	179	188
hsa-miR-320a	hsa-miR-330-3p	9	9	134	143
hsa-miR-320b	hsa-miR-330-3p	9	9	134	143
hsa-miR-320c	hsa-miR-330-3p	9	9	134	143
hsa-miR-320d	hsa-miR-330-3p	9	9	134	143
hsa-miR-323a-3p	hsa-miR-543	9	9	93	102
hsa-miR-330-3p	hsa-miR-495-3p	9	9	135	144
hsa-miR-340-5p	hsa-miR-372-3p	9	9	179	188
hsa-miR-340-5p	hsa-miR-373-3p	9	9	179	188
hsa-miR-340-5p	hsa-miR-520a-3p	9	9	179	188
hsa-miR-340-5p	hsa-miR-520b	9	9	179	188
hsa-miR-340-5p	hsa-miR-520c-3p	9	9	179	188
hsa-miR-340-5p	hsa-miR-520d-3p	9	9	179	188
hsa-miR-340-5p	hsa-miR-520e	9	9	179	188
hsa-miR-495-3p	hsa-miR-802	9	9	58	67
hsa-miR-543	hsa-miR-653-5p	9	9	76	85
hsa-miR-1-3p	hsa-miR-873-5p.1	8	8	39	47
hsa-miR-101-3p.1	hsa-miR-181a-5p	8	8	256	264
hsa-miR-101-3p.1	hsa-miR-181b-5p	8	8	256	264
hsa-miR-101-3p.1	hsa-miR-181c-5p	8	8	256	264
hsa-miR-101-3p.1	hsa-miR-181d-5p	8	8	256	264
hsa-miR-101-3p.1	hsa-miR-323a-3p	8	8	102	110
hsa-miR-101-3p.1	hsa-miR-493-5p	8	8	130	138
hsa-miR-101-3p.2	hsa-miR-493-5p	8	8	159	167
hsa-miR-106a-5p	hsa-miR-138-5p	8	8	119	127
hsa-miR-106b-5p	hsa-miR-138-5p	8	8	119	127
hsa-miR-1224-5p	hsa-miR-125a-5p	8	8	18	26
hsa-miR-1224-5p	hsa-miR-125b-5p	8	8	18	26
hsa-miR-125a-5p	hsa-miR-328-3p	8	8	22	30
hsa-miR-125b-5p	hsa-miR-328-3p	8	8	22	30
hsa-miR-128-3p	hsa-miR-302c-3p.2	8	8	109	117
hsa-miR-128-3p	hsa-miR-520f-3p	8	8	109	117
hsa-miR-1298-5p	hsa-miR-181a-5p	8	8	31	39
hsa-miR-1298-5p	hsa-miR-181b-5p	8	8	31	39
hsa-miR-1298-5p	hsa-miR-181c-5p	8	8	31	39
hsa-miR-1298-5p	hsa-miR-181d-5p	8	8	31	39
hsa-miR-138-5p	hsa-miR-155-5p	8	8	47	55
hsa-miR-138-5p	hsa-miR-17-5p	8	8	119	127
hsa-miR-138-5p	hsa-miR-20a-5p	8	8	119	127
hsa-miR-138-5p	hsa-miR-20b-5p	8	8	119	127
hsa-miR-138-5p	hsa-miR-3064-5p	8	8	36	44
hsa-miR-138-5p	hsa-miR-485-5p	8	8	42	50
hsa-miR-138-5p	hsa-miR-519d-3p	8	8	119	127
hsa-miR-138-5p	hsa-miR-93-5p	8	8	119	127
hsa-miR-140-5p	hsa-miR-142-3p.1	8	8	22	30
hsa-miR-144-3p	hsa-miR-25-3p	8	8	199	207
hsa-miR-144-3p	hsa-miR-32-5p	8	8	199	207
hsa-miR-144-3p	hsa-miR-363-3p	8	8	199	207
hsa-miR-144-3p	hsa-miR-367-3p	8	8	199	207
hsa-miR-144-3p	hsa-miR-485-3p	8	8	87	95
hsa-miR-144-3p	hsa-miR-493-5p	8	8	159	167
hsa-miR-144-3p	hsa-miR-539-3p	8	8	87	95
hsa-miR-144-3p	hsa-miR-92a-3p	8	8	199	207
hsa-miR-144-3p	hsa-miR-92b-3p	8	8	199	207
hsa-miR-145-5p	hsa-miR-148a-3p	8	8	112	120
hsa-miR-145-5p	hsa-miR-148b-3p	8	8	112	120
hsa-miR-145-5p	hsa-miR-152-3p	8	8	112	120
hsa-miR-148a-3p	hsa-miR-582-5p	8	8	82	90
hsa-miR-148b-3p	hsa-miR-582-5p	8	8	82	90
hsa-miR-152-3p	hsa-miR-582-5p	8	8	82	90
hsa-miR-199a-3p	hsa-miR-27a-3p	8	8	130	138
hsa-miR-199a-3p	hsa-miR-27b-3p	8	8	130	138
hsa-miR-199a-3p	hsa-miR-34a-5p	8	8	37	45
hsa-miR-199a-3p	hsa-miR-34c-5p	8	8	37	45
hsa-miR-199a-3p	hsa-miR-449a	8	8	37	45
hsa-miR-199a-3p	hsa-miR-449b-5p	8	8	37	45
hsa-miR-199b-3p	hsa-miR-27a-3p	8	8	130	138
hsa-miR-199b-3p	hsa-miR-27b-3p	8	8	130	138
hsa-miR-199b-3p	hsa-miR-34a-5p	8	8	37	45
hsa-miR-199b-3p	hsa-miR-34c-5p	8	8	37	45
hsa-miR-199b-3p	hsa-miR-449a	8	8	37	45
hsa-miR-199b-3p	hsa-miR-449b-5p	8	8	37	45
hsa-miR-200b-3p	hsa-miR-203a-3p.2	8	7	192	199
hsa-miR-200c-3p	hsa-miR-203a-3p.2	8	7	192	199
hsa-miR-203a-3p.1	hsa-miR-325-3p	8	8	139	147
hsa-miR-203a-3p.2	hsa-miR-429	8	7	192	199
hsa-miR-205-5p	hsa-miR-376a-3p	8	8	21	29
hsa-miR-205-5p	hsa-miR-376b-3p	8	8	21	29
hsa-miR-206	hsa-miR-873-5p.1	8	8	39	47
hsa-miR-218-5p	hsa-miR-221-3p	8	8	113	121
hsa-miR-218-5p	hsa-miR-222-3p	8	8	113	121
hsa-miR-221-3p	hsa-miR-302a-3p	8	8	103	111
hsa-miR-221-3p	hsa-miR-302b-3p	8	8	103	111
hsa-miR-221-3p	hsa-miR-302c-3p.1	8	8	102	110
hsa-miR-221-3p	hsa-miR-302d-3p	8	8	103	111
hsa-miR-221-3p	hsa-miR-302e	8	8	102	110
hsa-miR-221-3p	hsa-miR-372-3p	8	8	103	111
hsa-miR-221-3p	hsa-miR-373-3p	8	8	102	110
hsa-miR-221-3p	hsa-miR-520a-3p	8	8	102	110
hsa-miR-221-3p	hsa-miR-520b	8	8	102	110
hsa-miR-221-3p	hsa-miR-520c-3p	8	8	102	110
hsa-miR-221-3p	hsa-miR-520d-3p	8	8	102	110
hsa-miR-221-3p	hsa-miR-520e	8	8	103	111
hsa-miR-222-3p	hsa-miR-302a-3p	8	8	103	111
hsa-miR-222-3p	hsa-miR-302b-3p	8	8	103	111
hsa-miR-222-3p	hsa-miR-302c-3p.1	8	8	102	110
hsa-miR-222-3p	hsa-miR-302d-3p	8	8	103	111
hsa-miR-222-3p	hsa-miR-302e	8	8	102	110
hsa-miR-222-3p	hsa-miR-372-3p	8	8	103	111
hsa-miR-222-3p	hsa-miR-373-3p	8	8	102	110
hsa-miR-222-3p	hsa-miR-520a-3p	8	8	102	110
hsa-miR-222-3p	hsa-miR-520b	8	8	102	110
hsa-miR-222-3p	hsa-miR-520c-3p	8	8	102	110
hsa-miR-222-3p	hsa-miR-520d-3p	8	8	102	110
hsa-miR-222-3p	hsa-miR-520e	8	8	103	111
hsa-miR-299-3p	hsa-miR-491-5p	8	8	4	12
hsa-miR-325-3p	hsa-miR-448	8	8	117	125
hsa-miR-365a-3p	hsa-miR-532-5p	8	8	13	21
hsa-miR-365b-3p	hsa-miR-532-5p	8	8	13	21
hsa-miR-543	hsa-miR-802	8	8	55	63
hsa-miR-760	hsa-miR-9-5p	8	7	82	89
hsa-let-7a-5p	hsa-miR-142-3p.1	7	7	62	69
hsa-let-7a-5p	hsa-miR-877-5p	7	7	18	25
hsa-let-7b-5p	hsa-miR-142-3p.1	7	7	62	69
hsa-let-7b-5p	hsa-miR-877-5p	7	7	18	25
hsa-let-7c-5p	hsa-miR-142-3p.1	7	7	62	69
hsa-let-7c-5p	hsa-miR-877-5p	7	7	18	25
hsa-let-7d-5p	hsa-miR-142-3p.1	7	7	62	69
hsa-let-7d-5p	hsa-miR-877-5p	7	7	18	25
hsa-let-7e-5p	hsa-miR-142-3p.1	7	7	62	69
hsa-let-7e-5p	hsa-miR-877-5p	7	7	18	25
hsa-let-7f-5p	hsa-miR-142-3p.1	7	7	62	69
hsa-let-7f-5p	hsa-miR-877-5p	7	7	18	25
hsa-let-7g-5p	hsa-miR-142-3p.1	7	7	62	69
hsa-let-7g-5p	hsa-miR-877-5p	7	7	18	25
hsa-let-7i-5p	hsa-miR-142-3p.1	7	7	62	69
hsa-let-7i-5p	hsa-miR-877-5p	7	7	18	25
hsa-miR-101-3p.1	hsa-miR-485-3p	7	7	84	91
hsa-miR-101-3p.1	hsa-miR-539-3p	7	7	84	91
hsa-miR-101-3p.2	hsa-miR-130a-3p	7	7	213	220
hsa-miR-101-3p.2	hsa-miR-130b-3p	7	7	213	220
hsa-miR-101-3p.2	hsa-miR-221-3p	7	7	135	142
hsa-miR-101-3p.2	hsa-miR-222-3p	7	7	135	142
hsa-miR-101-3p.2	hsa-miR-301a-3p	7	7	213	220
hsa-miR-101-3p.2	hsa-miR-301b-3p	7	7	213	220
hsa-miR-101-3p.2	hsa-miR-454-3p	7	7	213	220
hsa-miR-103a-3p	hsa-miR-106a-5p	7	7	168	175
hsa-miR-103a-3p	hsa-miR-106b-5p	7	7	168	175
hsa-miR-103a-3p	hsa-miR-124-3p.1	7	7	195	202
hsa-miR-103a-3p	hsa-miR-124-3p.2	7	7	144	151
hsa-miR-103a-3p	hsa-miR-17-5p	7	7	168	175
hsa-miR-103a-3p	hsa-miR-20a-5p	7	7	168	175
hsa-miR-103a-3p	hsa-miR-20b-5p	7	7	168	175
hsa-miR-103a-3p	hsa-miR-506-3p	7	7	144	151
hsa-miR-103a-3p	hsa-miR-519d-3p	7	7	169	176
hsa-miR-103a-3p	hsa-miR-93-5p	7	7	168	175
hsa-miR-106a-5p	hsa-miR-107	7	7	168	175
hsa-miR-106a-5p	hsa-miR-448	7	7	141	148
hsa-miR-106b-5p	hsa-miR-107	7	7	168	175
hsa-miR-106b-5p	hsa-miR-448	7	7	141	148
hsa-miR-107	hsa-miR-124-3p.1	7	7	195	202
hsa-miR-107	hsa-miR-124-3p.2	7	7	144	151
hsa-miR-107	hsa-miR-17-5p	7	7	168	175
hsa-miR-107	hsa-miR-20a-5p	7	7	168	175
hsa-miR-107	hsa-miR-20b-5p	7	7	168	175
hsa-miR-107	hsa-miR-506-3p	7	7	144	151
hsa-miR-107	hsa-miR-519d-3p	7	7	169	176
hsa-miR-107	hsa-miR-93-5p	7	7	168	175
hsa-miR-128-3p	hsa-miR-199a-3p	7	7	110	117
hsa-miR-128-3p	hsa-miR-199b-3p	7	7	110	117
hsa-miR-1306-5p	hsa-miR-532-3p	7	6	16	22
hsa-miR-130a-3p	hsa-miR-199a-5p	7	7	91	98
hsa-miR-130a-3p	hsa-miR-199b-5p	7	7	91	98
hsa-miR-130b-3p	hsa-miR-199a-5p	7	7	91	98
hsa-miR-130b-3p	hsa-miR-199b-5p	7	7	91	98
hsa-miR-132-3p	hsa-miR-199a-3p	7	7	51	58
hsa-miR-132-3p	hsa-miR-199b-3p	7	7	51	58
hsa-miR-132-3p	hsa-miR-379-3p	7	7	30	37
hsa-miR-132-3p	hsa-miR-411-3p	7	7	30	37
hsa-miR-133a-3p.1	hsa-miR-339-5p	7	7	16	23
hsa-miR-135a-5p	hsa-miR-202-5p	7	7	38	45
hsa-miR-135b-5p	hsa-miR-202-5p	7	7	38	45
hsa-miR-138-5p	hsa-miR-320a	7	7	68	75
hsa-miR-138-5p	hsa-miR-320b	7	7	68	75
hsa-miR-138-5p	hsa-miR-320c	7	7	68	75
hsa-miR-138-5p	hsa-miR-320d	7	7	68	75
hsa-miR-140-3p.2	hsa-miR-144-3p	7	7	101	108
hsa-miR-141-3p	hsa-miR-495-3p	7	7	126	133
hsa-miR-141-3p	hsa-miR-653-5p	7	7	69	76
hsa-miR-142-3p.1	hsa-miR-98-5p	7	7	62	69
hsa-miR-142-3p.2	hsa-miR-196a-5p	7	7	31	38
hsa-miR-142-3p.2	hsa-miR-196b-5p	7	7	31	38
hsa-miR-142-5p	hsa-miR-374a-5p	7	7	108	115
hsa-miR-142-5p	hsa-miR-374b-5p	7	7	108	115
hsa-miR-148a-3p	hsa-miR-153-3p	7	7	120	127
hsa-miR-148a-3p	hsa-miR-223-3p	7	7	53	60
hsa-miR-148b-3p	hsa-miR-153-3p	7	7	120	127
hsa-miR-148b-3p	hsa-miR-223-3p	7	7	53	60
hsa-miR-152-3p	hsa-miR-153-3p	7	7	120	127
hsa-miR-152-3p	hsa-miR-223-3p	7	7	53	60
hsa-miR-155-5p	hsa-miR-221-3p	7	7	55	62
hsa-miR-155-5p	hsa-miR-222-3p	7	7	55	62
hsa-miR-17-5p	hsa-miR-448	7	7	141	148
hsa-miR-193a-3p	hsa-miR-328-3p	7	7	14	21
hsa-miR-193b-3p	hsa-miR-328-3p	7	7	14	21
hsa-miR-194-5p	hsa-miR-26a-5p	7	7	83	90
hsa-miR-194-5p	hsa-miR-26b-5p	7	7	83	90
hsa-miR-199a-3p	hsa-miR-212-3p	7	7	51	58
hsa-miR-199a-3p	hsa-miR-582-5p	7	7	60	67
hsa-miR-199a-5p	hsa-miR-301a-3p	7	7	91	98
hsa-miR-199a-5p	hsa-miR-301b-3p	7	7	91	98
hsa-miR-199a-5p	hsa-miR-454-3p	7	7	91	98
hsa-miR-199b-3p	hsa-miR-212-3p	7	7	51	58
hsa-miR-199b-3p	hsa-miR-582-5p	7	7	60	67
hsa-miR-199b-5p	hsa-miR-301a-3p	7	7	91	98
hsa-miR-199b-5p	hsa-miR-301b-3p	7	7	91	98
hsa-miR-199b-5p	hsa-miR-454-3p	7	7	91	98
hsa-miR-200a-3p	hsa-miR-495-3p	7	7	126	133
hsa-miR-200a-3p	hsa-miR-653-5p	7	7	69	76
hsa-miR-203a-3p.1	hsa-miR-493-5p	7	7	106	113
hsa-miR-203a-3p.2	hsa-miR-409-3p	7	7	57	64
hsa-miR-204-5p	hsa-miR-325-3p	7	7	131	138
hsa-miR-204-5p	hsa-miR-375	7	7	41	48
hsa-miR-20a-5p	hsa-miR-448	7	7	141	148
hsa-miR-20b-5p	hsa-miR-448	7	7	141	148
hsa-miR-21-5p	hsa-miR-340-5p	7	7	73	80
hsa-miR-211-5p	hsa-miR-325-3p	7	7	131	138
hsa-miR-211-5p	hsa-miR-375	7	7	41	48
hsa-miR-212-3p	hsa-miR-379-3p	7	7	30	37
hsa-miR-212-3p	hsa-miR-411-3p	7	7	30	37
hsa-miR-224-5p	hsa-miR-668-3p	7	7	6	13
hsa-miR-26a-5p	hsa-miR-302a-3p	7	7	163	170
hsa-miR-26a-5p	hsa-miR-302b-3p	7	7	163	170
hsa-miR-26a-5p	hsa-miR-302c-3p.1	7	7	163	170
hsa-miR-26a-5p	hsa-miR-302d-3p	7	7	163	170
hsa-miR-26a-5p	hsa-miR-302e	7	7	163	170
hsa-miR-26a-5p	hsa-miR-372-3p	7	7	163	170
hsa-miR-26a-5p	hsa-miR-373-3p	7	7	163	170
hsa-miR-26a-5p	hsa-miR-520a-3p	7	7	164	171
hsa-miR-26a-5p	hsa-miR-520b	7	7	164	171
hsa-miR-26a-5p	hsa-miR-520c-3p	7	7	164	171
hsa-miR-26a-5p	hsa-miR-520d-3p	7	7	163	170
hsa-miR-26a-5p	hsa-miR-520e	7	7	164	171
hsa-miR-26b-5p	hsa-miR-302a-3p	7	7	163	170
hsa-miR-26b-5p	hsa-miR-302b-3p	7	7	163	170
hsa-miR-26b-5p	hsa-miR-302c-3p.1	7	7	163	170
hsa-miR-26b-5p	hsa-miR-302d-3p	7	7	163	170
hsa-miR-26b-5p	hsa-miR-302e	7	7	163	170
hsa-miR-26b-5p	hsa-miR-372-3p	7	7	163	170
hsa-miR-26b-5p	hsa-miR-373-3p	7	7	163	170
hsa-miR-26b-5p	hsa-miR-520a-3p	7	7	164	171
hsa-miR-26b-5p	hsa-miR-520b	7	7	164	171
hsa-miR-26b-5p	hsa-miR-520c-3p	7	7	164	171
hsa-miR-26b-5p	hsa-miR-520d-3p	7	7	163	170
hsa-miR-26b-5p	hsa-miR-520e	7	7	164	171
hsa-miR-28-5p	hsa-miR-665	7	7	15	22
hsa-miR-302c-3p.2	hsa-miR-34a-5p	7	7	77	84
hsa-miR-302c-3p.2	hsa-miR-34c-5p	7	7	77	84
hsa-miR-302c-3p.2	hsa-miR-449a	7	7	77	84
hsa-miR-302c-3p.2	hsa-miR-449b-5p	7	7	77	84
hsa-miR-3064-5p	hsa-miR-326	7	7	43	50
hsa-miR-3064-5p	hsa-miR-330-5p	7	7	43	50
hsa-miR-325-3p	hsa-miR-493-5p	7	7	137	144
hsa-miR-330-3p	hsa-miR-371a-5p	7	7	54	61
hsa-miR-340-5p	hsa-miR-590-5p	7	7	73	80
hsa-miR-34a-5p	hsa-miR-520f-3p	7	7	77	84
hsa-miR-34c-5p	hsa-miR-520f-3p	7	7	77	84
hsa-miR-374a-5p	hsa-miR-381-3p	7	7	104	111
hsa-miR-374b-5p	hsa-miR-381-3p	7	7	104	111
hsa-miR-409-5p	hsa-miR-9-5p	7	7	24	31
hsa-miR-448	hsa-miR-519d-3p	7	7	141	148
hsa-miR-448	hsa-miR-93-5p	7	7	141	148
hsa-miR-449a	hsa-miR-520f-3p	7	7	77	84
hsa-miR-449b-5p	hsa-miR-520f-3p	7	7	77	84
hsa-miR-665	hsa-miR-708-5p	7	7	15	22
hsa-miR-877-5p	hsa-miR-98-5p	7	7	18	25
hsa-miR-1-3p	hsa-miR-9-5p	6	6	140	146
hsa-miR-101-3p.1	hsa-miR-132-3p	6	6	95	101
hsa-miR-101-3p.1	hsa-miR-140-3p.1	6	6	87	93
hsa-miR-101-3p.1	hsa-miR-212-3p	6	6	95	101
hsa-miR-1193	hsa-miR-493-3p	6	6	8	14
hsa-miR-124-3p.1	hsa-miR-381-3p	6	6	203	209
hsa-miR-124-3p.2	hsa-miR-24-3p	6	6	128	134
hsa-miR-125a-5p	hsa-miR-324-5p	6	6	23	29
hsa-miR-125b-5p	hsa-miR-324-5p	6	6	23	29
hsa-miR-126-3p.1	hsa-miR-487b-3p	6	6	0	6
hsa-miR-128-3p	hsa-miR-25-3p	6	6	194	200
hsa-miR-128-3p	hsa-miR-32-5p	6	6	194	200
hsa-miR-128-3p	hsa-miR-363-3p	6	6	194	200
hsa-miR-128-3p	hsa-miR-367-3p	6	6	194	200
hsa-miR-128-3p	hsa-miR-92a-3p	6	6	194	200
hsa-miR-128-3p	hsa-miR-92b-3p	6	6	194	200
hsa-miR-130a-3p	hsa-miR-455-3p.2	6	6	56	62
hsa-miR-130b-3p	hsa-miR-455-3p.2	6	6	56	62
hsa-miR-132-3p	hsa-miR-30a-5p	6	6	139	145
hsa-miR-132-3p	hsa-miR-30b-5p	6	6	139	145
hsa-miR-132-3p	hsa-miR-30c-5p	6	6	139	145
hsa-miR-132-3p	hsa-miR-30d-5p	6	6	139	145
hsa-miR-132-3p	hsa-miR-30e-5p	6	6	139	145
hsa-miR-132-3p	hsa-miR-802	6	6	37	43
hsa-miR-133a-3p.1	hsa-miR-331-3p	6	6	15	21
hsa-miR-137	hsa-miR-144-3p	6	6	231	237
hsa-miR-139-5p	hsa-miR-199a-3p	6	6	54	60
hsa-miR-139-5p	hsa-miR-199b-3p	6	6	54	60
hsa-miR-141-3p	hsa-miR-802	6	6	63	69
hsa-miR-142-3p.2	hsa-miR-153-3p	6	6	101	107
hsa-miR-144-3p	hsa-miR-323a-3p	6	6	110	116
hsa-miR-148a-3p	hsa-miR-421	6	6	52	58
hsa-miR-148a-3p	hsa-miR-873-5p.2	6	6	50	56
hsa-miR-148b-3p	hsa-miR-421	6	6	52	58
hsa-miR-148b-3p	hsa-miR-873-5p.2	6	6	50	56
hsa-miR-152-3p	hsa-miR-421	6	6	52	58
hsa-miR-152-3p	hsa-miR-873-5p.2	6	6	50	56
hsa-miR-15a-5p	hsa-miR-338-3p	6	6	73	79
hsa-miR-15b-5p	hsa-miR-338-3p	6	6	73	79
hsa-miR-16-5p	hsa-miR-338-3p	6	6	73	79
hsa-miR-186-5p	hsa-miR-200b-3p	6	6	174	180
hsa-miR-186-5p	hsa-miR-200c-3p	6	6	174	180
hsa-miR-186-5p	hsa-miR-429	6	6	174	180
hsa-miR-192-5p	hsa-miR-325-3p	6	6	39	45
hsa-miR-195-5p	hsa-miR-338-3p	6	6	73	79
hsa-miR-199a-3p	hsa-miR-302c-3p.2	6	6	58	64
hsa-miR-199a-3p	hsa-miR-520f-3p	6	6	58	64
hsa-miR-199a-5p	hsa-miR-19a-3p	6	6	122	128
hsa-miR-199a-5p	hsa-miR-19b-3p	6	6	122	128
hsa-miR-199a-5p	hsa-miR-302c-3p.2	6	6	61	67
hsa-miR-199a-5p	hsa-miR-520f-3p	6	6	61	67
hsa-miR-199b-3p	hsa-miR-302c-3p.2	6	6	58	64
hsa-miR-199b-3p	hsa-miR-520f-3p	6	6	58	64
hsa-miR-199b-5p	hsa-miR-19a-3p	6	6	122	128
hsa-miR-199b-5p	hsa-miR-19b-3p	6	6	122	128
hsa-miR-199b-5p	hsa-miR-302c-3p.2	6	6	61	67
hsa-miR-199b-5p	hsa-miR-520f-3p	6	6	61	67
hsa-miR-200a-3p	hsa-miR-802	6	6	63	69
hsa-miR-206	hsa-miR-9-5p	6	6	140	146
hsa-miR-212-3p	hsa-miR-30a-5p	6	6	139	145
hsa-miR-212-3p	hsa-miR-30b-5p	6	6	139	145
hsa-miR-212-3p	hsa-miR-30c-5p	6	6	139	145
hsa-miR-212-3p	hsa-miR-30d-5p	6	6	139	145
hsa-miR-212-3p	hsa-miR-30e-5p	6	6	139	145
hsa-miR-212-3p	hsa-miR-802	6	6	37	43
hsa-miR-215-5p	hsa-miR-325-3p	6	6	39	45
hsa-miR-218-5p	hsa-miR-219a-5p	6	6	92	98
hsa-miR-221-3p	hsa-miR-376c-3p	6	6	19	25
hsa-miR-222-3p	hsa-miR-376c-3p	6	6	19	25
hsa-miR-23a-3p	hsa-miR-342-3p	6	6	60	66
hsa-miR-23b-3p	hsa-miR-342-3p	6	6	60	66
hsa-miR-23c	hsa-miR-342-3p	6	6	60	66
hsa-miR-24-3p	hsa-miR-455-3p.1	6	6	37	43
hsa-miR-24-3p	hsa-miR-506-3p	6	6	128	134
hsa-miR-26a-5p	hsa-miR-30a-5p	6	6	261	267
hsa-miR-26a-5p	hsa-miR-30b-5p	6	6	261	267
hsa-miR-26a-5p	hsa-miR-30c-5p	6	6	261	267
hsa-miR-26a-5p	hsa-miR-30d-5p	6	6	261	267
hsa-miR-26a-5p	hsa-miR-30e-5p	6	6	261	267
hsa-miR-26b-5p	hsa-miR-30a-5p	6	6	261	267
hsa-miR-26b-5p	hsa-miR-30b-5p	6	6	261	267
hsa-miR-26b-5p	hsa-miR-30c-5p	6	6	261	267
hsa-miR-26b-5p	hsa-miR-30d-5p	6	6	261	267
hsa-miR-26b-5p	hsa-miR-30e-5p	6	6	261	267
hsa-miR-301a-3p	hsa-miR-455-3p.2	6	6	56	62
hsa-miR-301b-3p	hsa-miR-455-3p.2	6	6	56	62
hsa-miR-302c-3p.2	hsa-miR-340-5p	6	6	139	145
hsa-miR-30a-5p	hsa-miR-486-5p	6	6	40	46
hsa-miR-30b-5p	hsa-miR-486-5p	6	6	40	46
hsa-miR-30c-5p	hsa-miR-486-5p	6	6	40	46
hsa-miR-30d-5p	hsa-miR-486-5p	6	6	40	46
hsa-miR-30e-5p	hsa-miR-486-5p	6	6	40	46
hsa-miR-323a-3p	hsa-miR-582-5p	6	6	75	81
hsa-miR-325-3p	hsa-miR-452-5p	6	6	58	64
hsa-miR-325-3p	hsa-miR-892c-3p	6	6	58	64
hsa-miR-338-3p	hsa-miR-424-5p	6	6	73	79
hsa-miR-338-3p	hsa-miR-497-5p	6	6	73	79
hsa-miR-339-5p	hsa-miR-874-3p	6	6	7	13
hsa-miR-340-5p	hsa-miR-520f-3p	6	6	139	145
hsa-miR-379-3p	hsa-miR-543	6	6	59	65
hsa-miR-379-5p	hsa-miR-9-5p	6	6	21	27
hsa-miR-410-3p	hsa-miR-543	6	6	97	103
hsa-miR-411-3p	hsa-miR-543	6	6	59	65
hsa-miR-454-3p	hsa-miR-455-3p.2	6	6	56	62
hsa-miR-551a	hsa-miR-551b-3p	6	6	0	6
hsa-miR-582-5p	hsa-miR-655-3p	6	6	99	105
hsa-let-7a-5p	hsa-miR-151a-3p	5	5	18	23
hsa-let-7a-5p	hsa-miR-154-5p	5	5	32	37
hsa-let-7b-5p	hsa-miR-151a-3p	5	5	18	23
hsa-let-7b-5p	hsa-miR-154-5p	5	5	32	37
hsa-let-7c-5p	hsa-miR-151a-3p	5	5	18	23
hsa-let-7c-5p	hsa-miR-154-5p	5	5	32	37
hsa-let-7d-5p	hsa-miR-151a-3p	5	5	18	23
hsa-let-7d-5p	hsa-miR-154-5p	5	5	32	37
hsa-let-7e-5p	hsa-miR-151a-3p	5	5	18	23
hsa-let-7e-5p	hsa-miR-154-5p	5	5	32	37
hsa-let-7f-5p	hsa-miR-151a-3p	5	5	18	23
hsa-let-7f-5p	hsa-miR-154-5p	5	5	32	37
hsa-let-7g-5p	hsa-miR-151a-3p	5	5	18	23
hsa-let-7g-5p	hsa-miR-154-5p	5	5	32	37
hsa-let-7i-5p	hsa-miR-151a-3p	5	5	18	23
hsa-let-7i-5p	hsa-miR-154-5p	5	5	32	37
hsa-miR-1-3p	hsa-miR-19a-3p	5	5	181	186
hsa-miR-1-3p	hsa-miR-19b-3p	5	5	181	186
hsa-miR-1-3p	hsa-miR-299-3p	5	5	10	15
hsa-miR-101-3p.1	hsa-miR-217	5	5	99	104
hsa-miR-101-3p.2	hsa-miR-142-3p.1	5	5	76	81
hsa-miR-101-3p.2	hsa-miR-181a-5p	5	5	299	304
hsa-miR-101-3p.2	hsa-miR-181b-5p	5	5	299	304
hsa-miR-101-3p.2	hsa-miR-181c-5p	5	5	299	304
hsa-miR-101-3p.2	hsa-miR-181d-5p	5	5	299	304
hsa-miR-101-3p.2	hsa-miR-302c-3p.2	5	5	147	152
hsa-miR-101-3p.2	hsa-miR-455-3p.1	5	5	59	64
hsa-miR-101-3p.2	hsa-miR-520f-3p	5	5	147	152
hsa-miR-103a-3p	hsa-miR-217	5	5	75	80
hsa-miR-103a-3p	hsa-miR-25-3p	5	5	144	149
hsa-miR-103a-3p	hsa-miR-32-5p	5	5	144	149
hsa-miR-103a-3p	hsa-miR-363-3p	5	5	144	149
hsa-miR-103a-3p	hsa-miR-367-3p	5	5	144	149
hsa-miR-103a-3p	hsa-miR-92a-3p	5	5	144	149
hsa-miR-103a-3p	hsa-miR-92b-3p	5	5	144	149
hsa-miR-106a-5p	hsa-miR-221-3p	5	5	125	130
hsa-miR-106a-5p	hsa-miR-222-3p	5	5	125	130
hsa-miR-106a-5p	hsa-miR-542-3p	5	5	69	74
hsa-miR-106b-5p	hsa-miR-221-3p	5	5	125	130
hsa-miR-106b-5p	hsa-miR-222-3p	5	5	125	130
hsa-miR-106b-5p	hsa-miR-542-3p	5	5	69	74
hsa-miR-107	hsa-miR-217	5	5	75	80
hsa-miR-107	hsa-miR-25-3p	5	5	144	149
hsa-miR-107	hsa-miR-32-5p	5	5	144	149
hsa-miR-107	hsa-miR-363-3p	5	5	144	149
hsa-miR-107	hsa-miR-367-3p	5	5	144	149
hsa-miR-107	hsa-miR-92a-3p	5	5	144	149
hsa-miR-107	hsa-miR-92b-3p	5	5	144	149
hsa-miR-1271-5p	hsa-miR-128-3p	5	5	210	215
hsa-miR-1271-5p	hsa-miR-325-3p	5	5	197	202
hsa-miR-128-3p	hsa-miR-183-5p.2	5	5	150	155
hsa-miR-128-3p	hsa-miR-19a-3p	5	5	224	229
hsa-miR-128-3p	hsa-miR-19b-3p	5	5	224	229
hsa-miR-128-3p	hsa-miR-542-3p	5	5	55	60
hsa-miR-128-3p	hsa-miR-96-5p	5	5	210	215
hsa-miR-129-5p	hsa-miR-133a-3p.2	5	5	72	77
hsa-miR-129-5p	hsa-miR-133b	5	5	72	77
hsa-miR-129-5p	hsa-miR-375	5	5	48	53
hsa-miR-1298-5p	hsa-miR-27a-3p	5	5	34	39
hsa-miR-1298-5p	hsa-miR-27b-3p	5	5	34	39
hsa-miR-130a-3p	hsa-miR-223-3p	5	5	73	78
hsa-miR-130a-3p	hsa-miR-26a-5p	5	5	184	189
hsa-miR-130a-3p	hsa-miR-26b-5p	5	5	184	189
hsa-miR-130a-3p	hsa-miR-27a-3p	5	5	203	208
hsa-miR-130a-3p	hsa-miR-27b-3p	5	5	203	208
hsa-miR-130a-3p	hsa-miR-330-3p	5	5	143	148
hsa-miR-130a-3p	hsa-miR-34a-5p	5	5	108	113
hsa-miR-130a-3p	hsa-miR-34c-5p	5	5	108	113
hsa-miR-130a-3p	hsa-miR-449a	5	5	108	113
hsa-miR-130a-3p	hsa-miR-449b-5p	5	5	108	113
hsa-miR-130b-3p	hsa-miR-223-3p	5	5	73	78
hsa-miR-130b-3p	hsa-miR-26a-5p	5	5	184	189
hsa-miR-130b-3p	hsa-miR-26b-5p	5	5	184	189
hsa-miR-130b-3p	hsa-miR-27a-3p	5	5	203	208
hsa-miR-130b-3p	hsa-miR-27b-3p	5	5	203	208
hsa-miR-130b-3p	hsa-miR-330-3p	5	5	143	148
hsa-miR-130b-3p	hsa-miR-34a-5p	5	5	108	113
hsa-miR-130b-3p	hsa-miR-34c-5p	5	5	108	113
hsa-miR-130b-3p	hsa-miR-449a	5	5	108	113
hsa-miR-130b-3p	hsa-miR-449b-5p	5	5	108	113
hsa-miR-133a-3p.1	hsa-miR-212-5p	5	5	29	34
hsa-miR-133a-3p.2	hsa-miR-212-5p	5	5	46	51
hsa-miR-133b	hsa-miR-212-5p	5	5	46	51
hsa-miR-136-5p	hsa-miR-216b-5p	5	5	17	22
hsa-miR-139-5p	hsa-miR-148a-3p	5	5	65	70
hsa-miR-139-5p	hsa-miR-148b-3p	5	5	65	70
hsa-miR-139-5p	hsa-miR-152-3p	5	5	65	70
hsa-miR-140-3p.1	hsa-miR-873-5p.1	5	5	27	32
hsa-miR-140-5p	hsa-miR-34a-5p	5	5	44	49
hsa-miR-140-5p	hsa-miR-34c-5p	5	5	44	49
hsa-miR-140-5p	hsa-miR-409-5p	5	5	10	15
hsa-miR-140-5p	hsa-miR-449a	5	5	44	49
hsa-miR-140-5p	hsa-miR-449b-5p	5	5	44	49
hsa-miR-142-3p.1	hsa-miR-19a-3p	5	5	89	94
hsa-miR-142-3p.1	hsa-miR-19b-3p	5	5	89	94
hsa-miR-144-3p	hsa-miR-374a-5p	5	5	155	160
hsa-miR-144-3p	hsa-miR-374b-5p	5	5	155	160
hsa-miR-145-5p	hsa-miR-199a-3p	5	5	84	89
hsa-miR-145-5p	hsa-miR-199b-3p	5	5	84	89
hsa-miR-145-5p	hsa-miR-455-3p.1	5	5	40	45
hsa-miR-148a-3p	hsa-miR-24-3p	5	5	71	76
hsa-miR-148a-3p	hsa-miR-33a-5p	5	5	80	85
hsa-miR-148a-3p	hsa-miR-33b-5p	5	5	80	85
hsa-miR-148b-3p	hsa-miR-24-3p	5	5	71	76
hsa-miR-148b-3p	hsa-miR-33a-5p	5	5	80	85
hsa-miR-148b-3p	hsa-miR-33b-5p	5	5	80	85
hsa-miR-149-5p	hsa-miR-193a-3p	5	5	13	18
hsa-miR-149-5p	hsa-miR-193b-3p	5	5	13	18
hsa-miR-149-5p	hsa-miR-331-3p	5	5	20	25
hsa-miR-151a-3p	hsa-miR-411-5p.1	5	5	2	7
hsa-miR-151a-3p	hsa-miR-98-5p	5	5	18	23
hsa-miR-152-3p	hsa-miR-24-3p	5	5	71	76
hsa-miR-152-3p	hsa-miR-33a-5p	5	5	80	85
hsa-miR-152-3p	hsa-miR-33b-5p	5	5	80	85
hsa-miR-153-3p	hsa-miR-200b-3p	5	5	176	181
hsa-miR-153-3p	hsa-miR-200c-3p	5	5	176	181
hsa-miR-153-3p	hsa-miR-429	5	5	176	181
hsa-miR-154-5p	hsa-miR-98-5p	5	5	32	37
hsa-miR-17-5p	hsa-miR-221-3p	5	5	125	130
hsa-miR-17-5p	hsa-miR-222-3p	5	5	125	130
hsa-miR-17-5p	hsa-miR-542-3p	5	5	69	74
hsa-miR-181a-5p	hsa-miR-376a-3p	5	5	54	59
hsa-miR-181a-5p	hsa-miR-376b-3p	5	5	54	59
hsa-miR-181a-5p	hsa-miR-433-3p	5	5	68	73
hsa-miR-181a-5p	hsa-miR-496.2	5	5	36	41
hsa-miR-181b-5p	hsa-miR-376a-3p	5	5	54	59
hsa-miR-181b-5p	hsa-miR-376b-3p	5	5	54	59
hsa-miR-181b-5p	hsa-miR-433-3p	5	5	68	73
hsa-miR-181b-5p	hsa-miR-496.2	5	5	36	41
hsa-miR-181c-5p	hsa-miR-376a-3p	5	5	54	59
hsa-miR-181c-5p	hsa-miR-376b-3p	5	5	54	59
hsa-miR-181c-5p	hsa-miR-433-3p	5	5	68	73
hsa-miR-181c-5p	hsa-miR-496.2	5	5	36	41
hsa-miR-181d-5p	hsa-miR-376a-3p	5	5	54	59
hsa-miR-181d-5p	hsa-miR-376b-3p	5	5	54	59
hsa-miR-181d-5p	hsa-miR-433-3p	5	5	68	73
hsa-miR-181d-5p	hsa-miR-496.2	5	5	36	41
hsa-miR-182-5p	hsa-miR-223-3p	5	5	76	81
hsa-miR-182-5p	hsa-miR-330-3p	5	5	163	168
hsa-miR-186-5p	hsa-miR-488-3p	5	5	56	61
hsa-miR-188-5p	hsa-miR-205-5p	5	5	13	18
hsa-miR-188-5p	hsa-miR-324-5p	5	5	7	12
hsa-miR-193a-3p	hsa-miR-34a-5p	5	5	25	30
hsa-miR-193a-3p	hsa-miR-34c-5p	5	5	25	30
hsa-miR-193a-3p	hsa-miR-449a	5	5	25	30
hsa-miR-193a-3p	hsa-miR-449b-5p	5	5	25	30
hsa-miR-193b-3p	hsa-miR-34a-5p	5	5	25	30
hsa-miR-193b-3p	hsa-miR-34c-5p	5	5	25	30
hsa-miR-193b-3p	hsa-miR-449a	5	5	25	30
hsa-miR-193b-3p	hsa-miR-449b-5p	5	5	25	30
hsa-miR-19a-3p	hsa-miR-203a-3p.1	5	4	188	192
hsa-miR-19a-3p	hsa-miR-206	5	5	181	186
hsa-miR-19b-3p	hsa-miR-203a-3p.1	5	4	188	192
hsa-miR-19b-3p	hsa-miR-206	5	5	181	186
hsa-miR-200b-3p	hsa-miR-493-5p	5	5	154	159
hsa-miR-200c-3p	hsa-miR-493-5p	5	5	154	159
hsa-miR-203a-3p.1	hsa-miR-365a-3p	5	5	61	66
hsa-miR-203a-3p.1	hsa-miR-365b-3p	5	5	61	66
hsa-miR-204-5p	hsa-miR-205-5p	5	5	51	56
hsa-miR-205-5p	hsa-miR-211-5p	5	5	51	56
hsa-miR-205-5p	hsa-miR-26a-5p	5	5	79	84
hsa-miR-205-5p	hsa-miR-26b-5p	5	5	79	84
hsa-miR-206	hsa-miR-299-3p	5	5	10	15
hsa-miR-20a-5p	hsa-miR-221-3p	5	5	125	130
hsa-miR-20a-5p	hsa-miR-222-3p	5	5	125	130
hsa-miR-20a-5p	hsa-miR-542-3p	5	5	69	74
hsa-miR-20b-5p	hsa-miR-221-3p	5	5	125	130
hsa-miR-20b-5p	hsa-miR-222-3p	5	5	125	130
hsa-miR-20b-5p	hsa-miR-542-3p	5	5	69	74
hsa-miR-21-5p	hsa-miR-320a	5	5	56	61
hsa-miR-21-5p	hsa-miR-320b	5	5	56	61
hsa-miR-21-5p	hsa-miR-320c	5	5	56	61
hsa-miR-21-5p	hsa-miR-320d	5	5	56	61
hsa-miR-212-5p	hsa-miR-24-3p	5	5	38	43
hsa-miR-218-5p	hsa-miR-382-5p	5	5	28	33
hsa-miR-221-3p	hsa-miR-519d-3p	5	5	126	131
hsa-miR-221-3p	hsa-miR-93-5p	5	5	125	130
hsa-miR-222-3p	hsa-miR-519d-3p	5	5	126	131
hsa-miR-222-3p	hsa-miR-93-5p	5	5	125	130
hsa-miR-223-3p	hsa-miR-301a-3p	5	5	73	78
hsa-miR-223-3p	hsa-miR-301b-3p	5	5	73	78
hsa-miR-223-3p	hsa-miR-454-3p	5	5	73	78
hsa-miR-223-3p	hsa-miR-455-3p.1	5	5	18	23
hsa-miR-24-3p	hsa-miR-485-5p	5	5	49	54
hsa-miR-24-3p	hsa-miR-802	5	5	26	31
hsa-miR-26a-5p	hsa-miR-301a-3p	5	5	184	189
hsa-miR-26a-5p	hsa-miR-301b-3p	5	5	184	189
hsa-miR-26a-5p	hsa-miR-375	5	5	56	61
hsa-miR-26a-5p	hsa-miR-454-3p	5	5	184	189
hsa-miR-26b-5p	hsa-miR-301a-3p	5	5	184	189
hsa-miR-26b-5p	hsa-miR-301b-3p	5	5	184	189
hsa-miR-26b-5p	hsa-miR-375	5	5	56	61
hsa-miR-26b-5p	hsa-miR-454-3p	5	5	184	189
hsa-miR-27a-3p	hsa-miR-301a-3p	5	5	203	208
hsa-miR-27a-3p	hsa-miR-301b-3p	5	5	203	208
hsa-miR-27a-3p	hsa-miR-454-3p	5	5	203	208
hsa-miR-27a-3p	hsa-miR-455-3p.1	5	5	65	70
hsa-miR-27b-3p	hsa-miR-301a-3p	5	5	203	208
hsa-miR-27b-3p	hsa-miR-301b-3p	5	5	203	208
hsa-miR-27b-3p	hsa-miR-454-3p	5	5	203	208
hsa-miR-27b-3p	hsa-miR-455-3p.1	5	5	65	70
hsa-miR-301a-3p	hsa-miR-330-3p	5	5	143	148
hsa-miR-301a-3p	hsa-miR-34a-5p	5	5	108	113
hsa-miR-301a-3p	hsa-miR-34c-5p	5	5	108	113
hsa-miR-301a-3p	hsa-miR-449a	5	5	108	113
hsa-miR-301a-3p	hsa-miR-449b-5p	5	5	108	113
hsa-miR-301b-3p	hsa-miR-330-3p	5	5	143	148
hsa-miR-301b-3p	hsa-miR-34a-5p	5	5	108	113
hsa-miR-301b-3p	hsa-miR-34c-5p	5	5	108	113
hsa-miR-301b-3p	hsa-miR-449a	5	5	108	113
hsa-miR-301b-3p	hsa-miR-449b-5p	5	5	108	113
hsa-miR-30a-5p	hsa-miR-325-3p	5	5	242	247
hsa-miR-30a-5p	hsa-miR-382-5p	5	5	50	55
hsa-miR-30b-5p	hsa-miR-325-3p	5	5	242	247
hsa-miR-30b-5p	hsa-miR-382-5p	5	5	50	55
hsa-miR-30c-5p	hsa-miR-325-3p	5	5	242	247
hsa-miR-30c-5p	hsa-miR-382-5p	5	5	50	55
hsa-miR-30d-5p	hsa-miR-325-3p	5	5	242	247
hsa-miR-30d-5p	hsa-miR-382-5p	5	5	50	55
hsa-miR-30e-5p	hsa-miR-325-3p	5	5	242	247
hsa-miR-30e-5p	hsa-miR-382-5p	5	5	50	55
hsa-miR-31-5p	hsa-miR-9-5p	5	5	109	114
hsa-miR-320a	hsa-miR-590-5p	5	5	56	61
hsa-miR-320b	hsa-miR-590-5p	5	5	56	61
hsa-miR-320c	hsa-miR-590-5p	5	5	56	61
hsa-miR-320d	hsa-miR-590-5p	5	5	56	61
hsa-miR-323a-3p	hsa-miR-340-5p	5	5	112	117
hsa-miR-325-3p	hsa-miR-96-5p	5	5	197	202
hsa-miR-330-3p	hsa-miR-381-3p	5	5	127	132
hsa-miR-330-3p	hsa-miR-454-3p	5	5	143	148
hsa-miR-34a-5p	hsa-miR-454-3p	5	5	108	113
hsa-miR-34c-5p	hsa-miR-454-3p	5	5	108	113
hsa-miR-383-5p.1	hsa-miR-802	5	5	22	27
hsa-miR-410-3p	hsa-miR-448	5	5	82	87
hsa-miR-429	hsa-miR-493-5p	5	5	154	159
hsa-miR-449a	hsa-miR-454-3p	5	5	108	113
hsa-miR-449b-5p	hsa-miR-454-3p	5	5	108	113
hsa-miR-489-3p	hsa-miR-542-3p	5	5	25	30
hsa-miR-495-3p	hsa-miR-543	5	5	127	132
hsa-miR-495-3p	hsa-miR-653-5p	5	5	104	109
hsa-miR-519d-3p	hsa-miR-542-3p	5	5	69	74
hsa-miR-542-3p	hsa-miR-93-5p	5	5	69	74
hsa-let-7a-5p	hsa-miR-325-3p	4	4	205	209
hsa-let-7b-5p	hsa-miR-325-3p	4	4	205	209
hsa-let-7c-5p	hsa-miR-325-3p	4	4	205	209
hsa-let-7d-5p	hsa-miR-325-3p	4	4	205	209
hsa-let-7e-5p	hsa-miR-325-3p	4	4	205	209
hsa-let-7f-5p	hsa-miR-325-3p	4	4	205	209
hsa-let-7g-5p	hsa-miR-325-3p	4	4	205	209
hsa-let-7i-5p	hsa-miR-325-3p	4	4	205	209
hsa-miR-1-3p	hsa-miR-203a-3p.1	4	4	119	123
hsa-miR-1-3p	hsa-miR-203a-3p.2	4	4	133	137
hsa-miR-1-3p	hsa-miR-30a-5p	4	4	186	190
hsa-miR-1-3p	hsa-miR-30b-5p	4	4	186	190
hsa-miR-1-3p	hsa-miR-30c-5p	4	4	186	190
[truncated: 5,361 more rows]
