# Supplementary material for: A Survey of Regulatory Interactions Among RNA Binding Proteins and MicroRNAs in Cancer
Source: Front Genet. 2020 Sep 8;11:515094. doi: 10.3389/fgene.2020.515094 (PMC7506142; doi:10.3389/fgene.2020.515094)
Supplement: TABLE S1 — Summary of TCGA data. Number of patients for each cancer type. Each row represents a type of cancer. Column 3 and 4 represent the number of miRNA and mRNA after we remove the miRNA and mRNA with more than 30% missing value. Column 5 and 6 represent the number of normal samples and tumor samples. [file Data_Sheet_2.ZIP › Supplementary Table S24_summary of regression results.txt]

The summary of regression results on RBP-RBP-mRNA. Each row represents a type of cancer. Column 2, 3 and 4 respectively represent the number of RBP,RBP, mRNA which show in our processed TCGA tumor samples. Column 5 represents the number of RBP-RBP-mRNA trios with overlapping binding sites. Column 6 represents the number of RBP-RBP-mRNA trios with overlapping binding sites screened by regression analysis.

Cancer type	Number of RBP	Number of RBP	Number of mRNA	Number of trios	Number of significant trios
BRCA	160	160	10928	2211833	95193
KIRC	159	159	10816	2155484	681735
LIHC	158	158	10644	2117788	120008
LUAD	158	158	10833	2125839	299694
LUSC	159	159	10876	2157631	30873
PRAD	158	158	10844	2048442	532551
THCA	158	158	10779	2044427	576855
 
B. The summary of regression results on microRNA-microRNA-mRNA. Each row represents a type of cancer. Column 2, 3 and 4 respectively represent the number of microRNA, microRNA, mRNA which show in our processed TCGA tumor samples. Column 5 represents the number of microRNA-microRNA-mRNA trios with overlapping binding sites. Column 6 represents the number of microRNA-microRNA-mRNA trios with overlapping binding sites screened by regression analysis.

Cancer type	Number of microRNA	Number of microRNA	Number of mRNA	Number of trios	Number of significant trios
BRCA	202	202	7461	174224	3386
KIRC	189	189	7262	168269	4980
LIHC	206	206	7066	173849	4004
LUAD	211	211	7378	183148	4154
LUSC	211	211	7403	183551	1577
PRAD	204	204	7510	177331	8716
THCA	200	200	7249	178610	17825


C. The summary of regression results on RBP-microRNA-mRNA. Each row represents a type of cancer. Column 2, 3 and 4 respectively represent the number of RBP, microRNA, mRNA which show in our processed TCGA tumor samples. Column 5 represents the number of RBP-microRNA-mRNA trios with overlapping binding sites. Column 6 represents the number of RBP-microRNA-mRNA trios with overlapping binding sites screened by regression analysis.


Cancer type	Number of RBP	Number of microRNA	Number of mRNA	Number of trios	Number of significant trios
BRCA	156	220	6763	272128	1425
KIRC	156	208	6662	261048	27978
LIHC	154	225	6617	273842	1698
LUAD	155	230	6769	279275	3511
LUSC	156	229	6797	278929	368
PRAD	154	223	6742	270960	25908
THCA	156	219	6748	267410	24943
