# Supplementary material for: A Survey of Regulatory Interactions Among RNA Binding Proteins and MicroRNAs in Cancer
Source: Front Genet. 2020 Sep 8;11:515094. doi: 10.3389/fgene.2020.515094 (PMC7506142; doi:10.3389/fgene.2020.515094)
Supplement: TABLE S1 — Summary of TCGA data. Number of patients for each cancer type. Each row represents a type of cancer. Column 3 and 4 represent the number of miRNA and mRNA after we remove the miRNA and mRNA with more than 30% missing value. Column 5 and 6 represent the number of normal samples and tumor samples. [file Data_Sheet_2.ZIP › Supplementary Table S1_TCGA summary_empty.txt]

Number of patients for each cancer type. Each row represents a type of cancer. Column 3 and 4 represent the number of miRNA and mRNA after we remove the miRNA and mRNA with more than 30% missing value. Column 5 and 6 represent the number of norm sample and tumor sample that we download from TGCA. 					
Cancer type	miRNA	mRNA	norm_sample	tumor_sample	
BRCA	Breast invasive carcinoma	484	17990	80	461
KIRC	Kidney renal clear cell carcinoma	445	17005	71	255
LIHC	Liver hepatocellular carcinoma	510	16086	50	369
LUAD	Lung adenocarcinoma	523	17053	20	449
LUSC	Lung squamous cell carcinoma	534	17305	38	342
PRAD	Prostate adenocarcinoma	460	17147	52	494
THCA	Thyroid carcinoma	507	16843	59	508
