# Supplementary material for: A Survey of Regulatory Interactions Among RNA Binding Proteins and MicroRNAs in Cancer
Source: Front Genet. 2020 Sep 8;11:515094. doi: 10.3389/fgene.2020.515094 (PMC7506142; doi:10.3389/fgene.2020.515094)
Supplement: TABLE S1 — Summary of TCGA data. Number of patients for each cancer type. Each row represents a type of cancer. Column 3 and 4 represent the number of miRNA and mRNA after we remove the miRNA and mRNA with more than 30% missing value. Column 5 and 6 represent the number of normal samples and tumor samples. [file Data_Sheet_2.ZIP › Supplementary Table S14_sig_RBP_miRNA pairs_7cancers.txt]

sig_all..RBP.mcroRNA.pair.	top_brca_2.pvalue	top_kirc_2.pvalue	top_lihc_2.pvalue	top_luad_2.pvalue	top_lusc_2.pvalue	top_prad_2.pvalue	top_thca_2.pvalue	number
hsa-miR-19a-3p ELAVL1	1.37435804464908e-09	0.743738418368185	NA	8.39238534625075e-13	0.0180969421200758	1.8540804229045e-16	0.999998817743098	4
hsa-miR-17-5p ELAVL1	1.91425312392546e-06	0.993645915526133	0.351590094506181	0.0439802091510497	0.00256481102622466	2.08800836118162e-17	0.999999649212153	4
hsa-miR-93-5p UPF1	0.0129326515772589	0.00189452913936987	0.0189982677325373	NA	NA	3.65811768926752e-05	0.996932584922404	4
hsa-miR-148b-3p CSTF2T	0.035832564300746	0.0235427952893202	NA	NA	NA	3.28254328803418e-14	2.59646077879417e-06	4
hsa-miR-181b-5p CPSF7	0.046525958096848	4.07682709256364e-05	0.78823237501486	NA	0.044451872861737	0.999999999908375	1.7533663241687e-05	4
hsa-miR-19b-3p ELAVL1	0.0479944249753455	0.818494511009101	NA	3.67062615039862e-22	0.0180969421200758	1.93455116024827e-15	0.993951611685958	4
hsa-miR-340-5p ZC3H7B	NA	1.25689377679658e-31	1.76608510643484e-33	0.0352768886148045	NA	0.998771612892937	0.00402437638030595	4
hsa-miR-130b-3p HNRNPC	NA	2.15286048183105e-09	0.21825343704646	0.00255205774484528	0.0153502993149205	0.0140533457035699	0.741847197536841	4
hsa-miR-20a-5p ELAVL1	1.91425312392546e-06	0.999554013449877	NA	0.000325614919571783	0.232875351793718	2.20110463473655e-18	0.999999980500807	3
hsa-miR-130a-3p TIA1	1.56976247836361e-05	0.929153637075254	0.148475151422469	NA	NA	0.0184649038721901	8.8203746968757e-06	3
hsa-miR-130b-3p ELAVL1	0.000110780435094268	0.779879058003314	NA	8.15782121916519e-09	NA	0.0018225048781391	0.993871694477308	3
hsa-miR-23b-3p TARDBP	0.00395768844796036	2.23344330689103e-07	NA	0.674294464006432	NA	0.999958330265713	6.58960147518552e-06	3
hsa-miR-30c-5p CPSF1	0.0048410562547316	NA	0.110817302102495	NA	NA	0.0150015294052656	0.0414571477488952	3
hsa-miR-200c-3p CSTF2T	0.0104754719019994	0.0500475607056937	NA	0.28471419700225	NA	7.72005617904566e-09	0.00464032676165245	3
hsa-miR-29a-3p CSTF2	0.0128650766697988	0.0126983414302361	NA	0.0631538637709942	NA	0.94618936473391	0.0156564651257491	3
hsa-miR-16-5p ELAVL1	0.0129613712471803	0.965006390142858	NA	0.0222336832648584	NA	0.0476431895896117	0.779085276846552	3
hsa-miR-9-5p TARDBP	0.0165354041326986	0.0514535719028515	0.0249178517719579	NA	NA	NA	2.22990469010735e-06	3
hsa-miR-25-3p ELAVL1	0.0178484697801074	0.956188715585875	0.467743655573391	0.0436116886516758	NA	2.52777090877624e-06	0.999888098684253	3
hsa-miR-18a-5p ELAVL1	0.0261116155725414	0.953658339052451	NA	4.22908550790601e-06	NA	9.5520946515523e-09	0.984880257601522	3
hsa-miR-182-5p IGF2BP3	0.0346927346639226	0.923247949268318	NA	0.00591075643550108	NA	0.958775169689853	0.00347582777881573	3
hsa-miR-301a-3p ELAVL1	0.0366719952039923	0.0806385727376007	NA	0.0092375058507875	NA	1.3459061425121e-20	0.993871694477308	3
hsa-miR-200c-3p TARDBP	NA	1.05859611179803e-15	0.0153069052020872	NA	NA	0.999985484061985	0.00427039401026721	3
hsa-let-7g-5p ZC3H7B	NA	3.78876413779469e-13	0.00304623608065778	0.00771294807227245	NA	0.410970266547395	0.997938855086535	3
hsa-miR-454-3p CSTF2	NA	6.8487397032946e-11	0.000113587411162465	NA	NA	0.00013115513464157	0.387282711910016	3
hsa-let-7a-5p ZC3H7B	NA	1.34886739632214e-10	0.0212604263839448	5.63651202642344e-06	NA	0.779613247930819	0.50881441706788	3
hsa-miR-141-3p ATXN2	0.552707934035692	1.6452948334642e-10	0.604450049445439	0.0149678197063859	NA	0.602326350497024	0.00881896615969172	3
hsa-miR-181b-5p MOV10	NA	2.98237162371868e-07	NA	NA	NA	1.04490605218988e-14	2.5920997175181e-16	3
hsa-miR-30c-5p TARDBP	NA	1.05631183556552e-06	0.00125301886975922	0.00085348814245381	NA	0.109971972044522	0.999952542794568	3
hsa-miR-340-5p CSTF2T	0.518757710068587	5.17100162828937e-06	0.000304762295668206	NA	NA	0.948757173056237	5.45135453532736e-09	3
hsa-miR-30e-5p MOV10	NA	1.00284924292287e-05	NA	0.0670139119243958	0.0217385264927063	0.924875595379385	0.00500581205818062	3
hsa-miR-27b-3p CSTF2	NA	1.39307699874883e-05	NA	NA	NA	2.14534147363748e-09	0.00832737035082985	3
hsa-miR-181a-5p MOV10	NA	2.33967043706181e-05	NA	NA	NA	1.80619950671403e-17	9.39439442872401e-16	3
hsa-let-7a-5p CSTF2	NA	4.37910615499579e-05	NA	NA	NA	0.00100933894308141	0.00027020169315464	3
hsa-miR-30b-5p PTBP1	NA	0.000101555650508886	NA	0.55052345916428	NA	0.00117650520102711	3.16649667120049e-10	3
hsa-miR-30d-5p RBM47	0.12241093593569	0.00031974950821593	NA	0.268274655335184	0.0324256237516323	0.423056872579302	0.00138577645947529	3
hsa-miR-200c-3p CSTF2	0.0545500557313301	0.000326443012414709	0.355282604084473	0.58817087053541	NA	0.0274822273929184	0.0114111624813832	3
hsa-miR-16-5p TARDBP	0.642732300154554	0.00102822352917611	0.00154493405419371	2.73441311018752e-06	0.228816069647537	0.999931851952779	0.999999976690593	3
hsa-miR-362-5p TARDBP	0.0656446558766451	0.00140007222498089	NA	NA	NA	0.0450202419671612	0.0116771870393411	3
hsa-let-7i-5p ZC3H7B	0.0882277901147971	0.00145859313742128	0.437282078910331	4.07083340494056e-05	NA	2.19361062918219e-08	0.117571626838052	3
hsa-miR-20a-5p PTBP1	NA	0.00172620750780039	NA	0.00171199974614392	0.0821395326975504	1.07878711168106e-06	NA	3
hsa-let-7i-5p CSTF2	NA	0.00293106116753693	NA	NA	NA	0.00100933894308141	8.38554912097682e-05	3
hsa-miR-17-5p PTBP1	NA	0.00386533760765888	0.3267658372013	0.0102955619327217	NA	1.07878711168106e-06	NA	3
hsa-miR-143-3p ZC3H7B	0.126982915463532	0.00413172686262327	NA	NA	NA	0.0487414668581965	0.0444166070057103	3
hsa-miR-340-5p FIP1L1	NA	0.00443516926476343	0.00674218180570669	0.527485480539638	NA	0.353278480113408	6.68140160662964e-08	3
hsa-miR-30d-5p CSTF2	0.131628141713057	0.00546931366470865	0.171520283514542	NA	NA	2.15927726327034e-06	4.10442016768169e-05	3
hsa-miR-19a-3p PTBP1	NA	0.00629525587143079	0.214233497523954	0.014350853433922	NA	0.000337036601784651	NA	3
hsa-miR-301a-3p UPF1	0.261368826801833	0.00753583650913464	NA	NA	NA	6.26789178521593e-05	0.00586418018775953	3
hsa-miR-125b-5p FAM120A	NA	0.00791858706614309	NA	NA	NA	0.0364596000671865	0.000299904666996421	3
hsa-miR-375 TARDBP	NA	0.00822081672493694	NA	0.010849401854374	0.0451003304414368	0.834096958099523	0.621976499202237	3
hsa-miR-30d-5p NUDT21	0.0600116578730127	0.0122620693138937	0.0121842557602799	0.243364604995204	NA	0.829654191680073	0.000112682669672104	3
hsa-miR-204-5p MOV10	NA	0.0136498104614096	0.0076815856041625	NA	NA	NA	0.00030949069455493	3
hsa-miR-194-5p TARDBP	NA	0.0181787374289666	0.382592142542237	NA	0.0989306934280411	0.0033924046291982	3.63850428610643e-09	3
hsa-miR-205-5p CSTF2	NA	0.0183613777412097	NA	NA	0.0298706201692864	0.0311448056189009	0.0751714576665639	3
hsa-miR-34a-5p ATXN2	NA	0.0184983454564727	NA	1.46174751760485e-08	NA	0.000416638411383597	0.999747489664254	3
hsa-miR-141-3p U2AF2	NA	0.0194631972330396	NA	NA	0.0169943216895331	0.0128117705316041	0.686310232610145	3
hsa-let-7a-5p TARDBP	NA	0.0203725447268756	NA	0.000264820590674179	NA	NA	0.00265326202938758	3
hsa-miR-154-5p U2AF2	NA	0.0235407606520555	0.000560022409426059	NA	NA	0.0177791123541338	0.300029840965407	3
hsa-miR-374a-5p CSTF2T	NA	0.023569662520075	0.371032551865807	0.613115980841302	NA	4.82240284406161e-13	2.03687630491583e-07	3
hsa-miR-320a IGF2BP2	0.175730682277379	0.0265961913301526	0.0230410210181664	NA	NA	NA	0.0309332165442451	3
hsa-let-7f-5p CSTF2T	NA	0.0278841434411453	NA	NA	NA	1.04271862443975e-07	0.0417610791318992	3
hsa-let-7i-5p MOV10	NA	0.0300068883461306	0.000607705678625889	0.383976728147086	NA	0.925559498122738	0.000200496947096974	3
hsa-miR-224-5p CPSF7	NA	0.0300377818755802	NA	0.0491429510589318	NA	8.19548094902492e-08	0.99668100707096	3
hsa-miR-340-5p FMR1	NA	0.043088391214135	2.43392612352152e-28	NA	NA	NA	0.00940801065151247	3
hsa-let-7a-5p DDX3X	NA	0.0480099168866802	3.12319517192329e-07	0.348411340362451	NA	0.88929302646149	0.00039202457506055	3
hsa-miR-22-3p LARP4	NA	0.0487767659412945	0.0423482154698775	NA	NA	NA	0.00730439278676411	3
hsa-miR-30c-5p DDX6	NA	NA	0.00061177682616801	0.0411316188911409	NA	0.0052328671407478	NA	3
hsa-miR-200b-3p ELAVL1	NA	0.997048324745711	0.0228549642455923	7.0019106232734e-07	0.00168433506090692	NA	0.988316862751378	3
hsa-miR-26b-5p MOV10	NA	0.0867171701842948	0.0362125830630074	NA	NA	0.0010686272510834	0.00528192246393434	3
hsa-miR-19b-3p ATXN2	0.283515277880392	0.845522664986916	0.707872294432581	1.21202474608226e-24	0.0298352144913671	5.82217909362546e-05	0.954437563916449	3
hsa-miR-19b-3p UPF1	0.280412057821634	0.957441467241703	0.0595367840611385	1.8695783689755e-09	NA	0.000152583203577211	0.00198293472195624	3
hsa-let-7i-5p CPSF7	NA	0.113156430047286	0.393939406031575	1.80687073736452e-06	NA	2.52802158799386e-06	0.048700568599334	3
hsa-let-7i-5p ATXN2	0.615610642694567	0.968258613469479	0.671439619533815	3.35208596189687e-05	0.0249007880542365	7.81423010020006e-07	0.699362755728615	3
hsa-let-7d-5p HNRNPD	NA	NA	NA	6.06510762133985e-05	NA	0.00461400017918652	0.00128248462161336	3
hsa-miR-19b-3p CPSF7	NA	0.877866711000651	NA	0.000102271241530946	NA	0.00708780387661972	9.08104452252958e-06	3
hsa-miR-152-3p ELAVL1	0.361883572475442	NA	NA	0.000157909028206974	0.00601522386369308	5.02988672923043e-05	0.798445122618305	3
hsa-let-7c-5p CSTF2T	0.306251158633028	0.993758272429674	0.351283911236904	0.0131101461708947	NA	4.26233501456139e-12	5.00867153922769e-05	3
hsa-miR-195-5p CPSF3	NA	0.638733800329027	NA	NA	0.0130982994005494	0.00110348689355151	0.000978907557633524	3
hsa-miR-93-5p ELAVL1	6.21883829962378e-14	0.999958696120126	0.709673816341971	NA	NA	5.65004410060203e-16	NA	2
hsa-miR-26a-5p FIP1L1	3.60303593752933e-13	0.0396953805217558	NA	NA	NA	0.0704995593870327	0.571085981045092	2
hsa-miR-106b-5p ELAVL1	1.21746101253295e-11	0.486852683803605	0.709673816341971	0.111923711219134	0.232875351793718	4.23678976106296e-11	0.999999649212153	2
hsa-miR-181d-5p CPSF6	1.80436145742374e-07	0.971223267626109	0.122967948564142	NA	0.0285016654381774	0.997763623507264	0.984349871963546	2
hsa-miR-29a-3p ZC3H7B	1.44570999296676e-06	2.24146038486115e-05	NA	NA	NA	NA	0.947296461006394	2
hsa-miR-106a-5p ELAVL1	1.6103483789549e-05	0.999853964053166	NA	0.246106401171187	NA	6.36930061326352e-07	0.985794158435672	2
hsa-miR-92a-3p ELAVL1	2.40684455057499e-05	0.981391631122762	NA	NA	NA	6.51715331630359e-06	0.998913943725312	2
hsa-miR-130b-3p CPSF6	4.85988274992453e-05	0.976924620864412	0.355282604084473	0.58817087053541	0.00416362397724802	0.896084906687344	0.954363913804525	2
hsa-miR-93-5p CPSF3	6.12480659083206e-05	0.00546478029801202	NA	NA	NA	0.694906854760947	NA	2
hsa-miR-20a-5p UPF1	0.000149728146525847	0.615963018177407	0.42319014765028	NA	NA	2.51835437551944e-07	0.999643142181371	2
hsa-miR-128-3p ELAVL1	0.000199493903279412	0.989872393367964	NA	0.0364476184685954	NA	0.998654870489039	0.973693418920309	2
hsa-miR-92a-3p RBM47	0.000201730923451642	0.869491572871764	0.11629721913615	NA	NA	0.135653799913421	8.91436318188627e-05	2
hsa-miR-135b-5p FIP1L1	0.000465814397185581	0.329954176178192	NA	0.0470713953948557	NA	NA	0.120002073465353	2
hsa-miR-17-5p YTHDF2	0.00048432566381004	0.000860279109006704	NA	NA	NA	0.98369650790832	0.981584202390827	2
hsa-miR-182-5p IGF2BP2	0.000885843809297584	0.30519764012034	0.0197390362642849	NA	NA	0.809424516993822	0.947296461006394	2
hsa-miR-19b-3p CPSF3	0.0011868734274843	NA	NA	NA	NA	0.0162001498394449	0.207717277546182	2
hsa-miR-590-5p ELAVL1	0.00120695555037476	0.902320399058393	NA	NA	NA	0.00240383631354957	NA	2
hsa-miR-26a-5p TIAL1	0.00149020486665213	0.443797554993673	NA	NA	NA	0.891698967809437	3.31877750759899e-06	2
hsa-miR-17-5p CPSF3	0.00236713613589399	0.00546478029801202	NA	NA	NA	0.694906854760947	0.338370401303901	2
hsa-miR-20a-5p CPSF3	0.00236713613589399	0.00546478029801202	NA	NA	NA	0.694906854760947	0.686310232610145	2
hsa-miR-375 FUS	0.00236713613589399	NA	NA	NA	NA	NA	0.0419266700285536	2
hsa-miR-130b-3p FAM120A	0.00310000227422231	0.467559143973347	NA	0.170893524817519	NA	0.00584050231147531	0.401670254231485	2
hsa-miR-9-5p TIA1	0.0048410562547316	NA	NA	NA	NA	NA	0.000269320374505045	2
hsa-miR-381-3p FUS	0.00533223050648789	0.0290116566653301	NA	NA	NA	NA	NA	2
hsa-miR-9-5p ELAVL1	0.00551376746453881	0.813424292550627	NA	NA	NA	0.0010450544629915	NA	2
hsa-miR-181d-5p TIA1	0.0114080116128682	NA	NA	0.312589329614424	NA	NA	0.00397066813151522	2
hsa-miR-455-5p ATXN2	0.0121268797799446	3.40348366951795e-06	NA	NA	NA	0.186288055848148	0.937004673585752	2
hsa-miR-188-5p ATXN2	0.0128650766697988	0.00485146497902411	NA	0.329554619764579	NA	NA	0.56355161562609	2
hsa-miR-106a-5p UPF1	0.0129326515772589	0.994963882623465	NA	0.312177937866326	NA	0.00517567466576398	0.0515653875062818	2
hsa-miR-17-5p UPF1	0.0129326515772589	0.832307367974666	NA	0.67521447690953	NA	9.08625180518955e-05	0.986523116868316	2
hsa-miR-23b-3p CPSF6	0.0139935934896676	0.997048324745711	NA	NA	NA	0.960891634867921	0.0112397455186979	2
hsa-miR-96-5p ELAVL1	0.0140777455935481	0.0221425320286786	NA	NA	0.117745789436637	0.932969109948568	0.989816358298626	2
hsa-let-7c-5p TBRG4	0.015546474298372	NA	NA	0.0367868369279201	NA	NA	NA	2
hsa-miR-200a-3p DKC1	0.015546474298372	NA	NA	0.0367868369279201	NA	NA	NA	2
hsa-miR-26a-5p AGGF1	0.015546474298372	0.0492282955742071	NA	NA	NA	0.239630004064626	NA	2
hsa-miR-410-3p TIAL1	0.0176879315284196	0.0131490884578827	NA	NA	NA	NA	NA	2
hsa-miR-17-5p CSTF2T	0.0192179333766826	0.261035038085125	0.480747716650116	0.151402286537991	NA	4.42405682301394e-19	0.285801909552337	2
hsa-miR-363-3p TARDBP	0.0192179333766826	7.65990309018012e-10	NA	NA	NA	0.999359753877461	0.851021576011578	2
hsa-miR-17-5p TARDBP	0.0196869751952141	3.28728892091296e-10	NA	0.388364925158578	NA	0.999410671901614	0.999928366930756	2
hsa-miR-26b-5p TIAL1	0.0203428228639261	0.799439048910223	NA	NA	NA	0.976346306454096	0.000406180042690391	2
hsa-miR-379-3p YTHDC1	0.0206747736006015	NA	NA	0.0487459766765828	NA	NA	NA	2
hsa-miR-125a-5p ATXN2	0.0221264567312448	0.999868078835506	NA	NA	NA	2.42702035875031e-05	0.973727537462019	2
hsa-miR-19a-3p CSTF2T	0.0221264567312448	0.990006334086911	0.49966086466933	0.0557298616252538	NA	4.05505543271674e-18	0.990546956248358	2
hsa-miR-204-5p IGF2BP3	0.0231525336677607	0.935218567928253	NA	NA	NA	NA	1.91755889579306e-05	2
hsa-miR-106b-5p TIA1	0.0251089890139017	0.855919945531044	NA	NA	NA	0.985017721268099	3.41702466351889e-06	2
hsa-miR-17-5p TIA1	0.0251089890139017	0.00758691120372757	NA	0.437151940578454	NA	0.444962281395433	0.151927793555588	2
hsa-miR-20a-5p TIA1	0.0251089890139017	1.94817608987192e-06	NA	NA	NA	0.444962281395433	0.788474539951677	2
hsa-miR-93-5p TIA1	0.0251089890139017	0.0367487968156318	NA	NA	NA	0.924862475498718	0.98346970219898	2
hsa-miR-30a-5p RBPMS	0.0257763767781639	0.108023395480379	0.0304350172505282	NA	NA	0.366556934454335	0.359750776138094	2
hsa-miR-30d-5p MBNL2	0.0257763767781639	NA	NA	NA	0.00657067833166902	0.366556934454335	0.359750776138094	2
hsa-miR-19a-3p TARDBP	0.0280462058172453	0.0831863433279082	NA	1.89476500788214e-09	NA	NA	0.998758496099086	2
hsa-miR-19b-3p TARDBP	0.0280462058172453	0.995105642085659	NA	8.50782233991754e-19	NA	0.999987940874716	0.999981209953333	2
hsa-miR-24-3p TARDBP	0.0281646899726782	0.000112110372838185	0.261342183284986	0.457860667000044	NA	0.331289259140455	0.934459601404124	2
hsa-let-7e-5p ALKBH5	0.0308514227046238	0.00741473426915017	NA	NA	NA	NA	NA	2
hsa-let-7f-5p ALKBH5	0.0308514227046238	0.00741473426915017	NA	NA	NA	NA	NA	2
hsa-miR-130b-3p LARP4	0.0308514227046238	0.0349894220505798	NA	NA	NA	NA	0.4143765522364	2
hsa-miR-30d-5p LARP4	0.0308514227046238	0.0349894220505798	NA	NA	NA	0.4218391452457	NA	2
hsa-miR-30e-5p LARP4	0.0308514227046238	0.0349894220505798	NA	NA	NA	NA	NA	2
hsa-miR-148a-3p FMR1	0.0313609728889321	0.904903649280197	0.274916464697098	NA	NA	0.00125320527943867	0.947368399467647	2
hsa-miR-374b-5p TIAL1	0.0313609728889321	0.969718902706057	NA	NA	NA	0.139831340902526	0.000128638571063887	2
hsa-miR-493-5p UPF1	0.0324567553337733	0.0383024158527725	NA	NA	NA	NA	0.858849548308325	2
hsa-let-7i-5p PTBP1	0.0429659693391965	0.997993236604494	NA	0.533353347229738	NA	2.20685258338754e-10	0.346052733067628	2
hsa-miR-495-3p TARDBP	0.0457549198431286	1.06062596213362e-08	0.592026924855079	NA	0.179484270297052	0.999887385849821	0.981360252216153	2
hsa-miR-199a-5p PTBP1	0.0459185949067381	0.00561603409418788	NA	NA	NA	0.064412708978557	NA	2
hsa-miR-199b-5p PTBP1	0.0459185949067381	0.00561603409418788	NA	NA	NA	0.215085796312057	NA	2
hsa-miR-19a-3p CPSF3	0.0459185949067381	0.600013510508753	NA	NA	0.0117962062346929	0.064412708978557	0.551847508734888	2
hsa-miR-19a-3p FIP1L1	0.0467140504584024	0.905352100864613	NA	0.556105310363954	NA	0.939189288685812	6.97770380355835e-06	2
hsa-miR-20a-5p YTHDF2	0.0479891384148885	2.10365752161893e-05	NA	0.561617862510106	NA	0.943074060034892	0.936876760837326	2
hsa-miR-93-5p YTHDF2	0.0479891384148885	9.29665038787734e-07	NA	NA	NA	0.98369650790832	NA	2
hsa-miR-30d-5p TARDBP	0.625525371244912	1.24466895218256e-22	NA	0.904588281386111	NA	0.99999467659541	3.50114799362498e-07	2
hsa-miR-30b-5p CSTF2	0.131628141713057	2.74165773729574e-22	NA	0.776765774520299	NA	0.999982621326298	4.10442016768169e-05	2
hsa-miR-26a-5p TARDBP	0.60336610297589	2.08151111533456e-17	NA	0.184055281872846	0.0234191337875975	0.999998434518177	0.473452181748143	2
hsa-miR-141-3p TARDBP	NA	2.04034538552667e-16	NA	0.0795053196788678	NA	0.950727358488187	1.17661057780535e-08	2
hsa-miR-93-5p ZC3H7B	NA	6.68685566859443e-16	0.18471746749873	0.0242927964894624	NA	0.999321143965464	0.999145358315171	2
hsa-miR-20a-5p ATXN2	0.67481205254313	2.52717834525903e-14	0.732107679500141	0.747774277854879	NA	0.0226185723107096	0.998765166545962	2
hsa-let-7e-5p ZC3H7B	NA	3.24432104980268e-14	0.437282078910331	NA	NA	0.872244875221465	0.000619262368916832	2
hsa-miR-148b-3p ZC3H7B	0.18854688848433	1.60140154985867e-13	NA	NA	NA	0.874952286425972	0.00239412789997939	2
hsa-miR-20a-5p TARDBP	0.109349444317195	3.86542746956706e-13	NA	0.0487950279873395	0.132744162693486	0.999410671901614	0.996259269421943	2
hsa-miR-145-5p TARDBP	0.490285699648391	1.03049147211817e-12	NA	NA	NA	0.67641446623126	0.0453638285668812	2
hsa-miR-340-5p CSTF2	NA	8.29624091105095e-12	NA	NA	NA	4.19189361194876e-12	0.980337110121441	2
hsa-let-7f-5p ZC3H7B	NA	1.35031089785217e-11	NA	7.10960118543731e-07	0.116581410684015	0.97416048343767	0.638633794679893	2
hsa-miR-374a-5p CSTF2	NA	1.89284938471014e-11	0.0135009428693351	NA	NA	NA	0.206642601037641	2
hsa-miR-15b-5p TARDBP	NA	1.10753705576821e-09	0.0339114121464079	0.449457864478256	NA	0.999184441148523	0.969805350222011	2
hsa-miR-363-3p ZC3H7B	NA	1.51015935954296e-09	0.390180334690197	0.636550532430468	NA	NA	0.000236283269236368	2
hsa-miR-92b-3p TARDBP	NA	6.2341003935476e-09	0.474285869442762	NA	NA	0.999937561585464	0.0304568734968878	2
hsa-miR-30b-5p TARDBP	0.625525371244912	8.51395798666232e-09	NA	0.0344218472764719	NA	NA	0.999275264863381	2
hsa-miR-98-5p ZC3H7B	0.388004887611718	1.08786211460121e-08	NA	NA	NA	0.991921467784318	2.60743781605468e-06	2
hsa-miR-224-5p TARDBP	NA	2.12149547497146e-08	NA	NA	NA	0.00135105366193128	0.838739807583748	2
hsa-miR-224-5p ZC3H7B	NA	1.07104831919958e-07	NA	NA	NA	0.00122759101569735	0.738383634534961	2
hsa-miR-148b-3p CSTF2	NA	1.27625448009679e-07	NA	NA	NA	0.034763670151198	0.14470848702304	2
hsa-miR-145-5p ATXN2	NA	1.70104121603421e-07	NA	0.602177820125746	NA	6.15353160995291e-11	0.99970343325725	2
hsa-miR-182-5p ATXN2	NA	2.07403503190919e-07	0.720252157559068	0.129453939774758	NA	0.0116040611124465	0.968688746717453	2
hsa-miR-17-5p CSTF2	NA	2.32274660859432e-07	NA	NA	NA	0.866908905305439	0.0261138261803855	2
hsa-miR-30d-5p U2AF2	NA	2.44489984841181e-07	8.07040304951591e-05	NA	NA	0.426380494761268	0.951793533985039	2
hsa-miR-153-3p CSTF2	NA	4.68739787808247e-07	NA	NA	NA	0.809424516993822	0.00676624235753565	2
hsa-miR-454-3p ATXN2	NA	5.43854990059403e-07	NA	0.889145346169695	NA	3.01981216704478e-14	0.23324070991371	2
hsa-miR-20b-5p CSTF2	NA	6.59043142969603e-07	0.0875904911551548	NA	NA	0.0160855488081853	0.853515781664468	2
hsa-miR-224-5p CSTF2	NA	8.42747242121735e-07	NA	NA	NA	2.54895765780075e-09	0.899136782466547	2
hsa-miR-374a-5p ZC3H7B	0.538461197681723	1.60754264052668e-06	0.227288818384624	NA	NA	1.40130986684643e-06	0.996962350782877	2
hsa-miR-375 ZC3H7B	0.140556536515332	1.72749424942437e-06	NA	0.0533019417495574	NA	0.750099860534295	0.000304831184084202	2
hsa-miR-16-5p CSTF2	NA	1.74223479555183e-06	NA	NA	NA	NA	0.0246170222259424	2
hsa-miR-145-5p ZC3H7B	NA	3.09930725055048e-06	NA	NA	NA	5.18439855188635e-05	0.763898615367668	2
hsa-miR-454-3p UPF1	NA	3.90343069347666e-06	0.301321674530393	0.515527526818403	NA	0.064685145677281	0.0132967478807219	2
hsa-miR-27b-3p TARDBP	0.359451565908506	4.02222006377579e-06	0.769071647429035	0.801674548282057	NA	0.999999994456945	0.00050136797029567	2
hsa-let-7e-5p CSTF2	NA	4.14433611339297e-06	0.0265525447231665	NA	NA	0.182172358281074	0.486782279278501	2
hsa-miR-152-3p CPSF6	0.265217341114005	4.89273332169564e-06	NA	NA	NA	0.127585736803092	0.00113013376001864	2
hsa-miR-218-5p TARDBP	0.287891258250233	6.22580768641836e-06	0.3267658372013	0.556105310363954	NA	0.997358042578472	0.000160225802017533	2
hsa-miR-9-5p ATXN2	NA	6.29669555849551e-06	NA	NA	0.233886838416744	5.85103754771251e-11	0.205336231675595	2
hsa-miR-224-5p UPF1	NA	8.49459329471211e-06	NA	NA	NA	0.000766082988185863	0.859424397335215	2
hsa-miR-30b-5p U2AF2	NA	1.15952480680594e-05	NA	NA	NA	3.85728963268849e-14	NA	2
hsa-let-7f-5p CSTF2	NA	1.37272673007525e-05	NA	NA	NA	0.00761683489772652	0.169344621339962	2
hsa-miR-27a-3p ZC3H7B	NA	1.72913236569368e-05	NA	0.00171199974614392	NA	0.593846105989674	NA	2
hsa-miR-200c-3p U2AF2	NA	1.75644821614846e-05	NA	NA	NA	0.654236054675014	0.0115708822844435	2
hsa-miR-30d-5p MOV10	NA	2.06859345333293e-05	NA	NA	NA	0.376348114992923	0.00280731797964229	2
hsa-miR-29a-3p MOV10	0.253611264286312	2.13040521177928e-05	NA	NA	NA	0.993989298077302	0.00454513690044381	2
hsa-miR-33a-5p UPF1	NA	2.37526866113058e-05	NA	0.030199905640395	NA	NA	NA	2
hsa-miR-29a-3p ATXN2	0.0817128884308118	2.37910583690126e-05	0.327029357358415	0.423443471693396	NA	5.59496357576684e-15	0.601327075201644	2
hsa-miR-30c-5p ATXN2	NA	2.38204115360387e-05	0.416770072350046	0.178132097546398	NA	0.00275446836021821	0.751253288397724	2
hsa-miR-374a-5p TARDBP	NA	3.17949953392043e-05	NA	NA	NA	0.996828534520119	3.78272159815546e-06	2
hsa-miR-340-5p RBM47	NA	3.41864059649018e-05	NA	NA	NA	NA	0.0164744123101151	2
hsa-miR-452-5p CSTF2T	NA	3.41864059649018e-05	NA	NA	NA	1.37747589308061e-07	NA	2
hsa-miR-15b-5p CSTF2	NA	3.85450062314356e-05	NA	NA	NA	0.10191325432573	0.0246170222259424	2
hsa-miR-16-5p ZC3H7B	NA	4.44083621145975e-05	0.343212013510036	4.67997355733147e-05	NA	0.357572658485771	0.756621527392383	2
hsa-miR-21-5p MOV10	NA	6.00771078427893e-05	0.270419633745955	NA	NA	NA	1.38673531981786e-09	2
hsa-miR-181b-5p NUDT21	NA	8.18256061579496e-05	NA	NA	NA	0.348044539940129	0.00583608496084879	2
hsa-miR-497-5p ELAVL1	NA	8.31352272264563e-05	NA	0.879007597285422	NA	0.999996886443469	0.000424481655165975	2
hsa-miR-136-5p ZC3H7B	NA	8.36824973112979e-05	NA	NA	NA	NA	0.0202165853124371	2
hsa-miR-218-5p UPF1	NA	8.47458540824566e-05	NA	0.188794104294326	NA	0.00571002018629095	0.825104080569341	2
hsa-miR-301a-3p CSTF2	NA	8.87412946695121e-05	0.0748870909997769	NA	0.0929693112122565	6.61548032412838e-10	0.903135043113594	2
hsa-miR-21-5p TARDBP	NA	0.000106375732640793	0.209360553661906	0.0844725002527685	0.0488703543501948	NA	0.966258376634753	2
hsa-miR-98-5p CSTF2	NA	0.000134170904399304	0.219076425575774	NA	NA	0.182172358281074	0.0165906387096055	2
hsa-miR-29c-3p CSTF2	0.153919261458193	0.000188106266550241	NA	NA	NA	NA	1.40052007395387e-05	2
hsa-miR-320a ATXN2	NA	0.000196777059914818	0.573976725969663	0.101578924161043	NA	1.4064440203689e-17	0.325838338960079	2
hsa-miR-363-3p ATXN2	NA	0.000204225246416859	NA	0.00380303651572373	0.181646222946978	0.971653043022296	0.965958747952074	2
hsa-miR-26b-5p FMR1	NA	0.000233232743219301	NA	NA	NA	0.00122459771396747	0.96627813779627	2
hsa-miR-26b-5p U2AF2	NA	0.00025479465532711	NA	NA	NA	0.0183133003966865	NA	2
hsa-miR-181d-5p TARDBP	NA	0.000265636294960829	1.75724984961922e-07	NA	NA	0.941366771399175	0.773525828015503	2
hsa-miR-221-3p ZC3H7B	NA	0.000281479251681371	NA	NA	NA	0.000105665407755619	0.738383634534961	2
hsa-miR-495-3p PTBP1	NA	0.000281479251681371	NA	NA	NA	0.0293643356131793	NA	2
hsa-miR-17-5p CPSF6	NA	0.000295055916538583	0.0820703458380325	0.0170794775842575	NA	0.567776469069274	0.990792682731175	2
hsa-miR-381-3p MOV10	NA	0.000306728881323216	NA	NA	0.102488750416918	0.0192291353827193	0.492838064065367	2
hsa-let-7a-5p EWSR1	NA	0.000386509940134743	NA	0.354220941082633	NA	NA	0.00933465397693607	2
hsa-miR-30b-5p FUBP3	NA	0.00038830103240182	NA	NA	NA	0.00723599605583353	0.912531097556116	2
hsa-miR-30c-5p CSTF2	NA	0.000389347491825111	NA	0.776765774520299	NA	6.64831659988477e-15	0.994051952539775	2
hsa-miR-200c-3p DDX3X	NA	0.000420542177662435	NA	NA	NA	0.752901640516253	0.0323838440539974	2
hsa-miR-222-3p MOV10	0.192774551096016	0.00048440572346839	NA	NA	0.052625534176019	NA	0.0214663908132363	2
hsa-miR-301a-3p FMR1	0.298964655974126	0.000491317007964076	NA	NA	NA	0.037592473813724	0.997460258188042	2
hsa-let-7b-5p FXR2	NA	0.000546205291650142	NA	0.28633331397317	NA	NA	0.0194081503651945	2
hsa-miR-381-3p CSTF2	NA	0.000592521055122306	0.301321674530393	NA	NA	0.0156785531321971	0.452407051517464	2
hsa-miR-29c-3p ZC3H7B	NA	0.000736749493753977	0.184539049438321	NA	NA	NA	0.00676624235753565	2
hsa-miR-493-5p TARDBP	0.397522507346888	0.000783967694582646	0.0224443440326601	NA	NA	0.999857929833867	0.520833330511238	2
hsa-miR-129-5p TARDBP	NA	0.000818742680935574	0.00674218180570669	NA	NA	NA	NA	2
hsa-miR-326 FMR1	NA	0.000964507727291578	NA	NA	NA	0.0361983008912093	NA	2
hsa-miR-125b-5p TARDBP	0.253611264286312	0.00105707560701204	NA	NA	NA	0.768187971489802	0.0105885679958787	2
hsa-miR-221-3p MOV10	0.192774551096016	0.00133189183718076	NA	NA	0.052625534176019	NA	0.0488237134617143	2
hsa-miR-320b MOV10	0.261368826801833	0.00144545964606568	NA	NA	NA	0.994992822627373	0.000973786958725906	2
hsa-miR-497-5p CSTF2	NA	0.00149701968076025	NA	NA	NA	2.36156040289637e-05	0.158692508369783	2
hsa-miR-224-5p CSTF2T	NA	0.00160311878738792	NA	NA	NA	4.09348660450616e-09	0.0731010797476409	2
hsa-miR-495-3p U2AF2	NA	0.00160711397674954	0.127156004228438	NA	NA	0.00882370729095047	NA	2
hsa-miR-93-5p PTBP1	0.287891258250233	0.00172620750780039	0.3267658372013	NA	NA	7.9191675938369e-05	0.996964239216641	2
hsa-miR-320a ELAVL1	NA	0.00178465963930497	0.546797557203074	0.0249994137845542	NA	0.953156591280605	0.996759828425116	2
hsa-miR-141-3p PUM2	NA	0.002133245954763	NA	NA	NA	0.599535089818589	0.00676624235753565	2
hsa-miR-30d-5p ATXN2	0.708618595420312	0.00214850166452307	0.758851045458724	0.946985408881692	NA	0.999999989780808	0.00841120864657289	2
hsa-let-7g-5p PTBP1	NA	0.00224825943043757	NA	0.533353347229738	NA	0.0432855438542207	0.346052733067628	2
hsa-miR-326 TARDBP	NA	0.00263779222212793	NA	2.27882766017828e-05	NA	0.654236054675014	NA	2
hsa-miR-497-5p MOV10	0.38479907573033	0.0026642682787926	NA	NA	NA	0.999795266650403	0.0100606479015082	2
hsa-miR-21-5p FMR1	NA	0.00271696044174386	NA	NA	NA	5.83107573084111e-07	0.432238300092963	2
hsa-miR-423-5p UPF1	NA	0.00271696044174386	NA	NA	NA	0.0208003272610034	NA	2
hsa-miR-20a-5p CAPRIN1	NA	0.0028426021352949	NA	NA	NA	0.00675944355448308	0.841182963563239	2
hsa-miR-200c-3p PTBP1	NA	0.00314285516361163	NA	0.354220941082633	NA	NA	3.16808837385788e-05	2
hsa-miR-30c-5p U2AF2	NA	0.00314285516361163	NA	NA	NA	2.00660871871494e-13	0.951793533985039	2
hsa-miR-152-3p FMR1	0.237851034508232	0.00330536233595225	NA	NA	NA	0.0751781187597645	0.0328806952529095	2
hsa-miR-19a-3p RBM47	0.12241093593569	0.00331925426764723	2.84043140181812e-08	0.268274655335184	NA	0.675512567738082	NA	2
hsa-miR-24-3p FMR1	NA	0.00401064124929023	0.174393740435636	NA	NA	4.76631836619129e-08	NA	2
hsa-miR-497-5p FMR1	NA	0.00439189270916251	NA	NA	NA	1.82556788386815e-11	NA	2
hsa-miR-199b-5p UPF1	0.153919261458193	0.00485146497902411	NA	NA	NA	0.0992029775489888	0.0395856834644957	2
hsa-miR-362-5p ATXN2	NA	0.00485146497902411	NA	0.329554619764579	NA	0.00074133264592465	0.942379884574834	2
hsa-miR-382-5p MOV10	NA	0.00485146497902411	NA	NA	NA	0.0439284399823463	0.770373132924192	2
hsa-miR-374a-5p FIP1L1	NA	0.00509136444127687	0.153723121372761	0.005490500499085	NA	NA	0.250710320063472	2
hsa-miR-144-3p CSTF2T	NA	0.00519479820606809	NA	NA	NA	5.10223783480098e-30	0.999274186650651	2
hsa-miR-181c-5p CSTF2	NA	0.00546931366470865	NA	NA	NA	6.03248354510296e-09	0.669953109224745	2
hsa-miR-130b-3p FMR1	NA	0.00562081721944985	NA	NA	NA	0.000291486203458447	0.734644528105552	2
hsa-miR-454-3p NUDT21	NA	0.00563784372188101	0.238151658264373	NA	NA	0.77730170253305	2.42313054224268e-05	2
hsa-miR-26b-5p CSTF2T	NA	0.00585626884883861	NA	0.691051410701442	NA	1.17509923883233e-17	0.92823615855586	2
hsa-miR-27a-3p CSTF2	NA	0.00633216791480675	NA	NA	NA	0.000154220498857757	0.745808964834191	2
hsa-miR-182-5p FIP1L1	NA	0.00662797232897264	NA	0.0387837292355113	NA	0.967218655565873	0.436930955039336	2
hsa-miR-148b-3p TARDBP	NA	0.00687152494004639	0.487130183870796	0.743864786491169	0.132744162693486	0.478522573356252	2.82768612656434e-08	2
hsa-miR-326 UPF1	NA	0.00734079940864177	NA	0.000948780221901461	NA	0.381289076821501	NA	2
hsa-miR-423-5p CSTF2T	NA	0.00734079940864177	NA	NA	NA	0.0164871653487224	0.370339717699267	2
hsa-miR-224-5p EWSR1	NA	0.00741473426915017	NA	NA	NA	0.0266203777737449	NA	2
hsa-miR-30b-5p CPSF1	NA	0.00795854820896749	NA	NA	NA	0.0450471283953601	0.264408054202126	2
hsa-miR-205-5p ATXN2	NA	0.00803520156944503	NA	NA	NA	5.22091454248146e-06	NA	2
hsa-miR-199a-3p CSTF2	NA	0.00822081672493694	NA	NA	NA	0.00137734280498095	0.236649927509644	2
hsa-miR-199b-3p CSTF2	NA	0.00822081672493694	NA	NA	NA	0.00397798051752216	0.236649927509644	2
hsa-miR-200c-3p PUM2	0.192774551096016	0.00860159870905457	NA	NA	NA	NA	0.0488237134617143	2
hsa-miR-653-5p MOV10	NA	0.00860159870905457	NA	NA	NA	1.24962333620167e-06	0.88384688029331	2
hsa-miR-93-5p FMR1	NA	0.00889438090950639	0.0168767966542063	NA	NA	0.679320056257283	0.879687722619352	2
hsa-miR-33a-5p CSTF2	NA	0.00902335606925091	NA	NA	NA	0.935405869189681	0.00397066813151522	2
hsa-miR-363-3p U2AF2	NA	0.00964040419387479	NA	0.170893524817519	NA	0.00148918058377154	0.73755591482682	2
hsa-miR-340-5p PUM2	NA	0.00964974859563253	NA	NA	NA	0.988180140608686	1.78214501830047e-09	2
hsa-miR-19b-3p RBM47	NA	0.00967885201414814	4.23838252809832e-13	0.268274655335184	NA	NA	0.662953573888924	2
hsa-miR-145-5p PUM2	NA	0.00999624894267212	NA	NA	NA	0.000434150422976081	0.288368096976751	2
hsa-miR-195-5p MOV10	NA	0.0101389086929413	NA	NA	NA	0.999795266650403	1.8500588268622e-06	2
hsa-miR-24-3p MOV10	NA	0.0107436088895233	0.0166556545983353	NA	NA	0.32447462619094	0.0734724174566973	2
hsa-miR-130b-3p MOV10	NA	0.0108330118610098	NA	NA	NA	0.9073241619869	7.50653589938114e-07	2
hsa-miR-34a-5p LARP4	NA	0.0111196631282357	NA	NA	NA	0.315658468764026	0.0264279793300913	2
hsa-miR-30b-5p CPSF6	NA	0.011552895007568	NA	0.00400839028135113	NA	0.649246711850896	0.27811765507022	2
hsa-miR-218-5p MOV10	NA	0.0122620693138937	7.15676804723811e-07	NA	NA	0.998940144775635	0.400575211373087	2
hsa-miR-17-5p FIP1L1	0.327659704430691	0.01357527734124	NA	NA	NA	0.581052106611864	0.0184440949263229	2
hsa-miR-145-5p FIP1L1	NA	0.0144145135692022	NA	NA	NA	1.62447634192269e-11	0.998056558094989	2
hsa-miR-29a-3p DHX30	NA	0.0144867843417125	NA	0.0487459766765828	NA	NA	NA	2
hsa-miR-145-5p U2AF2	NA	0.0149048125883531	NA	NA	NA	0.00973247766335378	0.305915725979328	2
hsa-miR-145-5p UPF1	NA	0.0151193826601596	NA	0.430074765716767	NA	0.0173023642511781	0.776337334722686	2
hsa-miR-30d-5p TIA1	NA	0.0151193826601596	NA	NA	NA	0.789678429301706	0.00612590696286606	2
hsa-miR-155-5p FMR1	NA	0.0156927865866796	NA	NA	0.0221651681085896	0.788265550181018	0.217388422646307	2
hsa-miR-340-5p CPSF4	NA	0.0156927865866796	NA	NA	NA	0.788265550181018	0.0288758119473247	2
hsa-miR-19a-3p CSTF2	NA	0.015708094025642	NA	NA	NA	0.925226706014734	0.00452848890502206	2
hsa-miR-188-5p TARDBP	NA	0.016700400845276	NA	0.006044740757667	NA	NA	0.132805271184564	2
hsa-miR-29a-3p TARDBP	NA	0.0171570051403779	NA	NA	7.95962265024084e-07	0.136076470900466	0.112891136973831	2
hsa-miR-30e-5p CSTF2	NA	0.0171570051403779	0.523811754425425	NA	NA	0.999800548990875	2.69057044983513e-09	2
hsa-miR-653-5p FUBP3	NA	0.0183613777412097	NA	NA	NA	0.374505314295641	0.00956141233137114	2
hsa-miR-204-5p ZC3H7B	NA	0.0194952772850546	NA	0.603324518818543	NA	1.85528482860607e-05	0.374006276298772	2
hsa-miR-200c-3p FMR1	NA	0.0195146196158099	NA	0.00346884201876284	NA	0.930227059288342	0.0862853626520542	2
hsa-miR-429 ZC3H7B	NA	0.0198380828469222	0.601996045082734	NA	0.0174459027164084	0.376993644919235	0.99765732398215	2
hsa-miR-199b-5p NUDT21	NA	0.0219988227567596	NA	NA	0.0311489619117253	0.654236054675014	0.384684525343396	2
hsa-miR-34a-5p NUDT21	NA	0.0219988227567596	NA	NA	NA	0.0130129620807024	0.882390095657784	2
hsa-miR-493-5p FMR1	0.11781502989869	0.0219988227567596	NA	NA	NA	5.97269691238346e-08	0.882390095657784	2
hsa-miR-30a-5p ZC3H7B	NA	0.0220927305287164	0.464442099457075	NA	NA	0.387343211802146	0.00637032971332447	2
hsa-miR-98-5p PTBP1	NA	0.0222092869471945	NA	NA	0.0785010262137559	4.34676388090195e-07	0.91335912241567	2
hsa-miR-129-5p UPF1	NA	0.0232112856411852	NA	0.0116721589952256	NA	0.845317408110165	NA	2
hsa-miR-30b-5p RBM15B	NA	0.0239589106358031	NA	0.0252476586097732	NA	0.531114042701928	0.816300488822047	2
hsa-miR-224-5p NUDT21	NA	0.0267971287551598	NA	NA	NA	0.000593623438889085	0.770373132924192	2
hsa-miR-429 CSTF2T	NA	0.0283889483310728	NA	NA	NA	2.65074431040891e-14	0.980952321128207	2
hsa-miR-182-5p TARDBP	NA	0.0287987967352509	NA	3.72001031646763e-06	NA	0.999997874523479	0.987750963971233	2
hsa-miR-29c-3p TARDBP	0.468527106607937	0.028953026148783	0.523811754425425	0.779538571268614	NA	0.999816576973951	3.36264425154359e-06	2
hsa-miR-222-3p CSTF2	NA	0.0290116566653301	0.11629721913615	NA	NA	0.000434150422976081	NA	2
hsa-miR-30e-5p ATXN2	NA	0.0296450366378264	NA	0.0114318815320389	NA	0.99999999952524	0.226313571233048	2
hsa-miR-29a-3p ELAVL1	NA	0.0300068883461306	0.0295847253251807	0.151402286537991	0.131599525081931	0.988180140608686	0.986910619531747	2
hsa-miR-15a-5p CSTF2	NA	0.0300377818755802	NA	NA	NA	NA	0.00226436066679829	2
hsa-miR-21-5p ZC3H7B	NA	0.030314526610775	0.209360553661906	0.0844725002527685	NA	NA	0.000827112710913903	2
hsa-miR-454-3p CPSF6	NA	0.0305780694155339	0.073124394569848	NA	0.0893736190410838	0.00650932497758461	0.998222408559904	2
hsa-miR-148b-3p ATXN2	NA	0.0306746748162394	NA	NA	0.172964176727366	0.957772165114603	4.0289303684918e-07	2
hsa-miR-200c-3p HNRNPA1	NA	0.0307050358891877	NA	NA	NA	0.906923239640882	0.0017433465519676	2
hsa-miR-15b-5p CPSF3	NA	0.0307256661176437	NA	NA	0.0130982994005494	0.0804835620249276	NA	2
hsa-miR-204-5p FUBP3	NA	0.0307256661176437	NA	NA	NA	NA	0.000978907557633524	2
hsa-miR-497-5p CPSF3	NA	0.0307256661176437	NA	NA	NA	0.24856870460839	0.00468810026830146	2
hsa-miR-181c-5p PUM2	NA	0.0308594330492147	NA	NA	NA	0.999574839136371	4.17910426796256e-06	2
hsa-miR-199b-5p CSTF2T	NA	0.0309399725914532	NA	NA	NA	6.91658884692443e-08	0.0912570386594132	2
hsa-miR-29c-3p PTBP1	0.153919261458193	0.0309399725914532	NA	0.0631538637709942	NA	0.795897519973965	3.61203801838955e-06	2
hsa-miR-320a MOV10	NA	0.032267144161782	NA	NA	NA	6.26789178521593e-05	0.303771796708785	2
hsa-let-7e-5p ATXN2	0.615610642694567	0.0347700349403579	NA	NA	0.214439148632649	0.00321784492785465	0.901182342423439	2
hsa-miR-194-5p RBM47	NA	0.0349894220505798	0.0364100162187484	NA	NA	NA	NA	2
hsa-miR-218-5p U2AF2	NA	0.0349894220505798	NA	NA	NA	0.0266203777737449	NA	2
hsa-miR-362-3p U2AF2	NA	0.0349894220505798	NA	0.0722207737084957	NA	0.00510105264386792	NA	2
hsa-miR-30b-5p CSTF2T	0.476793273571214	0.0378727843307053	NA	NA	NA	1.9864525274909e-32	0.135635054817479	2
hsa-miR-130b-3p EWSR1	NA	0.0382525199487576	0.00485400802676531	NA	NA	0.444078285873734	NA	2
hsa-miR-200a-3p CSTF2T	NA	0.0397926123636189	NA	0.603324518818543	NA	6.50314638540895e-14	0.903135043113594	2
hsa-let-7g-5p U2AF2	0.055833103820353	0.0397973594100159	NA	NA	NA	0.0218098117383619	NA	2
hsa-miR-493-5p CPSF4	NA	0.0397973594100159	NA	NA	NA	0.00720222036439949	NA	2
hsa-miR-181b-5p FMR1	NA	0.0409957567428733	NA	NA	NA	3.32376530560751e-11	0.442411366632396	2
hsa-miR-374a-5p ATXN2	NA	0.0443235007775372	NA	NA	NA	0.999980958924083	0.000959783892808014	2
hsa-miR-27a-3p ATXN2	0.719088093727284	0.04496316644988	0.776105931689904	1.07194462627719e-06	NA	0.999999947789414	0.986339268004666	2
hsa-miR-139-5p CSTF2	NA	0.0459310824862885	NA	NA	NA	3.06871287642939e-06	0.621976499202237	2
hsa-miR-335-5p CSTF2	NA	0.046328375653142	NA	NA	NA	0.806744908936455	0.0288758119473247	2
hsa-let-7g-5p DDX3X	0.0945877811017324	0.0480099168866802	0.00352693089685033	NA	NA	0.978684383810856	0.418526293293608	2
hsa-miR-199a-3p U2AF2	NA	0.0487767659412945	NA	NA	NA	0.0373800403386834	NA	2
hsa-miR-199b-3p U2AF2	NA	0.0487767659412945	NA	NA	NA	0.0373800403386834	NA	2
hsa-miR-199b-5p CPSF3	NA	0.0487767659412945	NA	NA	NA	0.472296904827508	0.0352474431574642	2
hsa-miR-148b-3p DDX3X	NA	0.0487790260726786	NA	NA	NA	NA	0.024255467335286	2
hsa-miR-199a-5p U2AF2	NA	0.0492282955742071	NA	NA	NA	0.0405529907283251	NA	2
hsa-miR-199b-5p U2AF2	NA	0.0492282955742071	NA	NA	NA	0.0405529907283251	NA	2
hsa-miR-29c-3p ATXN2	0.633272832264294	0.239349454022027	5.03074427460586e-11	NA	NA	0.982486750430452	0.00138810654354767	2
hsa-let-7e-5p MOV10	0.425197036847657	0.354783557521265	2.93277832903758e-09	0.734078762812353	0.00896209165508401	0.99640298498052	0.960767263819365	2
hsa-miR-130a-3p HNRNPC	NA	0.350802784840877	4.12651332862805e-08	0.00255205774484528	NA	0.999963030483993	0.538225867800023	2
hsa-miR-186-5p TARDBP	NA	0.997614059639336	4.77797016229259e-06	NA	NA	0.982453350541371	0.00482772796309445	2
hsa-miR-340-5p FUBP3	NA	0.404355600616195	7.00125622329829e-06	NA	NA	NA	0.00027020169315464	2
hsa-miR-140-5p TARDBP	NA	0.989764804342136	1.09313349131931e-05	3.63117276622895e-05	NA	NA	0.981927558619787	2
hsa-let-7i-5p RBM47	NA	0.803882658105402	0.000177879567278752	0.18118804877636	NA	0.768019240515884	0.0236184991596821	2
hsa-miR-140-5p ZC3H7B	NA	0.870492675100297	0.000641079013784137	0.00790473136391145	NA	NA	0.970978412924889	2
hsa-miR-30c-5p CAPRIN1	0.162712199370356	0.0870836500579938	0.00143300507432083	NA	NA	0.000360356215361164	0.811939224201617	2
hsa-let-7b-5p IGF2BP3	NA	0.999979983633717	0.0015309649800557	0.00756311505620094	NA	NA	0.955118825525926	2
hsa-let-7i-5p IGF2BP2	0.0656515869996755	0.962862455969697	0.00164059029106055	0.627351998471336	NA	0.976482613468346	0.0240074954948145	2
hsa-miR-20b-5p MOV10	NA	0.999987549214672	0.00185522724968366	0.819499091075452	NA	0.969025277774775	0.00819664117900697	2
hsa-miR-493-5p IGF2BP1	NA	0.976885703875583	0.00194697152438379	NA	0.0488703543501948	NA	NA	2
hsa-miR-454-3p CSTF2T	NA	0.340498861447217	0.00340224790119053	NA	NA	0.213560003787492	0.0245783163142277	2
hsa-miR-194-5p MOV10	NA	0.0806276718964332	0.00348452526369739	0.444141257748395	NA	0.0219806020066906	0.163005725831135	2
hsa-miR-320a CPSF6	NA	0.992459080673607	0.00348452526369739	0.444141257748395	NA	1.30476573976822e-08	0.442411366632396	2
hsa-miR-363-3p MOV10	NA	0.990601806255517	0.00352693089685033	0.706116325685153	NA	0.998760976141608	0.0285660840110605	2
hsa-miR-106a-5p CSTF2T	0.425197036847657	0.984838432121175	0.00479121487161774	NA	NA	2.75340554251335e-20	0.999147032424892	2
hsa-miR-29b-3p PUM2	NA	NA	0.00485400802676531	NA	NA	0.444078285873734	0.00679509823922592	2
hsa-miR-19a-3p PUM2	NA	0.917527401685595	0.00507821606301759	0.149168307856753	NA	0.0042169536420951	0.954585274806892	2
hsa-miR-19b-3p PUM2	NA	0.974505831084836	0.00507821606301759	0.490696370762896	NA	0.00988861129344011	0.249304946421132	2
hsa-let-7a-5p FIP1L1	NA	0.262960350959119	0.00560155533138951	NA	NA	0.993989298077302	0.00454513690044381	2
hsa-miR-130a-3p TARDBP	0.442937310892828	0.424333262706883	0.00578435110756575	0.00354070511446577	NA	0.831606357364872	0.357764027720147	2
hsa-miR-15b-5p FMR1	NA	0.411578586192817	0.00834856643089722	0.561617862510106	NA	4.27758295689425e-07	0.723126320566083	2
hsa-miR-34a-5p HNRNPC	0.291601676831646	0.186905724744316	0.00904853070285697	3.67861453882241e-06	NA	NA	0.723126320566083	2
hsa-let-7a-5p FMR1	NA	0.993758272429674	0.0101610187108579	NA	NA	0.998166606084125	0.000300502296194553	2
hsa-miR-130a-3p ELAVL1	0.511154091552995	0.49795950711989	0.0108363409146774	0.00227348686223777	NA	0.647385333069835	0.998130414778598	2
hsa-miR-130a-3p CSTF2	0.320597901388169	0.398175287005571	0.0109447912048501	0.603324518818543	NA	5.21860853466657e-11	0.168752297093788	2
hsa-miR-20a-5p MOV10	NA	0.779879058003314	0.0111041440594547	NA	NA	0.998512927037313	1.23657512732824e-05	2
hsa-miR-532-5p ZC3H7B	NA	0.492802241345952	0.0111822915379448	NA	NA	NA	0.0138684527045873	2
hsa-miR-20b-5p CPSF6	NA	0.999564404151764	0.0126145378989768	0.000535023440444327	NA	0.708622043676435	0.990792682731175	2
hsa-miR-130a-3p WDR33	NA	0.81593115507118	0.0156780439323824	NA	NA	NA	0.0134248052403617	2
hsa-miR-204-5p FIP1L1	NA	0.671661248204575	0.0176585888862113	0.337879643389378	NA	0.0205290169993107	0.947296461006394	2
hsa-miR-146b-5p RBM47	NA	NA	0.0183737070842827	NA	NA	NA	0.0388645659082869	2
hsa-miR-32-5p FMR1	NA	0.156970028764202	0.0186864979468048	NA	NA	2.40511008469775e-10	0.798893052711107	2
hsa-miR-92a-3p MOV10	NA	0.476476623303149	0.0236634921534215	NA	NA	0.998760976141608	1.26101371352525e-17	2
hsa-miR-379-5p EWSR1	NA	0.334523283966165	0.0244229906482715	0.0487459766765828	NA	NA	NA	2
hsa-miR-181b-5p TIAL1	NA	0.589730669764263	0.0253593035029941	NA	NA	0.971606010083477	0.0165906387096055	2
hsa-let-7a-5p PUM2	NA	0.0801006057841915	0.0265525447231665	0.0919997134185032	NA	0.721714726529314	0.0189150393518165	2
hsa-miR-30c-5p YTHDC1	NA	0.627203780688144	0.0277680876160701	0.0958339734525717	NA	0.000166066294080129	0.88384688029331	2
hsa-miR-26a-5p CPSF6	0.111025378319475	0.0903826608394357	0.0295847253251807	0.740643450392599	NA	0.99945757930706	0.00135278358190234	2
hsa-miR-28-5p ZC3H7B	NA	NA	0.0304350172505282	NA	NA	NA	0.00279874050376186	2
hsa-miR-320a CSTF2T	NA	0.845880218364025	0.0328469254914641	NA	NA	0.00105622472700156	0.141214106894497	2
hsa-miR-30c-5p PUM2	NA	0.390100512738699	0.0355119844480444	NA	NA	0.00148126419231505	0.924241093409454	2
hsa-miR-30d-5p PUM2	NA	0.147629503329172	0.0355119844480444	NA	NA	0.0095023627375756	0.626992197991189	2
hsa-miR-136-5p FMR1	NA	NA	0.0364100162187484	NA	NA	0.0266203777737449	NA	2
hsa-miR-324-5p FMR1	NA	NA	0.0364100162187484	NA	NA	0.0266203777737449	NA	2
hsa-miR-1-3p MOV10	NA	NA	0.037780305750183	NA	NA	0.000511923663341142	0.953987611884792	2
hsa-miR-23a-3p MOV10	0.457302188794025	0.981659519453033	0.037780305750183	0.768236441335544	NA	0.000107550604401449	0.980410220318485	2
hsa-miR-130a-3p FIP1L1	NA	NA	0.0396597848209761	0.464592899421562	NA	0.120973794405958	0.00494226907205135	2
hsa-miR-139-5p CPSF6	NA	NA	0.041081255237674	NA	NA	0.852398363784846	0.0133756613907372	2
hsa-miR-23a-3p CELF2	NA	0.509678629308126	0.0423482154698775	NA	NA	NA	0.0352474431574642	2
hsa-miR-365a-3p U2AF2	NA	NA	0.0423482154698775	NA	NA	0.0115906753033695	NA	2
hsa-miR-215-5p PUM2	NA	0.557143367990418	0.0482498415187795	NA	NA	NA	0.0472230361734784	2
hsa-let-7i-5p HNRNPC	NA	0.81704603971952	NA	2.80643914343197e-16	NA	0.990325800427091	0.037308625953527	2
hsa-miR-30b-5p ELAVL1	NA	0.966075887198681	NA	5.80504925345614e-13	NA	4.51842146311578e-07	0.999975308190492	2
hsa-miR-30c-5p ELAVL1	0.316039943704155	0.998931190522823	0.733759828254926	5.80504925345614e-13	NA	4.14233041464488e-08	0.999995045637866	2
hsa-miR-34a-5p ELAVL1	0.331163051773197	0.816912951430985	NA	7.55325150062555e-12	0.0965508438909161	0.0239967682569772	0.918202758645579	2
hsa-let-7d-5p ATXN2	NA	0.996213878504481	0.671439619533815	7.02176088408273e-10	0.214439148632649	0.974251223050898	0.000327890992955242	2
hsa-let-7d-5p HNRNPC	NA	0.996233865602272	NA	5.10147415302652e-09	NA	0.0144124694198031	0.999382561709315	2
hsa-let-7i-5p UPF1	NA	0.268721638213238	NA	7.57081690023456e-09	NA	0.0151371216488479	0.957266929483799	2
hsa-let-7i-5p TARDBP	NA	0.925873799238063	NA	8.86122143858531e-09	NA	0.991313355356618	9.86745116295816e-05	2
hsa-miR-19a-3p ATXN2	0.650124010524121	0.975076130866426	NA	1.70493935351301e-08	0.0298352144913671	0.17335926394243	0.881087925070139	2
hsa-miR-130b-3p IGF2BP3	0.0558981953759448	0.994781661400381	NA	7.24701504024964e-08	0.0905737598166305	0.384714773511621	3.11454309122692e-06	2
hsa-let-7d-5p TARDBP	NA	0.772619138515959	NA	7.10960118543731e-07	0.116581410684015	0.999795266650403	0.000236617791851712	2
hsa-miR-200a-3p TARDBP	NA	0.914507974525234	0.54115721407403	1.34767007180255e-06	0.0126142412144917	NA	NA	2
hsa-let-7i-5p HNRNPD	NA	NA	NA	4.34779766483859e-06	NA	0.935405869189681	1.03652902353138e-07	2
hsa-miR-19b-3p PTBP1	NA	0.909951416935036	0.214233497523954	1.71878689108743e-05	NA	0.00761683489772652	0.303686630129938	2
hsa-miR-27a-3p CPSF7	NA	0.999999982154926	NA	1.93850886183765e-05	0.00274669836791112	NA	0.999999749858169	2
hsa-miR-16-5p UPF1	NA	0.531852406997544	NA	3.78955117785815e-05	NA	0.932969109948568	1.8500588268622e-06	2
hsa-miR-19a-3p YTHDC1	NA	0.936012251407117	NA	3.81975317557514e-05	NA	0.26387780466157	0.00675746308904999	2
hsa-let-7d-5p DDX3X	NA	0.999513842629513	NA	5.3763217240871e-05	NA	0.993508746339439	0.00800079125172324	2
hsa-miR-141-3p KHSRP	NA	NA	NA	0.000102203991269566	NA	NA	0.00469822505462376	2
hsa-miR-200b-3p PTBP1	NA	0.324885832942779	NA	0.000119205214240578	0.0451003304414368	NA	NA	2
hsa-let-7i-5p CPSF6	NA	0.997276205690601	NA	0.000135352142771951	NA	0.0140370014670287	0.603693462699787	2
hsa-miR-141-3p CPSF7	NA	0.97566266602152	NA	0.000147468234354576	NA	0.984578345253992	1.72949434539153e-07	2
hsa-miR-19b-3p FUS	NA	0.550125398020177	NA	0.000151999933796654	NA	0.673309554377437	0.00474866380385978	2
hsa-let-7f-5p TARDBP	NA	0.0981009727566132	NA	0.000264820590674179	NA	0.932969109948568	0.0210232982244899	2
hsa-let-7d-5p MOV10	NA	0.354783557521265	NA	0.000527124563155946	NA	0.999304487169107	8.63154571322195e-05	2
hsa-miR-19a-3p CPSF7	NA	0.995604544510204	NA	0.000586040994505459	0.132744162693486	0.00180202360397818	0.0593922251299602	2
hsa-let-7b-5p CPSF7	NA	0.989534329185733	NA	0.000735495735016064	NA	NA	1.3379378998104e-05	2
hsa-miR-195-5p HNRNPC	NA	0.847303055104903	NA	0.000738369705889844	NA	0.997590578153225	0.00165383412803328	2
hsa-miR-125a-5p UPF1	NA	0.835101869482518	NA	0.000911896657177141	NA	0.00228349542252444	0.993224964374887	2
hsa-miR-18a-5p CPSF6	NA	NA	NA	0.00114145921971727	NA	0.00584050231147531	0.73755591482682	2
hsa-let-7d-5p EWSR1	NA	NA	NA	0.00125056854443885	NA	0.834096958099523	0.00933465397693607	2
hsa-let-7d-5p LARP4	NA	0.803882658105402	NA	0.00135711968305275	NA	0.768019240515884	0.00522610116690096	2
hsa-miR-20b-5p PTBP1	NA	0.809798928084108	NA	0.00171199974614392	NA	1.04512033889943e-07	0.996964239216641	2
hsa-miR-182-5p CPSF6	NA	0.819618718008665	NA	0.00194341988358484	NA	0.037592473813724	0.723126320566083	2
hsa-miR-34a-5p CPSF7	NA	0.984618818400806	0.223889522597089	0.00216837545424244	NA	0.0102010220205533	0.195581178073589	2
hsa-miR-223-3p HNRNPC	0.0532136867376796	0.23227179915386	NA	0.00233226658899628	NA	0.998326645604382	0.0417610791318992	2
hsa-let-7c-5p MOV10	NA	NA	0.139328105945026	0.00272831294818176	NA	0.966076787689319	0.00207621784820767	2
hsa-miR-34a-5p PTBP1	0.1038824981994	0.882125790757184	NA	0.00281234387703972	NA	0.000580993011377445	0.570929733531206	2
hsa-miR-1-3p ZC3H7B	NA	0.85838410602386	NA	0.00417398184676758	NA	1.07937066706049e-11	0.979216510178439	2
hsa-miR-19b-3p FUBP3	NA	0.731716521994888	NA	0.00447672869117734	NA	0.423056872579302	0.0138684527045873	2
hsa-miR-15b-5p FAM120A	NA	0.936012251407117	NA	0.00496800136680785	NA	0.0184649038721901	0.431879463315613	2
hsa-miR-374b-5p HNRNPD	NA	0.557143367990418	NA	0.00523542541599555	NA	0.518351225838785	0.00214370047888217	2
hsa-let-7c-5p DDX55	0.140556536515332	NA	NA	0.00663120229440024	NA	0.929229002234501	5.67095247393231e-06	2
hsa-miR-200c-3p IGF2BP3	0.0835459827412906	0.995361685822896	0.426745854942283	0.00678254669215973	NA	0.630359284613567	2.13402388131959e-09	2
hsa-miR-200c-3p RBM47	0.14503404830759	0.610473524672191	NA	0.00725033173047137	NA	0.17112085996906	0.0303523906389031	2
hsa-miR-19b-3p WDR33	NA	0.875652855866869	NA	0.010849401854374	NA	NA	0.00933465397693607	2
hsa-miR-32-5p ATXN2	NA	0.648727383402766	0.236349395039785	0.0141433663001447	NA	0.998277315155853	0.00822413828718109	2
hsa-miR-152-3p ZC3H7B	NA	0.589730669764263	NA	0.014350853433922	NA	NA	7.03457086941056e-06	2
hsa-miR-19b-3p DDX3X	NA	0.999408752769041	NA	0.0150121258956812	NA	0.0166683776027278	0.989248299317954	2
hsa-let-7i-5p ELAVL1	NA	0.985862907041317	0.0760059782618957	0.0176399405481267	NA	9.43066324112153e-08	0.999999307845507	2
hsa-miR-320a PTBP1	NA	0.35437481307567	NA	0.020669185982761	NA	0.00723599605583353	0.407876896718242	2
hsa-miR-106a-5p ATXN2	NA	0.999944877951211	0.732107679500141	0.0209205889051572	NA	0.00195201602348461	0.972462890264948	2
hsa-miR-320b HNRNPC	NA	0.276066031187404	NA	0.021725376123121	NA	0.995437976504434	0.000743374997821748	2
hsa-miR-320a TARDBP	NA	0.288004417753277	0.401388216597062	0.0225673604057915	NA	0.00245276663342077	0.979600063111671	2
hsa-miR-19b-3p FAM120A	NA	0.855503223783373	NA	0.0252476586097732	NA	0.11989611791028	0.0135144918887306	2
hsa-miR-29a-3p FUS	NA	0.387315528565468	NA	0.030199905640395	0.0273088881560207	0.325185258610776	0.0568817173953448	2
hsa-miR-200b-3p ATXN2	NA	0.319453370312492	NA	0.0321174361464091	0.00395786915034453	0.159703743461449	0.999902026901886	2
hsa-miR-141-3p ELAVL1	0.0898054506365258	0.234745919796161	NA	0.0342225780576107	NA	1.75961591929804e-06	0.999791051308453	2
hsa-miR-142-5p CPSF7	0.523761015904221	0.999992264226589	NA	0.0362895981718983	NA	0.999997671188229	0.000532707428600804	2
hsa-let-7d-5p EIF3A	NA	NA	NA	0.0367868369279201	NA	0.239630004064626	0.0388645659082869	2
hsa-miR-200b-3p TIAL1	NA	0.102239550905437	NA	0.0371776723929239	NA	0.62426233587229	0.00517108399974875	2
hsa-miR-17-5p U2AF2	NA	0.262345297774051	NA	0.0382765814591583	NA	1.29567085435554e-06	NA	2
hsa-miR-186-5p U2AF2	NA	0.913152257122264	NA	0.0382765814591583	NA	1.29567085435554e-06	NA	2
hsa-miR-19b-3p DDX6	NA	NA	NA	0.0382765814591583	NA	0.00424461777275508	0.641548262462345	2
hsa-miR-30b-5p RBM47	NA	0.143611857252927	NA	0.0411316188911409	NA	0.423056872579302	0.0138684527045873	2
hsa-miR-20a-5p CSTF2T	0.107680342262741	0.261035038085125	0.480747716650116	0.0474687163208989	NA	9.87535411234298e-17	0.634246386351804	2
hsa-miR-30e-5p PTBP1	NA	0.799556903839856	NA	0.0491429510589318	NA	0.718187301150098	0.0117159002986932	2
hsa-miR-96-5p CSTF2	NA	0.987452903256159	NA	NA	0.00165094612847828	NA	0.00169777256437096	2
hsa-miR-182-5p CSTF2	NA	0.277212551124029	NA	0.162194269314394	0.00272559898695377	NA	4.06606547688356e-06	2
hsa-miR-106b-5p CPSF6	NA	0.999564404151764	0.0820703458380325	0.247955271505833	0.00474571614437241	0.0200818432465357	0.107630582085338	2
hsa-miR-106b-5p TARDBP	NA	0.965628369328126	NA	NA	0.0092858029518408	0.00649243043379984	0.655106351594338	2
hsa-miR-16-5p HNRNPC	NA	0.999999684906447	0.597042294974829	0.282519215455186	0.0165938077533629	0.186251380273538	0.0175569160056099	2
hsa-miR-130a-3p DDX6	NA	NA	NA	NA	0.0208750051612335	0.00758103100255683	0.432238300092963	2
hsa-miR-148b-3p FUBP3	NA	NA	NA	NA	0.0221651681085896	NA	3.00169833337395e-05	2
hsa-miR-155-5p PUM2	NA	0.531359642888498	NA	NA	0.0221651681085896	0.0909842308946752	0.0288758119473247	2
hsa-let-7i-5p TIA1	NA	NA	NA	0.230775313940146	0.0273088881560207	0.583737013044671	0.000491944887040718	2
hsa-miR-195-5p TARDBP	NA	0.918262337036145	NA	0.106902555308159	0.0285016654381774	0.999742831316193	0.0106147977596041	2
hsa-miR-92a-3p TIA1	NA	NA	NA	NA	0.0285905963198394	0.608360989657423	4.10911295143334e-05	2
hsa-miR-106b-5p FUBP3	NA	0.903843470032011	0.132535286543278	NA	0.0298706201692864	0.0034063827368606	NA	2
hsa-miR-32-5p TIAL1	NA	NA	NA	0.259074732380144	0.0311489619117253	0.398917897918189	4.4304418090118e-06	2
hsa-let-7g-5p TIAL1	NA	0.731716521994888	NA	NA	0.0324256237516323	0.898022829183082	0.0138684527045873	2
hsa-miR-376c-3p ELAVL1	NA	0.921559901879855	NA	NA	0.0324256237516323	0.0423212595638075	NA	2
hsa-miR-330-3p FUBP3	NA	0.542075480576327	NA	NA	0.0349739165273645	0.470240916210483	0.00217105393962337	2
hsa-miR-130b-3p WDR33	NA	0.610473524672191	NA	NA	0.0400504399261391	0.935405869189681	0.0134248052403617	2
hsa-miR-181c-5p SUB1	NA	NA	NA	NA	0.0438403470125569	NA	0.020902608200983	2
hsa-miR-181a-5p CPSF7	0.150202303230992	0.890566975894257	0.78823237501486	0.822911551399391	0.044451872861737	0.999999999908375	4.54548927791319e-06	2
hsa-miR-181d-5p CPSF7	0.383543237569697	0.999989979106323	0.78823237501486	0.957137624807099	0.044451872861737	0.999999997883612	9.37505039917769e-10	2
hsa-miR-34c-5p CPSF6	NA	0.708344967377102	NA	NA	0.0451003304414368	0.0270006248260401	0.824223249376018	2
hsa-miR-301a-3p FUS	0.171413819680335	0.885213306637713	NA	0.362239764272856	0.0463586580277097	5.24225852218193e-05	0.959669285942106	2
hsa-miR-30d-5p CSTF2T	NA	0.972993612709293	NA	NA	NA	3.64008401264334e-39	5.94414518880053e-06	2
hsa-miR-128-3p CSTF2T	NA	0.999958141765257	NA	0.709766376555793	NA	5.29934051383785e-27	1.20697642739441e-10	2
hsa-miR-30c-5p CSTF2T	NA	0.0602580862426472	NA	0.787652078277713	NA	3.62132791710059e-24	0.000768744993748439	2
hsa-miR-16-5p CSTF2T	NA	0.081449350761689	NA	NA	NA	8.2320822835453e-24	0.0332375752604377	2
hsa-miR-15b-5p CSTF2T	NA	0.195627403885587	0.426745854942283	NA	NA	3.71372752591057e-23	0.0178725690902377	2
hsa-miR-15a-5p CSTF2T	NA	0.984223782756006	NA	NA	NA	7.32100165228924e-22	0.00918984509650579	2
hsa-miR-23b-3p CSTF2T	0.434136642315843	0.998975536612271	NA	NA	NA	1.60322000574498e-21	0.00306896997931982	2
hsa-miR-27b-3p CSTF2T	NA	0.594351679663805	0.451029930685601	0.706116325685153	NA	4.11376270861037e-20	0.0167459416254897	2
hsa-miR-128-3p CPSF6	NA	0.999909352756593	0.502745430696718	NA	NA	3.61278475794037e-18	1.09823079488463e-13	2
hsa-miR-186-5p CSTF2T	0.516236393900829	0.711454357058463	NA	0.823955528007654	NA	4.02571406041352e-18	0.0102070046485504	2
hsa-miR-374b-5p CSTF2T	NA	0.999517705448672	NA	NA	NA	6.02783346272582e-18	0.0168261278770392	2
hsa-let-7d-5p CSTF2T	0.0532136867376796	0.611805908147678	NA	NA	NA	1.15391414703228e-17	0.0102979624534857	2
hsa-miR-141-3p CSTF2T	NA	0.398175287005571	0.367131486997262	NA	NA	9.57190579756639e-16	0.00147098987498681	2
hsa-miR-323a-3p CSTF2T	NA	0.978556804885408	NA	NA	NA	7.32375857217374e-15	0.0105885679958787	2
hsa-miR-128-3p FMR1	NA	0.999275188226012	NA	NA	NA	2.37644052412534e-14	0.0008687169511992	2
hsa-let-7b-5p CSTF2T	NA	0.611805908147678	NA	NA	NA	2.77403941337036e-13	0.0008687169511992	2
hsa-miR-98-5p CSTF2T	0.306251158633028	0.148665444328801	NA	NA	NA	1.09735604011202e-12	0.00473196231399798	2
hsa-miR-130b-3p CSTF2T	NA	0.874547229715061	NA	0.339406700944463	NA	2.27808046969397e-12	0.0130711903379402	2
hsa-miR-9-5p CSTF2T	NA	0.878244942721048	0.314161671513374	NA	NA	1.04857698450289e-11	0.0343988276935049	2
hsa-miR-29c-3p CSTF2T	0.257500169643197	0.277212551124029	NA	0.509435574102816	NA	6.2524124877059e-11	0.0257705226367329	2
hsa-miR-130a-3p CSTF2T	0.394366516775813	0.999415014395114	0.447624762472383	NA	NA	8.85309406101855e-11	0.0245783163142277	2
hsa-miR-128-3p TARDBP	NA	0.999999886229418	NA	NA	NA	5.16120873528913e-10	0.000134983421521724	2
hsa-miR-148a-3p CSTF2T	NA	0.923247949268318	0.288241436359965	NA	NA	6.98816690788282e-10	0.0209658403521653	2
hsa-miR-655-3p CSTF2T	NA	NA	NA	NA	NA	3.44743064710395e-09	4.78229764893182e-09	2
hsa-miR-195-5p CSTF2T	0.378337020745798	NA	0.426745854942283	0.679248216232232	NA	3.74759423473094e-09	0.00452848890502206	2
hsa-miR-23b-3p CSTF2	0.324138019607564	0.983129006102407	0.0784526867249234	NA	NA	3.19996946948338e-08	9.63818321767564e-05	2
hsa-miR-152-3p ATXN2	NA	0.981071594188096	NA	0.538795421099247	0.172964176727366	3.29179553527023e-07	5.61687906788852e-06	2
hsa-let-7a-5p CSTF2T	NA	0.051359000651748	0.0713754119070983	NA	NA	3.311238271528e-07	0.0102979624534857	2
hsa-miR-128-3p ATXN2	NA	0.971206466523341	NA	0.902172576872391	NA	5.71387575783373e-07	1.30993997616339e-09	2
hsa-miR-21-5p CSTF2T	NA	0.158101425724605	NA	NA	NA	7.70863737271704e-07	6.32395631478853e-05	2
hsa-miR-1-3p CSTF2	NA	0.976616143284808	NA	NA	NA	1.1263813492673e-06	0.0439007289021628	2
hsa-let-7d-5p PTBP1	NA	0.997993236604494	NA	0.533353347229738	NA	1.39907801681648e-06	6.88656671338165e-09	2
hsa-miR-30c-5p NUDT21	0.324138019607564	0.197635620956027	NA	NA	NA	2.80197271471258e-06	4.2602147753245e-05	2
hsa-miR-130a-3p PTBP1	NA	0.652086549597183	NA	NA	NA	4.77281134473764e-06	0.00570515397091886	2
hsa-miR-19a-3p UPF1	0.280412057821634	0.988377786277203	0.0595367840611385	0.544871437994437	NA	6.61951857168556e-06	0.000800945753619636	2
hsa-miR-320a CPSF7	NA	0.65290060846716	NA	NA	NA	1.55310729683486e-05	0.0139167492806892	2
hsa-miR-181b-5p FAM120A	NA	0.0870836500579938	NA	0.346101322989806	NA	3.13468090239138e-05	0.000292566860295825	2
hsa-miR-204-5p CSTF2T	NA	0.398321201582037	NA	0.0565206134361199	NA	3.80886418664903e-05	0.0096701710372368	2
hsa-miR-32-5p CSTF2	NA	0.136592244819669	NA	NA	NA	3.84507722749356e-05	0.0376796609953191	2
hsa-miR-301a-3p PTBP1	NA	0.631688756981206	0.174393740435636	NA	NA	5.02384026242417e-05	0.0347665743179447	2
hsa-miR-128-3p FAM120A	0.113195072226489	NA	NA	NA	NA	6.99616679071744e-05	0.000846807562337982	2
hsa-miR-181a-5p RBM47	NA	0.947801876925125	NA	NA	NA	0.000105665407755619	0.0263308479385791	2
hsa-miR-181a-5p FAM120A	NA	0.690412574906239	NA	0.346101322989806	NA	0.000108956487187853	0.00797211239470949	2
hsa-miR-128-3p FIP1L1	NA	NA	NA	NA	NA	0.000111011708456364	3.06302900292904e-05	2
hsa-miR-107 MOV10	NA	0.945172898005015	NA	NA	NA	0.000124936934135631	0.0341492109200881	2
hsa-miR-128-3p NUDT21	NA	0.997276205690601	0.301321674530393	0.515527526818403	NA	0.000176047102699669	1.10147243444055e-08	2
hsa-miR-301a-3p ATXN2	NA	0.078768270114868	NA	NA	NA	0.000178013847002936	0.00858844051824291	2
hsa-let-7g-5p CSTF2T	0.306251158633028	0.744889548787471	NA	NA	NA	0.000180721915711108	0.0417610791318992	2
hsa-let-7i-5p FXR2	0.131531092957763	0.768756554281676	NA	NA	NA	0.000222698111485971	0.00675746308904999	2
hsa-miR-155-5p CSTF2T	0.205325932175925	0.679143100331468	0.238151658264373	NA	NA	0.000306795819099739	2.42313054224268e-05	2
hsa-miR-152-3p FAM120A	NA	0.855503223783373	NA	NA	NA	0.000319236754525698	6.32395631478853e-05	2
hsa-miR-194-5p NUDT21	NA	0.12996504652696	NA	NA	NA	0.000593623438889085	0.0347665743179447	2
hsa-miR-218-5p CSTF2	NA	0.517780096593442	NA	0.277360376792947	NA	0.000607420309867146	0.0164744123101151	2
hsa-miR-382-5p CSTF2T	NA	0.531359642888498	NA	NA	NA	0.000687154787361404	0.00867874025738531	2
hsa-miR-128-3p CAPRIN1	NA	NA	NA	NA	NA	0.000996457008663954	5.68849784670489e-05	2
hsa-miR-128-3p YTHDC1	NA	NA	NA	NA	NA	0.000996457008663954	0.00956141233137114	2
hsa-miR-128-3p CPSF7	0.178712834587608	0.999994717884155	NA	NA	NA	0.00109667415791542	1.55942110048912e-28	2
hsa-miR-222-3p PUM2	NA	0.801255118535672	0.164122286919473	NA	NA	0.00122759101569735	2.24836135312153e-05	2
hsa-miR-374b-5p CAPRIN1	NA	0.801255118535672	NA	NA	NA	0.00122759101569735	0.00267819746963157	2
hsa-miR-155-5p CPSF7	NA	0.701587272426161	NA	NA	NA	0.00228349542252444	0.000715251815613868	2
hsa-miR-421 CSTF2	NA	NA	0.179482065785227	NA	NA	0.0022865758211868	0.0395856834644957	2
hsa-miR-107 CPSF6	NA	0.979123476859914	NA	0.377980013988336	NA	0.00240383631354957	0.0144820127876084	2
hsa-miR-374b-5p CPSF6	NA	0.654407604178562	0.322590383245985	NA	NA	0.00247061331160917	0.022360351089388	2
hsa-miR-107 NUDT21	NA	0.965264858802762	0.179482065785227	NA	NA	0.00276946431345622	0.0448201999760965	2
hsa-miR-29b-3p CPSF7	NA	0.835237423595989	NA	NA	NA	0.00284436220686073	0.0305874361524831	2
hsa-miR-375 CSTF2T	NA	0.329954176178192	NA	NA	NA	0.00312323451642456	0.0194081503651945	2
hsa-miR-107 FAM120A	NA	NA	NA	0.201395327277366	NA	0.00351167326424033	0.034816127150248	2
hsa-miR-221-3p PUM2	NA	0.210735507754429	NA	NA	NA	0.0038119559036233	5.67095247393231e-06	2
hsa-let-7i-5p EWSR1	NA	NA	NA	0.0735621294248114	NA	0.00397798051752216	5.77460815131409e-07	2
hsa-miR-155-5p CSTF2	NA	0.610473524672191	NA	0.0565206134361199	NA	0.00461400017918652	0.0114344605858678	2
hsa-miR-199a-3p NUDT21	NA	0.52958291338777	NA	NA	NA	0.00472101986396249	0.0272846032482929	2
hsa-miR-199b-3p NUDT21	NA	0.52958291338777	NA	NA	NA	0.00472101986396249	0.0272846032482929	2
hsa-miR-199a-5p UPF1	0.153919261458193	0.266434644174921	NA	NA	NA	0.00660607488823371	0.0156564651257491	2
hsa-miR-28-3p PUM2	NA	0.673705932440725	NA	NA	NA	0.00720222036439949	0.0264279793300913	2
hsa-miR-342-3p CSTF2	NA	0.326251268690029	NA	NA	NA	0.00720222036439949	0.00654269662363544	2
hsa-miR-20b-5p UPF1	NA	0.907265622931399	NA	NA	NA	0.0103718817085318	0.0285675836673424	2
hsa-miR-152-3p MOV10	NA	0.574627421195354	NA	NA	NA	0.0108227962589373	0.000513758361890953	2
hsa-let-7c-5p FAM120A	NA	NA	NA	NA	NA	0.0121290653700093	0.0109084529951182	2
hsa-miR-338-3p CSTF2T	NA	NA	NA	NA	NA	0.0121290653700093	0.034816127150248	2
hsa-miR-130a-3p DDX3X	NA	NA	NA	NA	NA	0.0122791088818565	0.0214161711882897	2
hsa-miR-186-5p PTBP1	NA	0.262960350959119	NA	NA	NA	0.0125294610028003	0.00184874939574553	2
hsa-let-7g-5p PCBP2	NA	0.913152257122264	NA	0.259074732380144	NA	0.0130129620807024	0.00108962960698105	2
hsa-miR-217 ATXN2	NA	0.931621481406381	NA	NA	NA	0.0137160727853457	0.0452679021619506	2
hsa-miR-182-5p CPSF7	NA	0.987345217422182	NA	0.12033461362572	0.117745789436637	0.0147429501086249	0.0384394642435956	2
hsa-let-7c-5p CPSF7	0.3449949672485	0.997685049963779	0.393939406031575	NA	NA	0.0160855488081853	0.000573664640017046	2
hsa-let-7f-5p FMR1	NA	0.744889548787471	0.0713754119070983	NA	NA	0.0229106453664742	0.009271573835026	2
hsa-miR-15a-5p NUDT21	NA	0.809798928084108	NA	NA	NA	0.0314923957717263	0.000362050068354488	2
hsa-miR-22-3p MOV10	NA	0.117371046442548	NA	NA	NA	0.0337931331117904	0.0303523906389031	2
hsa-miR-32-5p TARDBP	NA	0.984838432121175	NA	0.383976728147086	NA	0.0366377132302833	0.00109639976223742	2
hsa-miR-128-3p HNRNPA1	NA	NA	NA	NA	NA	0.0373800403386834	0.0352474431574642	2
hsa-miR-17-5p FUS	NA	NA	NA	0.437151940578454	NA	0.042939038421635	0.0149635318068021	2
hsa-miR-96-5p CAPRIN1	NA	0.542075480576327	NA	NA	NA	0.0487414668581965	0.0164744123101151	2
hsa-miR-655-3p PUM2	0.361883572475442	NA	0.41239022780879	0.658565973168756	NA	0.0488284930904127	0.0417008250710295	2
hsa-miR-181d-5p NUDT21	9.82104019702639e-10	0.726799817646119	NA	0.627351998471336	NA	0.860060269673852	0.323737363986547	1
hsa-miR-106b-5p IGF2BP2	2.30422515796829e-06	0.0717414577764935	NA	NA	NA	0.946727210261216	0.997460258188042	1
hsa-miR-10b-5p ELAVL1	2.76110494125646e-06	0.902320399058393	NA	0.377980013988336	NA	NA	NA	1
hsa-miR-106a-5p FIP1L1	4.5993814308417e-06	0.99635893729318	0.37490958425443	NA	NA	0.99903266289147	0.991481295227418	1
hsa-miR-381-3p ELAVL1	1.22949121968429e-05	0.917024254830744	NA	0.679248216232232	NA	0.997801798245368	NA	1
hsa-miR-29c-3p FIP1L1	1.51014330997119e-05	0.0871656440811761	NA	NA	NA	0.961798622884364	0.573500593437077	1
hsa-miR-106a-5p TARDBP	2.95649155125488e-05	0.965628369328126	NA	0.154343802676211	NA	0.996901125710237	0.999928366930756	1
hsa-miR-485-3p TARDBP	3.96572747316721e-05	0.990006334086911	NA	NA	NA	NA	0.999954144813981	1
hsa-miR-125b-5p ELAVL1	0.000104321781241479	0.300086374467181	0.401388216597062	0.0920008966036758	NA	0.98344582772897	0.65576853112372	1
hsa-miR-17-5p FAM120A	0.000231090560923543	0.882125790757184	NA	0.230775313940146	NA	0.853057183081847	0.312475597643135	1
hsa-miR-200c-3p ELAVL1	0.000375068593507227	0.985178182460141	NA	0.884908951125646	NA	0.990675276615162	0.725505661212793	1
hsa-miR-17-5p QKI	0.000401147145867143	NA	NA	NA	NA	NA	NA	1
hsa-miR-98-5p CELF2	0.000401147145867143	NA	NA	NA	NA	NA	0.359750776138094	1
hsa-miR-454-3p QKI	0.000559661742611648	0.141816449411709	NA	NA	NA	0.4218391452457	0.4143765522364	1
hsa-miR-199a-3p ELAVL1	0.000569293400149037	0.999111452366176	NA	NA	NA	NA	0.997875234349523	1
hsa-miR-199b-3p ELAVL1	0.000569293400149037	0.999111452366176	NA	NA	NA	NA	0.997875234349523	1
hsa-miR-410-3p FAM120A	0.000743633404458488	0.177425458532085	NA	NA	NA	0.119092587754858	NA	1
hsa-miR-501-3p TARDBP	0.000885843809297584	0.0780565778646524	NA	NA	NA	NA	NA	1
hsa-miR-582-5p FUS	0.000885843809297584	0.968627638456305	NA	0.0700343078337163	NA	0.955172696030805	NA	1
hsa-miR-130b-3p CPSF3	0.0011868734274843	NA	NA	NA	NA	NA	NA	1
hsa-miR-27b-3p CPSF6	0.00169629108701197	0.996902979784867	NA	NA	NA	0.996460485807365	0.22995740946019	1
hsa-miR-149-5p CPSF6	0.00172873923423507	0.326251268690029	NA	NA	NA	0.633771554586381	0.27316328849175	1
hsa-miR-92a-3p FAM120A	0.00172873923423507	0.673705932440725	NA	NA	NA	NA	0.0930248823100732	1
hsa-miR-93-5p TIAL1	0.00192797171554783	0.220495608854306	NA	NA	NA	0.789678429301706	0.594279256287822	1
hsa-miR-106b-5p CPSF3	0.00236713613589399	0.733821858014237	NA	NA	NA	0.694906854760947	NA	1
hsa-miR-199a-5p DDX55	0.00236713613589399	NA	NA	NA	NA	NA	0.686310232610145	1
hsa-miR-146a-5p IGF2BP2	0.00272188814666102	NA	0.0829040708969959	NA	NA	NA	0.370339717699267	1
hsa-miR-24-3p FUS	0.00272188814666102	0.433765690744292	NA	NA	NA	0.721533838328188	0.370339717699267	1
hsa-miR-382-5p FUS	0.00310000227422231	0.467559143973347	0.0885559109687751	NA	NA	NA	NA	1
hsa-miR-186-5p IGF2BP2	0.0033474196512798	0.976616143284808	NA	NA	NA	0.993414464591714	0.740105295094759	1
hsa-miR-409-3p ELAVL1	0.0033474196512798	0.996302986846286	NA	NA	NA	0.993414464591714	NA	1
hsa-miR-9-5p RBM15B	0.00350122584137298	NA	NA	NA	NA	0.444078285873734	NA	1
hsa-miR-30e-5p IGF2BP2	0.00386990607198429	0.728821244382872	0.301321674530393	0.166580816574797	NA	0.904369192003094	0.452407051517464	1
hsa-miR-142-5p CAPRIN1	0.00405444468133582	0.983486930864347	NA	NA	NA	0.971893736183095	0.785956208385424	1
hsa-miR-146a-5p IGF2BP3	0.0048410562547316	0.561238636208047	NA	NA	NA	0.806744908936455	0.240707972484498	1
hsa-miR-30e-5p FAM120A	0.0048410562547316	0.332439662539378	NA	NA	NA	0.823611517995826	0.264408054202126	1
hsa-miR-26a-5p UPF1	0.00484566325336958	0.654407604178562	NA	NA	NA	0.996828534520119	0.976863013974874	1
hsa-miR-181d-5p KHSRP	0.00533223050648789	0.616807215163358	NA	NA	NA	0.557984899494981	0.518496192233481	1
hsa-miR-106b-5p YTHDF2	0.00549594851619901	0.991086953071399	NA	0.561617862510106	NA	0.98369650790832	0.936876760837326	1
hsa-miR-17-5p IGF2BP2	0.00572374955494396	0.829025407397238	0.33913850058497	0.567061975713017	NA	0.946727210261216	0.982938973346993	1
hsa-miR-106a-5p RBM15	0.00584528046479151	0.387315528565468	NA	NA	NA	0.325185258610776	0.570929733531206	1
hsa-miR-190b IGF2BP2	0.00584528046479151	NA	NA	NA	NA	NA	NA	1
hsa-miR-223-3p TARDBP	0.00595713079932733	0.970902367516322	0.0679195406921911	0.0567206395011386	NA	0.950161040118393	0.984196635237638	1
hsa-miR-485-3p CPSF6	0.00595713079932733	0.300052684313126	NA	NA	NA	0.997991261040446	0.997460258188042	1
hsa-miR-23b-3p FIP1L1	0.00619612701992114	0.846638711869666	0.347260432227945	NA	NA	0.484503483913412	0.947995923380609	1
hsa-miR-141-3p TIA1	0.00637996521754084	0.893536958820697	NA	0.240326523859182	NA	0.349898325997777	0.159903024535824	1
hsa-miR-485-3p CPSF7	0.00694713790825044	0.0964024456738588	NA	NA	NA	0.961931453155002	NA	1
hsa-miR-25-3p TIAL1	0.00751328501070847	NA	0.137881436085592	NA	NA	NA	0.384684525343396	1
hsa-miR-93-5p FIP1L1	0.00802902797873192	0.133593944783415	NA	NA	NA	0.439109510065912	0.287717469410134	1
hsa-miR-195-5p TIAL1	0.00811144773963266	NA	NA	NA	NA	0.898022829183082	0.662953573888924	1
hsa-miR-200a-3p IGF2BP1	0.00873030061353114	0.750829664446803	NA	NA	NA	NA	NA	1
hsa-let-7e-5p IGF2BP2	0.00890184364074185	0.987716731475278	NA	NA	NA	0.999264519913191	0.973218415522273	1
hsa-miR-181c-5p NUDT21	0.00890184364074185	0.0996158226915682	NA	NA	NA	0.976482613468346	0.595200055079576	1
hsa-miR-7-5p IGF2BP2	0.00936961215356093	NA	NA	NA	NA	0.915046863344347	0.120002073465353	1
hsa-miR-10a-5p AKAP8L	0.0103913392722266	NA	NA	NA	NA	NA	NA	1
hsa-miR-128-3p AARS	0.0103913392722266	NA	NA	NA	NA	NA	NA	1
hsa-miR-128-3p TARBP2	0.0103913392722266	NA	NA	NA	NA	NA	NA	1
hsa-miR-134-5p YTHDC2	0.0103913392722266	NA	NA	NA	NA	0.166926242394206	NA	1
hsa-miR-141-3p ALKBH5	0.0103913392722266	NA	NA	NA	NA	NA	NA	1
hsa-miR-146a-5p FXR2	0.0103913392722266	NA	NA	NA	NA	NA	NA	1
hsa-miR-181d-5p U2AF1	0.0103913392722266	NA	NA	NA	NA	NA	0.163357273170667	1
hsa-miR-200a-3p ALKBH5	0.0103913392722266	NA	NA	NA	NA	NA	NA	1
hsa-miR-214-5p SRRM4	0.0103913392722266	NA	NA	NA	NA	NA	NA	1
hsa-miR-223-3p HNRNPD	0.0103913392722266	NA	NA	NA	NA	NA	NA	1
hsa-miR-224-5p ZNF622	0.0103913392722266	0.184231832488479	NA	NA	NA	NA	NA	1
hsa-miR-24-3p HNRNPD	0.0103913392722266	NA	NA	NA	NA	0.166926242394206	0.163357273170667	1
hsa-miR-25-3p EIF3A	0.0103913392722266	NA	NA	NA	NA	0.166926242394206	NA	1
hsa-miR-26a-5p RBM27	0.0103913392722266	NA	NA	NA	NA	NA	0.163357273170667	1
hsa-miR-30e-5p SLTM	0.0103913392722266	NA	NA	NA	NA	NA	0.163357273170667	1
hsa-miR-382-5p U2AF2	0.0103913392722266	0.184231832488479	NA	NA	NA	NA	NA	1
hsa-miR-493-3p GTF2F1	0.0103913392722266	NA	NA	NA	NA	NA	NA	1
hsa-miR-29b-3p IGF2BP1	0.0107086945398423	NA	NA	NA	NA	NA	NA	1
hsa-miR-20b-5p FMR1	0.0108082352050396	0.217042519103081	NA	NA	NA	0.891533502376552	0.995446330140943	1
hsa-miR-19a-3p DDX55	0.0114080116128682	0.952855213421313	NA	NA	NA	0.766272731818413	0.754829248238798	1
hsa-miR-19b-3p TIA1	0.0121268797799446	NA	NA	0.321124953487035	NA	NA	0.0820964228202561	1
hsa-miR-154-3p CPSF7	0.0143985760370352	NA	NA	NA	NA	NA	0.603110796236809	1
hsa-let-7d-5p SRRM4	0.015546474298372	NA	NA	NA	NA	NA	0.234738522201127	1
hsa-let-7g-5p EIF4G2	0.015546474298372	NA	NA	NA	NA	NA	0.234738522201127	1
hsa-let-7g-5p SRRM4	0.015546474298372	NA	NA	NA	NA	NA	NA	1
hsa-miR-106a-5p NKRF	0.015546474298372	NA	NA	NA	NA	0.239630004064626	NA	1
hsa-miR-106b-5p NKRF	0.015546474298372	NA	NA	NA	NA	0.239630004064626	NA	1
hsa-miR-128-3p DICER1	0.015546474298372	NA	NA	NA	NA	NA	0.234738522201127	1
hsa-miR-141-3p DKC1	0.015546474298372	NA	NA	NA	NA	NA	NA	1
hsa-miR-146a-5p ALKBH5	0.015546474298372	NA	NA	NA	NA	0.239630004064626	0.234738522201127	1
hsa-miR-150-5p RPS3	0.015546474298372	NA	NA	NA	NA	NA	NA	1
hsa-miR-154-3p LARP4	0.015546474298372	NA	NA	NA	NA	NA	0.234738522201127	1
hsa-miR-155-5p RBPMS	0.015546474298372	NA	NA	NA	NA	0.239630004064626	NA	1
hsa-miR-15b-5p HNRNPD	0.015546474298372	NA	NA	NA	NA	NA	0.234738522201127	1
hsa-miR-16-5p DHX30	0.015546474298372	NA	NA	NA	NA	NA	0.234738522201127	1
hsa-miR-181c-5p DKC1	0.015546474298372	NA	NA	NA	NA	NA	NA	1
hsa-miR-181c-5p UCHL5	0.015546474298372	NA	NA	NA	NA	0.239630004064626	NA	1
hsa-miR-181d-5p HNRNPD	0.015546474298372	NA	NA	NA	NA	NA	0.234738522201127	1
hsa-miR-181d-5p UCHL5	0.015546474298372	NA	NA	NA	NA	NA	NA	1
hsa-miR-19a-3p AARS	0.015546474298372	NA	NA	NA	NA	NA	0.234738522201127	1
hsa-miR-224-5p TAF15	0.015546474298372	NA	NA	NA	NA	NA	0.234738522201127	1
hsa-miR-27a-3p YTHDC2	0.015546474298372	NA	NA	NA	NA	NA	NA	1
hsa-miR-28-3p FUS	0.015546474298372	NA	NA	NA	NA	NA	NA	1
hsa-miR-28-5p LARP4	0.015546474298372	NA	NA	NA	NA	NA	NA	1
hsa-miR-301a-3p EIF3B	0.015546474298372	NA	NA	NA	NA	0.239630004064626	NA	1
hsa-miR-323a-3p LARP4	0.015546474298372	NA	NA	NA	NA	NA	NA	1
hsa-miR-361-5p EIF3D	0.015546474298372	NA	NA	NA	NA	NA	NA	1
hsa-miR-410-3p ALKBH5	0.015546474298372	NA	NA	NA	NA	NA	NA	1
hsa-miR-423-5p RPS3	0.015546474298372	0.263199536868175	NA	NA	NA	NA	NA	1
hsa-miR-454-3p EIF3B	0.015546474298372	NA	NA	NA	NA	NA	0.234738522201127	1
hsa-miR-542-3p FUBP3	0.015546474298372	0.263199536868175	NA	NA	NA	NA	NA	1
hsa-miR-708-5p GRWD1	0.015546474298372	0.263199536868175	NA	NA	NA	0.239630004064626	0.234738522201127	1
hsa-miR-9-5p DHX30	0.015546474298372	NA	NA	NA	NA	NA	NA	1
hsa-miR-96-5p DGCR8	0.015546474298372	NA	NA	NA	NA	NA	0.163357273170667	1
hsa-miR-98-5p EIF4G2	0.015546474298372	0.263199536868175	NA	NA	NA	0.239630004064626	0.234738522201127	1
hsa-miR-320b DDX3X	0.0160067661867729	0.974408071517803	0.199523873661718	NA	NA	NA	NA	1
hsa-miR-421 ELAVL1	0.0160067661867729	0.974408071517803	NA	NA	NA	NA	NA	1
hsa-miR-190b ZC3H7B	0.0176879315284196	NA	NA	0.370159043451063	NA	0.965915782968019	NA	1
hsa-miR-153-3p UPF1	0.0185553513167378	NA	NA	NA	NA	NA	0.969137521774754	1
hsa-miR-135b-5p DDX3X	0.0194403840169263	NA	NA	0.393331894179458	NA	NA	0.320909964590191	1
hsa-miR-27a-3p FUS	0.0203428228639261	0.923564706076386	0.223889522597089	0.0958339734525717	0.052625534176019	0.891698967809437	0.33823930502709	1
hsa-miR-146a-5p EWSR1	0.0206747736006015	NA	NA	NA	NA	0.30598900851006	0.300029840965407	1
hsa-miR-190b FAM120A	0.0206747736006015	NA	NA	NA	NA	NA	NA	1
hsa-miR-205-5p LSM11	0.0206747736006015	NA	NA	NA	NA	NA	NA	1
hsa-miR-219a-5p KHSRP	0.0206747736006015	NA	NA	NA	NA	NA	NA	1
hsa-miR-25-3p RBM15	0.0206747736006015	NA	NA	NA	NA	NA	NA	1
hsa-miR-326 RPS3	0.0206747736006015	NA	NA	NA	NA	NA	NA	1
hsa-miR-34a-5p METAP2	0.0206747736006015	NA	NA	NA	NA	NA	NA	1
hsa-miR-374b-5p FXR2	0.0206747736006015	0.0768445251008238	NA	NA	NA	0.30598900851006	0.300029840965407	1
hsa-miR-425-5p LARP4	0.0206747736006015	NA	NA	NA	NA	0.30598900851006	NA	1
hsa-miR-433-3p LSM11	0.0206747736006015	NA	NA	NA	NA	NA	NA	1
hsa-miR-455-5p FXR2	0.0206747736006015	NA	NA	NA	NA	NA	NA	1
hsa-miR-320a IGF2BP1	0.0212624627662322	0.301363900763909	0.228672972230773	NA	NA	NA	NA	1
hsa-miR-320b IGF2BP1	0.0212624627662322	0.6450970709998	NA	NA	NA	NA	NA	1
hsa-miR-20b-5p TIAL1	0.0241225627458866	0.845880218364025	NA	NA	NA	0.612699143767001	0.407876896718242	1
hsa-let-7d-5p CELF2	0.0257763767781639	NA	NA	NA	NA	0.366556934454335	0.086621895646565	1
hsa-let-7i-5p CELF2	0.0257763767781639	0.3989429736825	NA	NA	NA	NA	0.359750776138094	1
hsa-miR-107 HNRNPA1	0.0257763767781639	NA	NA	NA	NA	0.366556934454335	0.359750776138094	1
hsa-miR-10b-5p YTHDC1	0.0257763767781639	NA	NA	NA	NA	NA	NA	1
hsa-miR-125a-5p SRRM4	0.0257763767781639	NA	NA	NA	NA	NA	0.359750776138094	1
hsa-miR-125b-5p SRRM4	0.0257763767781639	NA	NA	NA	NA	NA	0.359750776138094	1
hsa-miR-148a-3p CELF2	0.0257763767781639	NA	NA	NA	NA	0.366556934454335	0.359750776138094	1
hsa-miR-182-5p QKI	0.0257763767781639	NA	NA	NA	NA	0.366556934454335	NA	1
hsa-miR-193a-3p IGF2BP2	0.0257763767781639	NA	NA	NA	NA	NA	NA	1
hsa-miR-193a-3p SRRM4	0.0257763767781639	NA	NA	NA	NA	NA	NA	1
hsa-miR-193b-3p IGF2BP2	0.0257763767781639	NA	NA	NA	NA	0.0901458804975086	NA	1
hsa-miR-195-5p QKI	0.0257763767781639	NA	NA	NA	NA	NA	0.359750776138094	1
hsa-miR-20a-5p QKI	0.0257763767781639	NA	NA	NA	NA	NA	NA	1
hsa-miR-219a-5p HNRNPD	0.0257763767781639	NA	NA	NA	NA	NA	NA	1
hsa-miR-30b-5p MBNL2	0.0257763767781639	NA	NA	NA	NA	0.0901458804975086	NA	1
hsa-miR-30d-5p YTHDF3	0.0257763767781639	NA	NA	NA	NA	0.366556934454335	NA	1
hsa-miR-329-3p IGF2BP1	0.0257763767781639	NA	NA	NA	NA	NA	NA	1
hsa-miR-33a-5p LIN28A	0.0257763767781639	NA	NA	NA	NA	NA	NA	1
hsa-miR-33b-5p LIN28A	0.0257763767781639	NA	NA	NA	NA	NA	NA	1
hsa-miR-342-3p YTHDF2	0.0257763767781639	0.3989429736825	NA	NA	NA	NA	NA	1
hsa-miR-362-3p LARP4	0.0257763767781639	NA	NA	NA	NA	NA	NA	1
hsa-miR-362-5p TIAL1	0.0257763767781639	0.3989429736825	NA	NA	NA	NA	NA	1
hsa-miR-379-5p PTBP1	0.0257763767781639	NA	NA	NA	NA	NA	0.359750776138094	1
hsa-miR-409-5p CAPRIN1	0.0257763767781639	0.3989429736825	NA	NA	NA	NA	NA	1
hsa-miR-424-5p QKI	0.0257763767781639	NA	NA	NA	NA	NA	NA	1
hsa-miR-532-5p TIA1	0.0257763767781639	0.3989429736825	NA	NA	NA	NA	0.086621895646565	1
hsa-miR-582-5p EIF3B	0.0257763767781639	NA	NA	NA	NA	NA	NA	1
hsa-miR-9-5p GTF2F1	0.0257763767781639	NA	NA	NA	NA	NA	NA	1
hsa-miR-96-5p QKI	0.0257763767781639	NA	NA	NA	NA	0.366556934454335	NA	1
hsa-miR-361-5p TARDBP	0.0292147519897206	0.608948660447558	NA	NA	NA	0.690440634541412	0.939064852764984	1
hsa-miR-106a-5p PUM2	0.030280242626007	0.967010875016267	NA	NA	NA	0.704575752295067	0.687155230866827	1
hsa-miR-17-5p PUM2	0.030280242626007	0.62549270686108	NA	NA	NA	0.363200092173978	NA	1
hsa-miR-20a-5p PUM2	0.030280242626007	0.779849002915856	NA	0.471241555164485	NA	0.13022668563441	0.989417266415568	1
hsa-miR-92a-3p FIP1L1	0.030280242626007	NA	NA	NA	NA	0.94826593819976	0.841182963563239	1
hsa-let-7c-5p ALKBH5	0.0308514227046238	NA	NA	NA	NA	NA	NA	1
hsa-let-7g-5p ALKBH5	0.0308514227046238	0.141816449411709	NA	NA	NA	NA	0.359750776138094	1
hsa-miR-103a-3p ALKBH5	0.0308514227046238	0.141816449411709	NA	NA	NA	0.4218391452457	NA	1
hsa-miR-135b-5p EWSR1	0.0308514227046238	NA	NA	NA	NA	NA	0.359750776138094	1
hsa-miR-182-5p DGCR8	0.0308514227046238	NA	NA	NA	NA	NA	NA	1
hsa-miR-199a-5p RBM15	0.0308514227046238	NA	NA	NA	NA	NA	0.4143765522364	1
hsa-miR-199b-5p RBM15	0.0308514227046238	NA	NA	NA	NA	NA	0.4143765522364	1
hsa-miR-212-3p CELF2	0.0308514227046238	NA	NA	NA	NA	NA	0.114584750215497	1
hsa-miR-224-5p KHSRP	0.0308514227046238	NA	NA	NA	NA	0.119092587754858	0.4143765522364	1
hsa-miR-29c-3p HNRNPM	0.0308514227046238	0.457126889322924	NA	NA	NA	0.119092587754858	0.4143765522364	1
hsa-miR-301a-3p QKI	0.0308514227046238	NA	NA	NA	NA	0.4218391452457	0.4143765522364	1
hsa-miR-30b-5p LARP4	0.0308514227046238	0.457126889322924	NA	NA	NA	NA	NA	1
hsa-miR-30c-5p LARP4	0.0308514227046238	NA	NA	NA	NA	NA	NA	1
hsa-miR-30c-5p SRRM4	0.0308514227046238	0.457126889322924	NA	NA	NA	0.4218391452457	NA	1
hsa-miR-340-5p DGCR8	0.0308514227046238	0.457126889322924	NA	NA	NA	NA	NA	1
hsa-miR-376b-3p FAM120A	0.0308514227046238	NA	NA	NA	NA	NA	NA	1
hsa-miR-381-3p KHSRP	0.0308514227046238	0.457126889322924	NA	NA	NA	NA	NA	1
hsa-miR-582-5p CELF2	0.0308514227046238	NA	NA	NA	NA	0.4218391452457	NA	1
hsa-miR-877-5p CPSF7	0.0308514227046238	0.457126889322924	NA	NA	NA	NA	0.4143765522364	1
hsa-miR-98-5p ALKBH5	0.0308514227046238	0.141816449411709	NA	NA	NA	NA	NA	1
hsa-let-7f-5p IGF2BP3	0.0334521610708076	0.999979983633717	0.552368606521484	NA	NA	0.999994193593417	NA	1
hsa-miR-132-3p CSTF2T	0.0346927346639226	0.529861409829638	NA	NA	NA	0.961798622884364	0.405763777338344	1
hsa-miR-212-3p CSTF2T	0.0346927346639226	0.996302986846286	NA	NA	NA	0.884530840209996	0.992592884505061	1
hsa-miR-33a-5p CPSF7	0.035832564300746	0.928602573967659	NA	NA	NA	0.609415660281347	0.993224964374887	1
hsa-miR-10a-5p IGF2BP2	0.0359000495316256	NA	NA	NA	NA	NA	NA	1
hsa-miR-10b-5p IGF2BP2	0.0359000495316256	NA	NA	NA	NA	NA	NA	1
hsa-miR-144-3p YTHDF3	0.0359000495316256	NA	NA	NA	NA	NA	NA	1
hsa-miR-181a-5p ALKBH5	0.0359000495316256	0.177425458532085	NA	NA	NA	0.472296904827508	0.464341852573217	1
hsa-miR-181b-5p ALKBH5	0.0359000495316256	0.177425458532085	NA	NA	NA	NA	0.464341852573217	1
hsa-miR-193a-3p TIA1	0.0359000495316256	0.509678629308126	NA	NA	NA	NA	0.464341852573217	1
hsa-miR-196a-5p QKI	0.0359000495316256	0.509678629308126	NA	NA	NA	0.4218391452457	NA	1
hsa-miR-196b-5p QKI	0.0359000495316256	NA	NA	NA	NA	NA	0.4143765522364	1
hsa-miR-20b-5p LSM11	0.0359000495316256	NA	NA	NA	NA	NA	0.144424876801824	1
hsa-miR-29b-3p RBM15	0.0359000495316256	NA	NA	NA	NA	NA	0.144424876801824	1
hsa-miR-29c-3p CPSF3	0.0359000495316256	0.177425458532085	NA	NA	NA	NA	0.464341852573217	1
hsa-miR-31-5p SUB1	0.0359000495316256	NA	NA	NA	NA	NA	0.464341852573217	1
hsa-miR-378a-3p FMR1	0.0359000495316256	0.509678629308126	NA	NA	NA	NA	NA	1
hsa-miR-382-5p HNRNPD	0.0359000495316256	NA	NA	NA	NA	NA	NA	1
hsa-miR-543 ALKBH5	0.0359000495316256	NA	NA	NA	NA	NA	NA	1
hsa-miR-655-3p CELF2	0.0359000495316256	NA	NA	NA	NA	0.472296904827508	0.4143765522364	1
hsa-miR-23a-3p HNRNPC	0.0373343620989152	0.998503713255058	NA	0.252436519481157	NA	0.999710825390546	0.999627399036946	1
hsa-miR-100-5p ELAVL1	0.0409223946926497	0.557143367990418	NA	NA	NA	0.182069977008529	NA	1
hsa-miR-106b-5p RBPMS	0.0409223946926497	0.557143367990418	NA	NA	NA	0.518351225838785	0.510044277683416	1
hsa-miR-132-3p LIN28A	0.0409223946926497	NA	NA	NA	NA	NA	NA	1
hsa-miR-196b-5p YTHDF1	0.0409223946926497	0.557143367990418	NA	NA	NA	0.560386381942567	NA	1
hsa-miR-222-3p CPSF1	0.0409223946926497	0.21418222784374	NA	NA	NA	0.518351225838785	0.510044277683416	1
hsa-miR-222-3p TIA1	0.0409223946926497	NA	NA	NA	NA	NA	NA	1
hsa-miR-222-3p YTHDC1	0.0409223946926497	NA	NA	NA	NA	0.518351225838785	0.510044277683416	1
hsa-miR-342-3p NUDT21	0.0409223946926497	NA	NA	NA	NA	NA	0.510044277683416	1
hsa-miR-362-5p UPF1	0.0409223946926497	0.557143367990418	NA	0.0951164267828724	NA	0.0500066997944149	NA	1
hsa-miR-365a-3p FAM120A	0.0409223946926497	NA	NA	NA	NA	0.182069977008529	NA	1
hsa-miR-25-3p IGF2BP3	0.0417429022468914	0.997993236604494	NA	NA	NA	0.975921531914572	0.221843672096744	1
hsa-miR-144-3p DDX3X	0.044202296919726	0.892547081278529	NA	NA	NA	NA	0.996371350928833	1
hsa-miR-128-3p CPSF3	0.0459185949067381	NA	NA	NA	NA	0.215085796312057	0.551847508734888	1
hsa-miR-24-3p RBM15	0.0459185949067381	0.600013510508753	NA	NA	NA	NA	NA	1
hsa-miR-24-3p RBM47	0.0459185949067381	0.251530902126288	NA	0.106351551953732	NA	0.560386381942567	0.551847508734888	1
hsa-miR-299-5p DDX55	0.0459185949067381	NA	NA	NA	NA	NA	NA	1
hsa-miR-301a-3p CPSF3	0.0459185949067381	0.0828638052403672	NA	NA	NA	NA	0.551847508734888	1
hsa-miR-30a-5p STAU1	0.0459185949067381	NA	NA	NA	NA	0.064412708978557	NA	1
hsa-miR-326 LARP4	0.0459185949067381	0.600013510508753	NA	NA	NA	0.560386381942567	NA	1
hsa-miR-362-5p IGF2BP3	0.0459185949067381	NA	NA	NA	NA	NA	NA	1
hsa-miR-378a-3p UPF1	0.0459185949067381	NA	NA	NA	NA	NA	NA	1
hsa-miR-410-3p CPSF4	0.0459185949067381	NA	NA	NA	NA	0.0500066997944149	NA	1
hsa-miR-429 HNRNPD	0.0459185949067381	0.251530902126288	NA	NA	NA	NA	0.551847508734888	1
hsa-miR-485-3p TIA1	0.0459185949067381	NA	NA	NA	NA	NA	NA	1
hsa-miR-503-5p IGF2BP2	0.0459185949067381	NA	NA	NA	NA	NA	NA	1
hsa-miR-92a-3p CPSF3	0.0459185949067381	NA	NA	NA	NA	0.560386381942567	NA	1
hsa-miR-106a-5p YTHDF2	0.0479891384148885	NA	NA	0.561617862510106	NA	0.98369650790832	0.936876760837326	1
hsa-miR-153-3p CPSF7	0.0479891384148885	0.695450418079507	NA	NA	NA	0.441148569898469	0.997223302131367	1
hsa-miR-200c-3p IGF2BP1	0.0492768108360609	0.968583036087603	NA	0.567061975713017	NA	NA	NA	1
hsa-miR-20a-5p IGF2BP2	0.0492768108360609	0.991844450871929	NA	0.567061975713017	NA	0.946727210261216	0.734644528105552	1
hsa-miR-93-5p IGF2BP2	0.0492768108360609	0.991844450871929	NA	NA	NA	0.997799146777751	0.982938973346993	1
hsa-miR-26b-5p TARDBP	NA	1.97455166748383e-29	NA	NA	NA	0.999999904869797	0.958664893968037	1
hsa-miR-200c-3p ZC3H7B	0.18804665467498	4.9560398805338e-24	NA	NA	NA	0.994530504482563	0.932242663752165	1
hsa-miR-30b-5p ZC3H7B	NA	3.08706928253259e-19	NA	0.366291200137581	NA	0.629327027432859	0.824130888971461	1
hsa-miR-340-5p TARDBP	NA	9.72089256362811e-19	0.611721702526616	0.578339243081829	NA	0.91461567602782	0.841146618208724	1
hsa-miR-144-3p TARDBP	NA	1.1390513491639e-17	NA	0.90924225509816	NA	0.999978592561546	0.999999366625197	1
hsa-miR-30d-5p ZC3H7B	NA	1.56991857933218e-17	NA	NA	NA	0.9991087808768	0.0691053219853808	1
hsa-miR-144-3p ZC3H7B	NA	4.67891477667525e-16	NA	NA	NA	0.373364112111228	NA	1
hsa-miR-30b-5p ATXN2	NA	1.28109081705631e-15	NA	0.178132097546398	NA	0.999999889356779	0.128825678659043	1
hsa-miR-30c-5p ZC3H7B	NA	2.50461848587082e-15	0.130984931709187	0.366291200137581	0.125853698040474	0.387343211802146	0.17395607001445	1
hsa-miR-186-5p ZC3H7B	NA	1.56384078395933e-13	NA	0.743864786491169	NA	0.942503561726345	NA	1
hsa-miR-141-3p ZC3H7B	NA	2.96545921773481e-13	NA	NA	NA	0.930227059288342	0.800058856367032	1
hsa-miR-93-5p TARDBP	0.428192477362609	3.86542746956706e-13	0.480747716650116	NA	NA	0.999943012601577	0.999274186650651	1
hsa-miR-200c-3p ATXN2	NA	4.41038272641862e-13	NA	NA	NA	0.999995915985335	0.177946427523468	1
hsa-miR-181d-5p ZC3H7B	NA	7.15452192615463e-13	NA	NA	NA	0.820530184481193	0.907787333818737	1
hsa-miR-181c-5p TARDBP	NA	3.70321232007407e-12	0.497698951017163	0.791728469305526	0.436719525413019	0.99999999999641	0.918308486319984	1
hsa-miR-181c-5p ZC3H7B	NA	1.05400896958309e-11	NA	0.533353347229738	NA	0.975921531914572	0.970978412924889	1
hsa-miR-454-3p ZC3H7B	NA	2.08759668639084e-11	NA	NA	NA	0.752901640516253	0.417579937181525	1
hsa-let-7g-5p CSTF2	NA	2.23636055713807e-11	NA	0.393331894179458	NA	0.971606010083477	0.691161827521009	1
hsa-miR-497-5p ATXN2	0.744315772314597	2.38674266267276e-11	NA	NA	NA	0.99999929056337	0.451009744259131	1
hsa-miR-340-5p UPF1	0.388004887611718	4.30381706887183e-11	0.44075096777102	0.691051410701442	NA	NA	0.92823615855586	1
hsa-miR-186-5p CSTF2	NA	1.86836391165173e-10	0.158490278569444	NA	NA	0.980151631994075	0.722444883137371	1
hsa-miR-26b-5p ZC3H7B	NA	3.31108088068766e-10	NA	NA	NA	0.901832175116775	0.957266929483799	1
hsa-miR-26b-5p ATXN2	0.67481205254313	5.79371930073729e-10	NA	NA	NA	0.999980392917168	0.953668039579936	1
hsa-miR-493-5p ZC3H7B	0.261368826801833	9.86696556624128e-10	NA	NA	NA	NA	0.96627813779627	1
hsa-miR-497-5p TARDBP	NA	1.10753705576821e-09	0.696826109966546	NA	NA	0.999997646935176	0.235565991653775	1
hsa-miR-340-5p EWSR1	NA	1.59261411719332e-09	NA	NA	NA	0.877031579447033	NA	1
hsa-miR-17-5p ZC3H7B	NA	2.79505494003207e-09	NA	NA	NA	0.977301343795317	0.942633595533693	1
hsa-miR-218-5p ZC3H7B	NA	3.23123223630584e-09	NA	NA	NA	0.837723001546982	0.908411414402893	1
hsa-miR-26a-5p ZC3H7B	0.313461978588678	3.61883472476746e-09	NA	NA	NA	0.384714773511621	0.99837410610984	1
hsa-miR-409-3p ZC3H7B	NA	1.83548140377637e-08	NA	NA	NA	0.986325444002217	0.924241093409454	1
hsa-miR-218-5p ATXN2	0.434136642315843	3.14508475999736e-08	0.493434245673618	0.743864786491169	NA	0.974751271730569	0.86892498897014	1
hsa-miR-20a-5p ZC3H7B	NA	4.97880267948542e-08	NA	NA	NA	0.906654134968615	0.999857587545611	1
hsa-miR-93-5p CSTF2	NA	7.99452272760536e-08	0.0875904911551548	NA	0.100118272684459	0.97806760991171	0.143950716130558	1
hsa-miR-485-3p CSTF2	NA	8.31651640039286e-08	0.184539049438321	NA	NA	0.950885984882659	0.0912570386594132	1
hsa-miR-30e-5p FMR1	NA	1.19101604518608e-07	0.371032551865807	NA	NA	0.205906238789924	0.698972156988134	1
hsa-miR-141-3p UPF1	NA	1.25965210765714e-07	NA	NA	NA	0.268824379226117	0.981927558619787	1
hsa-miR-382-5p ZC3H7B	NA	1.72548722801917e-07	NA	NA	NA	NA	0.811939224201617	1
hsa-miR-181b-5p CPSF6	0.277754552471126	1.78637303957953e-07	0.340461418781021	NA	NA	0.0547991845179858	0.946446487299671	1
hsa-miR-33a-5p ZC3H7B	NA	1.78671308346136e-07	NA	NA	NA	NA	0.963110649259142	1
hsa-miR-495-3p ATXN2	0.601287782892716	2.4526266595402e-07	NA	NA	0.207150764866836	0.998883526439945	0.999978721618823	1
hsa-miR-148b-3p UPF1	NA	3.26959012247921e-07	NA	NA	0.0563659282073343	NA	0.0659168729645116	1
hsa-miR-495-3p CSTF2	NA	4.46818694084973e-07	0.152047713799879	NA	NA	0.142008287778365	0.990546956248358	1
hsa-miR-24-3p ZC3H7B	NA	4.76207762210038e-07	NA	NA	NA	0.965915782968019	0.963110649259142	1
hsa-let-7e-5p EWSR1	NA	9.16080706225891e-07	0.184539049438321	NA	NA	NA	0.955906896037492	1
hsa-miR-103a-3p TARDBP	NA	1.5054691073601e-06	NA	NA	NA	0.999244505732721	0.984125253156366	1
hsa-miR-429 ATXN2	NA	1.91256822355192e-06	NA	NA	NA	0.985587294866804	0.999999838504342	1
hsa-miR-33a-5p ATXN2	NA	2.62062024899562e-06	NA	NA	NA	0.999611954023864	0.996110785344276	1
hsa-miR-429 CPSF6	NA	2.74991577627154e-06	0.355282604084473	NA	NA	0.998472715543133	NA	1
hsa-miR-155-5p MOV10	NA	2.84638938051964e-06	NA	NA	NA	0.764331090252733	0.223213242024171	1
hsa-let-7e-5p UPF1	NA	4.13248789270264e-06	NA	0.598336275129644	0.0917723231844788	NA	0.99837410610984	1
hsa-miR-205-5p TARDBP	NA	4.13655320261428e-06	NA	NA	NA	0.634684508309603	0.985363895912354	1
hsa-miR-30e-5p ELAVL1	0.316039943704155	4.15290908476884e-06	0.733759828254926	0.0611548895961294	NA	0.999999997540255	0.999999249151546	1
hsa-miR-199a-5p TARDBP	0.324138019607564	6.12356498995173e-06	NA	NA	NA	0.998940144775635	NA	1
hsa-miR-199b-5p TARDBP	0.0600116578730127	6.12356498995173e-06	NA	NA	NA	0.968984929660906	NA	1
hsa-miR-340-5p MOV10	NA	8.64847365254189e-06	NA	NA	NA	0.999752122627618	0.999914215012115	1
hsa-miR-335-5p TARDBP	NA	9.08267584493184e-06	NA	NA	NA	NA	0.0734724174566973	1
hsa-miR-199b-5p MOV10	NA	1.03108751408405e-05	NA	NA	NA	0.935227608437949	0.0938051578309352	1
hsa-miR-144-3p ATXN2	NA	1.37804450342762e-05	NA	NA	NA	0.999988754175208	0.999999977201413	1
hsa-miR-503-5p ATXN2	NA	1.37884602890736e-05	NA	NA	NA	0.992784659229862	NA	1
hsa-miR-340-5p ATXN2	NA	1.52792436318206e-05	0.818582012990472	0.970175191249258	NA	0.999963379255921	0.261751320087249	1
hsa-miR-125b-5p ZC3H7B	NA	1.53771615842086e-05	NA	NA	NA	0.0802413455950768	0.25202153119469	1
hsa-miR-33a-5p MOV10	NA	1.53771615842086e-05	NA	NA	NA	0.919109962894589	NA	1
hsa-miR-199b-5p ZC3H7B	NA	1.67596953568873e-05	NA	NA	NA	NA	0.349369135715676	1
hsa-miR-369-3p TARDBP	NA	2.03803178708792e-05	0.355282604084473	NA	NA	0.998472715543133	0.998222408559904	1
hsa-miR-340-5p YTHDF2	NA	2.07345529936481e-05	NA	0.471241555164485	NA	NA	0.943361401886348	1
hsa-miR-30b-5p FIP1L1	NA	2.61226600080225e-05	NA	0.184317839072838	NA	0.252585577715692	0.918622585433118	1
hsa-miR-196a-5p ZC3H7B	NA	2.92933877771292e-05	NA	NA	NA	NA	NA	1
hsa-miR-144-3p CSTF2	NA	4.32092421965353e-05	NA	NA	NA	0.999179413286834	NA	1
hsa-miR-136-5p TARDBP	NA	4.37910615499579e-05	NA	NA	NA	NA	NA	1
hsa-miR-20a-5p TIAL1	NA	4.69367444498648e-05	0.242847256328472	NA	NA	0.919109962894589	0.25202153119469	1
hsa-miR-30b-5p FMR1	0.327659704430691	4.97332873675269e-05	NA	NA	NA	0.99261505559278	NA	1
hsa-miR-30d-5p YTHDF2	NA	5.06955990686041e-05	NA	NA	NA	0.446407280712916	NA	1
hsa-miR-129-5p MOV10	NA	5.30602464161236e-05	NA	NA	NA	0.512867669472424	0.987451882514467	1
hsa-miR-320d ZC3H7B	NA	5.83306956491078e-05	NA	NA	NA	NA	0.660223969550112	1
hsa-miR-199a-3p ZC3H7B	NA	7.06523123986195e-05	NA	NA	0.0538739721806576	0.560642187950359	0.736467069346789	1
hsa-miR-199b-3p ZC3H7B	NA	7.06523123986195e-05	NA	NA	0.0538739721806576	0.560642187950359	0.891742704597467	1
hsa-miR-495-3p ZC3H7B	NA	7.06523123986195e-05	NA	0.408304984680089	NA	0.978410875689332	0.0541617276370271	1
hsa-let-7f-5p UPF1	NA	7.50005303670007e-05	NA	NA	NA	NA	0.786977933436621	1
hsa-let-7g-5p UPF1	0.0572579469722696	7.50005303670007e-05	NA	NA	NA	0.056369524434666	0.988383937971085	1
hsa-miR-93-5p ATXN2	NA	8.03167861201995e-05	NA	NA	NA	0.564561600873558	0.999569032283518	1
hsa-miR-23a-3p TARDBP	0.766059401123911	0.000107360138355311	0.818582012990472	0.141208421526814	NA	0.99920875029651	0.999998628164329	1
hsa-miR-15b-5p ZC3H7B	NA	0.000113190700669175	0.0679195406921911	NA	NA	0.956417395772386	0.997875234349523	1
hsa-miR-30d-5p UPF1	NA	0.000118619580071773	NA	0.66280642194203	NA	0.986624424569811	0.689359170966261	1
hsa-miR-200b-3p CPSF6	NA	0.000133825402235548	0.073124394569848	NA	NA	NA	NA	1
hsa-miR-17-5p TIAL1	NA	0.000137829098749884	0.242847256328472	NA	NA	0.919109962894589	0.25202153119469	1
hsa-miR-382-5p TARDBP	NA	0.000182751390229395	NA	NA	NA	0.823611517995826	0.816300488822047	1
hsa-miR-200c-3p UPF1	NA	0.000196733622397908	NA	NA	NA	0.994192463236448	0.999129216765778	1
hsa-miR-20a-5p CSTF2	0.34156402060794	0.000196733622397908	NA	NA	NA	0.994640813863489	0.335939210047098	1
hsa-miR-503-5p CSTF2	NA	0.000253332063602415	0.0541151194868599	NA	NA	0.560386381942567	NA	1
hsa-miR-429 FUBP3	NA	0.000281479251681371	NA	NA	NA	0.750099860534295	0.289684395253263	1
hsa-miR-152-3p UPF1	NA	0.000317799362788212	NA	0.422908629085918	NA	0.912944386357131	0.577296810965061	1
hsa-miR-455-5p MOV10	NA	0.00031974950821593	NA	NA	NA	NA	0.431879463315613	1
hsa-miR-429 CSTF2	NA	0.000326443012414709	NA	NA	NA	0.998472715543133	0.998222408559904	1
hsa-miR-200b-3p FIP1L1	NA	0.00038830103240182	NA	NA	NA	0.427348491178501	NA	1
hsa-miR-149-5p ATXN2	NA	0.000391131326609362	NA	NA	NA	NA	NA	1
hsa-miR-17-5p CAPRIN1	NA	0.000449896503501578	0.270419633745955	NA	NA	0.13022668563441	0.989417266415568	1
hsa-miR-212-3p ZC3H7B	NA	0.000463836402885795	NA	NA	NA	0.558770528894262	0.770373132924192	1
hsa-let-7e-5p RBM15B	NA	0.000491243845806872	NA	NA	NA	NA	0.713074835018317	1
hsa-miR-130a-3p FMR1	NA	0.000491317007964076	NA	NA	NA	0.607727700179784	0.997460258188042	1
hsa-miR-129-5p ZC3H7B	NA	0.000501139096051076	NA	NA	NA	NA	0.763898615367668	1
hsa-miR-186-5p MOV10	NA	0.00052684921418645	0.137231491135772	0.145574237499369	NA	0.999304487169107	0.0776508735762623	1
hsa-miR-218-5p ELAVL1	0.361883572475442	0.000535064033128928	0.10281878030632	0.658565973168756	NA	0.95986966131274	0.98340414559697	1
hsa-miR-224-5p MOV10	NA	0.000538428466553144	0.274916464697098	NA	NA	0.952025450921914	0.526060329777069	1
hsa-miR-340-5p U2AF2	NA	0.000546205291650142	NA	NA	NA	0.470240916210483	0.250710320063472	1
hsa-miR-503-5p TARDBP	NA	0.000587119522698418	NA	NA	NA	NA	0.942379884574834	1
hsa-miR-340-5p PTBP1	NA	0.000641460161158618	NA	0.144875080601019	NA	0.955522821668159	0.714532821322123	1
hsa-miR-30b-5p DDX3X	0.40689221330927	0.00068286543080124	NA	NA	NA	0.115526764066433	0.999866241042359	1
hsa-miR-503-5p ZC3H7B	NA	0.000687885685606783	NA	NA	NA	NA	0.518496192233481	1
hsa-miR-221-3p ATXN2	NA	0.000786098738025324	NA	0.617920727016769	NA	0.594125766820043	0.710229174933002	1
hsa-miR-181b-5p ZC3H7B	NA	0.000818742680935574	NA	NA	NA	NA	0.970978412924889	1
hsa-miR-495-3p MOV10	NA	0.000819989563553279	NA	NA	NA	NA	NA	1
hsa-miR-26a-5p U2AF2	NA	0.000927159825522388	NA	0.211311233624368	NA	NA	0.518496192233481	1
hsa-let-7e-5p PTBP1	NA	0.000957078543020969	0.314161671513374	NA	NA	0.996192905970327	0.995662676274654	1
hsa-miR-144-3p CPSF7	NA	0.000961590850454738	0.77748687934659	0.952628051216428	NA	0.999997933509123	0.999466517090834	1
hsa-miR-409-3p FXR2	NA	0.000964507727291578	NA	NA	NA	NA	0.657049116715466	1
hsa-miR-429 FIP1L1	NA	0.00104633342318391	NA	NA	NA	0.612699143767001	NA	1
hsa-miR-143-3p FMR1	NA	0.00106238594826933	NA	NA	NA	0.675512567738082	0.901604035967007	1
hsa-miR-98-5p ATXN2	NA	0.00109122289386063	NA	NA	NA	0.999784916592801	0.141919227626485	1
hsa-miR-20a-5p EWSR1	NA	0.00110174578934824	NA	NA	NA	0.721714726529314	0.971771000822533	1
hsa-miR-148b-3p YTHDF2	NA	0.00113236774791756	NA	NA	NA	0.959085272727659	NA	1
hsa-miR-34a-5p FMR1	NA	0.00113236774791756	NA	NA	NA	0.446407280712916	0.0565679263813923	1
hsa-miR-454-3p TARDBP	0.440019058239583	0.00117776209936278	NA	NA	NA	0.997870267678664	0.997204820666964	1
hsa-miR-363-3p CPSF3	NA	0.0012413162676421	NA	NA	NA	NA	NA	1
hsa-miR-221-3p ELAVL1	NA	0.00136475528272341	NA	0.14060840362739	NA	0.546798243017784	0.701070500497476	1
hsa-miR-17-5p ATXN2	0.67481205254313	0.00141521014676714	0.732107679500141	0.931066704234161	NA	0.0511486211490389	0.999998964082756	1
hsa-miR-424-5p CSTF2	NA	0.00149701968076025	NA	NA	NA	0.174309374105812	0.699025201260422	1
hsa-miR-20a-5p CPSF6	NA	0.00152954545552565	0.37490958425443	0.0734083258619075	NA	0.829654191680073	0.990792682731175	1
hsa-miR-106b-5p ZC3H7B	NA	0.00161868915382364	NA	NA	NA	0.248679435105907	NA	1
hsa-miR-221-3p TARDBP	0.265217341114005	0.00168075305046385	0.301321674530393	NA	0.0748481356128577	0.971893736183095	0.901892279362286	1
hsa-miR-219a-5p CSTF2T	NA	0.00172062194528369	NA	NA	NA	0.714851882392202	0.909999738488071	1
hsa-miR-200c-3p YTHDF2	NA	0.0017377252395837	NA	NA	NA	NA	NA	1
hsa-miR-369-3p ATXN2	NA	0.00179809577357077	NA	NA	NA	NA	0.999964912555763	1
hsa-miR-33a-5p U2AF2	NA	0.00189997240366857	NA	NA	NA	NA	0.590084201089189	1
hsa-miR-409-5p CSTF2	NA	0.00189997240366857	NA	NA	NA	0.24856870460839	NA	1
hsa-miR-495-3p RBM47	NA	0.00189997240366857	NA	NA	NA	NA	0.24033990167951	1
hsa-miR-129-5p CPSF6	0.201163958724065	0.00191266324084912	NA	NA	NA	NA	0.559915402308375	1
hsa-miR-30e-5p YTHDF1	NA	0.00194730853580557	NA	NA	NA	0.136343477376428	0.123370301133046	1
hsa-miR-149-5p ZC3H7B	NA	0.00197505490976487	NA	NA	NA	NA	0.338370401303901	1
hsa-miR-758-3p ATXN2	NA	0.00204298352654095	NA	NA	NA	0.968890721215252	0.966258376634753	1
hsa-miR-429 CAPRIN1	NA	0.002133245954763	NA	NA	NA	NA	0.369355918807399	1
hsa-miR-502-3p TARDBP	NA	0.002133245954763	NA	NA	NA	0.955172696030805	0.798893052711107	1
hsa-miR-144-3p FIP1L1	NA	0.00223853548046553	NA	0.261740239526548	NA	0.751851826694776	0.999129216765778	1
hsa-miR-9-5p YTHDF1	NA	0.00227317830060438	NA	NA	NA	0.982015153744264	0.750346714909942	1
hsa-miR-423-5p LARP4	NA	0.00237813475969513	NA	NA	NA	NA	NA	1
hsa-miR-455-5p FUBP3	NA	0.00237813475969513	NA	NA	NA	NA	NA	1
hsa-miR-199a-3p TARDBP	NA	0.0024630075579494	NA	NA	NA	0.957310972984682	NA	1
hsa-miR-199b-3p TARDBP	NA	0.0024630075579494	NA	NA	NA	0.902299173931433	NA	1
hsa-miR-24-3p ATXN2	NA	0.00256806653916772	0.496557175822281	0.410089916758536	NA	0.0872673357561884	0.940427647117502	1
hsa-miR-493-5p PUM2	NA	0.00266764760615879	NA	NA	0.167491313373111	0.998800261942427	0.999995877003095	1
hsa-miR-423-5p YTHDF2	NA	0.00271696044174386	NA	NA	NA	NA	NA	1
hsa-miR-20a-5p DDX3X	0.365208711922696	0.00276423411565136	NA	NA	NA	0.327394529056192	0.984513708659582	1
hsa-miR-874-3p MOV10	NA	0.0027923343159775	NA	NA	NA	0.282185733125083	0.27316328849175	1
hsa-miR-26b-5p UPF1	NA	0.00296683390181529	NA	NA	NA	0.996828534520119	0.825104080569341	1
hsa-miR-30d-5p EWSR1	NA	0.00316017696774729	NA	NA	NA	NA	0.831974399168814	1
hsa-miR-199a-5p FMR1	NA	0.00316175885941829	NA	NA	NA	0.444962281395433	0.425194159554193	1
hsa-miR-33b-5p CSTF2	NA	0.00328918000167635	NA	NA	NA	NA	0.754829248238798	1
hsa-miR-497-5p ZC3H7B	NA	0.00336111902939652	NA	NA	NA	NA	0.612227382559657	1
hsa-miR-132-3p TARDBP	NA	0.00345979708755814	NA	0.671130024352558	NA	NA	0.95706344976389	1
hsa-let-7g-5p LARP4	0.0801712739650187	0.0036551019828537	NA	0.18118804877636	NA	NA	0.0615720409938775	1
hsa-miR-503-5p CPSF6	NA	0.0036551019828537	NA	NA	NA	0.768019240515884	NA	1
hsa-miR-33a-5p TARDBP	NA	0.00370174049472013	NA	0.437151940578454	NA	0.986325444002217	0.788474539951677	1
hsa-miR-199b-5p LARP4	NA	0.0037531449360225	NA	NA	NA	NA	NA	1
hsa-miR-339-5p FMR1	NA	0.0037531449360225	NA	NA	NA	0.472296904827508	0.464341852573217	1
hsa-miR-497-5p NUDT21	NA	0.00386533760765888	NA	NA	0.0821395326975504	0.855019242789078	0.928282149359468	1
hsa-miR-224-5p PTBP1	NA	0.00396468944110521	NA	NA	NA	0.117072871027308	0.657049116715466	1
hsa-miR-154-5p ATXN2	NA	0.00401064124929023	NA	NA	NA	NA	0.770373132924192	1
hsa-miR-222-3p NUDT21	NA	0.00405338382463724	NA	NA	NA	0.0616140061154542	0.570929733531206	1
hsa-miR-758-3p ZC3H7B	NA	0.00405338382463724	NA	0.230775313940146	NA	0.853057183081847	0.846311003525942	1
hsa-miR-196a-5p MOV10	NA	0.00410852815479242	NA	NA	NA	0.891698967809437	NA	1
hsa-miR-96-5p YTHDF1	NA	0.00410852815479242	NA	NA	NA	0.891698967809437	0.33823930502709	1
hsa-miR-340-5p HNRNPA1	NA	0.00413172686262327	NA	NA	NA	NA	NA	1
hsa-miR-20a-5p NUDT21	0.291601676831646	0.00439189270916251	NA	NA	NA	0.741700546535508	0.981584202390827	1
hsa-miR-93-5p NUDT21	NA	0.00439189270916251	NA	NA	NA	0.304078781824661	0.981584202390827	1
hsa-miR-653-5p CSTF2	NA	0.00441549394672274	NA	NA	NA	0.992784659229862	0.0793483330125771	1
hsa-miR-199a-3p YTHDF2	NA	0.00450397136863443	NA	NA	NA	0.466209602586046	0.963110649259142	1
hsa-miR-199b-3p YTHDF2	NA	0.00450397136863443	NA	NA	NA	0.466209602586046	0.963110649259142	1
hsa-miR-181a-5p NUDT21	NA	0.00468333327806204	NA	0.627351998471336	NA	0.052489580921013	0.323737363986547	1
hsa-miR-29a-3p UPF1	NA	0.00482507707147406	NA	0.415652412737938	NA	0.912944386357131	0.978398261566064	1
hsa-miR-199a-5p ZC3H7B	NA	0.00485146497902411	NA	NA	NA	0.94618936473391	0.349369135715676	1
hsa-let-7e-5p NUDT21	NA	0.00500523884946502	NA	NA	NA	0.331289259140455	0.101686549774589	1
hsa-let-7f-5p NUDT21	NA	0.00500523884946502	NA	NA	NA	0.988608431201907	0.312254768101728	1
hsa-miR-409-3p ATXN2	NA	0.00500523884946502	NA	NA	NA	NA	0.821630943063039	1
hsa-miR-33b-5p ATXN2	NA	0.0050125361472244	NA	NA	NA	0.999611954023864	0.543784752196185	1
hsa-let-7f-5p PTBP1	NA	0.00505713444700288	NA	0.533353347229738	NA	0.975921531914572	0.995662676274654	1
hsa-miR-218-5p IGF2BP1	0.249702004828769	0.00507406629358449	NA	NA	NA	NA	NA	1
hsa-miR-340-5p LARP4	NA	0.00561603409418788	0.0541151194868599	NA	NA	NA	0.207717277546182	1
hsa-miR-409-3p U2AF2	NA	0.00561603409418788	NA	NA	NA	0.560386381942567	NA	1
hsa-miR-200b-3p CAPRIN1	0.15832720473283	0.00582450864759924	NA	0.337879643389378	NA	NA	0.583631223117691	1
hsa-miR-26a-5p CSTF2	0.371807136631594	0.00685786815504164	NA	0.671130024352558	NA	0.732723189165688	0.700072696848311	1
hsa-miR-195-5p ATXN2	NA	0.00693943871091142	NA	NA	NA	0.998984562755607	0.960524244153722	1
hsa-miR-136-5p ATXN2	NA	0.00694307309997387	NA	NA	NA	NA	NA	1
hsa-miR-193a-3p ATXN2	NA	0.00694307309997387	0.179482065785227	NA	NA	0.959085272727659	0.811939224201617	1
hsa-miR-320b YTHDF1	NA	0.00694307309997387	0.189564884332003	NA	NA	NA	0.811939224201617	1
hsa-miR-199a-3p ATXN2	NA	0.00700382750220766	0.508857664579075	NA	0.14184726151719	0.958225087027046	0.951522434929381	1
hsa-miR-199b-3p ATXN2	NA	0.00700382750220766	0.508857664579075	NA	0.14184726151719	0.958225087027046	0.951522434929381	1
hsa-miR-106b-5p MOV10	NA	0.00718318678451166	NA	NA	0.165292068462394	0.99994812908712	0.217695352214087	1
hsa-miR-34a-5p DDX6	NA	0.00734079940864177	NA	NA	NA	0.180796528870391	0.713074835018317	1
hsa-miR-409-5p TARDBP	NA	0.00734079940864177	NA	NA	NA	0.721533838328188	NA	1
hsa-miR-424-5p YTHDF1	NA	0.00737854159225665	NA	NA	0.0513754533072028	NA	NA	1
hsa-miR-125b-5p HNRNPK	NA	0.00741473426915017	NA	NA	NA	NA	0.4143765522364	1
hsa-miR-141-3p RBM15B	NA	0.00741473426915017	NA	NA	NA	NA	NA	1
hsa-miR-423-5p PUM2	NA	0.00741473426915017	NA	NA	NA	0.4218391452457	NA	1
hsa-miR-495-3p FXR2	NA	0.00741473426915017	NA	NA	NA	NA	NA	1
hsa-miR-107 UPF1	NA	0.00751973769374387	NA	NA	NA	0.929229002234501	0.289684395253263	1
hsa-let-7e-5p CPSF6	NA	0.00753583650913464	0.301321674530393	NA	NA	0.898127174946031	0.763898615367668	1
hsa-miR-22-3p ATXN2	NA	0.00753583650913464	NA	NA	NA	0.994992822627373	0.775141082221554	1
hsa-miR-188-5p ZC3H7B	NA	0.00791858706614309	NA	NA	NA	NA	0.641548262462345	1
hsa-miR-497-5p CPSF6	NA	0.00797223721317725	NA	0.225044834696977	NA	0.0521930477539312	0.998222408559904	1
hsa-miR-214-5p ZC3H7B	NA	0.00804643288671333	NA	NA	NA	NA	0.590084201089189	1
hsa-miR-452-5p NUDT21	NA	0.00804643288671333	NA	NA	NA	0.598753113679291	NA	1
hsa-miR-877-5p TARDBP	NA	0.00804643288671333	NA	0.117447219922098	NA	NA	NA	1
hsa-miR-98-5p CPSF3	0.0508887861822113	0.00804643288671333	NA	NA	NA	NA	0.590084201089189	1
hsa-let-7f-5p EWSR1	NA	0.00822081672493694	NA	0.354220941082633	NA	NA	0.236649927509644	1
hsa-miR-98-5p EWSR1	NA	0.00822081672493694	NA	NA	NA	0.63773908291329	0.621976499202237	1
hsa-miR-199b-5p YTHDF2	NA	0.00967166288531562	NA	NA	NA	0.143760544992798	NA	1
hsa-miR-486-5p TARDBP	NA	0.00999624894267212	NA	NA	NA	NA	NA	1
hsa-miR-26b-5p FIP1L1	0.295292775898566	0.0104232265033394	NA	NA	NA	0.455686274694176	NA	1
hsa-miR-142-5p CSTF2	NA	0.0108330118610098	NA	NA	0.108387735493661	0.823851646311611	0.984513708659582	1
hsa-miR-129-5p FAM120A	NA	0.0111196631282357	NA	NA	NA	0.282185733125083	0.0930248823100732	1
hsa-miR-214-5p TARDBP	NA	0.0111196631282357	NA	NA	NA	NA	NA	1
hsa-miR-503-5p PTBP1	NA	0.0111196631282357	NA	NA	NA	NA	NA	1
hsa-miR-542-3p ZC3H7B	NA	0.0111196631282357	NA	NA	NA	NA	0.625058631030157	1
hsa-miR-196a-5p CPSF4	NA	0.0114183148060329	NA	NA	NA	NA	NA	1
hsa-miR-409-3p MOV10	NA	0.0115123716167386	NA	NA	NA	0.906339350974714	0.976383016055166	1
hsa-miR-125b-5p NUDT21	NA	0.0117139232930284	NA	NA	NA	0.906923239640882	0.107810869197669	1
hsa-miR-429 TARDBP	NA	0.0120821433345516	0.604450049445439	NA	NA	0.999998976644175	0.99999858676727	1
hsa-miR-93-5p MOV10	NA	0.0123716198180153	0.568674447598841	0.819499091075452	NA	0.99994812908712	0.999932059509811	1
hsa-miR-149-5p TARDBP	NA	0.0123888741338958	NA	NA	NA	NA	0.846311003525942	1
hsa-miR-20b-5p RBM15	NA	0.0123888741338958	NA	NA	NA	NA	NA	1
hsa-miR-129-5p PTBP1	NA	0.0124097816947271	NA	NA	NA	NA	NA	1
hsa-miR-20a-5p HNRNPD	NA	0.0124097816947271	NA	NA	NA	0.444078285873734	NA	1
hsa-miR-199b-5p ATXN2	NA	0.0125365505490359	NA	NA	NA	NA	0.979216510178439	1
hsa-miR-141-3p CSTF2	NA	0.0142665867788948	NA	NA	NA	0.62426233587229	0.289908038497117	1
hsa-miR-429 TIAL1	NA	0.0142665867788948	NA	NA	NA	0.458940458651309	0.0999693070862843	1
hsa-miR-423-5p RBM15B	NA	0.0144867843417125	NA	NA	NA	0.30598900851006	0.0611461002746596	1
hsa-miR-429 UCHL5	NA	0.0144867843417125	NA	NA	NA	NA	NA	1
hsa-miR-455-5p LARP4	NA	0.0144867843417125	NA	NA	NA	NA	0.300029840965407	1
hsa-miR-495-3p ALKBH5	NA	0.0144867843417125	NA	NA	NA	NA	NA	1
hsa-miR-93-5p PUM2	0.233859288510497	0.0147773315713814	NA	NA	NA	0.704575752295067	NA	1
hsa-miR-130b-3p ATXN2	NA	0.0148846283635281	NA	NA	NA	0.999927474922981	0.979630040233547	1
hsa-miR-204-5p RBM47	NA	0.0149048125883531	NA	NA	NA	0.315658468764026	0.657049116715466	1
hsa-miR-874-3p FAM120A	NA	0.0149048125883531	NA	NA	NA	NA	0.305915725979328	1
hsa-miR-200a-3p PUM2	NA	0.0149052754321395	0.184539049438321	NA	NA	0.599535089818589	NA	1
hsa-miR-129-5p U2AF2	NA	0.0151673709036487	NA	NA	NA	NA	0.859424397335215	1
hsa-miR-221-3p UPF1	NA	0.0151673709036487	0.127156004228438	NA	NA	0.349898325997777	0.859424397335215	1
hsa-miR-224-5p PUM2	NA	0.0151673709036487	NA	NA	NA	0.349898325997777	0.595544413139594	1
hsa-miR-27a-3p FAM120A	NA	0.0151673709036487	NA	NA	NA	0.169447078480109	NA	1
hsa-miR-34a-5p MOV10	NA	0.0152039369677104	NA	NA	NA	0.706234509208528	NA	1
hsa-miR-26a-5p FMR1	NA	0.0160087269165963	NA	NA	NA	0.204225429327383	0.452407051517464	1
hsa-miR-134-5p TARDBP	NA	0.0165841319753688	NA	NA	NA	NA	NA	1
hsa-miR-140-5p LARP4	NA	0.0165841319753688	NA	NA	NA	NA	NA	1
hsa-miR-493-3p ZC3H7B	NA	0.0165841319753688	NA	NA	NA	NA	NA	1
hsa-miR-26b-5p NUDT21	NA	0.0166889353075786	0.270419633745955	0.477807671491849	NA	0.546798243017784	0.947368399467647	1
hsa-miR-409-3p TARDBP	0.136055592246807	0.016700400845276	NA	NA	NA	NA	0.917679098253853	1
hsa-miR-195-5p IGF2BP1	NA	0.0172127811503204	NA	0.437151940578454	0.060091594504307	NA	NA	1
hsa-let-7e-5p PUM2	NA	0.0174882141718847	0.219076425575774	NA	NA	0.97408431069008	0.875420044623723	1
hsa-miR-320d CSTF2	NA	0.0174882141718847	NA	NA	NA	NA	0.971771000822533	1
hsa-miR-10a-5p ZC3H7B	NA	0.0183613777412097	NA	NA	NA	NA	0.61908240958408	1
hsa-miR-10b-5p ZC3H7B	NA	0.0183613777412097	NA	NA	NA	NA	0.17703618522891	1
hsa-miR-17-5p FUBP3	NA	0.0183613777412097	NA	NA	NA	0.631857595444664	0.61908240958408	1
hsa-miR-199a-3p DDX3X	NA	0.0183613777412097	NA	0.249759172904783	NA	0.374505314295641	NA	1
hsa-miR-199b-3p DDX3X	NA	0.0183613777412097	NA	0.249759172904783	NA	0.374505314295641	NA	1
hsa-miR-424-5p MOV10	NA	0.0187130361808322	0.43027965613418	NA	NA	0.991313355356618	0.989074476782702	1
hsa-miR-495-3p PUM2	NA	0.0187807747832466	NA	NA	NA	0.992094625200941	0.991146321104253	1
hsa-miR-326 YTHDF2	NA	0.0194631972330396	NA	NA	NA	NA	NA	1
hsa-miR-93-5p HNRNPA1	NA	0.0194631972330396	NA	NA	NA	NA	0.686310232610145	1
hsa-miR-429 NUDT21	NA	0.0195146196158099	NA	NA	NA	NA	0.924241093409454	1
hsa-miR-224-5p YTHDF2	NA	0.019530169933508	NA	NA	NA	NA	0.799164535213444	1
hsa-miR-96-5p WDR33	NA	0.019530169933508	NA	NA	NA	NA	NA	1
hsa-miR-196a-5p FUS	NA	0.0196962452944192	NA	NA	NA	0.49317015082703	NA	1
hsa-miR-374a-5p UPF1	NA	0.0200156323167916	NA	NA	NA	0.209791625645178	0.721982482058108	1
hsa-miR-29a-3p HNRNPC	NA	0.0203725447268756	NA	0.691051410701442	0.117745789436637	0.410970266547395	0.520833330511238	1
hsa-miR-493-5p CPSF6	0.180573943024505	0.0216755896409493	0.5894958932743	NA	NA	0.997590578153225	0.996544054312403	1
hsa-miR-7-5p CSTF2	NA	0.0220360351324912	NA	NA	0.061330220442436	0.188813806945574	0.642701204915341	1
hsa-miR-362-3p ATXN2	NA	0.0222092869471945	NA	0.179857263507182	NA	0.975921531914572	NA	1
hsa-miR-129-5p CSTF2	NA	0.0227995429528251	0.228672972230773	NA	NA	NA	0.209236215582888	1
hsa-miR-106b-5p LARP4	NA	0.0229996254950419	0.0541151194868599	NA	NA	0.560386381942567	0.207717277546182	1
hsa-miR-195-5p YTHDF3	NA	0.0229996254950419	NA	NA	NA	NA	NA	1
hsa-miR-196a-5p NUDT21	NA	0.0229996254950419	NA	NA	NA	NA	NA	1
hsa-miR-217 U2AF2	NA	0.0229996254950419	NA	NA	NA	0.560386381942567	0.207717277546182	1
hsa-miR-33a-5p CAPRIN1	NA	0.0229996254950419	NA	NA	NA	NA	0.510044277683416	1
hsa-miR-454-3p CPSF3	NA	0.0229996254950419	NA	NA	NA	0.064412708978557	NA	1
hsa-miR-877-5p YTHDF2	NA	0.0229996254950419	NA	NA	NA	NA	0.551847508734888	1
hsa-miR-1271-5p UCHL5	NA	0.0235407606520555	NA	NA	NA	NA	0.359750776138094	1
hsa-miR-200c-3p FXR2	NA	0.0235407606520555	NA	NA	NA	NA	NA	1
hsa-miR-24-3p FXR2	NA	0.0235407606520555	NA	NA	NA	NA	NA	1
hsa-miR-24-3p U2AF2	NA	0.0235407606520555	NA	NA	NA	0.366556934454335	NA	1
hsa-miR-326 U2AF2	NA	0.0235407606520555	NA	NA	NA	0.366556934454335	NA	1
hsa-miR-503-5p LARP4	NA	0.0235407606520555	NA	NA	NA	0.0901458804975086	NA	1
hsa-miR-532-5p SUB1	NA	0.0235407606520555	NA	NA	NA	NA	NA	1
hsa-miR-92b-3p YTHDF3	NA	0.0235407606520555	NA	NA	NA	NA	NA	1
hsa-miR-30d-5p CPSF1	NA	0.0239589106358031	NA	NA	NA	0.823611517995826	0.518496192233481	1
hsa-miR-877-5p ATXN2	NA	0.0239589106358031	NA	NA	NA	NA	0.799164535213444	1
hsa-let-7a-5p NUDT21	NA	0.0247878777769492	NA	NA	NA	NA	0.101686549774589	1
hsa-miR-369-3p CSTF2	NA	0.0247878777769492	NA	NA	NA	0.988608431201907	0.476433163285554	1
hsa-let-7a-5p RBM15B	NA	0.0248472037465119	NA	NA	NA	NA	0.713074835018317	1
hsa-miR-188-5p CSTF2T	NA	0.0248472037465119	NA	NA	NA	0.721533838328188	0.713074835018317	1
hsa-miR-335-5p FMR1	NA	0.0248472037465119	NA	NA	NA	NA	0.370339717699267	1
hsa-miR-454-3p RBM47	NA	0.0248472037465119	NA	NA	NA	0.381289076821501	NA	1
hsa-miR-503-5p NUDT21	NA	0.0248472037465119	NA	NA	NA	0.721533838328188	0.713074835018317	1
hsa-let-7d-5p YTHDF1	NA	0.0258528329748107	NA	NA	NA	0.982015153744264	0.209236215582888	1
hsa-miR-196b-5p ZC3H7B	NA	0.0258528329748107	NA	NA	NA	0.899267190934919	0.891742704597467	1
hsa-miR-199b-5p CPSF6	0.201163958724065	0.0258528329748107	NA	NA	NA	0.906339350974714	0.750346714909942	1
hsa-miR-454-3p PUM2	NA	0.0258528329748107	NA	NA	NA	0.0666098908140626	NA	1
hsa-miR-30c-5p RBM47	NA	0.0261055581665227	NA	0.268274655335184	NA	0.898022829183082	0.0962597345000481	1
hsa-miR-30e-5p RBM47	NA	0.0261055581665227	NA	NA	NA	0.898022829183082	0.662953573888924	1
hsa-miR-27b-3p FUBP3	NA	0.0267971287551598	NA	NA	NA	NA	0.770373132924192	1
hsa-miR-23a-3p ZC3H7B	NA	0.0282501095468518	0.37490958425443	NA	NA	NA	0.998959142290289	1
hsa-miR-196a-5p FMR1	NA	0.0290116566653301	NA	NA	NA	0.823611517995826	NA	1
hsa-miR-30b-5p EWSR1	NA	0.0290116566653301	NA	NA	NA	NA	0.831974399168814	1
hsa-miR-186-5p UPF1	NA	0.0291366124430189	NA	0.509435574102816	NA	0.0594794701008929	0.963660933599822	1
hsa-miR-342-3p ATXN2	NA	0.030314526610775	NA	NA	NA	0.168939247128388	0.959669285942106	1
hsa-miR-381-3p FIP1L1	NA	0.030314526610775	NA	NA	NA	0.690101442360523	0.966258376634753	1
hsa-miR-455-5p ELAVL1	NA	0.030314526610775	NA	NA	NA	NA	0.856850861314722	1
hsa-miR-136-5p CPSF6	NA	0.0307050358891877	NA	NA	NA	0.446851855812366	0.683315770419356	1
hsa-miR-485-3p UPF1	NA	0.0307050358891877	NA	NA	NA	NA	0.901604035967007	1
hsa-miR-129-5p MBNL2	NA	0.0307256661176437	NA	NA	NA	NA	NA	1
hsa-miR-130a-3p MBNL2	NA	0.0307256661176437	NA	NA	NA	0.598753113679291	NA	1
hsa-miR-155-5p TAF15	NA	0.0307256661176437	NA	NA	NA	NA	NA	1
hsa-miR-221-3p YTHDF1	0.0508887861822113	0.0307256661176437	NA	NA	NA	NA	0.24033990167951	1
hsa-miR-330-5p NUDT21	NA	0.0307256661176437	NA	NA	NA	0.598753113679291	NA	1
hsa-miR-429 CPSF4	NA	0.0307256661176437	NA	NA	NA	NA	0.590084201089189	1
hsa-miR-877-5p FMR1	NA	0.0307256661176437	NA	NA	NA	NA	0.590084201089189	1
hsa-miR-181b-5p WDR33	NA	0.0309399725914532	NA	NA	NA	0.795897519973965	0.189474870981892	1
hsa-miR-148b-3p RBM15	NA	0.0310994910100368	NA	NA	NA	0.413103961520399	0.73755591482682	1
hsa-miR-33a-5p RBM47	NA	0.0310994910100368	NA	NA	NA	NA	NA	1
hsa-miR-489-3p FMR1	NA	0.0310994910100368	NA	NA	NA	NA	NA	1
hsa-miR-493-5p PTBP1	NA	0.0310994910100368	NA	NA	NA	NA	NA	1
hsa-miR-493-5p ATXN2	NA	0.0326415342316539	NA	NA	NA	0.999163271024284	0.999745434439479	1
hsa-miR-27b-3p ZC3H7B	NA	0.0330444218302575	NA	NA	NA	0.441148569898469	NA	1
hsa-miR-369-3p PUM2	0.361883572475442	0.0334846017734074	NA	NA	NA	0.437063735057984	0.996110785344276	1
hsa-miR-374a-5p MOV10	NA	0.0335829460382964	NA	NA	NA	0.994192463236448	0.922737769827286	1
hsa-miR-10a-5p TARDBP	NA	0.0347162789821275	NA	NA	NA	NA	0.312475597643135	1
hsa-miR-10b-5p TARDBP	NA	0.0347162789821275	NA	0.230775313940146	NA	NA	0.570929733531206	1
hsa-miR-136-5p MOV10	NA	0.0347162789821275	NA	0.230775313940146	NA	NA	0.846311003525942	1
hsa-miR-141-3p FUBP3	NA	0.0347162789821275	NA	0.230775313940146	NA	0.853057183081847	0.846311003525942	1
hsa-miR-200a-3p FUBP3	NA	0.0347162789821275	NA	0.230775313940146	NA	0.583737013044671	NA	1
hsa-miR-221-3p NUDT21	NA	0.0347162789821275	NA	0.230775313940146	NA	0.0616140061154542	0.570929733531206	1
hsa-let-7a-5p ATXN2	NA	0.0347700349403579	NA	0.0835337691597789	NA	0.994356547297164	0.261548275981232	1
hsa-let-7a-5p ALKBH5	NA	0.0349894220505798	NA	NA	NA	NA	NA	1
hsa-let-7g-5p YTHDF3	NA	0.0349894220505798	NA	NA	NA	0.4218391452457	NA	1
hsa-miR-125b-5p U2AF2	NA	0.0349894220505798	NA	NA	NA	0.4218391452457	NA	1
hsa-miR-130b-3p YTHDF3	NA	0.0349894220505798	NA	NA	NA	NA	NA	1
hsa-miR-193a-3p CAPRIN1	NA	0.0349894220505798	NA	NA	NA	NA	0.114584750215497	1
hsa-miR-193a-3p CSTF2	NA	0.0349894220505798	NA	NA	NA	NA	0.4143765522364	1
hsa-miR-20a-5p ALKBH5	NA	0.0349894220505798	NA	NA	NA	0.4218391452457	0.4143765522364	1
hsa-miR-224-5p RBM15B	NA	0.0349894220505798	NA	NA	NA	0.119092587754858	0.4143765522364	1
hsa-miR-28-3p PTBP1	NA	0.0349894220505798	NA	NA	NA	NA	NA	1
hsa-miR-29a-3p HNRNPM	NA	0.0349894220505798	NA	NA	NA	0.4218391452457	0.4143765522364	1
hsa-miR-330-5p YTHDC1	NA	0.0349894220505798	NA	NA	NA	0.4218391452457	NA	1
hsa-miR-653-5p FXR2	NA	0.0349894220505798	NA	NA	NA	NA	NA	1
hsa-miR-103a-3p NUDT21	NA	0.0355003803817574	NA	NA	NA	0.38582475155425	0.583631223117691	1
hsa-miR-218-5p YTHDF2	NA	0.0358180277419997	NA	NA	NA	NA	0.909999738488071	1
hsa-miR-340-5p CPSF6	NA	0.0358604404613901	0.116684339349725	NA	NA	0.998279747293074	0.383283543326143	1
hsa-miR-17-5p NUDT21	0.291601676831646	0.0362614249366733	NA	NA	NA	0.741700546535508	0.282868783218897	1
hsa-miR-200a-3p CPSF6	NA	0.0365077957742451	NA	0.0824776224825802	NA	0.999328723162264	NA	1
hsa-let-7a-5p UPF1	NA	0.0365263745348844	NA	NA	NA	NA	0.99837410610984	1
hsa-miR-582-5p ELAVL1	0.0572579469722696	0.0365263745348844	NA	NA	NA	0.99872771760321	NA	1
hsa-miR-132-3p FUBP3	NA	0.0382525199487576	NA	0.18118804877636	NA	NA	0.432238300092963	1
hsa-miR-29c-3p DDX6	NA	0.0382525199487576	NA	NA	NA	NA	0.759948292199843	1
hsa-miR-503-5p DDX3X	NA	0.0382525199487576	NA	NA	NA	0.768019240515884	NA	1
hsa-miR-874-3p HNRNPC	NA	0.0382525199487576	NA	NA	NA	NA	0.194577484125708	1
hsa-miR-132-3p ATXN2	NA	0.0392180950149951	NA	0.666994221165095	NA	NA	0.984513708659582	1
hsa-miR-381-3p ZC3H7B	NA	0.0396118886234984	0.390180334690197	NA	0.101304290998716	0.995055143962283	0.479838342998153	1
hsa-miR-149-5p CSTF2	NA	0.0397973594100159	NA	NA	NA	0.633771554586381	0.625058631030157	1
hsa-miR-193a-3p ZC3H7B	NA	0.0397973594100159	NA	NA	NA	0.633771554586381	NA	1
hsa-miR-33a-5p TIA1	NA	0.0397973594100159	NA	NA	NA	NA	NA	1
hsa-miR-33b-5p TIA1	NA	0.0397973594100159	NA	NA	NA	NA	NA	1
hsa-miR-497-5p U2AF2	NA	0.0397973594100159	NA	0.128405161228479	NA	0.0980856871108973	0.27316328849175	1
hsa-miR-320a YTHDF1	NA	0.0404931330968162	NA	NA	NA	NA	NA	1
hsa-miR-214-5p ATXN2	0.108550937139143	0.0410955375101937	NA	NA	NA	0.865881953083617	0.859424397335215	1
hsa-miR-98-5p DDX6	NA	0.0410955375101937	NA	NA	NA	0.865881953083617	0.859424397335215	1
hsa-miR-320d NUDT21	NA	0.041462392428054	NA	NA	NA	0.732971213220477	0.917679098253853	1
hsa-miR-26b-5p CSTF2	NA	0.0423355240476779	NA	NA	NA	0.161700246627838	0.213398156901001	1
hsa-miR-218-5p DDX3X	NA	0.0423540772068249	NA	NA	NA	0.958775169689853	NA	1
hsa-miR-335-5p ATXN2	NA	0.0423540772068249	0.283827195994935	0.490696370762896	NA	0.992784659229862	0.727543529000363	1
hsa-miR-153-3p ZC3H7B	0.324138019607564	0.0432610035834712	NA	NA	NA	0.998940144775635	0.81430142243498	1
hsa-miR-16-5p FIP1L1	NA	0.0432610035834712	NA	0.608250831159117	NA	0.0702183008160927	0.275951053404244	1
hsa-miR-424-5p FIP1L1	NA	0.0432610035834712	NA	NA	NA	0.917419851677483	0.964969714122059	1
hsa-miR-495-3p NUDT21	NA	0.043601615196619	NA	NA	NA	0.976346306454096	0.974179774727503	1
hsa-miR-125b-5p DDX3X	NA	0.0455662114507592	NA	0.451043807605491	NA	0.987519026655703	0.986170452584332	1
hsa-miR-129-5p EWSR1	NA	0.046328375653142	NA	NA	NA	NA	NA	1
hsa-miR-154-5p ZC3H7B	NA	0.046328375653142	NA	NA	NA	0.788265550181018	NA	1
hsa-miR-29c-3p YTHDF2	NA	0.046328375653142	NA	0.191354787683409	NA	0.788265550181018	NA	1
hsa-miR-143-3p ATXN2	NA	0.0472385892793262	NA	NA	NA	0.998166606084125	0.87253042908981	1
hsa-miR-103a-3p CSTF2	NA	0.0476528903237486	NA	NA	NA	0.929229002234501	0.738383634534961	1
hsa-miR-103a-3p UPF1	NA	0.0476528903237486	NA	NA	NA	0.156458543880419	0.9247032332141	1
hsa-miR-200b-3p FUBP3	NA	0.0476528903237486	NA	NA	NA	0.750099860534295	NA	1
hsa-miR-24-3p NUDT21	NA	0.0476528903237486	0.164122286919473	NA	NA	0.49317015082703	0.0578551736519331	1
hsa-miR-140-5p NUDT21	NA	0.0481668556756151	NA	0.249759172904783	NA	0.631857595444664	NA	1
hsa-miR-140-5p TIA1	0.113195072226489	0.0481668556756151	NA	NA	NA	NA	NA	1
hsa-miR-376c-3p CSTF2	NA	0.0481668556756151	0.132535286543278	NA	NA	0.0811745904103334	0.871418942071379	1
hsa-miR-320b ELAVL1	NA	0.0486676564370923	0.189148537816646	0.798007641254817	NA	0.997379319295264	0.526683381806577	1
hsa-let-7e-5p QKI	NA	0.0487767659412945	NA	NA	NA	NA	NA	1
hsa-let-7g-5p QKI	NA	0.0487767659412945	NA	NA	NA	NA	0.4143765522364	1
hsa-miR-145-5p CPSF3	NA	0.0487767659412945	NA	NA	NA	0.149916657748563	NA	1
hsa-miR-181a-5p EIF4G2	NA	0.0487767659412945	NA	NA	NA	NA	NA	1
hsa-miR-181b-5p EIF4G2	NA	0.0487767659412945	NA	NA	NA	NA	NA	1
hsa-miR-218-5p LARP4	NA	0.0487767659412945	NA	NA	NA	NA	NA	1
hsa-miR-221-3p WDR33	NA	0.0487767659412945	NA	NA	NA	0.472296904827508	NA	1
hsa-miR-222-3p WDR33	NA	0.0487767659412945	NA	NA	NA	0.472296904827508	NA	1
hsa-miR-26a-5p CPSF4	NA	0.0487767659412945	NA	NA	NA	NA	0.464341852573217	1
hsa-miR-330-5p PCBP2	NA	0.0487767659412945	NA	NA	NA	0.472296904827508	NA	1
hsa-miR-409-5p PTBP1	NA	0.0487767659412945	NA	NA	NA	NA	NA	1
hsa-miR-423-5p CPSF6	NA	0.0487767659412945	NA	NA	NA	0.149916657748563	NA	1
hsa-miR-455-5p UPF1	NA	0.0487767659412945	NA	NA	NA	0.149916657748563	NA	1
hsa-miR-493-5p EIF3B	NA	0.0487767659412945	NA	NA	NA	NA	NA	1
hsa-miR-653-5p CPSF4	NA	0.0487767659412945	NA	NA	NA	0.472296904827508	NA	1
hsa-miR-10a-5p GRSF1	NA	0.0492282955742071	NA	NA	NA	NA	NA	1
hsa-miR-125b-5p RBM47	NA	0.0492282955742071	NA	NA	NA	0.239630004064626	NA	1
hsa-miR-125b-5p SAFB2	NA	0.0492282955742071	NA	NA	NA	NA	0.234738522201127	1
hsa-miR-129-5p KHDRBS1	NA	0.0492282955742071	NA	NA	NA	NA	NA	1
hsa-miR-130a-3p DHX30	NA	0.0492282955742071	NA	NA	NA	NA	NA	1
hsa-miR-130b-3p UCHL5	NA	0.0492282955742071	NA	NA	NA	NA	NA	1
hsa-miR-145-5p HNRNPM	NA	0.0492282955742071	NA	NA	NA	0.239630004064626	NA	1
hsa-miR-148b-3p CPSF3	NA	0.0492282955742071	NA	NA	NA	NA	NA	1
hsa-miR-148b-3p CPSF4	NA	0.0492282955742071	NA	NA	NA	0.239630004064626	0.234738522201127	1
hsa-miR-149-5p CPSF4	NA	0.0492282955742071	NA	NA	NA	NA	0.234738522201127	1
hsa-miR-150-5p LSM11	NA	0.0492282955742071	NA	NA	NA	NA	NA	1
hsa-miR-151a-3p U2AF2	NA	0.0492282955742071	NA	NA	NA	NA	NA	1
hsa-miR-196a-5p RBM47	NA	0.0492282955742071	NA	NA	NA	NA	NA	1
hsa-miR-196b-5p KHSRP	NA	0.0492282955742071	NA	NA	NA	NA	NA	1
hsa-miR-196b-5p RBM47	NA	0.0492282955742071	NA	NA	NA	NA	0.234738522201127	1
hsa-miR-199a-3p DDX59	NA	0.0492282955742071	NA	NA	NA	NA	NA	1
hsa-miR-199a-5p DICER1	NA	0.0492282955742071	NA	NA	NA	NA	NA	1
hsa-miR-199b-3p DDX59	NA	0.0492282955742071	NA	NA	NA	NA	NA	1
hsa-miR-199b-5p DICER1	NA	0.0492282955742071	NA	NA	NA	NA	NA	1
hsa-miR-214-5p LARP4	NA	0.0492282955742071	NA	NA	NA	NA	0.234738522201127	1
hsa-miR-218-5p KHDRBS1	NA	0.0492282955742071	NA	NA	NA	NA	NA	1
hsa-miR-219a-5p RBM15B	NA	0.0492282955742071	NA	NA	NA	NA	NA	1
hsa-miR-224-5p ALKBH5	NA	0.0492282955742071	NA	NA	NA	0.239630004064626	NA	1
hsa-miR-224-5p DHX30	NA	0.0492282955742071	NA	NA	NA	NA	NA	1
hsa-miR-224-5p HNRNPU	NA	0.0492282955742071	NA	NA	NA	0.239630004064626	NA	1
hsa-miR-224-5p NKRF	NA	0.0492282955742071	NA	NA	NA	NA	NA	1
hsa-miR-24-3p SF3B1	NA	0.0492282955742071	NA	NA	NA	NA	NA	1
hsa-miR-29a-3p METAP2	NA	0.0492282955742071	NA	NA	NA	NA	NA	1
hsa-miR-301a-3p DHX30	NA	0.0492282955742071	NA	NA	NA	NA	NA	1
hsa-miR-31-5p RBM15B	NA	0.0492282955742071	NA	NA	NA	NA	NA	1
hsa-miR-326 XRN2	NA	0.0492282955742071	NA	NA	NA	0.239630004064626	NA	1
hsa-miR-328-3p SSB	NA	0.0492282955742071	NA	NA	NA	NA	NA	1
hsa-miR-335-5p HNRNPM	NA	0.0492282955742071	NA	NA	NA	NA	NA	1
hsa-miR-363-3p ALKBH5	NA	0.0492282955742071	NA	NA	NA	0.239630004064626	NA	1
hsa-miR-409-5p UCHL5	NA	0.0492282955742071	NA	NA	NA	NA	NA	1
hsa-miR-423-5p MOV10	NA	0.0492282955742071	NA	NA	NA	0.239630004064626	NA	1
hsa-miR-425-5p UCHL5	NA	0.0492282955742071	NA	NA	NA	0.239630004064626	NA	1
hsa-miR-429 FXR1	NA	0.0492282955742071	NA	NA	NA	NA	NA	1
hsa-miR-454-3p DHX30	NA	0.0492282955742071	NA	NA	NA	NA	NA	1
hsa-miR-874-3p RBM47	NA	0.0492282955742071	NA	NA	NA	NA	0.234738522201127	1
hsa-miR-877-5p U2AF2	NA	0.0492282955742071	NA	NA	NA	NA	NA	1
hsa-miR-877-5p YTHDF3	NA	0.0492282955742071	NA	NA	NA	NA	NA	1
hsa-miR-92b-3p GRSF1	NA	0.0492282955742071	NA	NA	NA	NA	NA	1
hsa-miR-340-5p CPSF7	NA	0.998816654506721	2.2791739210611e-08	NA	NA	0.999997593556703	0.533022482211246	1
hsa-miR-106b-5p IGF2BP3	0.454459136351602	0.992468146416355	1.05886564905224e-06	0.765321536731104	NA	0.107346110729759	0.297215505057325	1
hsa-miR-301b-3p PTBP1	NA	NA	2.45963234153873e-06	NA	NA	NA	NA	1
hsa-let-7d-5p IGF2BP3	NA	0.99986043036878	2.53376403893816e-06	0.0883857962296553	NA	0.999927275274135	0.771976559842237	1
hsa-miR-21-5p TIA1	NA	NA	4.93021571311247e-05	0.117447219922098	NA	NA	0.24033990167951	1
hsa-miR-409-3p IGF2BP1	NA	NA	7.2332683062151e-05	NA	NA	NA	NA	1
hsa-miR-148a-3p LARP4	NA	NA	8.0823878454426e-05	NA	NA	NA	0.657049116715466	1
hsa-miR-130a-3p CPSF6	NA	0.999275188226012	0.000106654955914636	0.0627443971928403	NA	0.0521930477539312	0.998222408559904	1
hsa-miR-1271-5p MOV10	0.324138019607564	0.996015302716797	0.000136470686566551	NA	NA	0.991337667399681	0.675589301295039	1
hsa-miR-32-5p ZC3H7B	NA	0.967700681658494	0.000182254536841152	0.636550532430468	NA	0.942106694525093	0.999203530410547	1
hsa-miR-134-5p IGF2BP1	NA	0.822868059965293	0.000210261929125358	0.191354787683409	NA	NA	NA	1
hsa-miR-92a-3p IGF2BP1	NA	0.248934062416675	0.000437739784995437	NA	NA	NA	NA	1
hsa-miR-493-5p HNRNPU	NA	NA	0.000560022409426059	NA	NA	NA	NA	1
hsa-miR-27a-3p MOV10	0.442937310892828	0.166674554415212	0.000837040328049218	0.410089916758536	NA	NA	0.179413922122114	1
hsa-miR-23a-3p CPSF6	0.594987299590645	0.949091781884085	0.000896451556896145	0.0709578006029448	NA	0.393795978390052	0.995114810736818	1
hsa-miR-17-5p RBM47	0.14503404830759	0.610473524672191	0.00101388394308862	NA	NA	0.17112085996906	0.160119943316193	1
hsa-let-7e-5p CSTF2T	NA	0.051359000651748	0.00111579145883667	NA	0.0881718987875046	0.998326645604382	0.625440223893563	1
hsa-miR-301a-3p IGF2BP3	NA	0.994781661400381	0.00123395648179599	0.229616678006952	0.0905737598166305	0.989844904999734	0.988383937971085	1
hsa-miR-218-5p RBM47	NA	NA	0.00132761777413671	0.0951164267828724	NA	0.182069977008529	NA	1
hsa-miR-301b-3p KHSRP	NA	NA	0.00132761777413671	NA	NA	NA	NA	1
hsa-miR-98-5p IGF2BP3	0.498213679037668	0.999979983633717	0.0015309649800557	NA	NA	0.999994193593417	0.999905551640427	1
hsa-miR-7-5p DDX3X	NA	0.971664871083054	0.0015523257546584	NA	NA	NA	NA	1
hsa-miR-199b-5p ELAVL1	NA	0.816912951430985	0.00156715761113369	NA	NA	0.216123177800711	NA	1
hsa-miR-362-3p ZC3H7B	NA	0.251530902126288	0.00165273687291867	0.106351551953732	NA	NA	NA	1
hsa-miR-378a-3p IGF2BP1	NA	0.600013510508753	0.00165273687291867	NA	NA	NA	NA	1
hsa-let-7g-5p CPSF7	NA	0.748859362060422	0.00187517595320056	0.0848167890454385	NA	0.360679014929564	0.974971822783829	1
hsa-miR-148a-3p ELAVL1	NA	0.97734268368361	0.00213200537220586	NA	NA	0.996698702604046	0.999533640181186	1
hsa-miR-186-5p FIP1L1	NA	0.935218567928253	0.0027331651101582	NA	NA	0.764331090252733	0.223213242024171	1
hsa-miR-25-3p CPSF4	0.060751682419091	0.705292720054424	0.00282978393706365	NA	NA	0.665733901991953	0.111187674031886	1
hsa-miR-34c-5p LARP4	NA	0.673705932440725	0.00282978393706365	NA	NA	NA	NA	1
hsa-miR-125b-5p CPSF6	NA	0.398844826758862	0.00328794394683185	NA	NA	NA	0.686310232610145	1
hsa-miR-154-5p CSTF2	NA	0.398844826758862	0.00328794394683185	NA	NA	0.137291513561332	NA	1
hsa-miR-1-3p ELAVL1	NA	0.99972653707241	0.00366711141216254	0.326411685907171	NA	0.744742890020856	0.989778643160679	1
hsa-miR-125a-5p FUS	NA	NA	0.00377830989209447	NA	NA	NA	NA	1
hsa-miR-130a-3p RBM47	NA	0.197211518140911	0.00377830989209447	NA	NA	0.0549305408704094	NA	1
hsa-miR-15a-5p RBM47	NA	0.197211518140911	0.00377830989209447	NA	NA	0.381289076821501	0.713074835018317	1
hsa-miR-32-5p ELAVL1	NA	NA	0.00419703280477192	0.370731769389544	NA	0.917634043184683	0.998913943725312	1
hsa-miR-301b-3p EWSR1	NA	NA	0.00485400802676531	NA	NA	NA	NA	1
hsa-miR-181b-5p ELAVL1	NA	0.735303717326365	0.00578435110756575	NA	NA	0.977603145512953	0.999474899544281	1
hsa-miR-204-5p NUDT21	NA	0.332439662539378	0.00605361374950416	NA	NA	0.275840903167923	0.240707972484498	1
hsa-miR-93-5p IGF2BP3	0.454459136351602	0.999909352756593	0.00632864385672688	NA	NA	0.999721317853329	0.998063697270941	1
hsa-miR-340-5p TIA1	NA	0.610115349525952	0.0064451394703924	NA	NA	NA	NA	1
hsa-miR-24-3p IGF2BP2	NA	0.855503223783373	0.00669887846302882	NA	NA	0.806744908936455	0.799164535213444	1
hsa-miR-9-5p RBM47	NA	0.855503223783373	0.00669887846302882	NA	NA	NA	0.264408054202126	1
hsa-miR-92b-3p CSTF2	NA	0.878244942721048	0.00704723694530282	NA	NA	0.680128731195316	0.346052733067628	1
hsa-miR-655-3p CSTF2	NA	NA	0.00736035535877192	NA	NA	0.154756059388771	0.360306231867566	1
hsa-miR-375 IGF2BP1	0.1038824981994	0.882125790757184	0.00737392341120786	NA	NA	NA	NA	1
hsa-miR-19b-3p IGF2BP1	NA	0.899128853980804	0.00801097435564932	NA	NA	NA	NA	1
hsa-let-7a-5p TIA1	NA	NA	0.00807835749556316	NA	NA	NA	0.570929733531206	1
hsa-let-7e-5p TIA1	NA	NA	0.00807835749556316	0.230775313940146	NA	NA	NA	1
hsa-miR-410-3p IGF2BP1	NA	0.882125790757184	0.00807835749556316	NA	NA	NA	NA	1
hsa-let-7a-5p IGF2BP3	0.153009737229925	0.999979983633717	0.00955984992978407	NA	NA	0.999994193593417	0.999905551640427	1
hsa-miR-1271-5p TARDBP	NA	0.99986043036878	0.00980689254362188	0.49675622503014	0.160876181616388	0.999994193593417	0.991624466693783	1
hsa-miR-144-3p CPSF6	NA	0.449847303099942	0.00998145828365431	NA	NA	0.998612182213086	0.999998183390109	1
hsa-miR-23a-3p DDX55	NA	NA	0.0103641386631548	NA	NA	NA	0.882390095657784	1
hsa-miR-301b-3p ELAVL1	NA	NA	0.0108363409146774	0.252436519481157	NA	NA	0.999932059509811	1
hsa-miR-125a-5p CAPRIN1	NA	0.492802241345952	0.0111822915379448	NA	NA	0.423056872579302	0.892425172040927	1
hsa-miR-193b-3p ELAVL1	NA	0.750829664446803	0.0111822915379448	NA	NA	NA	0.408426117258525	1
hsa-miR-26b-5p FUBP3	NA	0.143611857252927	0.0111822915379448	NA	NA	NA	0.892425172040927	1
hsa-miR-140-5p ELAVL1	NA	0.94767331367777	0.0113494093183107	0.603324518818543	NA	0.998838778410623	0.962560571095755	1
hsa-let-7i-5p RBM27	NA	0.184231832488479	0.0122869358113827	NA	NA	NA	NA	1
hsa-miR-10a-5p UCHL5	NA	NA	0.0122869358113827	NA	NA	NA	NA	1
hsa-miR-122-5p CELF2	NA	NA	0.0122869358113827	NA	NA	NA	NA	1
hsa-miR-122-5p DDX24	NA	NA	0.0122869358113827	NA	NA	NA	NA	1
hsa-miR-135a-5p RPS3	NA	NA	0.0122869358113827	NA	NA	NA	NA	1
hsa-miR-139-5p RBM22	NA	NA	0.0122869358113827	NA	NA	NA	0.163357273170667	1
hsa-miR-145-5p RBPMS	NA	NA	0.0122869358113827	NA	NA	NA	NA	1
hsa-miR-155-5p YTHDC2	NA	NA	0.0122869358113827	NA	NA	NA	NA	1
hsa-miR-17-5p DDX59	NA	NA	0.0122869358113827	NA	NA	NA	NA	1
hsa-miR-181a-5p HNRNPH1	NA	NA	0.0122869358113827	NA	NA	NA	NA	1
hsa-miR-181b-5p LARP7	NA	NA	0.0122869358113827	NA	NA	NA	NA	1
hsa-miR-181d-5p KHDRBS1	NA	NA	0.0122869358113827	NA	NA	NA	NA	1
hsa-miR-184 CSTF2T	NA	NA	0.0122869358113827	NA	NA	NA	NA	1
hsa-miR-192-5p UCHL5	NA	NA	0.0122869358113827	NA	NA	0.166926242394206	NA	1
hsa-miR-196b-5p CELF2	NA	NA	0.0122869358113827	NA	NA	NA	NA	1
hsa-miR-20a-5p DDX59	NA	NA	0.0122869358113827	NA	NA	NA	NA	1
hsa-miR-25-3p EIF3H	NA	NA	0.0122869358113827	NA	NA	0.166926242394206	NA	1
hsa-miR-27a-3p FBL	NA	NA	0.0122869358113827	NA	NA	NA	NA	1
hsa-miR-27a-3p RBPMS	NA	NA	0.0122869358113827	NA	NA	NA	NA	1
hsa-miR-330-5p SSB	NA	NA	0.0122869358113827	NA	NA	0.166926242394206	NA	1
hsa-miR-339-5p UCHL5	NA	0.184231832488479	0.0122869358113827	NA	NA	NA	NA	1
hsa-miR-374a-5p PPIL4	NA	NA	0.0122869358113827	NA	NA	NA	NA	1
hsa-miR-409-5p CPSF4	NA	0.184231832488479	0.0122869358113827	NA	NA	NA	NA	1
hsa-miR-409-5p TBRG4	NA	0.184231832488479	0.0122869358113827	NA	NA	0.166926242394206	NA	1
hsa-miR-495-3p TBRG4	NA	0.184231832488479	0.0122869358113827	NA	NA	NA	NA	1
hsa-miR-501-3p ILF3	NA	NA	0.0122869358113827	NA	NA	0.166926242394206	0.163357273170667	1
hsa-miR-501-3p LARP4	NA	NA	0.0122869358113827	NA	NA	NA	0.163357273170667	1
hsa-miR-502-3p ILF3	NA	NA	0.0122869358113827	NA	NA	0.166926242394206	NA	1
hsa-miR-532-3p HNRNPM	NA	NA	0.0122869358113827	NA	NA	NA	NA	1
hsa-miR-582-5p NPM1	NA	NA	0.0122869358113827	NA	NA	0.166926242394206	NA	1
hsa-miR-653-5p HNRNPU	NA	NA	0.0122869358113827	NA	NA	NA	NA	1
hsa-miR-874-3p RPS5	NA	NA	0.0122869358113827	NA	NA	NA	NA	1
hsa-miR-20b-5p FIP1L1	NA	0.984409926109028	0.0126145378989768	NA	NA	NA	0.991481295227418	1
hsa-miR-130a-3p CAPRIN1	NA	NA	0.012900692748542	0.28633331397317	NA	0.0557283660088133	0.050864805781617	1
hsa-miR-362-3p PUM2	NA	0.768756554281676	0.012900692748542	NA	NA	0.714851882392202	NA	1
hsa-miR-17-5p IGF2BP1	NA	0.626871540649687	0.0144219481976536	NA	0.101304290998716	NA	NA	1
hsa-miR-20b-5p IGF2BP1	0.3449949672485	0.923308651143494	0.0144219481976536	NA	NA	NA	NA	1
hsa-miR-129-5p CAPRIN1	NA	0.957419348699651	0.0156780439323824	NA	NA	NA	0.937004673585752	1
hsa-miR-200b-3p RBM47	NA	0.228893463826491	0.0156780439323824	0.312589329614424	NA	0.935405869189681	0.931128046961656	1
hsa-miR-20a-5p RBM47	0.14503404830759	0.81593115507118	0.0156780439323824	NA	NA	0.0801176846945333	0.754829248238798	1
hsa-miR-429 RBM47	NA	0.228893463826491	0.0156780439323824	NA	NA	0.935405869189681	0.931128046961656	1
hsa-miR-320a FUS	NA	0.247480533390482	0.0166556545983353	0.321124953487035	NA	0.344921795020524	0.0820964228202561	1
hsa-miR-195-5p IGF2BP2	NA	0.842398625492397	0.0176585888862113	NA	NA	0.795897519973965	0.349369135715676	1
hsa-miR-7-5p ZC3H7B	NA	0.961541639611539	0.0176585888862113	NA	NA	NA	0.189474870981892	1
hsa-miR-100-5p CPSF7	NA	NA	0.0183737070842827	NA	NA	NA	0.234738522201127	1
hsa-miR-129-5p CPSF4	NA	0.263199536868175	0.0183737070842827	NA	NA	NA	NA	1
hsa-miR-144-3p METTL3	NA	NA	0.0183737070842827	NA	NA	NA	NA	1
hsa-miR-145-5p EIF3H	NA	0.263199536868175	0.0183737070842827	NA	NA	NA	NA	1
hsa-miR-151a-3p DDX55	NA	NA	0.0183737070842827	NA	NA	NA	0.234738522201127	1
hsa-miR-181d-5p HNRNPM	NA	NA	0.0183737070842827	NA	NA	NA	NA	1
hsa-miR-19a-3p SF3B1	NA	NA	0.0183737070842827	NA	NA	NA	0.234738522201127	1
hsa-miR-19b-3p SF3B1	NA	NA	0.0183737070842827	NA	NA	0.239630004064626	0.234738522201127	1
hsa-miR-23c STAU1	NA	NA	0.0183737070842827	NA	NA	NA	NA	1
hsa-miR-24-3p HNRNPK	NA	NA	0.0183737070842827	NA	NA	0.239630004064626	NA	1
hsa-miR-28-3p LARP4	NA	0.263199536868175	0.0183737070842827	NA	NA	0.239630004064626	NA	1
hsa-miR-296-5p PTBP1	NA	NA	0.0183737070842827	NA	NA	NA	0.234738522201127	1
hsa-miR-320a EIF3H	NA	NA	0.0183737070842827	NA	NA	NA	NA	1
hsa-miR-320b EIF3H	NA	NA	0.0183737070842827	NA	NA	NA	NA	1
hsa-miR-454-3p SF3B1	NA	0.263199536868175	0.0183737070842827	NA	NA	0.239630004064626	NA	1
hsa-miR-532-3p WDR33	NA	NA	0.0183737070842827	NA	NA	NA	NA	1
hsa-miR-582-5p GRWD1	NA	NA	0.0183737070842827	NA	NA	NA	NA	1
hsa-miR-708-5p TIAL1	NA	NA	0.0183737070842827	NA	NA	NA	NA	1
hsa-miR-758-3p RBPMS	NA	NA	0.0183737070842827	NA	NA	NA	NA	1
hsa-miR-93-5p EIF3D	NA	NA	0.0183737070842827	NA	NA	NA	NA	1
hsa-miR-96-5p GRSF1	NA	NA	0.0183737070842827	NA	NA	NA	0.234738522201127	1
hsa-miR-99b-5p IGF2BP3	NA	NA	0.0183737070842827	NA	NA	NA	NA	1
hsa-let-7c-5p EWSR1	NA	0.971664871083054	0.0186864979468048	NA	NA	0.959085272727659	0.0565679263813923	1
hsa-miR-143-3p TARDBP	NA	0.0870836500579938	0.0197390362642849	NA	NA	0.406171123102297	0.111150002809799	1
hsa-miR-30e-5p CAPRIN1	NA	0.865361729146834	0.0197390362642849	NA	NA	0.822145088337776	0.111150002809799	1
hsa-miR-140-5p FIP1L1	NA	0.875652855866869	0.0208158616284005	NA	NA	NA	NA	1
hsa-miR-21-5p CPSF7	NA	NA	0.0208158616284005	0.354220941082633	NA	NA	0.12185669876745	1
hsa-miR-218-5p HNRNPC	NA	0.425711356139249	0.0218479809098572	0.330363670261103	NA	0.999813139556212	0.272970920227674	1
hsa-miR-301b-3p FUS	NA	NA	0.0219166351069	NA	NA	NA	NA	1
hsa-miR-194-5p ZC3H7B	NA	0.976885703875583	0.0230410210181664	NA	NA	0.855843067820379	0.269715613025876	1
hsa-miR-21-5p ELAVL1	NA	0.217310538905282	0.0230410210181664	0.0807831335719735	NA	NA	NA	1
hsa-miR-216a-5p ELAVL1	NA	NA	0.0241886869040635	NA	NA	0.968890721215252	NA	1
hsa-miR-495-3p WDR33	NA	0.570183734331143	0.0241886869040635	NA	NA	NA	0.966258376634753	1
hsa-let-7e-5p DGCR8	NA	NA	0.0244229906482715	NA	NA	NA	NA	1
hsa-miR-125a-5p HNRNPA1	NA	NA	0.0244229906482715	NA	NA	NA	NA	1
hsa-miR-17-5p STAU1	NA	0.334523283966165	0.0244229906482715	NA	NA	0.30598900851006	0.300029840965407	1
hsa-miR-182-5p GRSF1	NA	0.334523283966165	0.0244229906482715	NA	NA	NA	NA	1
hsa-miR-195-5p DDX59	NA	NA	0.0244229906482715	NA	NA	NA	0.300029840965407	1
hsa-miR-19b-3p CELF2	NA	NA	0.0244229906482715	NA	NA	NA	NA	1
hsa-miR-200b-3p UCHL5	NA	NA	0.0244229906482715	NA	NA	NA	NA	1
hsa-miR-204-5p STAU1	NA	NA	0.0244229906482715	NA	NA	NA	0.0611461002746596	1
hsa-miR-20a-5p STAU1	NA	NA	0.0244229906482715	NA	NA	0.30598900851006	NA	1
hsa-miR-23a-3p HNRNPF	NA	NA	0.0244229906482715	NA	NA	NA	NA	1
hsa-miR-24-3p EIF3D	NA	0.334523283966165	0.0244229906482715	NA	NA	NA	NA	1
hsa-miR-330-5p EWSR1	NA	0.0768445251008238	0.0244229906482715	NA	NA	NA	NA	1
hsa-miR-409-5p PUM2	NA	0.0768445251008238	0.0244229906482715	NA	NA	NA	NA	1
hsa-miR-424-5p DDX59	NA	NA	0.0244229906482715	NA	NA	0.30598900851006	NA	1
hsa-miR-582-5p HNRNPU	NA	0.334523283966165	0.0244229906482715	NA	NA	NA	NA	1
hsa-miR-543 ZC3H7B	NA	NA	0.0253593035029941	NA	NA	0.97408431069008	NA	1
hsa-miR-200a-3p NUDT21	NA	0.424140664179686	0.0265525447231665	NA	NA	0.97408431069008	0.182275241094996	1
hsa-miR-320b UPF1	NA	0.982970076987584	0.0265525447231665	NA	NA	NA	0.706883331231972	1
hsa-miR-34a-5p IGF2BP2	NA	0.786134708105035	0.0265525447231665	NA	NA	0.883604480129431	0.320909964590191	1
hsa-let-7e-5p FUS	NA	0.284010400065861	0.0277680876160701	NA	NA	NA	NA	1
hsa-miR-181d-5p HNRNPC	NA	0.999990171028479	0.0278189219391856	NA	NA	0.999784916592801	0.141919227626485	1
hsa-miR-375 MOV10	NA	0.94039309476984	0.0302648021847222	0.422908629085918	NA	NA	0.0659168729645116	1
hsa-let-7e-5p CELF2	NA	0.3989429736825	0.0304350172505282	NA	NA	0.366556934454335	0.359750776138094	1
hsa-let-7e-5p RBPMS	NA	NA	0.0304350172505282	NA	NA	0.366556934454335	NA	1
hsa-miR-122-5p RBM47	NA	NA	0.0304350172505282	NA	NA	NA	NA	1
hsa-miR-130a-3p HNRNPA1	NA	NA	0.0304350172505282	0.0605566749384541	NA	NA	NA	1
hsa-miR-193a-5p TIAL1	NA	NA	0.0304350172505282	NA	NA	NA	NA	1
hsa-miR-26a-5p METAP2	NA	NA	0.0304350172505282	NA	NA	0.366556934454335	NA	1
hsa-miR-28-3p FIP1L1	NA	NA	0.0304350172505282	NA	NA	0.0901458804975086	0.086621895646565	1
hsa-miR-34c-5p TIAL1	NA	NA	0.0304350172505282	NA	NA	0.366556934454335	0.359750776138094	1
hsa-miR-758-3p CAPRIN1	NA	NA	0.0304350172505282	NA	NA	NA	0.359750776138094	1
hsa-miR-495-3p CPSF6	NA	0.159115820283721	0.0324437829663892	NA	0.136169055509725	0.817760199312522	0.999430580018254	1
hsa-miR-320b CPSF6	NA	NA	0.0355119844480444	0.119721414464897	NA	0.4797439444723	0.281778644984168	1
hsa-miR-17-5p IGF2BP3	NA	0.999437816971735	0.0362125830630074	NA	NA	0.999974955335913	0.998063697270941	1
hsa-miR-193b-3p UPF1	NA	NA	0.0364100162187484	NA	NA	0.4218391452457	NA	1
hsa-miR-25-3p CPSF1	NA	NA	0.0364100162187484	NA	NA	0.4218391452457	NA	1
hsa-miR-301b-3p QKI	NA	NA	0.0364100162187484	NA	NA	NA	NA	1
hsa-miR-30b-5p ALKBH5	NA	NA	0.0364100162187484	NA	NA	NA	NA	1
hsa-miR-361-5p HNRNPA1	NA	0.457126889322924	0.0364100162187484	NA	NA	NA	0.4143765522364	1
hsa-miR-485-3p U2AF2	NA	NA	0.0364100162187484	NA	NA	NA	NA	1
hsa-miR-502-3p FIP1L1	NA	0.457126889322924	0.0364100162187484	NA	NA	NA	NA	1
hsa-miR-655-3p LARP4	NA	NA	0.0364100162187484	NA	NA	NA	NA	1
hsa-miR-92a-3p CPSF1	NA	NA	0.0364100162187484	NA	NA	NA	0.114584750215497	1
hsa-miR-32-5p DDX3X	NA	0.62549270686108	0.0396597848209761	NA	NA	0.94826593819976	0.841182963563239	1
hsa-miR-144-3p FUS	0.233859288510497	NA	0.041081255237674	NA	NA	0.13022668563441	NA	1
hsa-miR-20b-5p CAPRIN1	0.233859288510497	0.994444143879357	0.041081255237674	NA	NA	0.530405550978158	0.943361401886348	1
hsa-miR-130a-3p LSM11	NA	0.509678629308126	0.0423482154698775	NA	NA	NA	NA	1
hsa-miR-193a-3p CPSF6	NA	0.509678629308126	0.0423482154698775	NA	NA	NA	NA	1
hsa-miR-301b-3p LSM11	NA	NA	0.0423482154698775	NA	NA	NA	NA	1
hsa-miR-320d HNRNPD	NA	NA	0.0423482154698775	NA	NA	NA	NA	1
hsa-miR-340-5p QKI	NA	0.177425458532085	0.0423482154698775	NA	NA	NA	0.144424876801824	1
hsa-miR-369-3p TAF15	NA	NA	0.0423482154698775	NA	NA	NA	NA	1
hsa-miR-381-3p HNRNPA1	NA	NA	0.0423482154698775	NA	NA	0.472296904827508	NA	1
hsa-miR-381-3p LARP4	NA	0.509678629308126	0.0423482154698775	NA	NA	NA	NA	1
hsa-miR-486-5p IGF2BP2	NA	NA	0.0423482154698775	NA	NA	NA	NA	1
hsa-miR-582-5p U2AF2	NA	0.509678629308126	0.0423482154698775	NA	NA	0.472296904827508	NA	1
hsa-miR-139-5p ELAVL1	NA	0.995467880889003	0.0425216749672181	0.484292272796935	0.0674989749999398	0.992094625200941	0.542140944585439	1
hsa-miR-130a-3p IGF2BP1	NA	0.911419895638072	0.0439807567850601	0.484292272796935	NA	NA	NA	1
hsa-miR-1271-5p CELF2	NA	NA	0.0482498415187795	NA	NA	0.518351225838785	0.510044277683416	1
hsa-miR-130a-3p KHSRP	NA	NA	0.0482498415187795	NA	NA	0.518351225838785	0.464341852573217	1
hsa-miR-142-5p YTHDF3	NA	0.557143367990418	0.0482498415187795	NA	NA	NA	0.510044277683416	1
hsa-miR-151a-3p CPSF6	NA	NA	0.0482498415187795	NA	NA	0.182069977008529	0.175618429271641	1
hsa-miR-28-5p FIP1L1	NA	NA	0.0482498415187795	NA	NA	NA	NA	1
hsa-miR-330-5p PTBP1	NA	0.21418222784374	0.0482498415187795	NA	NA	NA	NA	1
hsa-miR-376c-3p DDX55	NA	NA	0.0482498415187795	NA	NA	NA	NA	1
hsa-miR-502-3p NUDT21	NA	0.557143367990418	0.0482498415187795	NA	NA	NA	NA	1
hsa-miR-503-5p CAPRIN1	NA	0.0647875307135496	0.0482498415187795	NA	NA	0.518351225838785	NA	1
hsa-miR-199a-3p CPSF6	NA	0.262960350959119	0.0484671446305444	NA	NA	0.29559562043641	NA	1
hsa-miR-199b-3p CPSF6	NA	0.262960350959119	0.0484671446305444	NA	NA	0.29559562043641	NA	1
hsa-miR-217 ELAVL1	NA	0.997276205690601	0.0484671446305444	0.509435574102816	NA	NA	0.993803108227192	1
hsa-miR-196a-5p ATXN2	NA	0.306296094549835	0.0499980585340857	NA	NA	0.971893736183095	NA	1
hsa-miR-19b-3p HNRNPC	NA	0.170690367864174	NA	1.69519331237211e-35	0.192371067971546	0.999956620008242	0.638560048595679	1
hsa-miR-19a-3p HNRNPC	NA	0.950815680451198	NA	2.23702682167647e-28	0.192371067971546	0.999999625418547	0.958505044441941	1
hsa-miR-1-3p HNRNPC	NA	0.999993955839133	NA	1.11010099861559e-14	NA	0.56667717831435	0.227316639242466	1
hsa-miR-200a-3p ELAVL1	NA	0.557287491908006	NA	9.99493242707436e-10	NA	0.999829452239862	NA	1
hsa-let-7c-5p HNRNPC	NA	0.996233865602272	NA	4.42747525559524e-08	NA	0.999952528567206	0.930671797811246	1
hsa-miR-30c-5p HNRNPC	NA	0.999901885808145	NA	5.26011038199555e-08	0.164190274232245	NA	0.596688949295841	1
hsa-miR-30b-5p YTHDF1	NA	0.75420866078902	NA	1.76923526230875e-07	NA	NA	0.970978412924889	1
hsa-miR-140-5p HNRNPC	NA	0.999197485186627	NA	5.85788087856889e-07	NA	0.956417395772386	0.951277031828036	1
hsa-miR-27a-3p TARDBP	NA	0.989504411527158	0.769071647429035	9.25779196641821e-07	NA	0.999999938292786	0.999759856787144	1
hsa-miR-27a-3p UPF1	NA	0.359292335743671	NA	1.64228683344212e-06	NA	0.160347400856605	0.466756603638966	1
hsa-miR-30b-5p HNRNPC	NA	0.487294061952746	0.563306216509873	2.51621520078019e-06	NA	0.986505841534225	0.999926222172734	1
hsa-miR-362-3p UPF1	NA	0.801255118535672	0.164122286919473	3.64089660057534e-06	NA	0.0714171105663011	0.9247032332141	1
hsa-let-7b-5p TARDBP	NA	0.999296345993581	NA	5.63651202642344e-06	NA	0.991313355356618	0.17569310138397	1
hsa-let-7d-5p ZC3H7B	NA	0.772619138515959	0.437282078910331	5.63651202642344e-06	NA	0.936564546628236	0.92823615855586	1
hsa-miR-152-3p HNRNPC	NA	0.990478194832637	NA	9.44451987163163e-06	NA	0.997188767067027	0.627696137703895	1
hsa-miR-200a-3p CPSF7	NA	0.998392154657191	0.408745530529157	2.06871661468844e-05	NA	0.999574839136371	0.280184665906025	1
hsa-miR-181c-5p ELAVL1	NA	0.996514912634547	0.49966086466933	2.1083769354356e-05	NA	0.999963907949764	0.972158285481605	1
hsa-miR-142-5p HNRNPC	NA	0.259824844660295	NA	2.82095236879507e-05	0.110736488566617	0.988408188622497	0.710540270778708	1
hsa-miR-200b-3p TARDBP	NA	0.869313778863651	0.238617693854289	3.62373130997023e-05	NA	NA	0.999980370636437	1
hsa-miR-142-5p PTBP1	NA	0.126078976607581	NA	3.63117276622895e-05	NA	0.919109962894589	NA	1
hsa-miR-182-5p PTBP1	NA	0.936012251407117	NA	3.81975317557514e-05	NA	NA	0.702657024811951	1
hsa-miR-19b-3p YTHDC1	NA	NA	NA	3.81975317557514e-05	NA	0.26387780466157	0.050864805781617	1
hsa-miR-34a-5p DDX3X	NA	0.235182640537129	NA	4.07205087041261e-05	NA	0.284195751851402	0.610848354916229	1
hsa-let-7i-5p DDX3X	NA	0.886504171096288	0.451029930685601	5.3763217240871e-05	NA	0.232256542375295	0.998378055874282	1
hsa-miR-326 ATXN2	NA	0.443508196312342	NA	6.28349968322554e-05	NA	0.0631432242281315	0.988429964187126	1
hsa-miR-34a-5p FUBP3	NA	0.3989429736825	NA	6.44758748560267e-05	NA	NA	0.086621895646565	1
hsa-miR-362-3p TARDBP	NA	0.957357551381996	NA	8.24332095544605e-05	NA	0.926541617684206	0.698972156988134	1
hsa-miR-18b-5p HNRNPC	NA	NA	NA	9.21235789427795e-05	NA	0.38582475155425	NA	1
hsa-miR-326 CPSF7	NA	0.822868059965293	NA	9.80360043153363e-05	NA	0.788265550181018	NA	1
hsa-miR-204-5p CPSF7	0.249702004828769	NA	NA	0.000102935526071971	0.0699551414703692	0.75639446931646	0.727543529000363	1
hsa-miR-142-5p ELAVL1	NA	0.924085067305388	NA	0.000104906845957068	0.23992788767558	0.972596158854553	0.999999991266384	1
hsa-miR-152-3p TARDBP	0.437085528686361	0.999825325503825	0.487130183870796	0.000108656752250272	NA	0.888552447664296	0.675266058137949	1
hsa-let-7f-5p HNRNPC	0.440019058239583	NA	NA	0.000115368127009049	NA	0.999500788276233	0.0630190699862359	1
hsa-miR-140-5p UPF1	NA	0.324885832942779	NA	0.000119205214240578	NA	0.63773908291329	0.955906896037492	1
hsa-miR-30c-5p RBM15B	NA	0.589724591103931	NA	0.000145112901793377	NA	0.11989611791028	0.112661116629502	1
hsa-miR-200a-3p ATXN2	NA	0.166214033603526	NA	0.000214340194581875	NA	0.995456605754456	0.558207316121573	1
hsa-let-7b-5p ZC3H7B	NA	0.987345217422182	NA	0.000264820590674179	NA	0.936564546628236	0.997938855086535	1
hsa-miR-106a-5p HNRNPC	NA	0.999954053593265	NA	0.000333685389209952	NA	0.999186438863015	0.99999214648087	1
hsa-let-7d-5p UPF1	0.317039253355522	0.383966959699095	NA	0.000436978491924231	NA	0.961931453155002	NA	1
hsa-let-7d-5p SUB1	NA	0.673705932440725	NA	0.000498238826868588	NA	NA	NA	1
hsa-miR-19b-3p FXR2	NA	NA	NA	0.000498238826868588	NA	NA	0.625058631030157	1
hsa-miR-204-5p TARDBP	NA	0.984409926109028	NA	0.000535023440444327	NA	0.999117105092768	NA	1
hsa-let-7i-5p YTHDC1	0.136055592246807	0.942206906856208	NA	0.00057109974815678	NA	0.470240916210483	0.702657024811951	1
hsa-let-7a-5p HNRNPC	NA	NA	NA	0.000650067797645133	NA	0.990325800427091	0.326474738073646	1
hsa-miR-144-3p HNRNPC	NA	0.999999684906447	NA	0.000738369705889844	NA	0.999326933314506	0.999812586937172	1
hsa-miR-152-3p PTBP1	NA	0.782862438472149	NA	0.00114145921971727	NA	0.180796528870391	NA	1
hsa-miR-379-3p FMR1	NA	NA	0.0885559109687751	0.00114145921971727	NA	NA	NA	1
hsa-miR-142-5p ATXN2	0.285434598106482	0.85542203990878	NA	0.00133551580571175	NA	0.999999803070257	0.884973352941764	1
hsa-miR-19a-3p RBM15B	NA	0.803882658105402	NA	0.00135711968305275	NA	0.768019240515884	NA	1
hsa-miR-19b-3p RBM15B	NA	0.500116228347149	NA	0.00135711968305275	NA	0.768019240515884	NA	1
hsa-miR-130a-3p FUS	0.171413819680335	0.974408071517803	NA	0.00137986721074722	NA	0.143760544992798	0.133049059747917	1
hsa-let-7g-5p TARDBP	NA	0.999296345993581	NA	0.00153008102329504	NA	NA	0.749925227953097	1
hsa-miR-195-5p ELAVL1	0.222117674256166	0.117287848065225	NA	0.00173468409804819	0.19979494539065	NA	0.411548911146343	1
hsa-miR-331-3p ATXN2	NA	0.304865042145086	NA	0.00186120282527257	NA	0.251433074360399	0.799164535213444	1
hsa-miR-16-5p DDX3X	0.306251158633028	0.999111452366176	NA	0.00206732405488384	NA	0.763735516660766	0.947995923380609	1
hsa-miR-28-5p ELAVL1	NA	NA	NA	0.00215141831563496	NA	0.823611517995826	0.816300488822047	1
hsa-miR-223-3p RBM47	NA	0.3989429736825	NA	0.00223618108824694	NA	0.366556934454335	0.359750776138094	1
hsa-miR-30c-5p RBM27	NA	0.108023395480379	NA	0.00223618108824694	NA	0.0901458804975086	NA	1
hsa-miR-409-5p ZC3H7B	NA	0.3989429736825	NA	0.00223618108824694	NA	NA	NA	1
hsa-miR-106a-5p YTHDC1	NA	NA	NA	0.00235672045571044	NA	0.899267190934919	0.976383016055166	1
hsa-miR-27a-3p DDX6	NA	0.869491572871764	NA	0.00246820338097837	NA	0.300463763998077	0.288368096976751	1
hsa-let-7f-5p ATXN2	NA	0.740322262712873	NA	0.00269735604867826	0.214439148632649	0.99999898232028	0.779664231169631	1
hsa-miR-29b-3p ELAVL1	NA	0.994874205775809	NA	0.00272831294818176	NA	0.968006182430585	0.999928366930756	1
hsa-miR-142-5p TAF15	NA	0.642491261423417	NA	0.00281234387703972	NA	NA	0.570929733531206	1
hsa-miR-188-5p SUB1	NA	0.457126889322924	NA	0.0031048631736033	NA	NA	NA	1
hsa-miR-19b-3p DGCR8	NA	NA	NA	0.0031048631736033	NA	0.4218391452457	NA	1
hsa-miR-30b-5p TAF15	NA	NA	NA	0.0031048631736033	NA	NA	NA	1
hsa-miR-362-3p DDX55	NA	NA	NA	0.0031048631736033	NA	NA	NA	1
hsa-miR-18b-5p IGF2BP3	NA	NA	NA	0.00318458358497537	NA	0.349898325997777	NA	1
hsa-miR-32-5p UPF1	NA	NA	NA	0.00346884201876284	NA	0.930227059288342	NA	1
hsa-miR-200b-3p UPF1	NA	0.962862455969697	0.0875904911551548	0.0038369331736736	NA	0.999264519913191	0.999129216765778	1
hsa-miR-181c-5p PCBP2	NA	0.509678629308126	NA	0.00410574956771455	NA	0.472296904827508	0.464341852573217	1
hsa-miR-188-5p DDX6	NA	NA	NA	0.00410574956771455	NA	NA	0.464341852573217	1
hsa-miR-196b-5p CPSF1	NA	0.509678629308126	NA	0.00410574956771455	NA	NA	NA	1
hsa-miR-299-5p FAM120A	NA	NA	NA	0.00410574956771455	NA	NA	0.464341852573217	1
hsa-miR-331-3p CPSF7	NA	NA	NA	0.00410574956771455	NA	NA	0.114584750215497	1
hsa-let-7a-5p CPSF7	NA	NA	0.0913304443594959	0.00424788422410978	NA	0.999328723162264	0.143950716130558	1
hsa-let-7f-5p CPSF7	NA	0.99973821895581	NA	0.00424788422410978	NA	NA	0.853515781664468	1
hsa-miR-425-5p ZC3H7B	NA	0.921559901879855	NA	0.00447672869117734	NA	0.898022829183082	NA	1
hsa-miR-326 HNRNPC	NA	0.542075480576327	NA	0.005490500499085	NA	NA	NA	1
hsa-miR-34a-5p YTHDF1	NA	0.768756554281676	NA	0.005490500499085	NA	0.915046863344347	0.909999738488071	1
hsa-miR-140-5p ATXN2	NA	0.108551014125222	0.41239022780879	0.00593358705833357	NA	NA	0.95706344976389	1
hsa-miR-376a-3p CPSF7	NA	NA	NA	0.006044740757667	NA	NA	NA	1
hsa-miR-362-3p YTHDC1	NA	NA	NA	0.00649054023844382	NA	NA	0.551847508734888	1
hsa-let-7b-5p DDX55	NA	NA	NA	0.00663120229440024	NA	NA	0.146189217172533	1
hsa-miR-379-3p HNRNPC	NA	NA	NA	0.00663120229440024	NA	NA	NA	1
hsa-miR-204-5p ELAVL1	0.38479907573033	0.205116050508919	0.433791686106641	0.00708344619115478	NA	0.641816843442753	0.997582889656893	1
hsa-miR-130a-3p YTHDF2	0.14503404830759	0.81593115507118	NA	0.00725033173047137	NA	NA	0.0734724174566973	1
hsa-miR-30d-5p ELAVL1	NA	0.994634122233288	0.382379196976547	0.0075824708093885	NA	0.999999950923944	0.997496986393092	1
hsa-miR-29c-3p HNRNPC	NA	0.966131142441148	0.44075096777102	0.00771294807227245	NA	0.991921467784318	0.768122640152784	1
hsa-miR-34a-5p YTHDC1	NA	0.673705932440725	NA	0.00786780685827585	NA	0.24856870460839	0.590084201089189	1
hsa-miR-142-5p TARDBP	0.394366516775813	0.989089015744835	NA	0.00838029669763971	NA	0.993016560252622	NA	1
hsa-miR-27a-3p PTBP1	NA	0.961541639611539	NA	0.00858821890296994	NA	0.365390664591153	0.56355161562609	1
hsa-miR-10a-5p HNRNPC	0.15832720473283	0.156970028764202	NA	0.00930771081047905	NA	0.950885984882659	0.583631223117691	1
hsa-let-7a-5p FUBP3	NA	NA	NA	0.00936400034723143	NA	NA	0.27316328849175	1
hsa-let-7f-5p FUBP3	NA	NA	NA	0.00936400034723143	NA	NA	NA	1
hsa-let-7i-5p FUBP3	NA	NA	NA	0.00936400034723143	NA	0.633771554586381	NA	1
hsa-miR-16-5p FXR2	NA	NA	NA	0.00936400034723143	NA	0.282185733125083	NA	1
hsa-miR-190b TIAL1	0.060751682419091	NA	NA	0.00936400034723143	NA	NA	NA	1
hsa-miR-29c-3p SUB1	NA	NA	NA	0.00936400034723143	NA	0.282185733125083	0.0930248823100732	1
hsa-miR-194-5p FIP1L1	NA	0.875652855866869	NA	0.010849401854374	NA	0.959085272727659	0.824223249376018	1
hsa-miR-142-5p SUB1	NA	NA	NA	0.0109759569872974	NA	NA	NA	1
hsa-miR-15a-5p CELF2	NA	0.705292720054424	NA	0.0109759569872974	NA	0.665733901991953	NA	1
hsa-miR-19a-3p FUS	0.175730682277379	0.741790634798508	NA	0.0125298499772655	NA	0.466209602586046	0.0700551419289068	1
hsa-miR-19b-3p EWSR1	NA	NA	NA	0.0127005732486059	NA	NA	0.338370401303901	1
hsa-miR-21-5p YTHDF1	NA	0.398844826758862	NA	0.0127005732486059	NA	NA	NA	1
hsa-miR-34a-5p WDR33	NA	0.733821858014237	NA	0.0127005732486059	NA	NA	0.338370401303901	1
hsa-miR-30b-5p CPSF7	NA	0.268849250869326	NA	0.0127741541294368	NA	0.914294438892833	0.703156374419983	1
hsa-miR-200a-3p HNRNPC	NA	0.993758272429674	NA	0.0131101461708947	NA	NA	0.986447025550955	1
hsa-miR-200a-3p YTHDC1	NA	0.433765690744292	0.0829040708969959	0.0145348047832659	NA	NA	0.713074835018317	1
hsa-miR-34a-5p UPF1	NA	0.152719788347317	NA	0.0153145127371312	NA	0.195799202449728	0.706883331231972	1
hsa-miR-125b-5p IGF2BP3	NA	0.984618818400806	0.223889522597089	0.0163138010956834	NA	NA	0.88384688029331	1
hsa-miR-30b-5p YTHDC1	NA	0.799439048910223	NA	0.0163138010956834	NA	0.736550393737048	NA	1
hsa-miR-129-5p RBM47	NA	0.782862438472149	NA	0.0164756654348894	NA	NA	NA	1
hsa-miR-130b-3p DDX55	0.0753543194843435	NA	NA	0.0164756654348894	NA	0.180796528870391	0.401670254231485	1
hsa-miR-135a-5p ELAVL1	0.327659704430691	NA	NA	0.0170794775842575	NA	0.0752827629500305	0.991481295227418	1
hsa-miR-135b-5p ELAVL1	0.327659704430691	0.306788242704987	NA	0.0170794775842575	NA	0.971047532780243	0.991481295227418	1
hsa-miR-20b-5p YTHDC1	NA	0.986107943091645	0.228672972230773	0.0173488322401791	NA	0.978410875689332	0.976383016055166	1
hsa-let-7a-5p ELAVL1	0.206899107609126	0.9999894841516	NA	0.0176399405481267	NA	0.999000157005807	0.998615942225648	1
hsa-miR-193a-5p HNRNPC	NA	0.104999377851134	NA	0.018520226263579	NA	0.444078285873734	0.194577484125708	1
hsa-miR-340-5p RBM15B	NA	0.104999377851134	NA	0.018520226263579	NA	NA	0.194577484125708	1
hsa-miR-16-5p ATXN2	NA	0.780247614615153	0.794683330374426	0.018710578909017	NA	0.999951634318681	0.998492503950097	1
hsa-miR-27a-3p DDX3X	NA	0.988660564722325	0.0875904911551548	0.0200998474730216	NA	0.938525847419395	0.993765781191225	1
hsa-miR-27a-3p SUB1	NA	NA	NA	0.0206656145861448	NA	NA	0.780430166706523	1
hsa-miR-374b-5p YTHDC1	NA	NA	NA	0.0206656145861448	NA	0.788265550181018	0.217388422646307	1
hsa-miR-320c HNRNPC	NA	0.999763566721144	NA	0.021725376123121	NA	0.980937230874804	NA	1
hsa-miR-19b-3p ZC3H7B	NA	0.127718047960021	NA	0.0225673604057915	NA	0.951735337028344	0.372941911681128	1
hsa-let-7i-5p FAM120A	NA	0.855503223783373	NA	0.0229090130313231	NA	0.806744908936455	NA	1
hsa-miR-200b-3p SUB1	NA	0.304865042145086	NA	0.0229090130313231	NA	0.503145945867775	NA	1
hsa-miR-18b-5p ELAVL1	NA	NA	NA	0.0230625727166987	NA	0.986325444002217	NA	1
hsa-let-7e-5p RPS5	NA	0.184231832488479	NA	0.0246773905598642	NA	NA	NA	1
hsa-let-7e-5p SF3A3	NA	NA	NA	0.0246773905598642	NA	NA	NA	1
hsa-miR-1-3p FASTKD2	NA	NA	NA	0.0246773905598642	NA	NA	NA	1
hsa-miR-103a-3p TNRC6C	NA	NA	NA	0.0246773905598642	NA	NA	NA	1
hsa-miR-106b-5p BUD13	NA	NA	NA	0.0246773905598642	NA	0.166926242394206	NA	1
hsa-miR-125a-5p GRWD1	NA	NA	NA	0.0246773905598642	NA	0.166926242394206	NA	1
hsa-miR-125b-5p ZRANB2	NA	NA	NA	0.0246773905598642	NA	NA	NA	1
hsa-miR-128-3p PRPF8	NA	NA	NA	0.0246773905598642	NA	NA	NA	1
hsa-miR-130b-3p BUD13	NA	NA	NA	0.0246773905598642	NA	NA	NA	1
hsa-miR-132-3p SF3B1	NA	NA	NA	0.0246773905598642	NA	NA	NA	1
hsa-miR-138-5p HLTF	NA	NA	NA	0.0246773905598642	NA	NA	NA	1
hsa-miR-139-5p ILF3	NA	NA	NA	0.0246773905598642	NA	NA	NA	1
hsa-miR-141-3p XRN2	NA	0.184231832488479	NA	0.0246773905598642	NA	NA	0.163357273170667	1
hsa-miR-146a-5p CELF2	NA	NA	NA	0.0246773905598642	NA	NA	NA	1
hsa-miR-146b-5p CELF2	NA	NA	NA	0.0246773905598642	NA	NA	NA	1
hsa-miR-155-5p GEMIN5	NA	NA	NA	0.0246773905598642	NA	NA	NA	1
hsa-miR-15a-5p PPIG	NA	NA	NA	0.0246773905598642	NA	0.166926242394206	NA	1
hsa-miR-181a-5p FXR1	NA	NA	NA	0.0246773905598642	NA	NA	NA	1
hsa-miR-181a-5p SSB	NA	0.184231832488479	NA	0.0246773905598642	NA	NA	NA	1
hsa-miR-182-5p NOP58	NA	NA	NA	0.0246773905598642	NA	NA	NA	1
hsa-miR-18a-5p TNRC6B	NA	NA	NA	0.0246773905598642	NA	NA	NA	1
hsa-miR-18b-5p TNRC6B	NA	NA	NA	0.0246773905598642	NA	NA	NA	1
hsa-miR-195-5p AKAP8L	NA	NA	NA	0.0246773905598642	NA	NA	NA	1
hsa-miR-195-5p HNRNPF	NA	NA	NA	0.0246773905598642	NA	NA	NA	1
hsa-miR-196b-5p EIF3G	NA	NA	NA	0.0246773905598642	NA	0.166926242394206	NA	1
hsa-miR-199a-5p CDC40	NA	NA	NA	0.0246773905598642	NA	NA	NA	1
hsa-miR-200b-3p GPKOW	NA	NA	NA	0.0246773905598642	NA	NA	NA	1
hsa-miR-205-5p NKRF	NA	NA	NA	0.0246773905598642	NA	NA	NA	1
hsa-miR-212-3p SF3B1	NA	NA	NA	0.0246773905598642	NA	NA	NA	1
hsa-miR-221-3p HNRNPH1	NA	NA	NA	0.0246773905598642	NA	NA	0.163357273170667	1
hsa-miR-222-3p DGCR8	NA	NA	NA	0.0246773905598642	NA	NA	NA	1
hsa-miR-223-3p EIF3B	NA	NA	NA	0.0246773905598642	NA	NA	NA	1
hsa-miR-223-3p EIF4A3	NA	NA	NA	0.0246773905598642	NA	NA	NA	1
hsa-miR-223-3p HNRNPU	NA	0.184231832488479	NA	0.0246773905598642	NA	NA	NA	1
hsa-miR-224-5p NONO	NA	NA	NA	0.0246773905598642	NA	NA	NA	1
hsa-miR-27b-3p DDX24	NA	NA	NA	0.0246773905598642	NA	NA	NA	1
hsa-miR-28-5p FUBP3	NA	NA	NA	0.0246773905598642	NA	0.166926242394206	NA	1
hsa-miR-299-5p HNRNPA2B1	NA	NA	NA	0.0246773905598642	NA	NA	NA	1
hsa-miR-29b-3p KHSRP	NA	NA	NA	0.0246773905598642	NA	NA	NA	1
hsa-miR-32-5p RBM27	NA	NA	NA	0.0246773905598642	NA	NA	0.163357273170667	1
hsa-miR-324-5p ILF3	NA	NA	NA	0.0246773905598642	NA	NA	NA	1
hsa-miR-331-3p RPS3	NA	NA	NA	0.0246773905598642	NA	0.166926242394206	NA	1
hsa-miR-34a-5p AARS	NA	NA	NA	0.0246773905598642	NA	NA	NA	1
hsa-miR-362-3p RBM15B	NA	0.184231832488479	NA	0.0246773905598642	NA	NA	NA	1
hsa-miR-362-5p AGGF1	NA	NA	NA	0.0246773905598642	NA	NA	NA	1
hsa-miR-375 PCBP2	NA	NA	NA	0.0246773905598642	NA	NA	NA	1
hsa-miR-376a-3p TBRG4	NA	NA	NA	0.0246773905598642	NA	NA	NA	1
hsa-miR-376b-3p LARP4	NA	NA	NA	0.0246773905598642	NA	NA	NA	1
hsa-miR-379-5p U2AF2	NA	0.184231832488479	NA	0.0246773905598642	NA	NA	NA	1
hsa-miR-133b PTBP1	NA	NA	NA	0.0252476586097732	NA	0.823611517995826	NA	1
hsa-miR-212-3p DDX3X	NA	NA	NA	0.0252476586097732	NA	0.531114042701928	0.264408054202126	1
hsa-miR-195-5p PTBP1	NA	0.753966970248698	0.256761217402673	0.025599847065495	NA	NA	0.989417266415568	1
hsa-miR-27a-3p HNRNPC	NA	0.884299535132695	0.656901030587502	0.0257067072012088	NA	0.999999895767955	0.732707284718743	1
hsa-miR-200b-3p CPSF7	0.492942170470268	0.999998028775627	NA	0.0257190741903394	NA	0.999992362756637	0.990521506708826	1
hsa-miR-130b-3p FIP1L1	0.229846650539501	0.99384857708366	NA	0.0269223574395969	NA	0.213985169649485	0.83165112473089	1
hsa-miR-200a-3p DDX3X	NA	0.608948660447558	NA	0.0269223574395969	NA	0.989602750178862	NA	1
hsa-miR-188-5p HNRNPC	NA	NA	NA	0.0276788417986298	NA	NA	0.831974399168814	1
hsa-miR-204-5p FUS	NA	0.869491572871764	NA	0.0276788417986298	NA	0.557984899494981	NA	1
hsa-miR-329-3p HNRNPC	NA	NA	NA	0.0276788417986298	NA	0.839006121958663	NA	1
hsa-miR-342-3p UPF1	NA	0.616807215163358	NA	0.0276788417986298	NA	0.0529538649717008	NA	1
hsa-miR-362-3p HNRNPC	NA	NA	NA	0.0276788417986298	NA	NA	0.831974399168814	1
hsa-miR-141-3p YTHDF1	NA	0.882125790757184	NA	0.030199905640395	NA	NA	0.570929733531206	1
hsa-miR-29c-3p FUS	NA	NA	NA	0.030199905640395	NA	0.325185258610776	NA	1
hsa-miR-186-5p FUS	0.24182199723168	0.62549270686108	NA	0.0311045583240677	NA	0.869335599093273	NA	1
hsa-miR-30e-5p HNRNPC	NA	0.487294061952746	0.563306216509873	0.0311273700851789	0.164190274232245	0.638055905719564	0.488480089782196	1
hsa-miR-23a-3p CPSF7	NA	0.999999999963656	NA	0.0327336016030074	NA	0.999981908029371	0.999902026901886	1
hsa-miR-23b-3p HNRNPC	NA	0.787452748217598	NA	0.0327935023919496	NA	0.988006613099429	0.998372746442265	1
hsa-miR-18a-5p IGF2BP3	NA	NA	NA	0.0328082448559526	NA	0.608360989657423	0.859424397335215	1
hsa-miR-190b CPSF7	NA	NA	NA	0.0328082448559526	NA	NA	NA	1
hsa-miR-193b-3p TARDBP	NA	0.882125790757184	NA	0.0328082448559526	NA	0.608360989657423	0.595544413139594	1
hsa-miR-218-5p FIP1L1	NA	0.414369509543418	NA	0.0328082448559526	NA	0.608360989657423	0.859424397335215	1
hsa-miR-145-5p ELAVL1	NA	0.996380326413376	NA	0.0331405523439234	NA	0.872244875221465	0.92823615855586	1
hsa-miR-133b HNRNPC	NA	NA	NA	0.0345141276944927	NA	0.973581977733766	0.999654674093352	1
hsa-miR-223-3p FIP1L1	NA	NA	0.132535286543278	0.035501304971496	NA	0.0811745904103334	0.871418942071379	1
hsa-miR-30c-5p SUB1	NA	0.114151837459739	NA	0.035501304971496	NA	0.0811745904103334	NA	1
hsa-miR-1-3p PTBP1	NA	0.0945246174125575	NA	0.0356065642713511	NA	0.768187971489802	NA	1
hsa-let-7b-5p TNRC6C	NA	NA	NA	0.0367868369279201	NA	NA	NA	1
hsa-let-7d-5p CPSF2	NA	NA	NA	0.0367868369279201	NA	0.239630004064626	NA	1
hsa-let-7d-5p EIF4G2	NA	NA	NA	0.0367868369279201	NA	NA	NA	1
hsa-let-7d-5p TNRC6C	NA	NA	NA	0.0367868369279201	NA	NA	0.234738522201127	1
hsa-let-7f-5p EIF3A	NA	0.263199536868175	NA	0.0367868369279201	NA	NA	0.234738522201127	1
hsa-let-7g-5p EIF3A	NA	NA	NA	0.0367868369279201	NA	NA	NA	1
hsa-let-7i-5p EIF3A	NA	NA	NA	0.0367868369279201	NA	0.239630004064626	0.234738522201127	1
hsa-let-7i-5p EIF4G2	NA	NA	NA	0.0367868369279201	NA	NA	NA	1
hsa-miR-106b-5p CPSF2	NA	NA	NA	0.0367868369279201	NA	NA	NA	1
hsa-miR-125b-5p GTF2F1	NA	0.263199536868175	NA	0.0367868369279201	NA	NA	0.234738522201127	1
hsa-miR-130a-3p GTF2F1	NA	NA	NA	0.0367868369279201	NA	NA	NA	1
hsa-miR-141-3p FXR2	NA	NA	NA	0.0367868369279201	NA	NA	NA	1
hsa-miR-142-5p HNRNPU	NA	NA	NA	0.0367868369279201	NA	NA	NA	1
hsa-miR-152-3p KHSRP	NA	NA	NA	0.0367868369279201	NA	NA	0.234738522201127	1
hsa-miR-154-5p RBM15B	NA	NA	NA	0.0367868369279201	NA	NA	NA	1
hsa-miR-17-5p CPSF2	NA	NA	NA	0.0367868369279201	NA	NA	0.234738522201127	1
hsa-miR-182-5p HNRNPU	NA	NA	NA	0.0367868369279201	NA	NA	NA	1
hsa-miR-188-5p RBM15B	NA	NA	NA	0.0367868369279201	NA	NA	NA	1
hsa-miR-18a-5p DHX30	NA	NA	NA	0.0367868369279201	NA	0.239630004064626	NA	1
hsa-miR-18a-5p RBM15B	NA	NA	NA	0.0367868369279201	NA	NA	0.234738522201127	1
hsa-miR-18a-5p TBRG4	NA	0.263199536868175	NA	0.0367868369279201	NA	NA	NA	1
hsa-miR-18b-5p RBM15B	NA	NA	NA	0.0367868369279201	NA	NA	NA	1
hsa-miR-19a-3p GTF2F1	NA	NA	NA	0.0367868369279201	NA	0.239630004064626	NA	1
hsa-miR-19b-3p AARS	NA	NA	NA	0.0367868369279201	NA	NA	0.234738522201127	1
hsa-miR-19b-3p GTF2F1	NA	NA	NA	0.0367868369279201	NA	0.239630004064626	NA	1
hsa-miR-200a-3p FXR2	NA	NA	NA	0.0367868369279201	NA	NA	NA	1
hsa-miR-20a-5p CPSF2	NA	NA	NA	0.0367868369279201	NA	NA	NA	1
hsa-miR-217 LSM11	NA	NA	NA	0.0367868369279201	NA	NA	NA	1
hsa-miR-221-3p ALKBH5	NA	NA	NA	0.0367868369279201	NA	NA	NA	1
hsa-miR-222-3p ALKBH5	NA	NA	NA	0.0367868369279201	NA	NA	NA	1
hsa-miR-223-3p HNRNPK	NA	NA	NA	0.0367868369279201	NA	NA	0.234738522201127	1
hsa-miR-28-5p MBNL2	NA	NA	NA	0.0367868369279201	NA	NA	NA	1
hsa-miR-28-5p PCBP2	NA	NA	NA	0.0367868369279201	NA	NA	0.234738522201127	1
hsa-miR-29b-3p HNRNPK	NA	NA	NA	0.0367868369279201	NA	0.239630004064626	0.234738522201127	1
hsa-miR-29c-3p HNRNPK	NA	NA	NA	0.0367868369279201	NA	NA	0.234738522201127	1
hsa-miR-320a KHSRP	NA	NA	NA	0.0367868369279201	NA	0.239630004064626	NA	1
hsa-miR-324-5p PUM2	NA	NA	NA	0.0367868369279201	NA	0.239630004064626	NA	1
hsa-miR-328-3p YTHDF2	NA	NA	NA	0.0367868369279201	NA	NA	0.234738522201127	1
hsa-miR-339-5p SF3B1	NA	NA	NA	0.0367868369279201	NA	NA	NA	1
hsa-miR-34a-5p DGCR8	NA	NA	NA	0.0367868369279201	NA	NA	NA	1
hsa-miR-34a-5p RPS3	NA	NA	NA	0.0367868369279201	NA	NA	NA	1
hsa-miR-362-3p DGCR8	NA	NA	NA	0.0367868369279201	NA	NA	NA	1
hsa-miR-362-3p FASTKD2	NA	NA	NA	0.0367868369279201	NA	NA	NA	1
hsa-miR-376c-3p RBM15B	NA	NA	NA	0.0367868369279201	NA	NA	NA	1
hsa-miR-493-5p GEMIN5	NA	NA	NA	0.0367868369279201	NA	NA	NA	1
hsa-miR-34c-5p IGF2BP3	NA	0.933611540279363	NA	0.0371776723929239	NA	NA	0.993224964374887	1
hsa-miR-142-5p HNRNPD	NA	0.711368782940081	NA	0.0382765814591583	NA	NA	0.384684525343396	1
hsa-miR-196b-5p CPSF6	NA	NA	NA	0.0382765814591583	NA	0.631857595444664	0.871418942071379	1
hsa-miR-27b-3p YTHDC1	NA	NA	NA	0.0382765814591583	NA	NA	0.882390095657784	1
hsa-miR-28-5p TARDBP	NA	NA	NA	0.0382765814591583	NA	0.398917897918189	0.641548262462345	1
hsa-miR-19a-3p FUBP3	NA	0.143611857252927	NA	0.0411316188911409	NA	NA	0.408426117258525	1
hsa-miR-200a-3p PTBP1	NA	0.0644280414926351	NA	0.0411316188911409	NA	0.898022829183082	0.892425172040927	1
hsa-miR-23c TIAL1	NA	NA	NA	0.0411316188911409	NA	0.675512567738082	NA	1
hsa-miR-326 ELAVL1	NA	NA	0.137881436085592	0.0411316188911409	NA	0.675512567738082	NA	1
hsa-miR-1-3p TARDBP	NA	0.950635463372127	NA	0.041142130500754	0.125853698040474	0.281540667771205	0.998913943725312	1
hsa-miR-30d-5p YTHDF1	NA	0.870492675100297	NA	0.042099947926531	NA	0.505597648888466	0.796351561880081	1
hsa-miR-369-3p CSTF2T	NA	0.0670222691446778	0.305628147536423	0.042099947926531	NA	0.227945047996392	NA	1
hsa-miR-212-3p ELAVL1	NA	0.997993236604494	0.0562916981651773	0.0438097087546621	NA	NA	0.660223969550112	1
hsa-miR-155-5p UPF1	0.126982915463532	0.929153637075254	NA	0.044064010107138	NA	0.695709023350785	0.107810869197669	1
hsa-miR-23a-3p PTBP1	NA	NA	NA	0.044064010107138	NA	NA	0.901604035967007	1
hsa-miR-376c-3p CSTF2T	NA	0.517780096593442	NA	0.044064010107138	NA	0.115894262414899	0.683315770419356	1
hsa-miR-182-5p HNRNPC	NA	0.993555130664061	NA	0.0448770226737421	0.128156564577474	0.995506527965075	0.897462906608939	1
hsa-miR-376c-3p TARDBP	NA	0.768756554281676	NA	0.0470713953948557	NA	NA	NA	1
hsa-let-7a-5p MOV10	NA	0.574529931886153	NA	0.0474687163208989	NA	NA	0.634246386351804	1
hsa-let-7a-5p FBL	NA	NA	NA	0.0487459766765828	NA	NA	0.300029840965407	1
hsa-let-7b-5p FBL	NA	NA	NA	0.0487459766765828	NA	NA	0.300029840965407	1
hsa-let-7b-5p NOP56	NA	NA	NA	0.0487459766765828	NA	0.30598900851006	0.300029840965407	1
hsa-let-7b-5p STAU1	NA	NA	NA	0.0487459766765828	NA	NA	NA	1
hsa-let-7c-5p NOP56	NA	NA	NA	0.0487459766765828	NA	NA	NA	1
hsa-let-7f-5p FBL	NA	NA	NA	0.0487459766765828	NA	NA	NA	1
hsa-miR-103a-3p EWSR1	NA	0.334523283966165	NA	0.0487459766765828	NA	NA	NA	1
hsa-miR-106a-5p HNRNPU	NA	NA	NA	0.0487459766765828	NA	NA	NA	1
hsa-miR-154-3p WDR33	NA	NA	NA	0.0487459766765828	NA	NA	NA	1
hsa-miR-16-5p ILF3	NA	NA	NA	0.0487459766765828	NA	NA	0.300029840965407	1
hsa-miR-182-5p HNRNPD	NA	NA	NA	0.0487459766765828	NA	NA	NA	1
hsa-miR-193a-3p CPSF3	NA	NA	NA	0.0487459766765828	NA	NA	NA	1
hsa-miR-19a-3p HNRNPD	NA	NA	NA	0.0487459766765828	NA	NA	NA	1
hsa-miR-19b-3p HNRNPD	NA	NA	NA	0.0487459766765828	NA	NA	0.300029840965407	1
hsa-miR-20b-5p HNRNPU	NA	NA	NA	0.0487459766765828	NA	NA	NA	1
hsa-miR-219a-5p YTHDC1	NA	NA	NA	0.0487459766765828	NA	NA	NA	1
hsa-miR-223-3p MBNL2	NA	0.334523283966165	NA	0.0487459766765828	NA	NA	NA	1
hsa-miR-29c-3p DHX30	NA	0.0768445251008238	NA	0.0487459766765828	NA	NA	NA	1
hsa-miR-29c-3p HNRNPU	NA	NA	NA	0.0487459766765828	NA	NA	NA	1
hsa-miR-320a YTHDF3	NA	NA	NA	0.0487459766765828	NA	NA	0.300029840965407	1
hsa-miR-326 EWSR1	NA	0.0768445251008238	NA	0.0487459766765828	NA	NA	NA	1
hsa-miR-375 HNRNPA1	NA	NA	NA	0.0487459766765828	NA	NA	0.300029840965407	1
hsa-miR-181b-5p TARDBP	0.665909002581621	0.979741466122769	0.0544798054836735	0.907668943184683	3.02596506611411e-05	0.999999999322931	0.723668216046041	1
hsa-miR-760 CPSF6	NA	NA	NA	NA	0.000179738388921277	NA	0.338370401303901	1
hsa-miR-29b-3p IGF2BP2	NA	0.929153637075254	NA	NA	0.000594583334878106	0.906923239640882	0.231657059948032	1
hsa-miR-150-5p HNRNPC	NA	0.565644514398343	NA	NA	0.000686553781857381	NA	0.917679098253853	1
hsa-miR-181b-5p YTHDC1	NA	NA	NA	NA	0.00117950282068965	0.673309554377437	0.269715613025876	1
hsa-miR-181d-5p YTHDC1	NA	NA	NA	NA	0.00117950282068965	0.855843067820379	0.0700551419289068	1
hsa-miR-145-5p YTHDF2	NA	0.115960635047402	NA	0.103635109774768	0.00165094612847828	0.982015153744264	0.978398261566064	1
hsa-miR-9-5p FUS	0.217682289257795	0.953658339052451	NA	NA	0.00187617541226233	0.930227059288342	0.984880257601522	1
hsa-miR-429 IGF2BP2	NA	0.159034070381553	NA	NA	0.00195431225259505	NA	0.811105664348469	1
hsa-miR-1-3p YTHDF1	NA	0.967010875016267	NA	NA	0.00219784610831642	0.530405550978158	0.989417266415568	1
hsa-miR-181a-5p EFTUD2	NA	NA	NA	NA	0.00263345628967782	NA	NA	1
hsa-miR-29a-3p DKC1	NA	NA	NA	NA	0.00263345628967782	NA	NA	1
hsa-miR-375 PRPF8	NA	NA	NA	NA	0.00263345628967782	NA	NA	1
hsa-miR-34c-5p TARDBP	NA	0.625226785713852	NA	NA	0.00310721772405166	0.820530184481193	0.80633537439422	1
hsa-miR-196b-5p STAU1	NA	NA	NA	NA	0.00394758969015208	NA	NA	1
hsa-miR-424-5p HNRNPD	NA	NA	NA	NA	0.00394758969015208	NA	NA	1
hsa-miR-493-3p HNRNPA1	NA	NA	NA	NA	0.00394758969015208	NA	NA	1
hsa-miR-200b-3p CSTF2	NA	0.244215564128868	NA	NA	0.00416362397724802	0.959261998568475	NA	1
hsa-miR-301a-3p CPSF6	0.309865979660104	0.994292427413094	NA	0.58817087053541	0.00416362397724802	0.794070892064935	0.998222408559904	1
hsa-miR-301b-3p CPSF6	NA	NA	0.355282604084473	NA	0.00416362397724802	NA	0.987451882514467	1
hsa-miR-19a-3p CPSF6	NA	0.965360179031449	NA	0.0824776224825802	0.00523680754383488	0.0978207080348096	0.466756603638966	1
hsa-miR-106b-5p HNRNPU	NA	NA	NA	NA	0.00525999628318341	NA	NA	1
hsa-miR-378a-3p YTHDF2	NA	0.334523283966165	NA	NA	0.00525999628318341	NA	NA	1
hsa-miR-106b-5p IGF2BP1	0.3449949672485	0.748859362060422	NA	0.636550532430468	0.00536307812441744	NA	NA	1
hsa-miR-382-5p DDX3X	NA	NA	NA	NA	0.00657067833166902	NA	NA	1
hsa-miR-96-5p HNRNPC	NA	0.912262839928515	NA	NA	0.00684303609395333	0.989211866891489	0.996932584922404	1
hsa-let-7d-5p YTHDF3	NA	NA	NA	0.0722207737084957	0.00787963809555026	NA	0.114584750215497	1
hsa-miR-130b-3p RBPMS	NA	0.141816449411709	NA	NA	0.00787963809555026	0.4218391452457	NA	1
hsa-miR-150-5p FUBP3	NA	NA	NA	NA	0.00787963809555026	NA	0.4143765522364	1
hsa-miR-150-5p U2AF2	NA	NA	NA	NA	0.00787963809555026	NA	NA	1
hsa-miR-299-3p CPSF6	NA	NA	NA	NA	0.00787963809555026	NA	NA	1
hsa-miR-301a-3p RBPMS	NA	0.457126889322924	NA	NA	0.00787963809555026	NA	0.4143765522364	1
hsa-miR-106b-5p FXR1	NA	NA	NA	NA	0.00918687783181427	NA	NA	1
hsa-miR-146a-5p YTHDF1	NA	NA	NA	NA	0.00918687783181427	NA	0.464341852573217	1
hsa-miR-503-5p YTHDC1	NA	NA	NA	NA	0.00918687783181427	NA	NA	1
hsa-miR-375 YTHDC1	NA	NA	NA	NA	0.0104923997944978	NA	0.175618429271641	1
hsa-miR-99a-5p ELAVL1	NA	NA	NA	NA	0.0104923997944978	NA	NA	1
hsa-miR-29b-3p TARDBP	0.133382669807831	0.994344396579926	NA	NA	0.0115143654147043	0.485332774684418	0.983616741611367	1
hsa-miR-301b-3p CPSF3	NA	NA	NA	NA	0.0117962062346929	NA	0.207717277546182	1
hsa-miR-374b-5p CPSF1	NA	NA	NA	NA	0.0117962062346929	NA	NA	1
hsa-miR-454-3p TAF15	NA	0.600013510508753	NA	NA	0.0117962062346929	NA	NA	1
hsa-miR-148b-3p HNRNPC	NA	0.999016582483527	NA	NA	0.0128018491328668	0.657708059247271	0.102650617327228	1
hsa-miR-133b FUBP3	NA	NA	NA	NA	0.0130982994005494	0.598753113679291	0.590084201089189	1
hsa-miR-15a-5p CPSF3	NA	NA	NA	NA	0.0130982994005494	0.598753113679291	0.590084201089189	1
hsa-miR-200b-3p MBNL2	NA	0.638733800329027	NA	NA	0.0130982994005494	NA	NA	1
hsa-miR-222-3p YTHDF2	NA	NA	NA	NA	0.0130982994005494	NA	0.590084201089189	1
hsa-miR-361-5p WDR33	NA	NA	NA	NA	0.0130982994005494	NA	NA	1
hsa-miR-376c-3p TIA1	NA	NA	NA	NA	0.0130982994005494	NA	NA	1
hsa-miR-429 MBNL2	NA	NA	NA	NA	0.0130982994005494	NA	NA	1
hsa-let-7b-5p U2AF2	NA	NA	NA	NA	0.0143986815372779	0.598753113679291	0.590084201089189	1
hsa-miR-223-3p WDR33	NA	0.673705932440725	NA	NA	0.0143986815372779	0.633771554586381	0.625058631030157	1
hsa-miR-431-5p ZC3H7B	NA	NA	NA	NA	0.0143986815372779	NA	NA	1
hsa-miR-200a-3p U2AF2	NA	0.733821858014237	NA	NA	0.0169943216895331	NA	0.686310232610145	1
hsa-miR-9-5p HNRNPC	0.550364368656524	NA	0.611721702526616	NA	0.0178787958745261	0.998389805733685	0.984140492104517	1
hsa-miR-135b-5p FUBP3	NA	NA	NA	NA	0.018289584180825	NA	0.713074835018317	1
hsa-miR-153-3p EWSR1	NA	0.433765690744292	NA	NA	0.018289584180825	NA	NA	1
hsa-miR-205-5p YTHDF2	NA	0.197211518140911	NA	NA	0.018289584180825	NA	NA	1
hsa-miR-877-5p ELAVL1	NA	0.782862438472149	NA	NA	0.0195831445945334	NA	NA	1
hsa-miR-196b-5p CSTF2	NA	0.250168912016354	NA	NA	0.0208750051612335	0.768019240515884	NA	1
hsa-miR-7-5p FAM120A	NA	NA	NA	NA	0.0208750051612335	NA	NA	1
hsa-miR-93-5p HNRNPD	NA	NA	NA	NA	0.0208750051612335	0.444078285873734	NA	1
hsa-miR-196b-5p FIP1L1	0.0849631519727458	0.277388199672332	NA	NA	0.0221651681085896	NA	NA	1
hsa-miR-199b-5p PUM2	NA	0.277388199672332	NA	NA	0.0221651681085896	0.788265550181018	0.0852443068965566	1
hsa-miR-760 CSTF2T	NA	NA	NA	NA	0.0221651681085896	NA	NA	1
hsa-miR-219a-5p YTHDF1	NA	0.589724591103931	NA	NA	0.0247404100413704	NA	NA	1
hsa-miR-708-5p CPSF7	NA	0.589724591103931	NA	NA	0.0247404100413704	NA	0.816300488822047	1
hsa-miR-185-5p DDX3X	NA	NA	NA	NA	0.0273088881560207	NA	0.570929733531206	1
hsa-miR-27b-3p WDR33	NA	NA	NA	NA	0.0273088881560207	NA	0.846311003525942	1
hsa-miR-196b-5p IGF2BP2	0.108550937139143	0.666793712171794	NA	NA	0.0285905963198394	NA	0.570929733531206	1
hsa-miR-31-5p FMR1	NA	0.903843470032011	NA	NA	0.0298706201692864	NA	NA	1
hsa-miR-153-3p FIP1L1	NA	0.913152257122264	NA	NA	0.0311489619117253	0.654236054675014	0.384684525343396	1
hsa-miR-23b-3p TIAL1	NA	0.921559901879855	NA	NA	0.0324256237516323	NA	0.212981566782793	1
hsa-miR-495-3p FUS	0.12241093593569	0.284653447616867	NA	NA	0.0324256237516323	0.898022829183082	NA	1
hsa-miR-219a-5p CAPRIN1	NA	0.175953078657693	NA	NA	0.0349739165273645	0.714851882392202	0.909999738488071	1
hsa-miR-23a-3p CAPRIN1	NA	NA	NA	NA	0.0349739165273645	0.470240916210483	0.702657024811951	1
hsa-miR-455-5p ZC3H7B	NA	0.329954176178192	NA	NA	0.0349739165273645	0.0557283660088133	0.909999738488071	1
hsa-miR-196b-5p FUS	0.140556536515332	0.588452588770812	NA	NA	0.037515516074751	0.922461492268501	NA	1
hsa-miR-25-3p CAPRIN1	NA	0.801255118535672	0.158938766877362	NA	0.037515516074751	0.929229002234501	0.0578551736519331	1
hsa-miR-301b-3p YTHDF2	NA	NA	0.169273879258112	0.0565206134361199	0.0387838113684633	NA	NA	1
hsa-miR-503-5p HNRNPC	NA	0.952855213421313	NA	NA	0.0387838113684633	0.935405869189681	NA	1
hsa-miR-28-5p ATXN2	0.149488249530748	NA	NA	NA	0.0400504399261391	0.344921795020524	0.329391085648297	1
hsa-miR-409-3p CPSF6	0.153919261458193	0.069599751277155	NA	NA	0.0413154039321662	0.795897519973965	NA	1
hsa-miR-1271-5p FUS	NA	NA	NA	NA	0.0438403470125569	0.809424516993822	0.583631223117691	1
hsa-miR-135b-5p IGF2BP1	NA	0.30519764012034	NA	NA	0.0438403470125569	NA	NA	1
hsa-miR-142-5p DDX3X	0.162712199370356	NA	NA	0.346101322989806	0.0438403470125569	0.955172696030805	0.389299495961959	1
hsa-miR-181b-5p SUB1	NA	NA	NA	NA	0.0438403470125569	NA	NA	1
hsa-miR-181d-5p SUB1	NA	NA	NA	0.346101322989806	0.0438403470125569	0.406171123102297	0.111150002809799	1
hsa-miR-493-5p IGF2BP2	NA	0.854293130235848	NA	NA	0.0438403470125569	0.955172696030805	NA	1
hsa-miR-148a-3p YTHDF2	NA	0.971664871083054	NA	0.354220941082633	0.0451003304414368	NA	NA	1
hsa-miR-429 PTBP1	NA	0.875652855866869	NA	NA	0.0451003304414368	NA	NA	1
hsa-miR-142-5p YTHDF2	NA	0.885213306637713	NA	NA	0.0463586580277097	NA	0.253048960187101	1
hsa-miR-30a-5p YTHDF2	NA	0.725466963920758	NA	NA	0.0463586580277097	0.845317408110165	0.835780206528805	1
hsa-miR-381-3p WDR33	NA	NA	NA	NA	0.0463586580277097	0.845317408110165	NA	1
hsa-miR-454-3p FUS	NA	0.344700551696108	NA	NA	0.0463586580277097	0.446407280712916	NA	1
hsa-miR-181c-5p YTHDC1	NA	NA	NA	0.370159043451063	0.0476153319415241	0.965915782968019	0.269715613025876	1
hsa-miR-153-3p IGF2BP2	NA	NA	NA	NA	0.0488703543501948	0.968890721215252	NA	1
hsa-miR-30e-5p WDR33	NA	0.128744791112217	NA	0.377980013988336	0.0488703543501948	NA	0.856850861314722	1
hsa-miR-30a-5p CSTF2T	NA	0.999718909012221	0.53544671575846	NA	NA	4.10496013552133e-37	0.485041150824536	1
hsa-miR-181a-5p CSTF2T	NA	0.998713944362633	NA	0.259085763831596	NA	7.42697382399923e-35	0.741847197536841	1
hsa-miR-181d-5p CSTF2T	NA	0.720223677925945	NA	NA	NA	1.67389842521579e-28	0.0811767956192058	1
hsa-miR-181b-5p CSTF2T	NA	0.432266776644422	0.213747348964407	0.523792388637103	NA	6.92762475286277e-28	0.249089124113823	1
hsa-miR-26a-5p CSTF2T	0.388004887611718	0.31687021300374	NA	NA	NA	2.96833042496465e-25	0.50881441706788	1
hsa-miR-142-5p CSTF2T	0.107680342262741	0.99997948128848	NA	NA	NA	1.71608255985827e-24	0.0525724998399062	1
hsa-let-7g-5p ELAVL1	NA	0.999940758005948	0.621209839541827	0.326411685907171	NA	2.44234469542475e-23	0.999989913261387	1
hsa-miR-1-3p CSTF2T	NA	NA	NA	0.66280642194203	NA	3.33213349360434e-23	0.984513708659582	1
hsa-miR-301a-3p CSTF2T	0.394366516775813	0.874547229715061	0.447624762472383	NA	NA	1.77367274420204e-22	0.649682252349001	1
hsa-miR-495-3p CSTF2T	NA	0.0985268015863751	NA	NA	NA	8.55484889189621e-22	0.741847197536841	1
hsa-miR-20b-5p CSTF2T	NA	0.984838432121175	0.480747716650116	NA	NA	6.75199813617298e-21	0.985110991616473	1
hsa-miR-145-5p CSTF2T	NA	0.0557186169908599	NA	NA	NA	8.60366235098109e-21	0.885659209395043	1
hsa-miR-497-5p CSTF2T	0.378337020745798	0.282235841246116	NA	NA	NA	5.89361282172627e-20	0.159657299846787	1
hsa-miR-30a-5p CSTF2	NA	0.165572491982438	NA	0.444030164722489	NA	5.91965527569787e-20	0.764853757252601	1
hsa-miR-30a-5p FMR1	NA	0.896814174272064	NA	NA	0.0953585695045974	6.90465321275402e-20	0.991481295227418	1
hsa-miR-106b-5p CSTF2T	NA	0.925169908528395	NA	NA	NA	1.11012604488394e-19	0.74876501502566	1
hsa-miR-93-5p CSTF2T	0.425197036847657	0.685269138929001	0.480747716650116	NA	NA	1.11012604488394e-19	0.99567610006945	1
hsa-miR-23c CSTF2T	NA	NA	NA	NA	NA	1.59827015554398e-18	0.556470435854546	1
hsa-miR-92a-3p CSTF2T	NA	NA	NA	NA	NA	2.95547255602552e-18	0.710229174933002	1
hsa-miR-424-5p CSTF2T	NA	0.840048047244707	NA	NA	NA	4.26159659902002e-18	0.604348964008101	1
hsa-miR-15a-5p ELAVL1	0.586431622664807	0.999999418043548	NA	0.356814261861918	NA	5.64081586652614e-18	0.999291348335623	1
hsa-miR-92b-3p CSTF2T	NA	0.332846064526169	NA	NA	NA	1.27324182505651e-17	0.830903793397727	1
hsa-miR-543 CSTF2T	NA	NA	NA	NA	NA	6.42789328754174e-17	NA	1
hsa-miR-30d-5p FMR1	0.327659704430691	0.0812389874244428	NA	NA	NA	1.10933366340135e-16	0.698972156988134	1
hsa-miR-148b-3p FMR1	NA	0.328686262681607	NA	NA	NA	2.91829402748841e-16	0.358821935770021	1
hsa-miR-194-5p CSTF2T	NA	0.844638626415115	0.292628484805655	NA	NA	5.27224273438188e-16	0.0524979846597666	1
hsa-miR-23a-3p FMR1	NA	0.902320399058393	0.209360553661906	NA	NA	1.21689288796753e-15	NA	1
hsa-miR-200b-3p CSTF2T	NA	0.871843527480012	NA	NA	NA	1.73849571104701e-15	0.999442551988461	1
hsa-miR-142-5p FMR1	NA	0.442805014136646	NA	NA	NA	5.35644990807243e-15	0.785956208385424	1
hsa-miR-1-3p FMR1	NA	0.687276783876451	NA	NA	NA	2.21527464029883e-14	0.992592884505061	1
hsa-miR-181c-5p CSTF2T	NA	0.432266776644422	NA	0.826142326881037	NA	2.50990597217048e-14	0.538225867800023	1
hsa-miR-199b-3p FMR1	NA	0.178586177374154	NA	0.408304984680089	NA	2.10052574135738e-13	0.976383016055166	1
hsa-miR-181a-5p FMR1	NA	0.147629503329172	NA	NA	NA	3.74997550293848e-13	0.800058856367032	1
hsa-miR-329-3p CSTF2T	NA	NA	NA	NA	NA	7.58454811739411e-13	NA	1
hsa-miR-181d-5p CSTF2	0.465742817641863	0.622905661189271	NA	0.776765774520299	NA	8.28681378746964e-13	0.336427116230198	1
hsa-miR-199a-3p FMR1	NA	0.178586177374154	NA	0.408304984680089	NA	1.00306735648047e-12	0.976383016055166	1
hsa-miR-223-3p CSTF2T	NA	0.942206906856208	NA	NA	NA	4.45405389549811e-12	0.270074504744675	1
hsa-let-7c-5p ZC3H7B	NA	NA	NA	0.330363670261103	NA	6.06268053594117e-12	0.383283543326143	1
hsa-miR-30c-5p FMR1	0.0614053064003043	0.896814174272064	0.371032551865807	NA	NA	6.8840664219111e-12	0.967232046110826	1
hsa-miR-374b-5p ELAVL1	0.518757710068587	0.996080161139828	NA	0.519990484607397	NA	7.17314085056731e-12	0.998482157676637	1
hsa-miR-144-3p FMR1	0.317039253355522	0.777977714441074	NA	NA	NA	1.05912617126982e-11	NA	1
hsa-miR-30c-5p UPF1	NA	0.0622569506509195	NA	NA	NA	1.1522610795201e-11	0.954405607288542	1
hsa-miR-32-5p CSTF2T	0.33464815705199	0.825754875126049	NA	NA	NA	1.22651833162786e-11	0.710229174933002	1
hsa-let-7d-5p ELAVL1	0.206899107609126	0.117891528907698	NA	0.146019207223111	NA	1.52089301574341e-11	0.952435254131841	1
hsa-miR-29a-3p CSTF2T	0.257500169643197	0.056249320124892	NA	NA	NA	1.55235349041634e-11	0.289908038497117	1
hsa-miR-320c CSTF2T	NA	NA	0.242847256328472	0.111601896940822	NA	1.55869209665165e-11	0.776337334722686	1
hsa-miR-320d CSTF2T	NA	0.945172898005015	NA	NA	NA	1.55869209665165e-11	0.981927558619787	1
hsa-miR-381-3p ATXN2	NA	0.994712154812678	0.689231041113713	0.908100482576803	NA	2.50065788121208e-11	0.836245675104434	1
hsa-miR-493-5p CSTF2T	NA	0.537963436406242	NA	0.556105310363954	NA	5.14092713871123e-11	0.403261434064482	1
hsa-miR-139-5p CSTF2T	NA	0.550125398020177	NA	NA	NA	5.89747006944912e-11	NA	1
hsa-miR-107 CSTF2T	NA	0.165428145295864	NA	NA	NA	6.52403377064162e-11	0.10227175509338	1
hsa-miR-143-3p CSTF2T	NA	0.968627638456305	NA	NA	NA	7.75631762468071e-11	0.389299495961959	1
hsa-miR-145-5p CPSF6	0.375080601622597	0.0763317016444648	NA	0.67521447690953	NA	8.60575765743646e-11	0.720760200969335	1
hsa-miR-1-3p NUDT21	NA	NA	NA	NA	NA	1.29625512341699e-10	0.573500593437077	1
hsa-miR-454-3p ELAVL1	NA	0.0806385727376007	NA	NA	NA	2.87547441947722e-10	0.99956633026396	1
hsa-miR-363-3p CSTF2T	NA	0.0932319955706309	NA	NA	NA	5.43622474838321e-10	0.299612976501857	1
hsa-miR-30a-5p U2AF2	NA	0.186182801669479	NA	NA	NA	5.55301626715323e-10	0.603110796236809	1
hsa-miR-145-5p FMR1	NA	0.0611029544030774	NA	0.556105310363954	NA	7.1501967629155e-10	0.980125149759476	1
hsa-miR-320a FMR1	NA	0.285694007047164	NA	NA	NA	1.13113532109366e-09	0.798893052711107	1
hsa-miR-224-5p ATXN2	NA	0.0638034298302027	NA	0.266337034582847	NA	1.15959541953777e-09	0.742246606189755	1
hsa-miR-425-5p CSTF2T	NA	0.865361729146834	0.189564884332003	NA	NA	1.69789624730883e-09	0.811939224201617	1
hsa-miR-106b-5p FUS	0.217682289257795	0.990755735594072	NA	NA	NA	1.72648630159542e-09	0.594279256287822	1
hsa-miR-98-5p ELAVL1	0.56877464530331	0.222355687451644	NA	NA	NA	2.28471865221656e-09	NA	1
hsa-miR-338-3p ATXN2	NA	0.991650731889833	NA	NA	NA	2.40898817033026e-09	0.984880257601522	1
hsa-miR-15a-5p PTBP1	NA	0.993189170302969	NA	NA	NA	4.5895741071593e-09	0.841182963563239	1
hsa-miR-103a-3p CSTF2T	NA	0.627203780688144	NA	NA	NA	5.29408227638065e-09	0.33823930502709	1
hsa-miR-222-3p CSTF2T	0.175730682277379	0.894088103455322	0.204457408066018	NA	NA	5.37147430773956e-09	0.963110649259142	1
hsa-miR-410-3p ATXN2	0.482232551334128	0.950858469741847	NA	NA	NA	5.44093694777539e-09	0.995749039371262	1
hsa-miR-25-3p CSTF2T	NA	NA	NA	NA	NA	6.13385872380041e-09	0.992119433362065	1
hsa-miR-153-3p CSTF2T	NA	0.250032104820964	NA	0.385703895928746	NA	1.10028801291178e-08	0.303686630129938	1
hsa-miR-145-5p NUDT21	NA	0.0735191667722514	NA	NA	NA	1.53790342379724e-08	0.991146321104253	1
hsa-miR-181b-5p CSTF2	NA	0.113083788508249	NA	0.444030164722489	NA	1.69207857333554e-08	0.669953109224745	1
hsa-miR-1271-5p CSTF2T	NA	NA	NA	NA	NA	1.77007616215538e-08	NA	1
hsa-miR-221-3p CSTF2T	0.175730682277379	0.741790634798508	NA	0.370159043451063	NA	2.28839358341512e-08	0.963110649259142	1
hsa-miR-1-3p FIP1L1	NA	0.999197485186627	0.347260432227945	0.582992123473035	NA	3.19810629695423e-08	NA	1
hsa-miR-582-5p ZC3H7B	NA	0.928602573967659	NA	NA	NA	3.5751493652407e-08	NA	1
hsa-miR-106a-5p U2AF2	NA	0.467195914282407	NA	0.259074732380144	NA	5.97269691238346e-08	0.641548262462345	1
hsa-miR-93-5p U2AF2	NA	0.128496398717157	NA	NA	NA	5.97269691238346e-08	0.882390095657784	1
hsa-miR-9-5p FMR1	NA	0.894088103455322	NA	NA	NA	9.45899103872886e-08	0.0700551419289068	1
hsa-miR-128-3p FUS	NA	0.929619616182052	NA	NA	NA	1.18233494441936e-07	NA	1
hsa-miR-181b-5p UPF1	NA	0.400223828607768	NA	NA	NA	1.28194524131124e-07	0.989074476782702	1
hsa-miR-363-3p CSTF2	NA	0.0790420788599887	NA	NA	NA	1.31125721331677e-07	0.660223969550112	1
hsa-miR-106b-5p HNRNPC	NA	0.95531444607814	0.637259903423412	NA	NA	1.45216466827171e-07	0.99970343325725	1
hsa-miR-199a-5p CSTF2T	NA	0.266434644174921	NA	NA	NA	2.94174822490543e-07	0.0912570386594132	1
hsa-miR-106a-5p PTBP1	NA	0.998664666539394	NA	0.556105310363954	NA	3.40590764417659e-07	0.996964239216641	1
hsa-miR-205-5p FIP1L1	NA	0.882125790757184	NA	NA	NA	3.80083931162099e-07	0.312475597643135	1
hsa-miR-503-5p CSTF2T	NA	0.387315528565468	0.11629721913615	NA	NA	3.80083931162099e-07	NA	1
hsa-miR-205-5p CSTF2T	NA	0.921559901879855	NA	NA	NA	4.23241434527498e-07	0.662953573888924	1
hsa-miR-145-5p CPSF7	0.471296895341822	0.99966549536146	NA	0.782276936741084	NA	4.56954446966075e-07	0.999981209953333	1
hsa-miR-455-5p CSTF2T	NA	0.304865042145086	NA	NA	NA	4.86693698295131e-07	0.799164535213444	1
hsa-miR-218-5p CSTF2T	NA	0.935218567928253	NA	NA	NA	5.99135906088128e-07	0.373065259249004	1
hsa-miR-33a-5p CSTF2T	NA	0.117371046442548	NA	NA	NA	6.15452975040814e-07	0.521670977957889	1
hsa-miR-145-5p CSTF2	NA	0.140484791316593	NA	NA	NA	6.99251235087947e-07	NA	1
hsa-miR-33a-5p FMR1	NA	0.855503223783373	0.110817302102495	NA	NA	7.70863737271704e-07	0.816300488822047	1
hsa-miR-410-3p FMR1	NA	0.500116228347149	0.0941729405057495	NA	NA	9.65734349393854e-07	NA	1
hsa-miR-653-5p FMR1	NA	0.250168912016354	NA	NA	NA	9.65734349393854e-07	NA	1
hsa-miR-16-5p NUDT21	NA	0.537963436406242	NA	NA	NA	1.07878711168106e-06	0.0909821993822425	1
hsa-miR-582-5p UPF1	NA	0.923247949268318	NA	NA	NA	1.1263813492673e-06	0.957828491664659	1
hsa-miR-30a-5p UPF1	NA	0.999857911727279	NA	NA	NA	1.16239541159394e-06	0.996406288594213	1
hsa-miR-590-5p CSTF2T	0.0991896283092616	0.616807215163358	NA	NA	NA	1.19406278160139e-06	0.288368096976751	1
hsa-miR-15a-5p UPF1	NA	0.144128093128568	NA	NA	NA	1.23937577719357e-06	0.10537867440772	1
hsa-miR-221-3p FIP1L1	NA	0.942206906856208	NA	NA	NA	1.28937732070813e-06	0.477678907014686	1
hsa-miR-222-3p FIP1L1	NA	0.785547744926517	0.158938766877362	NA	NA	1.28937732070813e-06	0.270074504744675	1
hsa-miR-20a-5p U2AF2	NA	0.0559421977454602	NA	0.259074732380144	NA	1.29567085435554e-06	NA	1
hsa-miR-20b-5p U2AF2	NA	0.913152257122264	NA	NA	NA	1.29567085435554e-06	0.882390095657784	1
hsa-miR-424-5p FMR1	NA	0.911232296112644	NA	NA	NA	1.3399950499435e-06	NA	1
hsa-miR-135a-5p CPSF7	NA	NA	NA	NA	NA	1.42848361440739e-06	0.166488174839495	1
hsa-miR-20b-5p ATXN2	0.67481205254313	0.861969150252533	NA	0.136794648157879	NA	1.47812886153423e-06	0.683089711983541	1
hsa-miR-485-3p CSTF2T	NA	0.0883596716944515	NA	NA	NA	1.65139602204679e-06	0.88384688029331	1
hsa-miR-26b-5p ELAVL1	NA	0.0744172227291728	NA	0.776765774520299	NA	2.15927726327034e-06	0.998559587581343	1
hsa-miR-30a-5p PTBP1	NA	0.960531676097092	NA	0.193284982385149	NA	2.68916578613882e-06	0.928282149359468	1
hsa-miR-30c-5p PTBP1	NA	0.38122712835742	NA	NA	NA	2.68916578613882e-06	0.699025201260422	1
hsa-miR-18b-5p CSTF2T	NA	NA	0.0885559109687751	NA	NA	3.11339094864599e-06	NA	1
hsa-miR-590-5p FMR1	NA	0.782862438472149	NA	NA	NA	3.11339094864599e-06	0.432238300092963	1
hsa-miR-454-3p PTBP1	NA	0.12996504652696	NA	NA	NA	3.49918097491719e-06	0.329391085648297	1
hsa-miR-103a-3p ELAVL1	NA	0.978653512988855	NA	NA	NA	4.54611417052884e-06	0.99837410610984	1
hsa-miR-361-5p ELAVL1	NA	0.565644514398343	NA	NA	NA	5.34374549299701e-06	0.721003319366943	1
hsa-miR-454-3p CPSF7	NA	0.980087676526147	NA	NA	NA	5.57580175963619e-06	0.98196495931747	1
hsa-miR-216a-5p CSTF2T	NA	NA	NA	0.221104053361978	NA	5.62184978614765e-06	0.831974399168814	1
hsa-miR-30b-5p FUS	0.237851034508232	0.62549270686108	NA	NA	NA	5.9400939651952e-06	0.943361401886348	1
hsa-miR-128-3p EWSR1	NA	NA	NA	NA	NA	6.16430194196725e-06	0.686310232610145	1
hsa-miR-653-5p CSTF2T	NA	0.051563791014222	0.322590383245985	NA	NA	6.61951857168556e-06	NA	1
hsa-miR-194-5p CSTF2	NA	0.482559971094217	0.233426956989835	NA	NA	7.55712848130557e-06	0.059858158170692	1
hsa-miR-181a-5p UPF1	NA	0.84750032264315	0.433791686106641	NA	NA	7.5594005183725e-06	0.997582889656893	1
hsa-miR-365a-3p CSTF2T	NA	0.387315528565468	NA	NA	NA	8.27852198887541e-06	0.0568817173953448	1
hsa-miR-181a-5p CPSF6	0.644594730363804	0.998442080991552	0.700553791055	0.914741883684931	NA	1.0584898397489e-05	0.730966917758674	1
hsa-miR-653-5p NUDT21	NA	0.517780096593442	NA	NA	NA	1.12767994275024e-05	0.683315770419356	1
hsa-miR-205-5p FMR1	NA	0.666793712171794	NA	NA	NA	1.19736136077564e-05	0.595544413139594	1
hsa-miR-542-3p CSTF2T	NA	0.666793712171794	NA	NA	NA	1.19736136077564e-05	0.859424397335215	1
hsa-miR-374b-5p CSTF2	NA	0.586946719770252	NA	0.622665819417237	NA	1.36516139711277e-05	0.582451637920489	1
hsa-miR-18a-5p CSTF2T	NA	0.782862438472149	NA	NA	NA	1.58743238215644e-05	0.73755591482682	1
hsa-miR-185-5p CSTF2T	NA	NA	NA	NA	NA	1.73758097628375e-05	0.264408054202126	1
[truncated: 906 more rows]
