# Supplementary material for: A Survey of Regulatory Interactions Among RNA Binding Proteins and MicroRNAs in Cancer
Source: Front Genet. 2020 Sep 8;11:515094. doi: 10.3389/fgene.2020.515094 (PMC7506142; doi:10.3389/fgene.2020.515094)
Supplement: TABLE S1 — Summary of TCGA data. Number of patients for each cancer type. Each row represents a type of cancer. Column 3 and 4 represent the number of miRNA and mRNA after we remove the miRNA and mRNA with more than 30% missing value. Column 5 and 6 represent the number of normal samples and tumor samples. [file Data_Sheet_2.ZIP › Supplementary Table S23_sig_miRNA_miRNA_mRNA_trios_7cancers.txt]

can_7_sta.Var1	can_brca.pvalue	can_kirc.pvalue	can_lihc.pvalue	can_luad.pvalue	can_lusc.pvalue	can_prad.pvalue	can_thca.pvalue	can_7_sta.Freq	can_mmg.V4	can_mmg.V7
hsa-let-7d-5p hsa-miR-98-5p FAS	0.0147 / 0.218	0.000653 / 0.0307	0.00012 / 0.0136	0.000588 / 0.0354	0.0208 / 0.262	0.000137 / 0.00907	2e-05 / 0.00121	5	1	0.5
hsa-miR-200b-3p hsa-miR-200c-3p IGSF3	9.1e-05 / 0.0112	0.578 / 0.849	0.00104 / 0.0472	1.64e-07 / 0.000279	1.88e-05 / 0.0105	0.389 / 0.69	2.18e-06 / 0.00025	5	1	0.5
hsa-miR-200b-3p hsa-miR-429 FLI1	0.000457 / 0.0309	1.04e-05 / 0.00241	0.623 / 0.874	0.0104 / 0.151	9.77e-05 / 0.0244	4.74e-07 / 0.000201	0.000133 / 0.00452	5	1	0.5
hsa-miR-200c-3p hsa-miR-429 ESRP1	0.116 / 0.506	0.0787 / 0.384	0.000206 / 0.019	9e-25 / 5.49e-20	0.000269 / 0.0393	2.12e-05 / 0.00278	6.45e-10 / 4.7e-07	5	1	0.5
hsa-miR-200c-3p hsa-miR-429 IGSF3	0.000434 / 0.0299	0.397 / 0.746	0.00107 / 0.048	7.26e-08 / 0.000158	0.000327 / 0.0432	0.961 / 0.987	0.00264 / 0.033	5	1	0.5
hsa-miR-221-3p hsa-miR-222-3p WLS	0.0431 / 0.345	4.01e-06 / 0.00129	0.000396 / 0.0281	0.000971 / 0.0462	0.505 / 0.834	0.000181 / 0.0108	0.00013 / 0.00446	5	1	0.5
hsa-let-7d-5p hsa-let-7f-5p ISLR	0.312 / 0.716	0.849 / 0.957	0.000244 / 0.0212	1.16e-05 / 0.00399	3.49e-06 / 0.0043	0.94 / 0.979	0.00316 / 0.0372	4	1	0.5
hsa-let-7d-5p hsa-miR-98-5p MSN	0.809 / 0.95	0.000173 / 0.0137	5.91e-07 / 0.000354	3.19e-09 / 1.72e-05	0.203 / 0.62	0.711 / 0.886	0.000367 / 0.00908	4	1	0.5
hsa-miR-103a-3p hsa-miR-107 ABI2	0.000453 / 0.0307	0.000918 / 0.0378	0.000298 / 0.0239	0.0337 / 0.262	0.0773 / 0.436	0.849 / 0.946	0.000493 / 0.011	4	1	0.5
hsa-miR-106b-5p hsa-miR-130a-3p DPYSL2	0.116 / 0.507	2.45e-07 / 0.000182	2.91e-06 / 0.00112	0.436 / 0.762	0.00981 / 0.193	1.53e-05 / 0.00224	0.00159 / 0.0239	4	1	0.5
hsa-miR-128-3p hsa-miR-27a-3p CDS2	9.38e-05 / 0.0114	0.00125 / 0.0452	0.613 / 0.87	0.369 / 0.717	0.485 / 0.824	0.00119 / 0.0329	0.00305 / 0.0363	4	1	0.5
hsa-miR-130a-3p hsa-miR-17-5p PSD	1.24e-05 / 0.00295	0.00142 / 0.0486	0.614 / 0.87	0.00032 / 0.0253	0.0243 / 0.279	9.13e-05 / 0.007	0.562 / 0.775	4	1	0.5
hsa-miR-130a-3p hsa-miR-301a-3p PSD	0.000164 / 0.0163	0.000269 / 0.0179	0.47 / 0.798	0.000198 / 0.0194	0.0116 / 0.208	0.00138 / 0.0358	0.48 / 0.717	4	1	0.5
hsa-miR-130b-3p hsa-miR-301a-3p HPRT1	0.649 / 0.895	0.000195 / 0.0147	0.0709 / 0.383	3.7e-05 / 0.00788	6.43e-05 / 0.0192	0.00139 / 0.0359	0.028 / 0.146	4	1	0.5
hsa-miR-141-3p hsa-miR-200a-3p GRHL2	5.55e-06 / 0.00165	0.193 / 0.562	5.62e-05 / 0.00847	9.73e-31 / 1.78e-25	0.579 / 0.868	0.496 / 0.766	4.25e-07 / 7.39e-05	4	1	0.5
hsa-miR-15a-5p hsa-miR-15b-5p TBC1D9	0.207 / 0.624	2.6e-05 / 0.00428	0.000435 / 0.0295	0.219 / 0.584	0.0111 / 0.205	0.00176 / 0.0414	3.63e-05 / 0.00185	4	1	0.5
hsa-miR-181a-5p hsa-miR-181b-5p CD4	0.293 / 0.702	0.000246 / 0.0169	1.37e-06 / 0.000652	0.000367 / 0.0271	0.207 / 0.623	0.54 / 0.794	0.000123 / 0.00428	4	1	0.5
hsa-miR-181a-5p hsa-miR-181b-5p CD69	0.105 / 0.487	0.00051 / 0.0268	1.23e-09 / 3.74e-06	0.00026 / 0.0224	0.954 / 0.989	0.0711 / 0.307	1.99e-06 / 0.000234	4	1	0.5
hsa-miR-181a-5p hsa-miR-181b-5p ZEB2	0.677 / 0.906	0.00104 / 0.0407	8.67e-08 / 8.19e-05	0.000887 / 0.044	0.167 / 0.578	0.0808 / 0.327	0.000862 / 0.016	4	1	0.5
hsa-miR-181c-5p hsa-miR-181d-5p CD69	0.7 / 0.914	0.0213 / 0.208	9.37e-06 / 0.0025	0.000172 / 0.0181	0.923 / 0.982	0.000331 / 0.0155	1.28e-13 / 4.56e-10	4	1	0.5
hsa-miR-181c-5p hsa-miR-181d-5p ELN	0.374 / 0.76	0.00027 / 0.0179	0.000109 / 0.0128	1.69e-06 / 0.0012	0.693 / 0.912	0.115 / 0.391	0.00126 / 0.0204	4	1	0.5
hsa-miR-181c-5p hsa-miR-181d-5p VCAM1	0.0187 / 0.242	0.000611 / 0.0296	0.000657 / 0.0369	0.00113 / 0.0499	0.288 / 0.699	0.232 / 0.547	4.58e-09 / 2.25e-06	4	1	0.5
hsa-miR-199a-3p hsa-miR-199b-3p EPAS1	0.000144 / 0.015	0.000325 / 0.0203	0.154 / 0.529	0.691 / 0.895	2.52e-05 / 0.0121	0.472 / 0.75	2.19e-06 / 0.000251	4	1	0.5
hsa-miR-200b-3p hsa-miR-200c-3p MMD	4.45e-06 / 0.00141	0.186 / 0.554	8.21e-06 / 0.0023	8.08e-07 / 0.000774	0.812 / 0.95	0.198 / 0.508	0.00317 / 0.0373	4	1	0.5
hsa-miR-200b-3p hsa-miR-429 ARL2BP	0.000581 / 0.0363	0.327 / 0.694	0.973 / 0.993	0.000428 / 0.0296	0.00803 / 0.178	0.00143 / 0.0366	3e-05 / 0.00162	4	1	0.5
hsa-miR-200b-3p hsa-miR-429 COL4A3	0.142 / 0.546	0.000625 / 0.03	0.192 / 0.578	0.000107 / 0.0141	0.13 / 0.53	1.98e-05 / 0.00265	6.97e-05 / 0.00292	4	1	0.5
hsa-miR-200b-3p hsa-miR-429 FOXF1	0.683 / 0.908	2.53e-06 / 0.000932	0.984 / 0.996	0.000316 / 0.0252	0.000202 / 0.0344	2.38e-15 / 2.11e-11	0.00515 / 0.051	4	1	0.5
hsa-miR-200b-3p hsa-miR-429 FOXF2	0.116 / 0.507	0.618 / 0.868	0.0278 / 0.251	0.000909 / 0.0447	0.000153 / 0.0306	2.56e-08 / 2.46e-05	5.81e-05 / 0.00256	4	1	0.5
hsa-miR-200b-3p hsa-miR-429 GRAP2	0.641 / 0.892	0.0155 / 0.178	0.974 / 0.993	0.000138 / 0.0162	0.000127 / 0.0279	9.39e-08 / 6.43e-05	1.17e-05 / 0.000833	4	1	0.5
hsa-miR-200b-3p hsa-miR-429 HOOK1	0.359 / 0.75	6.81e-10 / 2.12e-06	0.145 / 0.516	6.73e-09 / 3.01e-05	0.00356 / 0.126	0.000926 / 0.0286	1.39e-05 / 0.000943	4	1	0.5
hsa-miR-200b-3p hsa-miR-429 KIAA0040	0.00333 / 0.102	0.0283 / 0.239	0.198 / 0.584	2.63e-05 / 0.00642	0.000166 / 0.0319	0.000122 / 0.00842	4e-04 / 0.00959	4	1	0.5
hsa-miR-200b-3p hsa-miR-429 MAPRE1	0.134 / 0.534	0.000556 / 0.0281	0.000735 / 0.039	0.785 / 0.932	0.0952 / 0.472	0.00141 / 0.0362	6.84e-09 / 3.08e-06	4	1	0.5
hsa-miR-200b-3p hsa-miR-429 MYLK	0.00953 / 0.18	4.03e-07 / 0.000256	0.419 / 0.768	5.19e-06 / 0.00247	0.0166 / 0.24	1.34e-19 / 5.92e-15	0.000193 / 0.00585	4	2	0.5
hsa-miR-200b-3p hsa-miR-429 NFIA	0.000535 / 0.0345	6.04e-08 / 6.73e-05	0.00373 / 0.0947	0.032 / 0.256	0.381 / 0.765	1.57e-06 / 0.000476	0.000912 / 0.0166	4	4	0.5
hsa-miR-200b-3p hsa-miR-429 NR3C1	0.0715 / 0.422	4e-04 / 0.0231	0.239 / 0.626	0.587 / 0.847	0.000184 / 0.0329	1.23e-06 / 0.000399	0.00329 / 0.0382	4	1	0.5
hsa-miR-200b-3p hsa-miR-429 PAIP2	0.000566 / 0.0357	0.000316 / 0.0199	4.27e-05 / 0.00713	0.431 / 0.759	0.128 / 0.527	0.0412 / 0.232	3.54e-06 / 0.000351	4	1	0.5
hsa-miR-200b-3p hsa-miR-429 RAB37	0.678 / 0.906	1.55e-06 / 0.000655	0.426 / 0.773	0.000365 / 0.0271	0.00955 / 0.191	2.01e-06 / 0.00056	2.06e-05 / 0.00124	4	1	0.5
hsa-miR-200b-3p hsa-miR-429 SLC39A14	0.526 / 0.843	0.0186 / 0.195	3.68e-06 / 0.0013	1.04e-05 / 0.00374	0.0402 / 0.339	1.01e-05 / 0.00172	3.2e-06 / 0.000328	4	1	0.5
hsa-miR-200b-3p hsa-miR-429 ZEB1	0.000426 / 0.0296	0.00904 / 0.136	0.0372 / 0.288	0.516 / 0.809	4.17e-05 / 0.0152	1.94e-12 / 7.41e-09	0.000193 / 0.00585	4	5	0.5
hsa-miR-200b-3p hsa-miR-429 ZFPM2	0.000319 / 0.0246	0.372 / 0.728	0.233 / 0.62	0.882 / 0.966	0.000162 / 0.0314	1.3e-06 / 0.000414	0.000497 / 0.0111	4	2	0.5
hsa-miR-200b-3p hsa-miR-429 ZNF711	0.165 / 0.577	4.75e-06 / 0.00144	0.208 / 0.595	0.0109 / 0.154	2.52e-05 / 0.0121	1.58e-06 / 0.000477	3.38e-06 / 0.000342	4	1	0.5
hsa-miR-221-3p hsa-miR-222-3p CD4	0.106 / 0.489	2.63e-07 / 0.00019	0.377 / 0.74	2.1e-06 / 0.0014	0.0516 / 0.374	1.79e-06 / 0.000516	5.4e-06 / 0.000477	4	1	0.5
hsa-let-7a-5p hsa-let-7b-5p ARID3A	0.000207 / 0.0189	0.333 / 0.698	0.000987 / 0.046	0.888 / 0.968	0.432 / 0.796	0.62 / 0.84	0.000762 / 0.0148	3	3	0.5
hsa-let-7b-5p hsa-let-7c-5p DAPK1	0.000512 / 0.0334	0.835 / 0.952	0.698 / 0.906	0.00072 / 0.0395	0.104 / 0.488	0.00148 / 0.0374	0.722 / 0.871	3	1	0.5
hsa-let-7b-5p hsa-let-7d-5p DPF2	0.285 / 0.695	0.164 / 0.525	1.78e-05 / 0.00385	0.156 / 0.51	0.199 / 0.616	0.00142 / 0.0365	0.00225 / 0.03	3	1	0.5
hsa-let-7b-5p hsa-let-7d-5p MSN	0.0172 / 0.233	0.114 / 0.452	0.000452 / 0.03	1.61e-05 / 0.00493	0.0912 / 0.465	0.703 / 0.882	0.000872 / 0.0161	3	1	0.5
hsa-let-7b-5p hsa-let-7e-5p ACER3	1.34e-05 / 0.00313	0.878 / 0.966	0.000375 / 0.0271	0.372 / 0.719	0.982 / 0.996	0.683 / 0.872	0.00136 / 0.0216	3	1	0.5
hsa-let-7b-5p hsa-let-7f-5p SLC25A4	0.000631 / 0.0379	0.000429 / 0.024	0.271 / 0.657	0.447 / 0.769	0.655 / 0.898	0.843 / 0.944	0.00446 / 0.0464	3	1	0.5
hsa-let-7b-5p hsa-let-7g-5p SYNJ2BP	0.414 / 0.783	0.000123 / 0.0111	0.194 / 0.579	0.957 / 0.988	0.47 / 0.817	0.00115 / 0.0323	0.000498 / 0.0111	3	1	0.5
hsa-let-7b-5p hsa-let-7i-5p DCUN1D2	4.41e-08 / 4.52e-05	0.579 / 0.849	0.112 / 0.466	0.57 / 0.839	0.97 / 0.993	0.00225 / 0.0476	4.06e-11 / 4.97e-08	3	1	0.5
hsa-let-7b-5p hsa-let-7i-5p PBX3	0.000498 / 0.0329	0.299 / 0.671	0.000404 / 0.0284	0.254 / 0.62	0.00426 / 0.136	0.172 / 0.475	0.000162 / 0.00518	3	2	0.5
hsa-let-7b-5p hsa-miR-125b-5p FNDC3B	1.63e-05 / 0.00355	0.000845 / 0.036	0.858 / 0.96	0.933 / 0.981	0.998 / 1	0.0014 / 0.0361	0.899 / 0.958	3	1	0.333
hsa-let-7b-5p hsa-miR-98-5p AIFM1	0.772 / 0.939	0.0324 / 0.255	0.000516 / 0.0322	0.982 / 0.995	0.00109 / 0.0752	0.00166 / 0.04	2.26e-06 / 0.000256	3	2	0.5
hsa-let-7b-5p hsa-miR-98-5p CCNF	0.314 / 0.717	0.531 / 0.825	0.000528 / 0.0326	0.576 / 0.842	3.85e-05 / 0.0148	3.96e-07 / 0.00018	0.989 / 0.996	3	1	0.5
hsa-let-7b-5p hsa-miR-98-5p CDC25A	0.715 / 0.92	0.217 / 0.59	4.72e-05 / 0.0076	0.216 / 0.581	0.000794 / 0.0654	0.000201 / 0.0115	3.9e-07 / 6.95e-05	3	1	0.5
hsa-let-7c-5p hsa-let-7i-5p AMOT	5.91e-05 / 0.00836	0.089 / 0.406	0.15 / 0.524	0.733 / 0.912	0.955 / 0.99	0.00202 / 0.0448	4.28e-06 / 0.000402	3	1	0.5
hsa-let-7c-5p hsa-let-7i-5p HS2ST1	0.000514 / 0.0335	0.0346 / 0.263	0.472 / 0.799	2.56e-05 / 0.00632	0.437 / 0.799	0.149 / 0.443	0.00477 / 0.0485	3	1	0.5
hsa-let-7c-5p hsa-let-7i-5p KCNC4	0.511 / 0.836	0.000185 / 0.0143	0.987 / 0.997	0.725 / 0.909	0.972 / 0.993	0.000867 / 0.0275	0.00244 / 0.0314	3	1	0.5
hsa-let-7d-5p hsa-let-7f-5p PLXNA4	0.565 / 0.861	0.152 / 0.509	0.000115 / 0.0133	2.39e-05 / 0.00606	0.000344 / 0.044	0.0637 / 0.29	0.67 / 0.842	3	2	0.5
hsa-let-7d-5p hsa-let-7g-5p RBM38	0.0301 / 0.297	0.379 / 0.732	0.76 / 0.927	0.338 / 0.694	1.23e-05 / 0.00896	0.000107 / 0.0078	0.00301 / 0.036	3	1	0.5
hsa-let-7d-5p hsa-miR-98-5p ARL6IP6	0.254 / 0.669	0.0324 / 0.255	9.57e-05 / 0.0119	0.000325 / 0.0256	0.811 / 0.95	0.201 / 0.511	0.00105 / 0.0182	3	1	0.5
hsa-let-7d-5p hsa-miR-98-5p C19orf47	0.0244 / 0.272	0.552 / 0.836	2.1e-05 / 0.00433	0.00523 / 0.108	1.78e-05 / 0.0103	1.46e-06 / 0.000454	0.0631 / 0.236	3	1	0.5
hsa-let-7d-5p hsa-miR-98-5p CDC25A	0.118 / 0.51	0.0321 / 0.254	7.04e-12 / 6.26e-08	5.36e-05 / 0.00964	0.364 / 0.754	4.5e-05 / 0.00455	0.107 / 0.321	3	1	0.5
hsa-let-7d-5p hsa-miR-98-5p COL15A1	0.00996 / 0.183	8.38e-05 / 0.00867	0.000546 / 0.0333	1e-04 / 0.0136	0.908 / 0.978	0.144 / 0.437	0.853 / 0.937	3	1	0.5
hsa-let-7d-5p hsa-miR-98-5p FBXO32	0.013 / 0.206	0.144 / 0.498	7.49e-06 / 0.00215	0.805 / 0.94	0.0926 / 0.467	5.79e-11 / 1.63e-07	0.00229 / 0.0302	3	1	0.5
hsa-let-7d-5p hsa-miR-98-5p GEMIN7	0.0869 / 0.454	0.154 / 0.511	2.43e-07 / 0.000182	1.04e-08 / 4.12e-05	0.072 / 0.425	0.476 / 0.753	0.000926 / 0.0167	3	1	0.5
hsa-let-7d-5p hsa-miR-98-5p NKIRAS2	0.52 / 0.84	5.53e-05 / 0.00689	4.33e-05 / 0.00721	0.257 / 0.623	0.187 / 0.603	0.675 / 0.868	0.000394 / 0.0095	3	1	0.5
hsa-let-7d-5p hsa-miR-98-5p PLAGL2	0.00503 / 0.129	0.000384 / 0.0224	7.52e-14 / 2.18e-09	0.872 / 0.963	0.574 / 0.866	0.000547 / 0.0208	0.173 / 0.42	3	1	0.5
hsa-let-7d-5p hsa-miR-98-5p PPP1R12B	0.000477 / 0.0318	0.901 / 0.973	0.00042 / 0.029	0.000181 / 0.0185	0.53 / 0.846	0.309 / 0.623	0.652 / 0.832	3	1	0.5
hsa-let-7d-5p hsa-miR-98-5p RNF7	0.0977 / 0.475	0.0288 / 0.241	0.000747 / 0.0392	4.12e-06 / 0.00217	0.0166 / 0.24	0.102 / 0.369	0.00413 / 0.0442	3	1	0.5
hsa-let-7d-5p hsa-miR-98-5p SMUG1	0.707 / 0.917	0.823 / 0.948	4e-05 / 0.00683	0.000659 / 0.0377	0.222 / 0.64	0.735 / 0.897	1.22e-06 / 0.000163	3	1	0.5
hsa-let-7d-5p hsa-miR-98-5p SNX30	0.073 / 0.425	0.174 / 0.539	4.64e-07 / 0.000297	0.000254 / 0.0221	0.466 / 0.815	0.0595 / 0.28	5.05e-05 / 0.00232	3	1	0.5
hsa-let-7d-5p hsa-miR-98-5p STARD13	0.21 / 0.627	0.000438 / 0.0243	0.000159 / 0.0162	5.21e-07 / 0.000597	0.806 / 0.948	0.00973 / 0.107	0.446 / 0.692	3	2	0.5
hsa-let-7d-5p hsa-miR-98-5p STX3	0.00814 / 0.166	0.000105 / 0.00989	0.0498 / 0.328	0.412 / 0.746	0.000213 / 0.0353	0.00988 / 0.108	0.00266 / 0.0332	3	1	0.5
hsa-let-7d-5p hsa-miR-98-5p TIMM17B	0.0647 / 0.406	0.58 / 0.849	0.000125 / 0.014	1.95e-05 / 0.00546	0.073 / 0.427	0.538 / 0.792	3.16e-05 / 0.00168	3	1	0.5
hsa-let-7d-5p hsa-miR-98-5p TSPAN2	0.276 / 0.687	0.36 / 0.719	0.00115 / 0.05	0.000901 / 0.0444	0.482 / 0.823	0.0012 / 0.033	0.145 / 0.38	3	1	0.5
hsa-let-7d-5p hsa-miR-98-5p ZNF473	0.0948 / 0.469	0.472 / 0.792	4.37e-10 / 1.77e-06	0.654 / 0.878	0.000342 / 0.044	1.71e-05 / 0.00241	0.431 / 0.68	3	1	0.5
hsa-let-7e-5p hsa-let-7f-5p CBX5	0.81 / 0.95	0.904 / 0.974	0.571 / 0.851	0.000368 / 0.0271	0.665 / 0.902	7.93e-05 / 0.00642	0.00392 / 0.0429	3	2	0.5
hsa-let-7e-5p hsa-let-7f-5p INTS2	0.401 / 0.775	0.00031 / 0.0197	0.359 / 0.728	0.000132 / 0.0158	0.801 / 0.947	0.00157 / 0.0386	0.695 / 0.856	3	1	0.5
hsa-let-7e-5p hsa-let-7f-5p RRP1B	0.669 / 0.903	0.000539 / 0.0276	0.105 / 0.455	0.00044 / 0.0301	0.557 / 0.858	0.000226 / 0.0122	0.914 / 0.965	3	1	0.5
hsa-let-7f-5p hsa-let-7i-5p FRMD4B	0.273 / 0.685	0.396 / 0.745	0.9 / 0.973	0.595 / 0.852	0.000186 / 0.0329	0.000553 / 0.0209	0.000582 / 0.0123	3	1	0.5
hsa-let-7f-5p hsa-miR-125b-5p SEMA4F	0.000313 / 0.0243	0.000859 / 0.0363	0.826 / 0.951	0.624 / 0.865	0.723 / 0.922	0.0705 / 0.305	0.00258 / 0.0325	3	1	0.333
hsa-let-7f-5p hsa-miR-98-5p FBXO32	0.0654 / 0.408	0.676 / 0.894	0.000265 / 0.0222	0.768 / 0.926	0.388 / 0.769	1.11e-05 / 0.00183	1.17e-05 / 0.000831	3	1	0.5
hsa-let-7g-5p hsa-let-7i-5p RBM38	0.592 / 0.872	0.476 / 0.795	0.679 / 0.898	0.707 / 0.902	1.42e-06 / 0.00262	0.000131 / 0.00882	0.00107 / 0.0184	3	1	0.5
hsa-let-7g-5p hsa-miR-98-5p BCAP29	0.0125 / 0.203	0.966 / 0.991	0.00108 / 0.048	0.00109 / 0.0488	0.871 / 0.968	0.0476 / 0.25	0.000624 / 0.0129	3	1	0.5
hsa-let-7g-5p hsa-miR-98-5p FBXO32	0.00988 / 0.182	0.839 / 0.953	0.00102 / 0.0468	0.0729 / 0.369	0.634 / 0.89	4.49e-12 / 1.59e-08	1.18e-06 / 0.000158	3	1	0.5
hsa-let-7g-5p hsa-miR-98-5p RRP1B	0.046 / 0.355	0.114 / 0.451	3.1e-08 / 3.82e-05	0.000689 / 0.0386	0.0135 / 0.222	0.000485 / 0.0195	0.634 / 0.821	3	1	0.5
hsa-let-7i-5p hsa-miR-98-5p FBXO32	0.292 / 0.701	0.537 / 0.828	0.000477 / 0.0309	0.444 / 0.767	0.328 / 0.729	0.000118 / 0.00823	1.19e-07 / 2.88e-05	3	1	0.5
hsa-let-7i-5p hsa-miR-98-5p FRMD4B	0.321 / 0.723	0.00646 / 0.114	0.271 / 0.656	0.499 / 0.8	0.000158 / 0.031	0.00106 / 0.0308	2.31e-07 / 4.68e-05	3	1	0.5
hsa-let-7i-5p hsa-miR-98-5p MED28	0.951 / 0.989	0.0327 / 0.256	7.04e-05 / 0.00977	1.42e-07 / 0.000253	0.137 / 0.539	0.725 / 0.892	0.00348 / 0.0396	3	1	0.5
hsa-let-7i-5p hsa-miR-98-5p RAB11FIP4	0.248 / 0.663	0.031 / 0.25	0.143 / 0.514	0.000575 / 0.0349	0.000386 / 0.0469	0.873 / 0.955	0.000734 / 0.0144	3	2	0.5
hsa-let-7i-5p hsa-miR-98-5p SCN4B	0.895 / 0.974	0.802 / 0.94	0.434 / 0.777	0.000796 / 0.0417	0.747 / 0.93	0.000624 / 0.0224	0.000407 / 0.0097	3	1	0.5
hsa-let-7i-5p hsa-miR-98-5p SLC4A4	0.671 / 0.904	0.215 / 0.588	0.000369 / 0.0268	0.168 / 0.526	0.193 / 0.609	8.72e-05 / 0.00681	0.00236 / 0.0309	3	1	0.5
hsa-let-7i-5p hsa-miR-98-5p ZCCHC3	0.605 / 0.878	0.465 / 0.788	1.46e-07 / 0.000122	0.736 / 0.913	0.0624 / 0.402	0.000735 / 0.0249	0.000281 / 0.00759	3	1	0.5
hsa-miR-100-5p hsa-miR-99a-5p TRIB2	4.53e-05 / 0.00702	0.0803 / 0.388	0.745 / 0.922	0.193 / 0.555	1.58e-05 / 0.00994	0.00201 / 0.0448	0.149 / 0.386	3	1	0.5
hsa-miR-103a-3p hsa-miR-107 ADNP	0.000673 / 0.0396	0.87 / 0.963	0.00555 / 0.117	0.000773 / 0.0411	0.148 / 0.554	0.0283 / 0.191	0.00247 / 0.0317	3	1	0.5
hsa-miR-103a-3p hsa-miR-107 CCNE1	0.355 / 0.747	0.825 / 0.948	0.949 / 0.987	2.53e-05 / 0.00627	0.0368 / 0.328	8.24e-05 / 0.00655	0.000151 / 0.00493	3	1	0.5
hsa-miR-103a-3p hsa-miR-107 ESR1	0.0188 / 0.243	0.399 / 0.747	5.26e-05 / 0.00816	0.0943 / 0.413	0.696 / 0.913	0.000348 / 0.016	1.6e-05 / 0.00104	3	1	0.5
hsa-miR-103a-3p hsa-miR-15a-5p SHROOM3	0.000274 / 0.0223	0.000963 / 0.0389	0.939 / 0.983	0.407 / 0.743	0.185 / 0.6	0.000822 / 0.0266	0.00849 / 0.0697	3	1	0.5
hsa-miR-106a-5p hsa-miR-17-5p FAM84B	0.084 / 0.448	0.000477 / 0.0256	0.675 / 0.896	0.108 / 0.436	0.869 / 0.967	0.000736 / 0.0249	0.00396 / 0.0431	3	1	0.5
hsa-miR-106a-5p hsa-miR-19a-3p WDFY2	0.165 / 0.578	5.56e-05 / 0.00689	0.000118 / 0.0135	0.244 / 0.611	0.00859 / 0.183	0.00199 / 0.0444	0.885 / 0.952	3	1	0.25
hsa-miR-106b-5p hsa-miR-130a-3p RACGAP1	0.00209 / 0.0786	5.84e-06 / 0.00164	0.00588 / 0.12	0.000275 / 0.0232	0.863 / 0.966	0.000492 / 0.0196	0.0205 / 0.12	3	1	0.5
hsa-miR-106b-5p hsa-miR-130a-3p TCF4	0.5 / 0.831	0.00139 / 0.0481	0.000107 / 0.0127	0.582 / 0.845	0.958 / 0.99	0.000302 / 0.0147	0.161 / 0.404	3	1	0.5
hsa-miR-106b-5p hsa-miR-130a-3p TIMP2	0.0592 / 0.392	0.00407 / 0.0887	0.000128 / 0.0142	0.999 / 1	0.000242 / 0.0378	0.000608 / 0.0222	0.118 / 0.338	3	1	0.5
hsa-miR-106b-5p hsa-miR-130b-3p CMPK1	0.54 / 0.849	3.28e-05 / 0.00496	0.234 / 0.621	0.216 / 0.581	0.961 / 0.991	5.88e-05 / 0.00543	0.000177 / 0.00549	3	1	0.5
hsa-miR-106b-5p hsa-miR-130b-3p RACGAP1	0.0639 / 0.404	3.04e-05 / 0.00471	0.346 / 0.718	0.345 / 0.7	0.00017 / 0.0321	0.00217 / 0.0468	0.123 / 0.347	3	1	0.5
hsa-miR-106b-5p hsa-miR-17-5p FAM84B	0.149 / 0.557	0.000794 / 0.0346	0.000974 / 0.0457	0.708 / 0.902	0.169 / 0.581	0.00689 / 0.089	1.26e-05 / 0.000877	3	1	0.5
hsa-miR-106b-5p hsa-miR-17-5p HS2ST1	0.542 / 0.85	0.774 / 0.93	0.98 / 0.995	0.000441 / 0.0301	1.45e-06 / 0.00262	0.535 / 0.791	0.000827 / 0.0156	3	1	0.5
hsa-miR-106b-5p hsa-miR-301b-3p NFIB	NA	NA	8.03e-05 / 0.0106	0.391 / 0.732	0.000422 / 0.0496	NA	0.00343 / 0.0392	3	1	0.5
hsa-miR-106b-5p hsa-miR-93-5p DAB2	0.992 / 0.998	4.76e-10 / 1.57e-06	0.361 / 0.729	0.959 / 0.989	0.0223 / 0.27	0.000168 / 0.0103	0.00166 / 0.0245	3	1	0.5
hsa-miR-106b-5p hsa-miR-93-5p FAM84B	0.065 / 0.407	0.000454 / 0.0248	4.88e-05 / 0.00778	0.788 / 0.933	0.655 / 0.898	0.00849 / 0.0999	0.000199 / 0.00598	3	1	0.5
hsa-miR-106b-5p hsa-miR-93-5p JAK1	0.0892 / 0.459	0.00146 / 0.0496	1e-04 / 0.0122	0.354 / 0.706	0.483 / 0.823	0.785 / 0.919	0.000453 / 0.0104	3	1	0.5
hsa-miR-106b-5p hsa-miR-93-5p LRCH1	0.832 / 0.957	0.00067 / 0.0312	0.000145 / 0.0152	0.897 / 0.97	0.0472 / 0.361	0.692 / 0.877	0.00233 / 0.0306	3	1	0.5
hsa-miR-106b-5p hsa-miR-93-5p NCEH1	0.888 / 0.973	0.000846 / 0.036	0.000559 / 0.0338	0.821 / 0.945	0.00395 / 0.132	0.893 / 0.963	4.21e-05 / 0.00205	3	1	0.5
hsa-miR-106b-5p hsa-miR-93-5p RORC	0.257 / 0.671	0.737 / 0.918	0.000535 / 0.0329	0.000469 / 0.0312	0.896 / 0.975	5.46e-05 / 0.00516	0.222 / 0.481	3	1	0.5
hsa-miR-125a-5p hsa-miR-125b-5p CDS2	8e-06 / 0.00214	0.204 / 0.575	0.815 / 0.947	0.468 / 0.782	0.0392 / 0.335	0.000194 / 0.0112	0.00105 / 0.0182	3	1	0.5
hsa-miR-125a-5p hsa-miR-125b-5p PKP4	0.000121 / 0.0135	0.187 / 0.555	5.17e-06 / 0.00166	0.566 / 0.837	0.218 / 0.636	0.00096 / 0.0291	0.00985 / 0.0765	3	1	0.5
hsa-miR-128-3p hsa-miR-27a-3p GSPT1	1 / 1	0.147 / 0.502	0.000413 / 0.0288	0.842 / 0.953	0.512 / 0.837	0.000251 / 0.0131	0.000202 / 0.00604	3	1	0.5
hsa-miR-128-3p hsa-miR-27a-3p SFRP1	4.86e-05 / 0.00735	0.00117 / 0.0434	0.559 / 0.845	0.452 / 0.772	0.122 / 0.517	0.0011 / 0.0314	0.629 / 0.817	3	1	0.5
hsa-miR-130a-3p hsa-miR-130b-3p BHLHE41	0.442 / 0.799	4.64e-10 / 1.56e-06	0.0939 / 0.434	0.086 / 0.396	0.0983 / 0.479	0.00063 / 0.0226	1.25e-07 / 2.96e-05	3	2	0.5
hsa-miR-130a-3p hsa-miR-130b-3p CCT6A	0.669 / 0.903	0.0553 / 0.328	0.0119 / 0.17	9.4e-05 / 0.0132	0.369 / 0.757	6.12e-05 / 0.00556	0.000918 / 0.0167	3	1	0.5
hsa-miR-130a-3p hsa-miR-130b-3p EDN1	0.344 / 0.74	1.47e-06 / 0.000635	0.133 / 0.499	0.224 / 0.589	0.0957 / 0.474	0.00211 / 0.046	0.000603 / 0.0126	3	1	0.5
hsa-miR-130a-3p hsa-miR-130b-3p EPHA7	0.823 / 0.954	2.27e-05 / 0.00389	NA	0.516 / 0.809	0.395 / 0.774	0.00216 / 0.0467	0.00432 / 0.0455	3	1	0.5
hsa-miR-130a-3p hsa-miR-130b-3p ESR1	0.76 / 0.935	0.000761 / 0.0337	0.354 / 0.724	0.0741 / 0.372	0.115 / 0.507	5.24e-08 / 4.19e-05	3.17e-06 / 0.000327	3	2	0.5
hsa-miR-130a-3p hsa-miR-130b-3p ITGB8	0.689 / 0.91	9.86e-08 / 9.21e-05	0.00222 / 0.0717	0.318 / 0.678	0.912 / 0.979	9.29e-06 / 0.00163	6.76e-06 / 0.000561	3	1	0.5
hsa-miR-130a-3p hsa-miR-130b-3p KLHL3	0.118 / 0.51	0.000104 / 0.00982	0.591 / 0.86	0.000407 / 0.0287	0.00345 / 0.124	0.184 / 0.491	0.000633 / 0.013	3	1	0.5
hsa-miR-130a-3p hsa-miR-130b-3p LRCH2	0.479 / 0.819	1.09e-05 / 0.00246	0.962 / 0.99	0.667 / 0.884	0.0081 / 0.178	1.94e-05 / 0.0026	0.00287 / 0.0348	3	1	0.5
hsa-miR-130a-3p hsa-miR-130b-3p PDE5A	0.868 / 0.967	0.000617 / 0.0298	0.544 / 0.838	0.976 / 0.993	0.136 / 0.538	5.45e-08 / 4.26e-05	6.48e-09 / 2.95e-06	3	1	0.5
hsa-miR-130a-3p hsa-miR-130b-3p SMOC1	0.784 / 0.942	0.000474 / 0.0255	0.284 / 0.668	0.571 / 0.84	0.168 / 0.579	0.00234 / 0.0486	0.000622 / 0.0129	3	1	0.5
hsa-miR-130a-3p hsa-miR-130b-3p STAT3	0.505 / 0.832	1.49e-05 / 0.00304	0.0363 / 0.285	0.146 / 0.495	0.604 / 0.878	0.000369 / 0.0165	0.000378 / 0.00925	3	1	0.5
hsa-miR-130a-3p hsa-miR-148b-3p CCDC6	0.666 / 0.902	0.856 / 0.959	0.0802 / 0.405	2.05e-05 / 0.00558	0.272 / 0.685	0.000142 / 0.0093	0.000694 / 0.0139	3	1	0.5
hsa-miR-130a-3p hsa-miR-148b-3p TGFA	0.000252 / 0.0212	0.235 / 0.61	1.18e-05 / 0.00292	0.63 / 0.868	0.768 / 0.936	7.27e-07 / 0.000274	0.178 / 0.426	3	1	0.5
hsa-miR-130a-3p hsa-miR-17-5p ENPP5	0.000124 / 0.0137	5.21e-06 / 0.00153	0.000193 / 0.0183	0.428 / 0.757	0.714 / 0.919	0.667 / 0.865	0.0781 / 0.267	3	1	0.25
hsa-miR-130a-3p hsa-miR-17-5p RACGAP1	0.00499 / 0.128	0.000445 / 0.0245	3.78e-05 / 0.00657	0.00612 / 0.117	0.0705 / 0.421	8.25e-05 / 0.00655	0.204 / 0.459	3	1	0.5
hsa-miR-130a-3p hsa-miR-196a-5p PRUNE2	0.0802 / 0.441	0.000353 / 0.0213	0.0607 / 0.358	0.0632 / 0.346	0.603 / 0.877	0.00162 / 0.0393	0.00158 / 0.0238	3	1	0.5
hsa-miR-130a-3p hsa-miR-19a-3p CAPRIN2	0.16 / 0.571	2.97e-06 / 0.00104	0.0666 / 0.372	0.089 / 0.403	0.763 / 0.935	2.27e-09 / 3.76e-06	0.00364 / 0.0408	3	1	0.5
hsa-miR-130a-3p hsa-miR-19a-3p FIBIN	0.000314 / 0.0244	2.09e-05 / 0.00372	0.726 / 0.915	0.472 / 0.784	0.0627 / 0.403	0.00134 / 0.0352	0.116 / 0.335	3	1	0.5
hsa-miR-130a-3p hsa-miR-19a-3p ITGB8	0.584 / 0.869	1.32e-06 / 0.000592	0.244 / 0.631	0.659 / 0.881	0.00799 / 0.177	3.65e-05 / 0.00395	0.00436 / 0.0458	3	1	0.333
hsa-miR-130a-3p hsa-miR-19a-3p RACGAP1	0.00528 / 0.131	2.11e-05 / 0.00373	7.49e-05 / 0.0102	0.161 / 0.516	0.104 / 0.488	0.00117 / 0.0325	0.0122 / 0.0872	3	1	0.5
hsa-miR-130a-3p hsa-miR-19a-3p TRPC3	0.00883 / 0.173	2.15e-05 / 0.00376	NA	0.0545 / 0.324	2.26e-05 / 0.0116	0.778 / 0.916	0.000428 / 0.01	3	1	0.5
hsa-miR-130a-3p hsa-miR-19b-3p CAPRIN2	0.0501 / 0.367	6.59e-06 / 0.00176	0.149 / 0.522	0.0658 / 0.353	0.839 / 0.959	7.05e-08 / 5.13e-05	9.32e-06 / 0.000709	3	1	0.5
hsa-miR-130a-3p hsa-miR-19b-3p FAT3	0.428 / 0.791	0.587 / 0.853	0.675 / 0.896	0.000278 / 0.0233	6.41e-05 / 0.0192	0.000931 / 0.0287	0.301 / 0.566	3	1	0.333
hsa-miR-130a-3p hsa-miR-19b-3p HLF	0.747 / 0.931	3.34e-08 / 4.5e-05	0.387 / 0.747	0.473 / 0.784	0.428 / 0.794	1.13e-05 / 0.00185	9.31e-05 / 0.00354	3	1	0.5
hsa-miR-130a-3p hsa-miR-19b-3p INSIG1	6.06e-06 / 0.00176	9.92e-07 / 0.000483	0.00649 / 0.126	0.536 / 0.821	0.876 / 0.969	0.549 / 0.799	0.00171 / 0.025	3	1	0.5
hsa-miR-130a-3p hsa-miR-19b-3p ITGB8	0.279 / 0.69	8.97e-06 / 0.00217	0.355 / 0.725	0.854 / 0.957	0.00686 / 0.167	0.000483 / 0.0195	6.4e-05 / 0.00274	3	1	0.333
hsa-miR-130a-3p hsa-miR-19b-3p LRCH2	0.00465 / 0.122	7.95e-07 / 0.000421	0.808 / 0.944	0.716 / 0.905	7.68e-05 / 0.0214	0.000967 / 0.0292	0.0186 / 0.113	3	1	0.5
hsa-miR-130a-3p hsa-miR-19b-3p MDFIC	0.000384 / 0.0276	0.0244 / 0.223	0.134 / 0.501	0.758 / 0.922	0.0271 / 0.29	0.00125 / 0.0338	7.87e-06 / 0.000628	3	1	0.5
hsa-miR-130a-3p hsa-miR-19b-3p PFKFB3	0.000794 / 0.0439	0.000145 / 0.0122	0.411 / 0.763	0.0119 / 0.161	0.549 / 0.855	0.181 / 0.487	4.68e-06 / 0.000429	3	1	0.5
hsa-miR-130a-3p hsa-miR-19b-3p RACGAP1	0.00964 / 0.18	0.000909 / 0.0376	0.000113 / 0.0132	0.107 / 0.435	0.159 / 0.569	0.000509 / 0.02	0.00932 / 0.074	3	1	0.5
hsa-miR-130a-3p hsa-miR-19b-3p SLC27A1	0.108 / 0.493	0.0506 / 0.315	0.00081 / 0.041	0.0228 / 0.219	0.456 / 0.809	0.000415 / 0.0177	0.000143 / 0.00475	3	1	0.5
hsa-miR-130a-3p hsa-miR-19b-3p SYBU	7.45e-06 / 0.00204	0.28 / 0.654	0.0037 / 0.0944	0.723 / 0.908	0.935 / 0.985	0.000238 / 0.0126	4.26e-05 / 0.00206	3	2	0.5
hsa-miR-130a-3p hsa-miR-19b-3p TNFRSF1B	0.000664 / 0.0392	0.455 / 0.782	0.000196 / 0.0184	0.00709 / 0.125	0.013 / 0.218	0.00749 / 0.0931	4.44e-05 / 0.00212	3	1	0.5
hsa-miR-130a-3p hsa-miR-19b-3p TRPC3	0.00172 / 0.0698	2.91e-05 / 0.00459	NA	0.0722 / 0.367	1.67e-05 / 0.0102	0.552 / 0.801	1.51e-06 / 0.000191	3	1	0.5
hsa-miR-130a-3p hsa-miR-19b-3p UHRF2	0.698 / 0.914	0.000661 / 0.0309	0.000227 / 0.0202	0.201 / 0.565	0.185 / 0.6	0.74 / 0.899	0.00388 / 0.0425	3	1	0.5
hsa-miR-130a-3p hsa-miR-301a-3p LRCH2	0.185 / 0.6	6.4e-07 / 0.00036	0.353 / 0.724	0.95 / 0.986	0.000116 / 0.0267	0.000144 / 0.00938	0.915 / 0.965	3	1	0.5
hsa-miR-130a-3p hsa-miR-301a-3p PRUNE2	0.0509 / 0.37	1.61e-05 / 0.00319	0.846 / 0.957	0.912 / 0.975	0.0175 / 0.245	1.3e-05 / 0.00202	0.00272 / 0.0336	3	1	0.5
hsa-miR-130a-3p hsa-miR-301a-3p RACGAP1	0.00172 / 0.0696	1.81e-05 / 0.00343	0.000452 / 0.0299	0.0113 / 0.157	0.847 / 0.961	0.00014 / 0.00921	0.238 / 0.499	3	1	0.5
hsa-miR-130a-3p hsa-miR-454-3p FERMT2	0.193 / 0.609	0.489 / 0.802	0.804 / 0.943	0.462 / 0.778	0.000276 / 0.0397	0.000647 / 0.023	0.00456 / 0.0471	3	1	0.5
hsa-miR-130a-3p hsa-miR-454-3p FIBIN	0.424 / 0.789	0.00101 / 0.04	0.399 / 0.755	0.464 / 0.78	2.14e-06 / 0.00325	4.48e-05 / 0.00453	0.43 / 0.68	3	1	0.5
hsa-miR-130a-3p hsa-miR-454-3p ITGB8	0.427 / 0.791	4.27e-05 / 0.00587	0.74 / 0.92	0.309 / 0.67	0.422 / 0.79	2.21e-05 / 0.00286	0.00218 / 0.0293	3	1	0.5
hsa-miR-130b-3p hsa-miR-17-5p BHLHE41	0.299 / 0.706	0.000522 / 0.0271	0.0359 / 0.283	0.157 / 0.512	0.0907 / 0.464	2e-04 / 0.0114	5.98e-05 / 0.00261	3	1	0.25
hsa-miR-130b-3p hsa-miR-301a-3p INSIG1	0.98 / 0.995	0.000113 / 0.0104	0.0011 / 0.0487	0.349 / 0.703	0.953 / 0.989	0.175 / 0.479	0.000527 / 0.0115	3	1	0.5
hsa-miR-130b-3p hsa-miR-301a-3p RACGAP1	0.0175 / 0.236	0.00105 / 0.0409	0.727 / 0.916	0.508 / 0.805	1.54e-05 / 0.00986	0.000113 / 0.00807	0.83 / 0.926	3	1	0.5
hsa-miR-130b-3p hsa-miR-454-3p AMPD3	0.749 / 0.932	7.79e-05 / 0.0083	0.385 / 0.746	0.000982 / 0.0464	0.789 / 0.943	0.000688 / 0.0239	0.0197 / 0.117	3	1	0.5
hsa-miR-130b-3p hsa-miR-93-5p BHLHE41	0.786 / 0.943	0.000297 / 0.0192	0.0163 / 0.197	0.000147 / 0.0166	0.942 / 0.986	0.000326 / 0.0153	0.0103 / 0.0789	3	1	0.25
hsa-miR-139-5p hsa-miR-582-5p MYLK	8.7e-05 / 0.0109	0.496 / 0.806	0.000172 / 0.0171	0.252 / 0.619	0.0671 / 0.414	0.00196 / 0.0441	0.404 / 0.658	3	1	0.5
hsa-miR-139-5p hsa-miR-582-5p SSPN	0.942 / 0.986	0.00037 / 0.0219	0.00032 / 0.0249	0.0787 / 0.381	0.00708 / 0.169	0.000762 / 0.0254	0.176 / 0.424	3	1	0.5
hsa-miR-141-3p hsa-miR-200a-3p CDC42EP3	0.00968 / 0.18	0.169 / 0.533	0.959 / 0.989	0.000184 / 0.0186	4.97e-05 / 0.0166	0.327 / 0.639	8.3e-07 / 0.000122	3	1	0.5
hsa-miR-141-3p hsa-miR-200a-3p KCTD12	4.79e-05 / 0.00728	0.309 / 0.68	0.0571 / 0.349	0.000336 / 0.026	0.0142 / 0.226	0.129 / 0.413	3.76e-05 / 0.00189	3	1	0.5
hsa-miR-141-3p hsa-miR-200a-3p OGFRL1	0.16 / 0.571	0.651 / 0.883	0.000567 / 0.034	3.97e-05 / 0.00825	0.733 / 0.925	0.11 / 0.382	2.43e-05 / 0.0014	3	1	0.5
hsa-miR-141-3p hsa-miR-200a-3p TMEM130	0.000817 / 0.0446	0.118 / 0.458	0.133 / 0.499	0.000889 / 0.0441	0.603 / 0.878	0.111 / 0.384	0.00267 / 0.0333	3	1	0.5
hsa-miR-145-5p hsa-miR-199a-5p ARHGAP29	5.53e-06 / 0.00165	0.232 / 0.607	0.831 / 0.952	0.801 / 0.938	0.142 / 0.547	0.000224 / 0.0122	0.000715 / 0.0142	3	1	0.5
hsa-miR-145-5p hsa-miR-199b-5p NCSTN	1.22e-06 / 0.000538	0.000105 / 0.00992	0.217 / 0.605	0.404 / 0.741	0.505 / 0.834	0.000903 / 0.0281	0.0645 / 0.239	3	1	0.5
hsa-miR-146a-5p hsa-miR-146b-5p FBXW2	9.37e-05 / 0.0114	0.00109 / 0.0417	0.83 / 0.952	0.808 / 0.941	0.446 / 0.804	3.43e-05 / 0.00379	0.0113 / 0.0832	3	1	0.5
hsa-miR-146a-5p hsa-miR-146b-5p MAPT	0.463 / 0.811	2.37e-14 / 3.06e-10	0.715 / 0.911	0.0338 / 0.262	0.334 / 0.733	0.000494 / 0.0197	0.000528 / 0.0115	3	1	0.5
hsa-miR-148a-3p hsa-miR-152-3p ZADH2	0.207 / 0.624	0.759 / 0.926	0.0856 / 0.416	0.0733 / 0.37	0.000209 / 0.035	0.000347 / 0.0159	0.00104 / 0.018	3	1	0.5
hsa-miR-148a-3p hsa-miR-27a-3p MET	0.017 / 0.232	0.000273 / 0.0181	4.18e-05 / 0.00705	0.0168 / 0.19	0.286 / 0.697	0.0124 / 0.123	4.32e-08 / 1.32e-05	3	1	0.5
hsa-miR-148a-3p hsa-miR-301a-3p HOMER1	9e-04 / 0.0476	0.354 / 0.714	0.000202 / 0.0188	0.801 / 0.938	0.758 / 0.934	0.224 / 0.538	2.99e-06 / 0.000313	3	1	0.333
hsa-miR-148b-3p hsa-miR-152-3p SH3PXD2A	0.59 / 0.872	0.848 / 0.957	0.136 / 0.504	0.000261 / 0.0224	0.575 / 0.866	0.000405 / 0.0175	0.000126 / 0.00435	3	1	0.5
hsa-miR-152-3p hsa-miR-19a-3p PTEN	0.36 / 0.751	0.679 / 0.895	0.707 / 0.909	0.00477 / 0.103	0.000254 / 0.0387	0.00186 / 0.0427	0.00109 / 0.0187	3	1	0.2
hsa-miR-15a-5p hsa-miR-15b-5p RNF213	0.799 / 0.947	0.774 / 0.93	0.00335 / 0.0894	0.000122 / 0.0152	0.000195 / 0.0337	0.252 / 0.569	0.000375 / 0.00921	3	1	0.5
hsa-miR-15a-5p hsa-miR-195-5p CDC23	0.65 / 0.896	0.561 / 0.84	0.0186 / 0.21	0.000142 / 0.0164	0.000411 / 0.0487	0.0308 / 0.2	3.19e-06 / 0.000328	3	1	0.5
hsa-miR-15b-5p hsa-miR-16-5p HMGA1	0.174 / 0.589	0.000606 / 0.0295	0.886 / 0.968	0.623 / 0.864	0.477 / 0.82	6.26e-05 / 0.00564	0.000631 / 0.013	3	4	1
hsa-miR-15b-5p hsa-miR-195-5p FSTL1	0.845 / 0.961	0.717 / 0.91	0.000147 / 0.0153	9.36e-05 / 0.0132	2.87e-05 / 0.0129	0.853 / 0.948	0.561 / 0.774	3	1	0.5
hsa-miR-15b-5p hsa-miR-497-5p DNAJC16	0.618 / 0.883	0.000564 / 0.0283	0.832 / 0.953	0.000169 / 0.0179	0.0165 / 0.24	0.0927 / 0.351	0.000449 / 0.0104	3	1	0.5
hsa-miR-15b-5p hsa-miR-497-5p FHDC1	0.317 / 0.72	0.00145 / 0.0493	0.812 / 0.946	0.00724 / 0.127	0.605 / 0.878	5.15e-07 / 0.000213	0.00058 / 0.0123	3	1	0.5
hsa-miR-16-5p hsa-miR-195-5p LRRK1	0.0994 / 0.478	0.00738 / 0.122	0.000617 / 0.0355	0.0141 / 0.174	0.834 / 0.957	0.00155 / 0.0383	0.00276 / 0.0339	3	1	0.5
hsa-miR-16-5p hsa-miR-497-5p PIP4K2C	0.874 / 0.969	0.000223 / 0.0159	0.0524 / 0.336	0.000863 / 0.0434	0.656 / 0.899	0.72 / 0.89	1.26e-05 / 0.000878	3	1	0.5
hsa-miR-17-5p hsa-miR-20a-5p CDC37L1	0.679 / 0.906	0.387 / 0.739	0.000121 / 0.0137	0.759 / 0.922	0.995 / 0.999	0.000254 / 0.0131	0.00315 / 0.0371	3	1	0.5
hsa-miR-17-5p hsa-miR-20a-5p MFAP3L	0.181 / 0.596	7.59e-05 / 0.0082	0.000181 / 0.0176	0.634 / 0.87	0.596 / 0.875	0.039 / 0.226	0.00125 / 0.0204	3	1	0.5
hsa-miR-17-5p hsa-miR-20a-5p SIRPA	0.233 / 0.65	0.000294 / 0.0191	0.271 / 0.657	0.00826 / 0.135	0.209 / 0.626	0.000655 / 0.0232	7.01e-06 / 0.000577	3	1	0.5
hsa-miR-17-5p hsa-miR-20b-5p ZBTB4	0.698 / 0.914	0.0587 / 0.337	0.381 / 0.743	0.000422 / 0.0293	0.102 / 0.485	0.000976 / 0.0294	0.00363 / 0.0407	3	2	0.5
hsa-miR-17-5p hsa-miR-301a-3p MAPRE3	0.5 / 0.831	0.205 / 0.576	3.74e-05 / 0.00652	0.000299 / 0.0243	0.146 / 0.552	0.126 / 0.409	0.000137 / 0.00461	3	1	0.5
hsa-miR-181a-5p hsa-miR-181b-5p CARD11	0.0698 / 0.418	0.124 / 0.468	1.26e-12 / 1.56e-08	1.02e-05 / 0.00372	0.259 / 0.674	0.287 / 0.604	2.93e-08 / 9.85e-06	3	1	0.5
hsa-miR-181a-5p hsa-miR-181b-5p CD163	0.613 / 0.881	0.0572 / 0.333	2.06e-08 / 2.8e-05	0.00101 / 0.0469	0.421 / 0.79	0.177 / 0.482	2.27e-05 / 0.00133	3	1	0.5
hsa-miR-181a-5p hsa-miR-181b-5p DOCK10	0.015 / 0.22	0.033 / 0.257	8.29e-08 / 8.05e-05	0.000788 / 0.0415	0.749 / 0.93	0.413 / 0.709	0.00373 / 0.0415	3	1	0.5
hsa-miR-181a-5p hsa-miR-181b-5p EVI2A	0.404 / 0.777	0.00284 / 0.072	8.8e-08 / 8.27e-05	0.000451 / 0.0305	0.826 / 0.955	0.147 / 0.441	1.51e-09 / 9.16e-07	3	1	0.5
hsa-miR-181a-5p hsa-miR-181b-5p GNG2	0.542 / 0.85	0.00125 / 0.045	1.41e-09 / 4.09e-06	0.000309 / 0.0248	0.979 / 0.995	0.147 / 0.44	0.25 / 0.513	3	1	0.5
hsa-miR-181a-5p hsa-miR-181b-5p HGF	0.524 / 0.842	0.145 / 0.499	3.36e-07 / 0.000235	0.0878 / 0.4	0.644 / 0.894	0.000763 / 0.0254	0.000182 / 0.0056	3	1	0.5
hsa-miR-181a-5p hsa-miR-181b-5p ITGA3	0.0275 / 0.287	0.191 / 0.559	3.2e-05 / 0.00583	0.000332 / 0.0259	0.0935 / 0.469	0.504 / 0.771	2.42e-15 / 1.8e-11	3	1	0.5
hsa-miR-181a-5p hsa-miR-181b-5p PLEK	0.686 / 0.909	0.0011 / 0.042	5.37e-07 / 0.000332	0.00382 / 0.0923	0.728 / 0.923	0.244 / 0.56	1.39e-07 / 3.22e-05	3	1	0.5
hsa-miR-181a-5p hsa-miR-181b-5p PRDM1	0.396 / 0.772	0.00339 / 0.0798	3.9e-07 / 0.000262	0.000779 / 0.0413	0.113 / 0.504	0.42 / 0.713	0.000791 / 0.0152	3	1	0.5
hsa-miR-181a-5p hsa-miR-181b-5p SLC8A1	0.168 / 0.581	0.00107 / 0.0413	8.64e-08 / 8.19e-05	0.075 / 0.374	0.978 / 0.995	0.012 / 0.12	0.00146 / 0.0226	3	2	0.5
hsa-miR-181a-5p hsa-miR-181b-5p SOCS3	0.0385 / 0.33	0.0518 / 0.318	6.54e-09 / 1.14e-05	1.76e-05 / 0.00516	0.83 / 0.956	0.822 / 0.935	1.48e-05 / 0.000985	3	1	0.5
hsa-miR-181a-5p hsa-miR-181b-5p TMEM71	0.185 / 0.6	0.131 / 0.478	3.27e-06 / 0.0012	4.64e-08 / 0.000111	0.161 / 0.571	0.997 / 0.999	4.22e-07 / 7.38e-05	3	1	0.5
hsa-miR-181a-5p hsa-miR-181b-5p VCAM1	0.955 / 0.989	0.000449 / 0.0246	4.81e-06 / 0.00158	0.0368 / 0.273	0.707 / 0.917	0.76 / 0.908	2.26e-05 / 0.00133	3	1	0.5
hsa-miR-181a-5p hsa-miR-181c-5p ADAM11	0.51 / 0.835	0.21 / 0.583	0.000504 / 0.0318	0.0466 / 0.303	0.835 / 0.957	7.22e-05 / 0.0061	2.86e-05 / 0.00157	3	2	0.5
hsa-miR-181a-5p hsa-miR-181c-5p ARF3	4.18e-05 / 0.00667	0.931 / 0.981	0.574 / 0.853	0.66 / 0.881	0.114 / 0.504	0.00212 / 0.0462	0.00322 / 0.0376	3	1	0.5
hsa-miR-181a-5p hsa-miR-181c-5p LRP4	0.5 / 0.83	0.0909 / 0.41	0.362 / 0.73	3.28e-05 / 0.00736	0.927 / 0.983	0.00162 / 0.0393	0.000226 / 0.00652	3	1	0.5
hsa-miR-181a-5p hsa-miR-181c-5p MAP3K10	0.816 / 0.952	0.00737 / 0.122	0.0315 / 0.267	0.959 / 0.989	0.000407 / 0.0485	0.000297 / 0.0145	1.08e-05 / 0.000788	3	1	0.5
hsa-miR-181a-5p hsa-miR-181c-5p TMEFF1	0.193 / 0.609	0.181 / 0.548	0.245 / 0.633	0.000103 / 0.0139	0.000191 / 0.0334	0.341 / 0.651	0.00363 / 0.0408	3	1	0.5
hsa-miR-181a-5p hsa-miR-181d-5p LRP4	0.931 / 0.984	0.074 / 0.374	0.165 / 0.545	0.00104 / 0.0476	0.564 / 0.861	0.000557 / 0.021	4.09e-07 / 7.22e-05	3	1	0.5
hsa-miR-181a-5p hsa-miR-181d-5p PLAG1	0.728 / 0.924	0.000739 / 0.0332	0.255 / 0.642	0.332 / 0.689	0.348 / 0.743	0.000578 / 0.0215	7.12e-10 / 5.09e-07	3	2	0.5
hsa-miR-181a-5p hsa-miR-181d-5p SLC25A4	0.000561 / 0.0356	0.0632 / 0.349	0.00109 / 0.0484	0.868 / 0.961	0.278 / 0.69	0.0622 / 0.287	0.000166 / 0.00526	3	1	0.5
hsa-miR-181a-5p hsa-miR-181d-5p THRA	0.25 / 0.665	0.981 / 0.995	0.0498 / 0.328	0.0248 / 0.228	0.000186 / 0.0329	5.07e-06 / 0.00106	0.000249 / 0.00697	3	1	0.5
hsa-miR-181a-5p hsa-miR-181d-5p TLK2	0.139 / 0.541	0.645 / 0.881	0.000721 / 0.0386	0.378 / 0.723	0.0188 / 0.253	0.00192 / 0.0436	0.000584 / 0.0123	3	1	0.5
hsa-miR-181b-5p hsa-miR-181c-5p ADAM11	0.951 / 0.988	0.676 / 0.894	0.000665 / 0.0371	0.629 / 0.868	0.681 / 0.908	7.08e-05 / 0.00603	0.000322 / 0.00832	3	2	0.5
hsa-miR-181b-5p hsa-miR-181c-5p EXOSC3	2.37e-05 / 0.00453	0.732 / 0.916	0.635 / 0.88	0.895 / 0.97	0.771 / 0.937	0.000258 / 0.0132	2e-04 / 0.006	3	1	0.5
hsa-miR-181b-5p hsa-miR-181c-5p LRP4	0.57 / 0.863	0.139 / 0.491	0.307 / 0.688	0.000121 / 0.0151	0.989 / 0.998	0.00205 / 0.0453	1.49e-05 / 0.00099	3	1	0.5
hsa-miR-181b-5p hsa-miR-181d-5p DEK	0.653 / 0.897	0.648 / 0.882	0.0011 / 0.0486	0.844 / 0.953	0.000177 / 0.0326	0.176 / 0.48	0.000673 / 0.0136	3	1	0.5
hsa-miR-181b-5p hsa-miR-181d-5p KCNJ15	0.498 / 0.829	0.18 / 0.547	0.951 / 0.987	0.000644 / 0.0372	0.618 / 0.883	0.000426 / 0.018	1.11e-05 / 0.000803	3	1	0.5
hsa-miR-181b-5p hsa-miR-181d-5p PLAG1	0.39 / 0.769	0.000303 / 0.0194	0.181 / 0.565	0.969 / 0.992	0.101 / 0.484	4e-04 / 0.0173	2.24e-11 / 3.01e-08	3	2	0.5
hsa-miR-181b-5p hsa-miR-181d-5p RUNX1	0.0874 / 0.455	0.101 / 0.429	0.000808 / 0.041	5.92e-05 / 0.0102	0.224 / 0.642	0.0957 / 0.357	6.72e-10 / 4.84e-07	3	1	0.5
hsa-miR-181b-5p hsa-miR-181d-5p THRA	0.298 / 0.705	0.779 / 0.932	0.0171 / 0.201	0.217 / 0.582	0.000144 / 0.0298	1.15e-06 / 0.00038	0.000412 / 0.00979	3	1	0.5
hsa-miR-181b-5p hsa-miR-181d-5p TLK2	0.138 / 0.54	0.445 / 0.776	0.000316 / 0.0247	0.0189 / 0.2	0.00113 / 0.0761	0.00108 / 0.0311	2.69e-07 / 5.21e-05	3	1	0.5
hsa-miR-181c-5p hsa-miR-181d-5p CASP10	0.00225 / 0.0821	0.000161 / 0.0131	0.0489 / 0.325	0.000792 / 0.0416	0.128 / 0.526	0.473 / 0.751	9.47e-05 / 0.00358	3	1	0.5
hsa-miR-181c-5p hsa-miR-181d-5p CTDSPL	0.000467 / 0.0314	0.208 / 0.58	0.95 / 0.987	0.000716 / 0.0394	0.0871 / 0.456	0.848 / 0.945	0.000278 / 0.00753	3	2	0.5
hsa-miR-181c-5p hsa-miR-181d-5p CTTNBP2NL	4.23e-05 / 0.00669	0.0906 / 0.409	0.342 / 0.715	0.000215 / 0.0204	0.0168 / 0.242	0.36 / 0.667	4.56e-07 / 7.82e-05	3	2	0.5
hsa-miR-181c-5p hsa-miR-181d-5p DPYSL2	0.000212 / 0.0191	0.000294 / 0.019	0.0714 / 0.385	0.0133 / 0.169	0.151 / 0.558	0.703 / 0.882	0.000316 / 0.00821	3	1	0.5
hsa-miR-181c-5p hsa-miR-181d-5p EVI2A	0.00974 / 0.181	0.000462 / 0.0251	0.00153 / 0.0582	0.00111 / 0.0495	0.582 / 0.869	0.0415 / 0.233	3.04e-11 / 3.85e-08	3	1	0.5
hsa-miR-181c-5p hsa-miR-181d-5p GCNT2	0.000149 / 0.0154	0.45 / 0.779	0.000373 / 0.027	0.88 / 0.965	0.032 / 0.311	0.000835 / 0.0268	0.556 / 0.771	3	1	0.5
hsa-miR-181c-5p hsa-miR-181d-5p GNG2	0.317 / 0.72	0.000728 / 0.0329	0.000684 / 0.0376	0.00024 / 0.0215	0.49 / 0.826	0.154 / 0.45	0.597 / 0.798	3	1	0.5
hsa-miR-181c-5p hsa-miR-181d-5p HGF	0.0254 / 0.277	0.413 / 0.756	4.73e-05 / 0.00761	0.303 / 0.665	0.319 / 0.723	0.00207 / 0.0455	8.1e-06 / 0.00064	3	1	0.5
hsa-miR-181c-5p hsa-miR-181d-5p IQGAP2	1.08e-07 / 9.2e-05	0.0187 / 0.196	0.16 / 0.538	0.000555 / 0.0342	0.452 / 0.808	0.00015 / 0.00957	0.00996 / 0.0771	3	1	0.5
hsa-miR-181c-5p hsa-miR-181d-5p ITGA3	0.000798 / 0.0439	0.939 / 0.984	0.0284 / 0.254	0.713 / 0.904	0.398 / 0.776	0.00176 / 0.0413	7.28e-18 / 9.29e-14	3	1	0.5
hsa-miR-181c-5p hsa-miR-181d-5p LMO1	1.29e-05 / 0.00304	0.000235 / 0.0164	NA	NA	0.512 / 0.837	NA	3.13e-08 / 1.04e-05	3	1	0.5
hsa-miR-181c-5p hsa-miR-181d-5p NLK	0.000112 / 0.0128	0.446 / 0.777	0.612 / 0.87	0.000108 / 0.0142	0.973 / 0.994	0.705 / 0.883	1.33e-13 / 4.65e-10	3	1	0.5
hsa-miR-181c-5p hsa-miR-181d-5p PKNOX2	8.65e-05 / 0.0109	0.925 / 0.979	0.889 / 0.969	1.11e-06 / 0.000926	0.793 / 0.944	0.32 / 0.633	1.58e-12 / 3.49e-09	3	2	0.5
hsa-miR-181c-5p hsa-miR-181d-5p RASSF2	0.213 / 0.63	0.0267 / 0.232	5.5e-05 / 0.00839	8.61e-05 / 0.0125	0.884 / 0.971	0.0125 / 0.123	0.000861 / 0.016	3	1	0.5
hsa-miR-181c-5p hsa-miR-181d-5p SCML2	0.0017 / 0.0694	0.171 / 0.536	0.469 / 0.797	0.000255 / 0.0222	0.379 / 0.764	9.45e-06 / 0.00166	0.00208 / 0.0283	3	1	0.5
hsa-miR-181c-5p hsa-miR-181d-5p SHROOM3	0.000171 / 0.0168	0.989 / 0.997	0.746 / 0.922	0.000626 / 0.0367	0.022 / 0.268	0.31 / 0.624	6.66e-10 / 4.81e-07	3	1	0.5
hsa-miR-181c-5p hsa-miR-181d-5p TGFBR3	0.00787 / 0.163	0.000305 / 0.0195	0.722 / 0.914	2.91e-06 / 0.00173	0.122 / 0.516	0.031 / 0.201	0.000171 / 0.00536	3	1	0.5
hsa-miR-181c-5p hsa-miR-181d-5p TRANK1	1.45e-07 / 0.000113	0.737 / 0.918	0.418 / 0.768	2.02e-05 / 0.00558	0.959 / 0.991	0.0278 / 0.189	0.000526 / 0.0115	3	1	0.5
hsa-miR-182-5p hsa-miR-96-5p KIAA1324	0.238 / 0.655	0.000209 / 0.0153	0.0585 / 0.352	0.555 / 0.831	0.248 / 0.664	7.29e-06 / 0.00138	0.00274 / 0.0337	3	1	0.5
hsa-miR-182-5p hsa-miR-96-5p MCTP2	0.46 / 0.809	0.000693 / 0.0319	0.291 / 0.675	0.0104 / 0.151	0.727 / 0.923	2.11e-07 / 0.000116	0.00416 / 0.0444	3	1	0.5
hsa-miR-182-5p hsa-miR-96-5p SEZ6L2	0.359 / 0.75	2.34e-06 / 0.000881	0.0133 / 0.18	0.656 / 0.88	0.833 / 0.957	0.00216 / 0.0466	9.07e-08 / 2.36e-05	3	1	0.5
hsa-miR-195-5p hsa-miR-424-5p CHD5	6.81e-06 / 0.0019	2.51e-05 / 0.00417	NA	0.312 / 0.672	0.594 / 0.874	0.223 / 0.537	0.00254 / 0.0322	3	1	0.5
hsa-miR-195-5p hsa-miR-424-5p CPEB3	0.952 / 0.989	0.723 / 0.912	0.000475 / 0.0308	0.705 / 0.901	0.000378 / 0.0463	0.554 / 0.802	0.000558 / 0.0119	3	1	0.5
hsa-miR-195-5p hsa-miR-497-5p CCDC88C	0.149 / 0.556	0.00105 / 0.0409	0.732 / 0.918	0.157 / 0.512	0.715 / 0.919	3.76e-06 / 0.000863	2.17e-07 / 4.47e-05	3	1	0.5
hsa-miR-195-5p hsa-miR-497-5p FAM110C	0.718 / 0.921	0.000106 / 0.01	0.778 / 0.934	0.858 / 0.958	0.706 / 0.917	0.000556 / 0.021	0.000778 / 0.015	3	1	0.5
hsa-miR-195-5p hsa-miR-497-5p ITGA10	0.661 / 0.9	0.000683 / 0.0316	0.0911 / 0.428	0.000467 / 0.0311	0.021 / 0.263	0.85 / 0.946	3.47e-06 / 0.000348	3	1	0.5
hsa-miR-195-5p hsa-miR-497-5p ITPRIPL2	8.24e-05 / 0.0105	0.835 / 0.952	0.578 / 0.854	0.37 / 0.717	0.622 / 0.885	9.23e-05 / 0.00704	0.000102 / 0.00376	3	1	0.5
hsa-miR-195-5p hsa-miR-497-5p KIAA1549	0.779 / 0.941	0.00118 / 0.0436	0.0269 / 0.247	0.105 / 0.432	0.775 / 0.939	0.000754 / 0.0252	0.00375 / 0.0416	3	1	0.5
hsa-miR-195-5p hsa-miR-497-5p LRRK1	0.136 / 0.537	2.44e-05 / 0.00409	0.925 / 0.98	0.88 / 0.965	0.842 / 0.96	7.92e-06 / 0.00146	1.54e-05 / 0.00101	3	1	0.5
hsa-miR-195-5p hsa-miR-497-5p MACC1	0.121 / 0.514	5.23e-05 / 0.00669	0.0502 / 0.329	0.000119 / 0.0148	0.176 / 0.589	0.00856 / 0.1	1.24e-08 / 5.07e-06	3	1	0.5
hsa-miR-195-5p hsa-miR-497-5p MAP7	0.167 / 0.579	0.000121 / 0.0109	0.000742 / 0.0392	0.637 / 0.871	0.8 / 0.947	0.00325 / 0.0584	0.00129 / 0.0208	3	2	0.5
hsa-miR-195-5p hsa-miR-497-5p NFASC	0.587 / 0.87	8.25e-07 / 0.000432	0.000126 / 0.014	0.205 / 0.569	0.269 / 0.683	0.0313 / 0.202	1.01e-06 / 0.000141	3	1	0.5
hsa-miR-195-5p hsa-miR-497-5p NOTCH2	0.000449 / 0.0305	0.0277 / 0.237	0.601 / 0.865	0.0649 / 0.35	0.0659 / 0.411	0.000521 / 0.0202	6.59e-07 / 0.000102	3	1	0.5
hsa-miR-195-5p hsa-miR-497-5p PCDH17	0.842 / 0.96	1.73e-06 / 0.000708	0.328 / 0.704	0.499 / 0.8	0.96 / 0.991	0.00165 / 0.0398	0.000127 / 0.00437	3	1	0.5
hsa-miR-195-5p hsa-miR-497-5p PTPRM	0.0275 / 0.287	2.95e-06 / 0.00104	0.000474 / 0.0308	0.103 / 0.429	0.497 / 0.83	0.00737 / 0.0924	5.48e-06 / 0.000481	3	1	0.5
hsa-miR-195-5p hsa-miR-497-5p RUNX1T1	0.647 / 0.895	6.05e-06 / 0.00168	0.186 / 0.571	0.339 / 0.695	0.531 / 0.846	0.00223 / 0.0474	0.000267 / 0.00734	3	2	0.5
hsa-miR-195-5p hsa-miR-497-5p SEL1L3	0.0691 / 0.416	0.0452 / 0.298	0.479 / 0.803	3.05e-05 / 0.00705	0.642 / 0.893	0.000388 / 0.017	1.97e-05 / 0.0012	3	1	0.5
hsa-miR-195-5p hsa-miR-497-5p SKI	0.000371 / 0.027	6.46e-05 / 0.00744	0.174 / 0.556	0.437 / 0.763	0.889 / 0.973	0.0178 / 0.149	3.04e-06 / 0.000316	3	1	0.5
hsa-miR-195-5p hsa-miR-497-5p SPTBN2	0.653 / 0.897	0.000248 / 0.017	0.072 / 0.386	0.141 / 0.487	0.000358 / 0.045	0.514 / 0.778	8.56e-06 / 0.000665	3	1	0.5
hsa-miR-195-5p hsa-miR-497-5p STXBP1	0.000717 / 0.0412	0.00135 / 0.0472	0.689 / 0.901	0.153 / 0.506	0.239 / 0.657	0.169 / 0.471	0.00131 / 0.021	3	4	1
hsa-miR-195-5p hsa-miR-497-5p SWAP70	0.000736 / 0.0418	0.000305 / 0.0195	0.133 / 0.5	0.181 / 0.541	0.172 / 0.584	0.00406 / 0.0662	7.06e-06 / 0.000579	3	1	0.5
hsa-miR-196a-5p hsa-miR-196b-5p HOXA9	0.0271 / 0.285	0.656 / 0.885	0.849 / 0.958	0.000296 / 0.0242	0.000339 / 0.0438	0.721 / 0.891	0.00155 / 0.0236	3	2	0.5
hsa-miR-196a-5p hsa-miR-98-5p GAS7	0.742 / 0.929	0.000306 / 0.0196	0.182 / 0.566	0.645 / 0.875	0.0561 / 0.386	6.09e-06 / 0.00122	0.000201 / 0.00601	3	1	0.5
hsa-miR-199a-3p hsa-miR-199b-3p MMP16	0.591 / 0.872	0.881 / 0.967	1.01e-07 / 9.11e-05	0.78 / 0.93	0.000319 / 0.0426	0.000123 / 0.00848	0.00932 / 0.074	3	1	0.5
hsa-miR-199a-5p hsa-miR-29b-3p LASP1	0.000443 / 0.0303	0.0198 / 0.201	0.66 / 0.89	0.129 / 0.471	0.516 / 0.84	7.07e-05 / 0.00603	0.0019 / 0.0268	3	1	0.333
hsa-miR-199b-5p hsa-miR-29b-3p LASP1	0.000262 / 0.0218	0.619 / 0.869	0.954 / 0.988	0.0714 / 0.366	0.358 / 0.75	0.00198 / 0.0444	0.000286 / 0.00768	3	1	0.333
hsa-miR-19a-3p hsa-miR-19b-3p BCL7A	0.292 / 0.701	0.000856 / 0.0363	0.000568 / 0.034	0.000217 / 0.0206	0.762 / 0.935	0.681 / 0.872	0.427 / 0.677	3	1	0.5
hsa-miR-19a-3p hsa-miR-301a-3p RACGAP1	3.14e-05 / 0.00553	9.8e-05 / 0.00946	0.869 / 0.963	0.167 / 0.524	0.527 / 0.845	0.00176 / 0.0414	0.22 / 0.478	3	1	0.5
hsa-miR-200b-3p hsa-miR-200c-3p BNC2	0.000562 / 0.0356	0.67 / 0.891	0.377 / 0.741	0.93 / 0.98	0.717 / 0.92	0.000522 / 0.0202	0.000194 / 0.00586	3	3	0.5
hsa-miR-200b-3p hsa-miR-200c-3p ESRP1	7.73e-05 / 0.0101	0.115 / 0.453	5.6e-06 / 0.00176	1.33e-28 / 1.22e-23	0.00207 / 0.0993	0.00299 / 0.0555	0.00661 / 0.0597	3	1	0.5
hsa-miR-200b-3p hsa-miR-200c-3p FYN	0.000116 / 0.0131	0.0404 / 0.283	0.363 / 0.731	1.69e-05 / 0.00506	0.162 / 0.572	0.194 / 0.503	0.000427 / 0.01	3	1	0.5
hsa-miR-200b-3p hsa-miR-200c-3p GLIS2	0.194 / 0.611	0.262 / 0.637	0.000125 / 0.014	5.76e-06 / 0.00266	0.117 / 0.51	0.000474 / 0.0192	0.0141 / 0.0955	3	1	0.5
hsa-miR-200b-3p hsa-miR-200c-3p JAZF1	0.000345 / 0.0258	0.934 / 0.982	0.786 / 0.937	0.0624 / 0.344	0.0217 / 0.266	0.00176 / 0.0414	8.42e-05 / 0.00331	3	1	0.5
hsa-miR-200b-3p hsa-miR-200c-3p KANK2	4.42e-05 / 0.00691	0.6 / 0.859	0.298 / 0.681	0.0404 / 0.284	0.169 / 0.581	0.0013 / 0.0345	0.000633 / 0.013	3	1	0.5
hsa-miR-200b-3p hsa-miR-200c-3p KRT80	2.86e-05 / 0.00516	0.868 / 0.963	0.531 / 0.831	8.79e-07 / 0.000816	0.000648 / 0.06	0.583 / 0.819	0.000374 / 0.00918	3	1	0.5
hsa-miR-200b-3p hsa-miR-200c-3p PAK6	0.00663 / 0.149	0.797 / 0.939	0.541 / 0.836	5.32e-10 / 4.87e-06	0.00806 / 0.178	0.00145 / 0.0369	3.7e-08 / 1.18e-05	3	1	0.5
hsa-miR-200b-3p hsa-miR-200c-3p PHF12	0.00096 / 0.0497	0.938 / 0.983	0.204 / 0.591	0.176 / 0.535	0.00722 / 0.17	0.00137 / 0.0356	0.00321 / 0.0376	3	1	0.5
hsa-miR-200b-3p hsa-miR-200c-3p PIP4K2A	0.0483 / 0.362	0.0841 / 0.396	2.38e-06 / 0.00097	0.000176 / 0.0183	0.335 / 0.734	0.883 / 0.959	0.000261 / 0.00721	3	1	0.5
hsa-miR-200b-3p hsa-miR-200c-3p PTDSS1	0.000192 / 0.018	0.549 / 0.834	0.000704 / 0.0382	0.31 / 0.671	0.0854 / 0.453	0.387 / 0.688	0.00251 / 0.032	3	1	0.5
hsa-miR-200b-3p hsa-miR-429 ABAT	0.283 / 0.693	0.00101 / 0.0399	3.75e-06 / 0.00132	0.584 / 0.846	0.355 / 0.748	0.00372 / 0.063	2.09e-07 / 4.36e-05	3	1	0.5
hsa-miR-200b-3p hsa-miR-429 ACVR2B	0.803 / 0.948	0.692 / 0.9	0.317 / 0.696	0.992 / 0.998	1.7e-05 / 0.0102	0.00154 / 0.0382	0.000718 / 0.0142	3	1	0.5
hsa-miR-200b-3p hsa-miR-429 AFF3	0.827 / 0.955	1.78e-08 / 2.85e-05	0.196 / 0.582	0.555 / 0.831	0.0524 / 0.376	0.000178 / 0.0107	8.36e-07 / 0.000123	3	1	0.5
hsa-miR-200b-3p hsa-miR-429 ARHGAP20	0.0632 / 0.402	0.0294 / 0.243	0.625 / 0.875	0.00111 / 0.0493	0.235 / 0.652	3.6e-11 / 1.06e-07	1.36e-06 / 0.000176	3	1	0.5
hsa-miR-200b-3p hsa-miR-429 ARHGAP26	0.361 / 0.751	5.65e-07 / 0.000325	0.642 / 0.883	0.209 / 0.573	0.244 / 0.661	0.00123 / 0.0334	2.94e-05 / 0.0016	3	1	0.5
hsa-miR-200b-3p hsa-miR-429 CASKIN1	0.000154 / 0.0157	0.00441 / 0.0927	0.649 / 0.886	0.94 / 0.983	0.0214 / 0.265	2.69e-09 / 4.26e-06	0.000675 / 0.0136	3	1	0.5
hsa-miR-200b-3p hsa-miR-429 CDC42EP3	0.0447 / 0.351	0.155 / 0.513	0.344 / 0.717	0.000575 / 0.0349	1e-06 / 0.00211	4.4e-13 / 2.11e-09	0.0399 / 0.18	3	1	0.5
hsa-miR-200b-3p hsa-miR-429 CHRDL1	0.000134 / 0.0144	0.181 / 0.548	0.887 / 0.969	0.33 / 0.688	0.926 / 0.982	6.97e-20 / 4.12e-15	1.56e-07 / 3.51e-05	3	1	0.5
hsa-miR-200b-3p hsa-miR-429 CKAP4	0.319 / 0.721	8.99e-06 / 0.00217	0.572 / 0.851	0.25 / 0.617	0.000198 / 0.034	0.00411 / 0.0666	1.11e-08 / 4.63e-06	3	1	0.5
hsa-miR-200b-3p hsa-miR-429 DFFA	0.0342 / 0.314	0.0819 / 0.391	0.55 / 0.841	0.000265 / 0.0226	2.72e-05 / 0.0127	0.555 / 0.802	3.47e-05 / 0.00179	3	1	0.5
hsa-miR-200b-3p hsa-miR-429 DNAJC3	0.136 / 0.537	0.0241 / 0.221	0.26 / 0.647	0.971 / 0.992	1.45e-05 / 0.00952	0.00234 / 0.0486	0.00306 / 0.0364	3	2	0.5
hsa-miR-200b-3p hsa-miR-429 EIF4E3	0.000373 / 0.0271	0.199 / 0.569	0.0152 / 0.191	0.00713 / 0.126	0.00321 / 0.12	0.00062 / 0.0224	2.42e-05 / 0.00139	3	1	0.5
hsa-miR-200b-3p hsa-miR-429 ERG	0.000253 / 0.0213	4.04e-06 / 0.0013	0.188 / 0.573	0.019 / 0.201	0.000857 / 0.067	0.0114 / 0.117	0.00295 / 0.0355	3	1	0.5
hsa-miR-200b-3p hsa-miR-429 ESRP1	0.0404 / 0.336	0.0238 / 0.22	0.000307 / 0.0244	4.09e-12 / 1.07e-07	0.0425 / 0.346	8.47e-08 / 5.94e-05	0.0659 / 0.242	3	1	0.5
hsa-miR-200b-3p hsa-miR-429 ETS1	0.0116 / 0.197	0.0021 / 0.0608	0.635 / 0.879	0.164 / 0.521	4.03e-05 / 0.0151	8e-05 / 0.00644	0.000225 / 0.00651	3	2	0.5
hsa-miR-200b-3p hsa-miR-429 ETS2	0.0709 / 0.42	0.00192 / 0.058	0.0773 / 0.398	0.473 / 0.784	3.75e-05 / 0.0146	2.36e-08 / 2.32e-05	0.000429 / 0.01	3	1	0.5
hsa-miR-200b-3p hsa-miR-429 ETV5	0.00308 / 0.0977	0.000104 / 0.00981	0.42 / 0.769	0.712 / 0.904	0.41 / 0.783	1.4e-07 / 8.74e-05	0.000179 / 0.00555	3	1	0.5
hsa-miR-200b-3p hsa-miR-429 FAM107B	0.0769 / 0.434	0.000831 / 0.0356	0.272 / 0.658	0.0334 / 0.261	0.0369 / 0.328	0.000198 / 0.0114	1.73e-08 / 6.56e-06	3	1	0.5
hsa-miR-200b-3p hsa-miR-429 FEZ2	0.00058 / 0.0363	0.627 / 0.872	0.0624 / 0.362	0.418 / 0.75	0.848 / 0.961	1.08e-09 / 2.05e-06	0.000528 / 0.0115	3	2	0.5
hsa-miR-200b-3p hsa-miR-429 FLT1	0.000334 / 0.0253	2.34e-10 / 9.32e-07	0.188 / 0.574	0.163 / 0.519	0.0939 / 0.47	0.000406 / 0.0175	0.581 / 0.787	3	1	0.5
hsa-miR-200b-3p hsa-miR-429 GPRIN3	0.849 / 0.962	0.0329 / 0.257	0.769 / 0.931	0.0113 / 0.157	1.64e-05 / 0.01	0.000352 / 0.0161	2.06e-09 / 1.18e-06	3	1	0.5
hsa-miR-200b-3p hsa-miR-429 HEG1	0.0307 / 0.299	0.0012 / 0.0441	0.42 / 0.77	0.116 / 0.451	6.47e-05 / 0.0193	2.06e-06 / 0.000568	0.976 / 0.991	3	1	0.5
hsa-miR-200b-3p hsa-miR-429 HLF	0.235 / 0.652	7.15e-06 / 0.00185	0.0257 / 0.242	1.87e-05 / 0.00532	0.627 / 0.887	4.57e-16 / 6.23e-12	0.789 / 0.906	3	1	0.5
hsa-miR-200b-3p hsa-miR-429 HMGB3	0.104 / 0.485	1.15e-06 / 0.00054	0.793 / 0.94	0.000683 / 0.0384	0.00481 / 0.143	0.28 / 0.597	0.00452 / 0.0468	3	1	0.5
hsa-miR-200b-3p hsa-miR-429 HSPA9	0.233 / 0.65	0.504 / 0.811	0.00113 / 0.0495	0.00572 / 0.113	0.912 / 0.979	3.95e-05 / 0.00417	8.13e-09 / 3.56e-06	3	1	0.5
hsa-miR-200b-3p hsa-miR-429 ITPR1	0.446 / 0.801	0.864 / 0.961	0.214 / 0.601	0.696 / 0.897	0.000168 / 0.0319	0.00122 / 0.0334	4.86e-06 / 0.000441	3	1	0.5
hsa-miR-200b-3p hsa-miR-429 KCNJ15	0.526 / 0.843	3.02e-05 / 0.00468	0.0331 / 0.273	0.548 / 0.827	1.86e-05 / 0.0105	9.03e-12 / 2.97e-08	0.96 / 0.984	3	1	0.5
hsa-miR-200b-3p hsa-miR-429 KRT80	0.122 / 0.517	0.913 / 0.976	0.00557 / 0.117	0.000137 / 0.0161	4.33e-06 / 0.005	0.0016 / 0.039	0.165 / 0.408	3	1	0.5
hsa-miR-200b-3p hsa-miR-429 KSR1	0.938 / 0.986	2.18e-07 / 0.000166	0.921 / 0.979	0.0731 / 0.369	0.414 / 0.785	1.24e-09 / 2.32e-06	0.000462 / 0.0106	3	1	0.5
hsa-miR-200b-3p hsa-miR-429 LPAR1	0.753 / 0.933	0.0174 / 0.189	0.959 / 0.989	0.543 / 0.825	2.23e-08 / 0.000293	1.26e-09 / 2.33e-06	1.05e-09 / 6.92e-07	3	2	0.5
hsa-miR-200b-3p hsa-miR-429 MAF	0.0957 / 0.471	5.1e-06 / 0.00151	0.863 / 0.962	0.0299 / 0.249	2.62e-07 / 0.00127	7.61e-09 / 9.7e-06	0.686 / 0.851	3	1	0.5
hsa-miR-200b-3p hsa-miR-429 MBNL1	0.000887 / 0.0472	0.047 / 0.304	0.0885 / 0.422	0.0873 / 0.399	0.000306 / 0.0416	7.29e-06 / 0.00138	0.0261 / 0.14	3	1	0.5
hsa-miR-200b-3p hsa-miR-429 MCC	0.341 / 0.738	0.0731 / 0.372	0.274 / 0.659	0.516 / 0.809	0.000176 / 0.0326	9.42e-10 / 1.81e-06	0.000163 / 0.00519	3	1	0.5
hsa-miR-200b-3p hsa-miR-429 MMD	1.48e-05 / 0.00334	0.322 / 0.69	0.502 / 0.815	0.00062 / 0.0365	0.0634 / 0.405	0.0217 / 0.166	0.000111 / 0.004	3	1	0.5
hsa-miR-200b-3p hsa-miR-429 MOCS1	0.295 / 0.703	0.00363 / 0.0833	0.000173 / 0.0171	0.0137 / 0.172	0.000227 / 0.0367	0.000285 / 0.0141	0.458 / 0.701	3	1	0.5
hsa-miR-200b-3p hsa-miR-429 MRPS25	0.0149 / 0.219	1.63e-08 / 2.66e-05	0.377 / 0.74	0.138 / 0.484	0.325 / 0.727	0.000544 / 0.0207	0.00352 / 0.0399	3	1	0.5
hsa-miR-200b-3p hsa-miR-429 MTFR1	0.485 / 0.823	0.0272 / 0.235	9.13e-10 / 3.05e-06	0.8 / 0.938	0.0045 / 0.139	0.000853 / 0.0272	8.28e-07 / 0.000122	3	1	0.5
hsa-miR-200b-3p hsa-miR-429 NACC2	0.558 / 0.858	0.556 / 0.838	0.362 / 0.73	0.364 / 0.713	0.000218 / 0.0359	0.00166 / 0.0399	0.000103 / 0.0038	3	1	0.5
hsa-miR-200b-3p hsa-miR-429 NDN	0.000411 / 0.0289	0.11 / 0.445	0.865 / 0.962	0.000182 / 0.0186	0.0136 / 0.222	3.63e-09 / 5.28e-06	0.462 / 0.704	3	1	0.5
hsa-miR-200b-3p hsa-miR-429 NRBF2	0.393 / 0.771	0.00129 / 0.0461	0.0397 / 0.296	0.0187 / 0.199	0.346 / 0.742	0.000108 / 0.00787	0.0041 / 0.044	3	1	0.5
hsa-miR-200b-3p hsa-miR-429 NRP2	0.165 / 0.577	0.224 / 0.598	0.277 / 0.662	0.121 / 0.458	2.73e-08 / 0.000324	7.71e-09 / 9.7e-06	0.0049 / 0.0493	3	1	0.5
hsa-miR-200b-3p hsa-miR-429 OSMR	0.534 / 0.847	0.812 / 0.944	0.904 / 0.974	0.104 / 0.43	0.000309 / 0.0419	0.000195 / 0.0113	0.000736 / 0.0145	3	1	0.5
hsa-miR-200b-3p hsa-miR-429 OSTM1	7.53e-05 / 0.00989	0.0416 / 0.287	0.196 / 0.582	0.0748 / 0.373	0.186 / 0.601	0.00186 / 0.0426	2.76e-06 / 0.000295	3	1	0.5
hsa-miR-200b-3p hsa-miR-429 PAG1	0.885 / 0.971	0.000618 / 0.0298	0.108 / 0.459	0.000634 / 0.0369	1.23e-05 / 0.00895	0.682 / 0.872	0.0483 / 0.202	3	1	0.5
hsa-miR-200b-3p hsa-miR-429 PLCL1	0.75 / 0.932	0.000587 / 0.029	0.511 / 0.821	0.0249 / 0.228	0.492 / 0.827	3.21e-15 / 2.59e-11	0.000465 / 0.0106	3	1	0.5
hsa-miR-200b-3p hsa-miR-429 PLS3	0.000627 / 0.0378	0.438 / 0.772	0.00584 / 0.12	0.00108 / 0.0485	0.711 / 0.918	3.76e-09 / 5.4e-06	0.435 / 0.683	3	1	0.5
hsa-miR-200b-3p hsa-miR-429 PPP1R12B	0.501 / 0.831	0.0126 / 0.162	0.45 / 0.787	0.000165 / 0.0178	0.738 / 0.927	5.41e-19 / 1.92e-14	0.000449 / 0.0103	3	1	0.5
hsa-miR-200b-3p hsa-miR-429 PRKCA	0.603 / 0.877	6.29e-06 / 0.00172	0.357 / 0.726	0.327 / 0.685	0.0124 / 0.214	0.0015 / 0.0376	4.7e-10 / 3.68e-07	3	1	0.5
hsa-miR-200b-3p hsa-miR-429 PTDSS1	0.0973 / 0.474	0.000799 / 0.0348	4.65e-06 / 0.00154	0.184 / 0.545	0.167 / 0.579	0.000201 / 0.0114	0.303 / 0.568	3	1	0.5
hsa-miR-200b-3p hsa-miR-429 RIMS3	0.385 / 0.766	0.138 / 0.489	0.0705 / 0.382	2.17e-08 / 6.2e-05	0.394 / 0.773	8.43e-12 / 2.82e-08	0.00027 / 0.00739	3	1	0.5
hsa-miR-200b-3p hsa-miR-429 SEC23A	0.000607 / 0.0372	0.247 / 0.622	0.00405 / 0.0985	0.931 / 0.98	0.95 / 0.988	3.38e-11 / 1.02e-07	0.00224 / 0.0298	3	1	0.5
hsa-miR-200b-3p hsa-miR-429 SEMA3F	0.879 / 0.97	0.00013 / 0.0114	0.226 / 0.613	0.453 / 0.773	0.0604 / 0.398	0.00165 / 0.0398	0.000165 / 0.00524	3	1	0.5
hsa-miR-200b-3p hsa-miR-429 SGIP1	0.406 / 0.778	0.215 / 0.587	0.557 / 0.844	9.68e-07 / 0.000827	2.98e-05 / 0.0131	0.000169 / 0.0104	0.153 / 0.392	3	1	0.5
hsa-miR-200b-3p hsa-miR-429 SLC16A2	0.00254 / 0.0879	0.0223 / 0.212	0.000561 / 0.0338	0.000706 / 0.0391	0.794 / 0.944	9.86e-18 / 2.5e-13	0.00986 / 0.0766	3	1	0.5
hsa-miR-200b-3p hsa-miR-429 SOX5	0.253 / 0.668	0.00317 / 0.077	5.53e-05 / 0.00841	0.774 / 0.928	0.303 / 0.71	6.72e-13 / 3.06e-09	6.46e-06 / 0.000542	3	2	0.5
hsa-miR-200b-3p hsa-miR-429 ST3GAL2	0.612 / 0.881	0.0423 / 0.289	6.68e-06 / 0.002	0.0202 / 0.207	0.126 / 0.523	0.000285 / 0.0141	4.84e-13 / 1.33e-09	3	1	0.5
hsa-miR-200b-3p hsa-miR-429 SULF1	0.385 / 0.766	0.0573 / 0.333	0.0226 / 0.229	4.04e-06 / 0.00215	0.00014 / 0.0293	2.49e-06 / 0.000648	0.756 / 0.889	3	1	0.5
hsa-miR-200b-3p hsa-miR-429 SYDE1	0.0926 / 0.465	0.0836 / 0.395	0.853 / 0.959	0.125 / 0.465	2.49e-05 / 0.0121	5.84e-14 / 3.57e-10	0.00253 / 0.0321	3	1	0.5
hsa-miR-200b-3p hsa-miR-429 TCF4	0.00354 / 0.106	0.000343 / 0.0211	0.485 / 0.806	0.00547 / 0.11	0.000147 / 0.0301	6.85e-12 / 2.33e-08	0.00505 / 0.0504	3	2	0.5
hsa-miR-200b-3p hsa-miR-429 WIPF1	0.0342 / 0.314	0.0144 / 0.172	0.346 / 0.718	0.000519 / 0.0329	0.00183 / 0.0945	4.46e-10 / 9.76e-07	0.000907 / 0.0165	3	3	0.5
hsa-miR-200b-3p hsa-miR-429 ZCCHC24	0.000597 / 0.0369	0.474 / 0.793	0.00146 / 0.057	0.00353 / 0.0884	5.37e-07 / 0.00154	2.84e-15 / 2.4e-11	0.0265 / 0.141	3	1	0.5
hsa-miR-200b-3p hsa-miR-429 ZEB2	0.00171 / 0.0695	0.00565 / 0.106	0.708 / 0.909	0.0103 / 0.15	0.000262 / 0.039	2.12e-09 / 3.68e-06	9.18e-07 / 0.000132	3	6	0.5
hsa-miR-200c-3p hsa-miR-429 HLF	0.241 / 0.657	0.206 / 0.578	0.0859 / 0.417	0.000568 / 0.0347	0.848 / 0.961	2.04e-07 / 0.000113	0.000313 / 0.00815	3	1	0.5
hsa-miR-200c-3p hsa-miR-429 KRT80	0.292 / 0.701	0.469 / 0.79	0.939 / 0.983	0.000127 / 0.0155	1.76e-05 / 0.0103	0.585 / 0.82	8.8e-05 / 0.00341	3	1	0.5
hsa-miR-200c-3p hsa-miR-429 MMD	2.07e-06 / 0.000786	0.0328 / 0.256	9.93e-07 / 0.000512	0.000322 / 0.0254	0.709 / 0.917	0.191 / 0.5	0.0113 / 0.0831	3	1	0.5
hsa-miR-200c-3p hsa-miR-429 RANBP10	0.000966 / 0.0498	0.123 / 0.467	0.201 / 0.588	0.261 / 0.627	0.0851 / 0.453	0.000644 / 0.0229	0.000926 / 0.0167	3	3	0.5
hsa-miR-20a-5p hsa-miR-93-5p UEVLD	0.189 / 0.604	0.000287 / 0.0187	0.342 / 0.715	0.472 / 0.784	0.763 / 0.935	0.00181 / 0.0419	0.00415 / 0.0443	3	2	0.5
hsa-miR-21-5p hsa-miR-320a PFKM	8.89e-11 / 2.21e-07	1.98e-05 / 0.0036	0.0739 / 0.39	0.244 / 0.611	0.247 / 0.663	0.986 / 0.996	1.6e-09 / 9.62e-07	3	1	0.5
hsa-miR-221-3p hsa-miR-222-3p ATP11B	6.91e-07 / 0.000356	0.00122 / 0.0444	0.5 / 0.814	0.528 / 0.816	0.0481 / 0.364	0.00135 / 0.0353	0.667 / 0.84	3	1	0.5
hsa-miR-221-3p hsa-miR-222-3p BCL11B	0.954 / 0.989	6.4e-08 / 6.89e-05	0.0733 / 0.389	0.00904 / 0.141	0.0944 / 0.471	1.09e-05 / 0.0018	0.000675 / 0.0136	3	1	0.5
hsa-miR-221-3p hsa-miR-222-3p CASP10	0.00363 / 0.107	4.7e-08 / 5.74e-05	0.425 / 0.772	1.07e-09 / 7.87e-06	0.573 / 0.865	5.52e-05 / 0.0052	0.559 / 0.773	3	1	0.5
hsa-miR-221-3p hsa-miR-222-3p COL4A4	0.00107 / 0.0534	0.0598 / 0.34	0.245 / 0.633	2.91e-13 / 8.89e-09	0.755 / 0.933	6.47e-06 / 0.00128	0.00177 / 0.0256	3	1	0.5
hsa-miR-221-3p hsa-miR-222-3p CXCR5	0.79 / 0.944	8.25e-09 / 1.51e-05	0.431 / 0.776	0.000856 / 0.0432	0.259 / 0.674	0.0905 / 0.346	0.000186 / 0.0057	3	1	0.5
hsa-miR-221-3p hsa-miR-222-3p FAT2	0.599 / 0.875	0.776 / 0.931	0.000866 / 0.0427	6.67e-06 / 0.00287	0.000327 / 0.0432	0.0179 / 0.15	0.0438 / 0.19	3	1	0.5
hsa-miR-221-3p hsa-miR-222-3p FNIP2	0.0252 / 0.276	0.000816 / 0.0352	0.649 / 0.885	0.00587 / 0.114	0.987 / 0.997	0.000157 / 0.00986	0.0043 / 0.0454	3	1	0.5
hsa-miR-221-3p hsa-miR-222-3p GNAL	0.0859 / 0.452	0.189 / 0.558	0.001 / 0.0463	0.0331 / 0.26	0.0013 / 0.0811	1.42e-05 / 0.00213	0.00381 / 0.042	3	1	0.5
hsa-miR-221-3p hsa-miR-222-3p GPR68	0.272 / 0.684	0.00112 / 0.0422	0.0608 / 0.359	4.43e-05 / 0.00871	0.141 / 0.544	0.0056 / 0.0791	1.97e-05 / 0.0012	3	1	0.5
hsa-miR-221-3p hsa-miR-222-3p IGSF3	0.886 / 0.972	0.988 / 0.997	0.138 / 0.507	2.5e-06 / 0.00157	0.00087 / 0.0675	0.0021 / 0.0459	1.52e-06 / 0.000192	3	1	0.5
hsa-miR-221-3p hsa-miR-222-3p KDSR	5.97e-11 / 1.58e-07	6.34e-06 / 0.00173	0.546 / 0.839	0.685 / 0.892	0.272 / 0.686	0.0283 / 0.191	7.97e-05 / 0.00319	3	1	0.5
hsa-miR-221-3p hsa-miR-222-3p KIAA0368	0.166 / 0.579	1.18e-07 / 0.000106	0.726 / 0.915	0.7 / 0.899	1.75e-05 / 0.0103	0.195 / 0.505	2.24e-05 / 0.00132	3	1	0.5
hsa-miR-221-3p hsa-miR-222-3p MAPK10	2.97e-05 / 0.00531	0.236 / 0.611	0.504 / 0.817	5.04e-05 / 0.00929	0.851 / 0.962	0.00433 / 0.0684	0.00169 / 0.0249	3	1	0.5
hsa-miR-221-3p hsa-miR-222-3p MTMR2	3.58e-08 / 3.75e-05	0.0397 / 0.281	0.97 / 0.992	0.000523 / 0.0331	0.334 / 0.734	0.0224 / 0.169	0.00201 / 0.0277	3	1	0.5
hsa-miR-221-3p hsa-miR-222-3p NDFIP1	3.54e-07 / 0.000218	7.57e-06 / 0.00192	0.941 / 0.984	0.471 / 0.783	0.365 / 0.755	4.86e-05 / 0.00477	0.99 / 0.996	3	1	0.5
hsa-miR-221-3p hsa-miR-222-3p PLCL2	0.29 / 0.699	8.79e-12 / 7.05e-08	0.847 / 0.957	0.529 / 0.817	0.478 / 0.82	0.000116 / 0.00819	0.000118 / 0.00418	3	1	0.5
hsa-miR-221-3p hsa-miR-222-3p PLEKHA2	0.00334 / 0.102	0.000118 / 0.0107	0.906 / 0.974	0.0194 / 0.203	0.95 / 0.988	0.000134 / 0.00897	3.13e-08 / 1.04e-05	3	1	0.5
hsa-miR-221-3p hsa-miR-222-3p PLXNC1	0.657 / 0.898	0.771 / 0.93	0.137 / 0.504	4.92e-05 / 0.00916	0.109 / 0.495	3.61e-09 / 5.28e-06	0.00273 / 0.0337	3	2	0.5
hsa-miR-221-3p hsa-miR-222-3p RBM24	5.96e-10 / 1.17e-06	0.569 / 0.844	0.121 / 0.481	0.368 / 0.716	0.00296 / 0.116	0.00107 / 0.0308	2.04e-06 / 0.000238	3	2	0.5
hsa-miR-221-3p hsa-miR-222-3p RIMS3	0.163 / 0.574	2.1e-05 / 0.00372	0.06 / 0.356	4.19e-05 / 0.00845	0.408 / 0.781	0.8 / 0.926	0.000193 / 0.00585	3	4	0.5
hsa-miR-221-3p hsa-miR-222-3p SLC40A1	0.394 / 0.772	0.0161 / 0.182	0.18 / 0.563	6.53e-08 / 0.000148	0.363 / 0.754	2.93e-05 / 0.00346	0.000261 / 0.00721	3	1	0.5
hsa-miR-221-3p hsa-miR-222-3p ZEB2	0.00964 / 0.18	0.000259 / 0.0175	0.0218 / 0.225	6.47e-05 / 0.0107	0.00811 / 0.178	0.000472 / 0.0192	0.00689 / 0.0611	3	1	0.5
hsa-miR-30a-5p hsa-miR-30b-5p RARG	0.00042 / 0.0293	0.0753 / 0.377	3.71e-05 / 0.00649	0.837 / 0.951	8.38e-06 / 0.00696	0.967 / 0.989	0.485 / 0.721	3	2	0.5
hsa-miR-30a-5p hsa-miR-30c-5p ADAM22	0.147 / 0.554	0.000743 / 0.0333	0.0715 / 0.385	0.432 / 0.759	0.729 / 0.924	2.17e-05 / 0.00282	0.00241 / 0.0313	3	1	0.5
hsa-miR-30a-5p hsa-miR-30c-5p DIP2C	0.232 / 0.649	0.000194 / 0.0147	0.434 / 0.777	0.297 / 0.659	0.731 / 0.925	0.000217 / 0.012	3.34e-05 / 0.00174	3	1	0.5
hsa-miR-30a-5p hsa-miR-30c-5p DMD	0.87 / 0.967	0.822 / 0.947	3.45e-05 / 0.00615	0.543 / 0.824	0.495 / 0.829	0.00112 / 0.0317	6.51e-11 / 7.27e-08	3	1	0.5
hsa-miR-30a-5p hsa-miR-30c-5p GRHL2	0.487 / 0.824	0.0926 / 0.413	0.00486 / 0.108	0.684 / 0.891	3.62e-06 / 0.00439	0.000478 / 0.0193	0.000149 / 0.00488	3	1	0.5
hsa-miR-30a-5p hsa-miR-30c-5p IRS1	0.887 / 0.972	0.425 / 0.764	0.000628 / 0.0358	0.369 / 0.717	0.0354 / 0.323	2.32e-05 / 0.00294	0.00148 / 0.0228	3	1	0.5
hsa-miR-30a-5p hsa-miR-30c-5p KIAA1522	0.412 / 0.782	0.499 / 0.808	0.251 / 0.638	0.000804 / 0.0418	0.000167 / 0.0319	0.575 / 0.814	4.53e-06 / 0.000419	3	1	0.5
hsa-miR-30a-5p hsa-miR-30c-5p LIMCH1	0.0155 / 0.224	7.49e-07 / 0.000404	7.85e-05 / 0.0104	0.00217 / 0.0689	0.00378 / 0.13	1.01e-05 / 0.00173	0.281 / 0.546	3	2	0.5
hsa-miR-30a-5p hsa-miR-30c-5p PCDH17	0.739 / 0.928	3.16e-05 / 0.00483	0.101 / 0.447	0.000909 / 0.0447	0.00553 / 0.153	0.00156 / 0.0384	0.773 / 0.898	3	2	0.5
hsa-miR-30a-5p hsa-miR-30c-5p RAPGEF4	0.623 / 0.885	1.66e-06 / 0.000688	0.000305 / 0.0243	0.00742 / 0.128	0.0432 / 0.349	0.00234 / 0.0486	0.74 / 0.881	3	1	0.5
hsa-miR-30a-5p hsa-miR-30c-5p TTLL7	0.128 / 0.525	0.962 / 0.99	0.586 / 0.858	0.000976 / 0.0463	0.487 / 0.825	2.51e-06 / 0.00065	6.19e-05 / 0.00268	3	1	0.5
hsa-miR-30a-5p hsa-miR-30d-5p CYYR1	0.995 / 0.999	4.48e-05 / 0.00604	0.134 / 0.501	3.09e-05 / 0.0071	9.53e-05 / 0.024	0.216 / 0.529	0.579 / 0.786	3	1	0.5
hsa-miR-30a-5p hsa-miR-30d-5p EDNRB	0.819 / 0.953	0.000375 / 0.0221	0.177 / 0.561	4.79e-05 / 0.00907	3.89e-05 / 0.0149	0.269 / 0.587	0.363 / 0.624	3	1	0.5
hsa-miR-30a-5p hsa-miR-30d-5p PDE5A	0.406 / 0.778	0.00107 / 0.0413	0.0533 / 0.338	4.06e-06 / 0.00215	0.325 / 0.727	0.268 / 0.585	0.00233 / 0.0306	3	1	0.5
hsa-miR-30a-5p hsa-miR-30d-5p PTPN21	0.857 / 0.964	0.249 / 0.624	0.819 / 0.948	0.000149 / 0.0168	2.23e-05 / 0.0115	0.325 / 0.637	0.00242 / 0.0313	3	1	0.5
hsa-miR-30b-5p hsa-miR-30c-5p KCTD7	0.0531 / 0.376	6.3e-06 / 0.00172	0.117 / 0.474	0.183 / 0.543	0.000402 / 0.048	0.126 / 0.408	0.000359 / 0.00896	3	1	0.5
hsa-miR-30c-5p hsa-miR-30d-5p GPR161	0.889 / 0.973	0.841 / 0.954	0.000517 / 0.0322	0.529 / 0.817	0.0293 / 0.3	0.000308 / 0.0148	0.000773 / 0.0149	3	1	0.5
hsa-miR-32-5p hsa-miR-92a-3p IQGAP2	0.392 / 0.77	0.257 / 0.632	0.000435 / 0.0295	0.252 / 0.618	0.000302 / 0.0414	0.000409 / 0.0176	0.0999 / 0.308	3	1	0.5
hsa-miR-32-5p hsa-miR-92a-3p ZNF532	0.274 / 0.685	0.281 / 0.655	0.000623 / 0.0356	0.505 / 0.803	2.45e-05 / 0.0121	0.00168 / 0.0403	0.0273 / 0.143	3	1	0.5
hsa-miR-320a hsa-miR-320b DAB2	0.724 / 0.923	7.06e-08 / 7.43e-05	0.000541 / 0.0331	0.0935 / 0.411	0.998 / 1	0.561 / 0.806	0.00497 / 0.0499	3	1	0.5
hsa-miR-320a hsa-miR-320b SSPN	0.381 / 0.764	2.31e-05 / 0.00395	0.000196 / 0.0184	0.137 / 0.482	0.864 / 0.966	0.832 / 0.94	0.000585 / 0.0123	3	1	0.5
hsa-miR-34a-5p hsa-miR-34c-5p CD47	0.000291 / 0.0231	0.361 / 0.72	0.396 / 0.753	0.000157 / 0.0173	0.732 / 0.925	0.141 / 0.432	0.000812 / 0.0154	3	1	0.5
hsa-miR-369-3p hsa-miR-410-3p MMP14	0.0138 / 0.212	0.541 / 0.83	2.1e-06 / 0.000883	1.65e-08 / 5.41e-05	4.82e-11 / 8.84e-06	0.878 / 0.957	0.00851 / 0.0698	3	1	0.333
hsa-miR-369-3p hsa-miR-655-3p AFAP1L2	0.227 / 0.644	NA	1.08e-05 / 0.00277	9.04e-06 / 0.00347	0.00307 / 0.118	0.0022 / 0.0471	0.38 / 0.638	3	1	0.5
hsa-miR-369-3p hsa-miR-655-3p GREM1	0.322 / 0.724	NA	0.0755 / 0.394	3.58e-05 / 0.00771	1.06e-07 / 0.000724	0.00111 / 0.0316	0.386 / 0.644	3	1	0.5
hsa-miR-369-3p hsa-miR-655-3p VEGFC	0.492 / 0.826	NA	2.77e-05 / 0.00528	2.74e-05 / 0.00659	0.00253 / 0.109	0.002 / 0.0446	0.857 / 0.939	3	1	0.5
hsa-miR-374a-5p hsa-miR-374b-5p CRIM1	0.852 / 0.963	0.17 / 0.535	0.000404 / 0.0284	0.505 / 0.804	0.429 / 0.795	7.94e-06 / 0.00146	1.52e-05 / 0.001	3	1	0.5
hsa-miR-374a-5p hsa-miR-374b-5p TBC1D9	0.792 / 0.945	0.000601 / 0.0294	0.114 / 0.468	0.618 / 0.862	0.00193 / 0.0963	0.00115 / 0.0322	0.000729 / 0.0144	3	1	0.5
hsa-miR-374a-5p hsa-miR-374b-5p TOR1AIP1	0.17 / 0.583	0.966 / 0.991	0.000782 / 0.0403	0.062 / 0.343	0.56 / 0.86	0.000164 / 0.0101	0.00019 / 0.00579	3	1	0.5
hsa-miR-381-3p hsa-miR-485-3p GPC1	0.838 / 0.958	0.0336 / 0.26	6.19e-07 / 0.000366	4.59e-06 / 0.0023	1.01e-05 / 0.0079	0.257 / 0.575	0.014 / 0.0949	3	1	0.5
hsa-miR-424-5p hsa-miR-497-5p PIP4K2C	0.679 / 0.906	1.26e-05 / 0.00273	0.0291 / 0.257	1.69e-05 / 0.00506	0.284 / 0.695	0.836 / 0.941	2.54e-06 / 0.000278	3	1	0.5
hsa-miR-92a-3p hsa-miR-92b-3p IQGAP2	0.0635 / 0.403	0.00115 / 0.0431	0.00407 / 0.0987	0.329 / 0.687	0.00455 / 0.14	0.000623 / 0.0224	0.000417 / 0.00987	3	1	0.5
hsa-let-7a-5p hsa-let-7b-5p ACER3	0.00023 / 0.02	0.629 / 0.873	0.000447 / 0.0298	0.871 / 0.963	0.411 / 0.783	0.225 / 0.539	0.599 / 0.799	2	1	0.5
hsa-let-7a-5p hsa-let-7b-5p ADAMTS14	0.503 / 0.831	0.135 / 0.485	0.435 / 0.778	0.000179 / 0.0184	0.229 / 0.647	0.132 / 0.417	0.000146 / 0.00481	2	1	0.5
hsa-let-7a-5p hsa-let-7b-5p BCAP29	0.0285 / 0.291	2.95e-05 / 0.00463	0.487 / 0.807	0.108 / 0.437	0.441 / 0.801	0.15 / 0.445	2.44e-05 / 0.0014	2	1	0.5
hsa-let-7a-5p hsa-let-7b-5p BNC2	9.56e-05 / 0.0115	0.238 / 0.613	0.499 / 0.814	0.000932 / 0.0453	0.0496 / 0.368	0.0235 / 0.173	0.109 / 0.324	2	1	0.5
hsa-let-7a-5p hsa-let-7b-5p CAPN3	0.00033 / 0.0251	0.124 / 0.468	0.000454 / 0.03	0.721 / 0.907	0.933 / 0.984	0.068 / 0.3	0.519 / 0.746	2	1	0.5
hsa-let-7a-5p hsa-let-7b-5p CERCAM	0.0724 / 0.424	0.619 / 0.868	0.497 / 0.813	3.05e-09 / 1.71e-05	0.0991 / 0.48	0.891 / 0.962	2.78e-06 / 0.000296	2	1	0.5
hsa-let-7a-5p hsa-let-7b-5p COL1A1	0.0136 / 0.211	0.0233 / 0.218	0.786 / 0.937	2.74e-08 / 7.13e-05	0.115 / 0.507	0.647 / 0.854	0.000309 / 0.00807	2	1	0.5
hsa-let-7a-5p hsa-let-7b-5p COL5A2	0.0041 / 0.115	0.00068 / 0.0315	0.0673 / 0.374	5.69e-05 / 0.00989	0.174 / 0.587	0.62 / 0.84	0.0238 / 0.132	2	1	0.5
hsa-let-7a-5p hsa-let-7b-5p DCUN1D2	0.000287 / 0.0229	0.72 / 0.911	0.0749 / 0.393	0.0155 / 0.183	0.419 / 0.788	0.297 / 0.613	0.00075 / 0.0146	2	1	0.5
hsa-let-7a-5p hsa-let-7b-5p DPYSL3	0.254 / 0.669	0.12 / 0.461	0.941 / 0.984	0.000404 / 0.0286	0.0848 / 0.452	0.393 / 0.693	4.78e-05 / 0.00223	2	1	0.5
hsa-let-7a-5p hsa-let-7b-5p DTX4	0.0018 / 0.0717	0.000707 / 0.0324	0.0962 / 0.438	0.611 / 0.859	0.0477 / 0.363	0.641 / 0.85	2.16e-06 / 0.000248	2	2	0.5
hsa-let-7a-5p hsa-let-7b-5p FAS	0.0691 / 0.416	0.366 / 0.723	0.162 / 0.54	0.000243 / 0.0216	0.276 / 0.688	0.754 / 0.906	0.00054 / 0.0117	2	1	0.5
hsa-let-7a-5p hsa-let-7b-5p FBXL19	0.4 / 0.775	0.587 / 0.853	0.341 / 0.714	0.000141 / 0.0163	0.485 / 0.824	0.111 / 0.384	0.000704 / 0.014	2	1	0.5
hsa-let-7a-5p hsa-let-7b-5p FSD2	6.6e-05 / 0.00899	NA	NA	NA	NA	0.298 / 0.613	0.000292 / 0.00778	2	1	0.5
hsa-let-7a-5p hsa-let-7b-5p MED28	0.217 / 0.634	0.00249 / 0.067	0.581 / 0.856	0.685 / 0.892	0.309 / 0.715	0.0023 / 0.0482	6.58e-07 / 0.000102	2	1	0.5
hsa-let-7a-5p hsa-let-7b-5p MMP11	0.271 / 0.683	0.0394 / 0.28	0.557 / 0.844	0.000644 / 0.0372	0.00464 / 0.141	0.0412 / 0.232	0.00163 / 0.0243	2	1	0.5
hsa-let-7a-5p hsa-let-7b-5p MRS2	0.0615 / 0.398	0.615 / 0.866	0.886 / 0.968	0.00018 / 0.0185	0.994 / 0.999	0.631 / 0.845	0.00109 / 0.0186	2	1	0.5
hsa-let-7a-5p hsa-let-7b-5p MSN	0.0112 / 0.193	0.263 / 0.638	0.643 / 0.883	0.00034 / 0.0261	0.612 / 0.881	0.743 / 0.901	3.49e-06 / 0.000349	2	1	0.5
hsa-let-7a-5p hsa-let-7b-5p OSMR	0.11 / 0.495	0.121 / 0.464	0.118 / 0.475	0.000364 / 0.027	0.000369 / 0.0457	0.908 / 0.968	0.00759 / 0.065	2	1	0.5
hsa-let-7a-5p hsa-let-7b-5p PKIA	0.00018 / 0.0174	0.904 / 0.974	0.00628 / 0.124	0.688 / 0.893	0.947 / 0.988	0.614 / 0.836	0.00354 / 0.04	2	1	0.5
hsa-let-7a-5p hsa-let-7b-5p RRP1B	0.492 / 0.826	0.149 / 0.505	0.000294 / 0.0237	0.78 / 0.93	0.975 / 0.994	0.0162 / 0.142	0.000351 / 0.00883	2	1	0.5
hsa-let-7a-5p hsa-let-7b-5p SDK1	0.166 / 0.578	0.902 / 0.974	0.41 / 0.763	0.255 / 0.622	0.000201 / 0.0342	0.265 / 0.582	0.000929 / 0.0168	2	1	0.5
hsa-let-7a-5p hsa-let-7b-5p SLC25A4	9.63e-05 / 0.0116	0.154 / 0.511	0.0678 / 0.376	0.106 / 0.433	0.862 / 0.965	0.425 / 0.717	3.11e-07 / 5.8e-05	2	1	0.5
hsa-let-7a-5p hsa-let-7b-5p SLC4A4	0.219 / 0.636	0.000427 / 0.024	0.3 / 0.682	0.45 / 0.771	0.108 / 0.495	0.0228 / 0.17	0.000695 / 0.0139	2	1	0.5
hsa-let-7a-5p hsa-let-7b-5p SMARCC1	0.755 / 0.934	0.622 / 0.87	0.000484 / 0.0311	0.789 / 0.934	0.508 / 0.835	0.846 / 0.945	0.00347 / 0.0395	2	1	0.5
hsa-let-7a-5p hsa-let-7b-5p SULF1	0.0299 / 0.296	0.0238 / 0.22	0.506 / 0.817	5.93e-06 / 0.00268	0.0737 / 0.429	0.766 / 0.911	0.000146 / 0.00481	2	1	0.5
hsa-let-7a-5p hsa-let-7b-5p SURF4	0.000953 / 0.0495	0.0112 / 0.152	0.49 / 0.809	0.9 / 0.971	0.712 / 0.919	0.653 / 0.857	0.000118 / 0.00418	2	1	0.5
hsa-let-7a-5p hsa-let-7b-5p THBS1	0.083 / 0.446	0.957 / 0.988	1 / 1	8.86e-07 / 0.000816	0.128 / 0.526	0.595 / 0.826	0.00484 / 0.0489	2	1	0.5
hsa-let-7a-5p hsa-let-7b-5p TMEM2	0.0205 / 0.253	5.75e-05 / 0.00704	0.303 / 0.685	0.319 / 0.679	0.106 / 0.492	0.822 / 0.935	0.00407 / 0.0438	2	1	0.5
hsa-let-7a-5p hsa-let-7b-5p TTC39C	0.000702 / 0.0406	0.639 / 0.878	0.0529 / 0.337	0.049 / 0.309	0.257 / 0.672	0.11 / 0.382	0.0022 / 0.0295	2	1	0.5
hsa-let-7a-5p hsa-let-7b-5p ZSWIM4	0.648 / 0.895	0.135 / 0.484	0.0864 / 0.418	6.46e-06 / 0.0028	0.104 / 0.488	0.22 / 0.534	1.93e-08 / 7.08e-06	2	1	0.5
hsa-let-7a-5p hsa-let-7c-5p ADAMTS14	0.464 / 0.811	0.226 / 0.599	0.728 / 0.916	4.82e-05 / 0.00907	0.652 / 0.897	0.205 / 0.516	0.00412 / 0.0441	2	1	0.5
hsa-let-7a-5p hsa-let-7c-5p ATG16L1	0.367 / 0.755	0.618 / 0.868	0.619 / 0.873	0.941 / 0.983	0.817 / 0.952	0.000338 / 0.0157	0.000837 / 0.0157	2	1	0.5
hsa-let-7a-5p hsa-let-7c-5p JOSD1	0.000531 / 0.0343	0.113 / 0.449	0.319 / 0.698	0.353 / 0.705	0.797 / 0.946	0.818 / 0.933	0.00183 / 0.0262	2	1	0.5
hsa-let-7a-5p hsa-let-7c-5p ONECUT2	0.00078 / 0.0434	0.982 / 0.995	0.842 / 0.956	0.543 / 0.825	0.562 / 0.861	0.319 / 0.632	0.00356 / 0.0401	2	3	0.5
hsa-let-7a-5p hsa-let-7c-5p SPTBN4	0.788 / 0.944	0.701 / 0.904	0.148 / 0.521	0.492 / 0.796	0.0167 / 0.241	3.06e-05 / 0.00354	0.000557 / 0.0119	2	1	0.5
hsa-let-7a-5p hsa-let-7c-5p TMEM143	6.97e-05 / 0.00936	0.0791 / 0.385	0.607 / 0.868	0.295 / 0.658	0.0572 / 0.389	0.0529 / 0.264	0.00126 / 0.0205	2	1	0.5
hsa-let-7a-5p hsa-let-7c-5p TTC39C	0.000846 / 0.0457	0.858 / 0.96	0.00104 / 0.0471	0.142 / 0.489	0.0288 / 0.297	0.0107 / 0.113	0.252 / 0.515	2	1	0.5
hsa-let-7a-5p hsa-let-7d-5p BTF3L4	0.537 / 0.848	0.00106 / 0.0411	0.895 / 0.971	0.000562 / 0.0344	0.542 / 0.851	0.632 / 0.845	0.404 / 0.658	2	1	0.5
hsa-let-7a-5p hsa-let-7d-5p C19orf47	0.687 / 0.909	0.897 / 0.972	0.000548 / 0.0334	0.0817 / 0.387	0.00592 / 0.157	8.61e-05 / 0.00675	0.0247 / 0.135	2	1	0.5
hsa-let-7a-5p hsa-let-7d-5p CCNF	0.751 / 0.932	0.233 / 0.607	8.11e-05 / 0.0107	0.0522 / 0.318	0.0399 / 0.339	3e-04 / 0.0146	0.279 / 0.544	2	1	0.5
hsa-let-7a-5p hsa-let-7d-5p CDC25A	0.363 / 0.752	0.104 / 0.434	3.12e-06 / 0.00117	0.922 / 0.978	0.0965 / 0.475	0.0205 / 0.161	0.000231 / 0.00663	2	1	0.5
hsa-let-7a-5p hsa-let-7d-5p COL3A1	0.243 / 0.659	0.524 / 0.821	0.129 / 0.493	6.44e-07 / 0.000672	0.325 / 0.727	0.904 / 0.967	0.00106 / 0.0183	2	1	0.5
hsa-let-7a-5p hsa-let-7d-5p DCUN1D3	0.622 / 0.885	0.446 / 0.776	0.186 / 0.57	0.000396 / 0.0283	0.606 / 0.879	0.583 / 0.819	6.03e-05 / 0.00263	2	1	0.5
hsa-let-7a-5p hsa-let-7d-5p FAM103A1	0.824 / 0.954	0.485 / 0.799	7.83e-05 / 0.0104	0.000139 / 0.0162	0.797 / 0.946	0.775 / 0.915	0.918 / 0.967	2	1	0.5
hsa-let-7a-5p hsa-let-7d-5p FBXL19	0.361 / 0.751	0.422 / 0.762	0.772 / 0.932	9.37e-05 / 0.0132	0.269 / 0.683	0.00206 / 0.0453	0.01 / 0.0773	2	1	0.5
hsa-let-7a-5p hsa-let-7d-5p FKRP	0.4 / 0.775	0.928 / 0.98	0.326 / 0.703	2.2e-05 / 0.00581	0.531 / 0.846	3.6e-05 / 0.00392	0.561 / 0.774	2	1	0.5
hsa-let-7a-5p hsa-let-7d-5p HMGA1	0.988 / 0.997	0.109 / 0.443	0.0657 / 0.37	0.294 / 0.657	0.00669 / 0.165	0.00104 / 0.0304	0.00092 / 0.0167	2	1	0.5
hsa-let-7a-5p hsa-let-7d-5p ISLR	0.165 / 0.577	0.831 / 0.95	0.00568 / 0.118	7.23e-07 / 0.000724	0.0123 / 0.213	0.133 / 0.419	0.000488 / 0.0109	2	1	0.5
hsa-let-7a-5p hsa-let-7d-5p KCTD17	0.174 / 0.588	0.778 / 0.932	0.00126 / 0.0528	1.11e-05 / 0.00388	0.332 / 0.732	0.275 / 0.592	0.00245 / 0.0315	2	1	0.5
hsa-let-7a-5p hsa-let-7d-5p LIPH	0.684 / 0.908	0.402 / 0.749	0.139 / 0.509	0.917 / 0.976	0.129 / 0.528	0.00116 / 0.0323	0.000136 / 0.00459	2	1	0.5
hsa-let-7a-5p hsa-let-7d-5p NID2	0.661 / 0.9	0.235 / 0.61	0.879 / 0.967	0.000328 / 0.0257	0.847 / 0.961	0.99 / 0.997	0.00232 / 0.0305	2	1	0.5
hsa-let-7a-5p hsa-let-7d-5p NKD1	0.0718 / 0.423	0.902 / 0.973	0.287 / 0.671	0.274 / 0.639	0.000322 / 0.0429	0.935 / 0.978	0.00323 / 0.0377	2	1	0.5
hsa-let-7a-5p hsa-let-7d-5p PEG10	0.824 / 0.954	0.946 / 0.986	2e-06 / 0.000854	0.138 / 0.484	0.842 / 0.96	0.00141 / 0.0362	0.899 / 0.958	2	1	0.5
hsa-let-7a-5p hsa-let-7d-5p PLXNA4	0.872 / 0.968	0.421 / 0.761	0.000815 / 0.0411	2.1e-05 / 0.00565	0.167 / 0.578	0.23 / 0.545	0.771 / 0.897	2	2	0.5
hsa-let-7a-5p hsa-let-7d-5p SEMA4C	0.417 / 0.785	0.984 / 0.996	0.000276 / 0.0228	0.00476 / 0.103	0.808 / 0.949	0.524 / 0.784	0.000278 / 0.00753	2	1	0.5
hsa-let-7a-5p hsa-let-7d-5p SLC25A4	0.875 / 0.969	0.176 / 0.542	0.00012 / 0.0136	0.195 / 0.557	0.583 / 0.869	0.102 / 0.368	0.0024 / 0.0312	2	1	0.5
hsa-let-7a-5p hsa-let-7d-5p SLC35D2	0.591 / 0.872	0.946 / 0.986	2.24e-05 / 0.00455	0.000418 / 0.0291	0.982 / 0.996	0.338 / 0.648	0.0287 / 0.148	2	1	0.5
hsa-let-7a-5p hsa-let-7d-5p SNAP23	0.465 / 0.812	0.987 / 0.997	0.0256 / 0.242	0.000186 / 0.0187	0.971 / 0.993	0.000791 / 0.026	0.222 / 0.481	2	1	0.5
hsa-let-7a-5p hsa-let-7d-5p SOX13	0.197 / 0.614	0.0551 / 0.327	0.000358 / 0.0265	0.228 / 0.594	0.701 / 0.915	0.0801 / 0.326	0.0033 / 0.0382	2	1	0.5
hsa-let-7a-5p hsa-let-7d-5p STARD13	0.678 / 0.906	0.851 / 0.958	0.331 / 0.706	0.000225 / 0.0208	0.261 / 0.676	0.00162 / 0.0393	0.172 / 0.419	2	2	0.5
hsa-let-7a-5p hsa-let-7d-5p SULF1	0.0822 / 0.445	0.539 / 0.829	0.0265 / 0.245	9.86e-05 / 0.0135	0.116 / 0.509	0.404 / 0.701	0.000157 / 0.00504	2	1	0.5
hsa-let-7a-5p hsa-let-7d-5p SULF2	0.159 / 0.57	0.604 / 0.861	0.581 / 0.856	3.87e-05 / 0.00811	0.491 / 0.827	0.541 / 0.794	8.53e-05 / 0.00334	2	1	0.5
hsa-let-7a-5p hsa-let-7d-5p SYT11	0.104 / 0.485	0.886 / 0.969	0.515 / 0.823	0.000693 / 0.0387	0.609 / 0.88	0.272 / 0.589	0.00159 / 0.0239	2	1	0.5
hsa-let-7a-5p hsa-let-7d-5p USP21	0.247 / 0.662	0.388 / 0.739	0.000597 / 0.0349	0.263 / 0.629	0.32 / 0.723	0.000898 / 0.028	0.559 / 0.773	2	1	0.5
hsa-let-7a-5p hsa-let-7d-5p ZNF620	0.8 / 0.947	0.341 / 0.705	0.000854 / 0.0422	0.496 / 0.798	0.122 / 0.516	0.485 / 0.759	0.000567 / 0.0121	2	1	0.5
hsa-let-7a-5p hsa-let-7e-5p CBX5	0.719 / 0.921	0.919 / 0.978	0.53 / 0.83	4.56e-05 / 0.00883	0.189 / 0.604	0.0482 / 0.252	0.000205 / 0.00609	2	2	0.5
hsa-let-7a-5p hsa-let-7e-5p PLEKHO1	0.21 / 0.627	0.563 / 0.841	5.28e-05 / 0.00818	0.219 / 0.584	0.753 / 0.932	0.337 / 0.648	7.59e-05 / 0.0031	2	1	0.5
hsa-let-7a-5p hsa-let-7e-5p RRP1B	0.386 / 0.767	0.000357 / 0.0215	0.623 / 0.874	0.000609 / 0.0362	0.329 / 0.73	0.00518 / 0.0758	0.59 / 0.793	2	1	0.5
hsa-let-7a-5p hsa-let-7f-5p EEA1	0.624 / 0.885	0.293 / 0.666	0.000169 / 0.0169	0.338 / 0.694	0.29 / 0.7	0.00179 / 0.0418	0.299 / 0.564	2	1	0.5
hsa-let-7a-5p hsa-let-7f-5p NID2	0.858 / 0.964	0.000392 / 0.0228	0.21 / 0.597	0.0887 / 0.402	0.116 / 0.508	0.00124 / 0.0337	0.25 / 0.512	2	1	0.5
hsa-let-7a-5p hsa-let-7f-5p RRP1B	0.423 / 0.788	0.000765 / 0.0338	0.000122 / 0.0138	0.121 / 0.459	0.995 / 0.999	0.00365 / 0.0624	0.551 / 0.768	2	1	0.5
hsa-let-7a-5p hsa-let-7f-5p RUNX1T1	0.715 / 0.919	0.000208 / 0.0153	0.997 / 0.999	0.627 / 0.867	0.0198 / 0.257	0.00125 / 0.0337	0.592 / 0.795	2	1	0.5
hsa-let-7a-5p hsa-let-7f-5p TIMM17B	0.048 / 0.361	0.105 / 0.435	0.614 / 0.87	0.243 / 0.61	0.353 / 0.747	0.00149 / 0.0376	0.00381 / 0.042	2	1	0.5
hsa-let-7a-5p hsa-let-7g-5p TARBP2	0.85 / 0.962	0.0656 / 0.354	0.00112 / 0.0493	0.0572 / 0.332	0.888 / 0.972	0.947 / 0.982	0.00245 / 0.0316	2	1	0.5
hsa-let-7a-5p hsa-let-7g-5p WASL	0.323 / 0.724	0.419 / 0.76	0.403 / 0.758	9.15e-05 / 0.013	0.000182 / 0.0329	0.857 / 0.949	0.0842 / 0.279	2	1	0.5
hsa-let-7a-5p hsa-let-7i-5p ATP6V1C1	0.000117 / 0.0132	0.258 / 0.633	0.547 / 0.839	0.000773 / 0.0411	0.139 / 0.542	0.742 / 0.9	0.647 / 0.828	2	1	0.5
hsa-let-7a-5p hsa-let-7i-5p C15orf39	0.93 / 0.984	0.207 / 0.579	0.00104 / 0.0471	1.27e-07 / 0.000234	0.0647 / 0.408	0.582 / 0.819	0.471 / 0.711	2	1	0.5
hsa-let-7a-5p hsa-let-7i-5p C2orf88	0.893 / 0.974	0.753 / 0.924	0.337 / 0.712	0.963 / 0.99	0.000285 / 0.0403	0.0432 / 0.238	0.00342 / 0.0391	2	1	0.5
hsa-let-7a-5p hsa-let-7i-5p CACNG4	0.592 / 0.872	0.291 / 0.664	0.299 / 0.682	0.194 / 0.556	0.404 / 0.779	6.01e-05 / 0.00548	3.87e-07 / 6.92e-05	2	1	0.5
hsa-let-7a-5p hsa-let-7i-5p CAPN3	0.000282 / 0.0227	0.247 / 0.622	0.0202 / 0.218	0.0984 / 0.421	0.27 / 0.683	3.87e-06 / 0.000882	0.957 / 0.983	2	1	0.5
hsa-let-7a-5p hsa-let-7i-5p CCNJL	0.941 / 0.986	0.232 / 0.606	0.000176 / 0.0173	0.00793 / 0.132	0.728 / 0.924	0.13 / 0.415	0.00274 / 0.0338	2	1	0.5
hsa-let-7a-5p hsa-let-7i-5p COL1A1	0.498 / 0.829	0.242 / 0.617	0.0562 / 0.346	8.11e-05 / 0.0121	0.363 / 0.754	0.714 / 0.887	0.0035 / 0.0397	2	1	0.5
hsa-let-7a-5p hsa-let-7i-5p EDN1	0.381 / 0.764	0.128 / 0.474	0.978 / 0.994	0.00924 / 0.142	6.68e-05 / 0.0196	0.963 / 0.988	0.000522 / 0.0114	2	1	0.5
hsa-let-7a-5p hsa-let-7i-5p EMB	0.0137 / 0.211	0.896 / 0.972	0.000161 / 0.0164	0.0235 / 0.223	0.542 / 0.852	0.385 / 0.687	0.000331 / 0.00848	2	1	0.5
hsa-let-7a-5p hsa-let-7i-5p FBXL19	0.866 / 0.966	0.598 / 0.858	0.883 / 0.967	0.00021 / 0.0202	0.357 / 0.75	0.965 / 0.988	0.000618 / 0.0128	2	1	0.5
hsa-let-7a-5p hsa-let-7i-5p FRMD4B	0.148 / 0.555	0.727 / 0.914	0.614 / 0.87	0.966 / 0.991	1.88e-05 / 0.0105	0.869 / 0.954	0.00486 / 0.0491	2	1	0.5
hsa-let-7a-5p hsa-let-7i-5p FSD2	2.15e-05 / 0.00428	NA	NA	NA	NA	0.364 / 0.67	7.84e-05 / 0.00316	2	1	0.5
hsa-let-7a-5p hsa-let-7i-5p GALC	0.000305 / 0.0239	0.365 / 0.723	0.115 / 0.471	0.388 / 0.73	0.35 / 0.745	0.000562 / 0.0211	0.827 / 0.925	2	1	0.5
hsa-let-7a-5p hsa-let-7i-5p GAS7	0.703 / 0.916	0.653 / 0.884	7.06e-05 / 0.00978	0.000145 / 0.0166	0.98 / 0.995	0.232 / 0.547	0.339 / 0.602	2	1	0.5
hsa-let-7a-5p hsa-let-7i-5p HK2	0.875 / 0.969	0.453 / 0.781	0.0476 / 0.322	0.409 / 0.744	0.000319 / 0.0426	0.38 / 0.683	0.00173 / 0.0252	2	1	0.5
hsa-let-7a-5p hsa-let-7i-5p LEPROTL1	2.72e-05 / 0.00498	0.768 / 0.928	0.0971 / 0.439	0.113 / 0.446	0.0687 / 0.417	0.308 / 0.622	0.00102 / 0.0179	2	1	0.5
hsa-let-7a-5p hsa-let-7i-5p LIMD2	0.865 / 0.966	0.742 / 0.92	0.000128 / 0.0141	0.0414 / 0.287	3.95e-05 / 0.015	0.0488 / 0.253	0.0981 / 0.305	2	1	0.5
hsa-let-7a-5p hsa-let-7i-5p MED28	0.0406 / 0.337	0.36 / 0.719	0.0471 / 0.32	0.000471 / 0.0313	0.0743 / 0.43	0.0331 / 0.208	0.00332 / 0.0384	2	1	0.5
hsa-let-7a-5p hsa-let-7i-5p PGRMC1	9.88e-05 / 0.0118	0.632 / 0.874	0.0846 / 0.415	0.715 / 0.905	0.429 / 0.795	1.8e-06 / 0.000518	0.104 / 0.316	2	2	0.5
hsa-let-7a-5p hsa-let-7i-5p PRSS22	0.559 / 0.858	NA	NA	0.0131 / 0.168	6.49e-05 / 0.0193	0.466 / 0.746	0.000102 / 0.00378	2	2	0.5
hsa-let-7a-5p hsa-let-7i-5p SLC25A4	0.000311 / 0.0242	0.592 / 0.855	0.117 / 0.474	0.254 / 0.62	0.797 / 0.946	0.287 / 0.604	0.000831 / 0.0156	2	1	0.5
hsa-let-7a-5p hsa-let-7i-5p SULF2	0.0568 / 0.386	0.42 / 0.761	0.0193 / 0.213	0.000196 / 0.0194	0.0436 / 0.35	0.513 / 0.777	0.000174 / 0.00542	2	1	0.5
hsa-let-7a-5p hsa-let-7i-5p TGFBR1	0.000576 / 0.0361	0.697 / 0.902	0.000312 / 0.0246	0.722 / 0.908	0.936 / 0.985	0.54 / 0.794	0.108 / 0.323	2	2	0.5
hsa-let-7a-5p hsa-let-7i-5p TMEM143	0.000332 / 0.0252	0.758 / 0.925	0.0451 / 0.314	0.182 / 0.543	0.03 / 0.302	0.00819 / 0.0981	0.000122 / 0.00426	2	1	0.5
hsa-let-7a-5p hsa-let-7i-5p TTC39C	0.000149 / 0.0154	0.155 / 0.513	0.11 / 0.462	0.151 / 0.503	0.402 / 0.778	0.682 / 0.872	0.0019 / 0.0267	2	1	0.5
hsa-let-7a-5p hsa-let-7i-5p VANGL2	0.407 / 0.779	0.856 / 0.959	0.00388 / 0.0968	0.00391 / 0.0935	0.0531 / 0.378	0.0018 / 0.0419	0.00101 / 0.0177	2	2	0.5
hsa-let-7a-5p hsa-let-7i-5p ZSWIM4	0.847 / 0.961	0.589 / 0.854	0.332 / 0.708	1.54e-05 / 0.00482	0.478 / 0.82	0.292 / 0.608	0.00367 / 0.041	2	1	0.5
hsa-let-7a-5p hsa-miR-98-5p CBL	0.215 / 0.632	0.929 / 0.981	0.000105 / 0.0125	0.514 / 0.808	0.401 / 0.778	0.103 / 0.37	0.00314 / 0.037	2	1	0.5
hsa-let-7a-5p hsa-miR-98-5p CHD7	0.0967 / 0.473	0.907 / 0.975	0.000138 / 0.0148	0.226 / 0.591	0.0606 / 0.398	0.00111 / 0.0315	0.0448 / 0.193	2	1	0.5
hsa-let-7a-5p hsa-miR-98-5p CHD9	0.494 / 0.827	0.911 / 0.976	0.231 / 0.619	0.000193 / 0.0192	9.72e-05 / 0.0243	0.00421 / 0.0675	0.183 / 0.433	2	1	0.5
hsa-let-7a-5p hsa-miR-98-5p COIL	0.97 / 0.993	0.234 / 0.609	0.000157 / 0.0161	0.00034 / 0.0261	0.664 / 0.902	0.0603 / 0.282	0.00566 / 0.0541	2	1	0.5
hsa-let-7a-5p hsa-miR-98-5p DHX57	0.359 / 0.75	0.346 / 0.709	0.000198 / 0.0186	0.000651 / 0.0375	0.446 / 0.804	0.0166 / 0.144	0.234 / 0.495	2	1	0.5
hsa-let-7a-5p hsa-miR-98-5p FZD3	0.243 / 0.659	0.394 / 0.743	0.567 / 0.849	0.964 / 0.99	0.949 / 0.988	0.00157 / 0.0387	8.48e-05 / 0.00333	2	2	0.5
hsa-let-7a-5p hsa-miR-98-5p IPO9	0.745 / 0.93	0.456 / 0.783	0.00019 / 0.0181	0.714 / 0.904	0.834 / 0.957	0.000419 / 0.0178	0.32 / 0.584	2	1	0.5
hsa-let-7a-5p hsa-miR-98-5p MYCBP	0.585 / 0.87	0.352 / 0.713	0.473 / 0.799	0.000288 / 0.0238	0.247 / 0.664	0.867 / 0.953	0.0015 / 0.023	2	1	0.5
hsa-let-7a-5p hsa-miR-98-5p NAP1L1	0.186 / 0.601	0.462 / 0.786	1.17e-05 / 0.0029	0.000398 / 0.0284	0.00763 / 0.174	0.174 / 0.478	0.0734 / 0.258	2	2	0.5
hsa-let-7a-5p hsa-miR-98-5p PEG10	0.908 / 0.978	0.123 / 0.467	1.49e-06 / 0.000696	0.905 / 0.973	0.33 / 0.731	0.000109 / 0.0079	0.415 / 0.668	2	1	0.5
hsa-let-7a-5p hsa-miR-98-5p SESTD1	0.444 / 0.8	0.486 / 0.8	0.0642 / 0.367	0.000837 / 0.0427	0.591 / 0.873	0.0982 / 0.361	1.32e-05 / 0.000911	2	1	0.5
hsa-let-7a-5p hsa-miR-98-5p SNX30	0.886 / 0.972	0.63 / 0.874	1.59e-05 / 0.00357	0.0471 / 0.304	0.399 / 0.777	0.076 / 0.317	0.000501 / 0.0111	2	1	0.5
hsa-let-7a-5p hsa-miR-98-5p SULF2	0.463 / 0.81	0.0987 / 0.425	0.135 / 0.503	0.000398 / 0.0284	0.307 / 0.714	0.837 / 0.941	0.000182 / 0.00561	2	1	0.5
hsa-let-7a-5p hsa-miR-98-5p TRIM41	0.232 / 0.649	0.825 / 0.948	0.000505 / 0.0318	0.387 / 0.729	0.442 / 0.802	0.779 / 0.917	0.000936 / 0.0169	2	1	0.5
hsa-let-7a-5p hsa-miR-98-5p UTRN	0.846 / 0.961	0.94 / 0.984	0.000129 / 0.0142	0.0705 / 0.363	0.369 / 0.757	0.189 / 0.496	0.00396 / 0.0431	2	1	0.5
hsa-let-7b-5p hsa-let-7c-5p ATP2B4	0.000438 / 0.0301	0.647 / 0.881	0.969 / 0.992	0.106 / 0.434	0.113 / 0.504	0.0444 / 0.242	0.00115 / 0.0192	2	1	0.5
hsa-let-7b-5p hsa-let-7c-5p CCNY	7.53e-06 / 0.00206	0.397 / 0.745	0.364 / 0.731	0.0752 / 0.374	0.156 / 0.565	0.132 / 0.418	4.71e-05 / 0.00221	2	1	0.5
hsa-let-7b-5p hsa-let-7c-5p DCAF8	0.0256 / 0.278	0.0123 / 0.159	0.000157 / 0.0161	0.149 / 0.501	0.959 / 0.991	0.329 / 0.641	0.000517 / 0.0114	2	1	0.5
hsa-let-7b-5p hsa-let-7c-5p DTX4	0.000354 / 0.0262	0.509 / 0.813	0.437 / 0.779	0.932 / 0.981	0.194 / 0.609	0.242 / 0.557	0.00418 / 0.0445	2	2	0.5
hsa-let-7b-5p hsa-let-7c-5p FSD2	1.59e-15 / 1.54e-11	NA	NA	NA	NA	0.706 / 0.883	0.00136 / 0.0215	2	1	0.5
hsa-let-7b-5p hsa-let-7c-5p MSN	5.76e-05 / 0.00824	0.0531 / 0.322	0.851 / 0.958	0.0919 / 0.408	0.512 / 0.837	0.0337 / 0.209	0.000401 / 0.0096	2	1	0.5
hsa-let-7b-5p hsa-let-7c-5p MTMR12	1.55e-06 / 0.000643	0.0605 / 0.342	0.273 / 0.659	0.000133 / 0.0158	0.235 / 0.652	0.226 / 0.54	0.316 / 0.58	2	1	0.5
hsa-let-7b-5p hsa-let-7c-5p NHLRC3	8.91e-06 / 0.0023	0.506 / 0.812	0.273 / 0.659	0.999 / 1	0.916 / 0.98	0.393 / 0.693	0.00326 / 0.0379	2	1	0.5
hsa-let-7b-5p hsa-let-7c-5p PKN2	0.000128 / 0.0139	0.757 / 0.925	0.511 / 0.82	0.000843 / 0.0428	0.581 / 0.868	0.41 / 0.706	0.26 / 0.523	2	1	0.5
hsa-let-7b-5p hsa-let-7c-5p PLEKHA3	3.38e-05 / 0.00577	0.405 / 0.75	0.299 / 0.681	0.382 / 0.726	0.943 / 0.987	0.926 / 0.975	0.00056 / 0.012	2	1	0.5
hsa-let-7b-5p hsa-let-7c-5p PLEKHA8	2.48e-05 / 0.00467	0.325 / 0.693	0.927 / 0.981	0.0616 / 0.342	0.619 / 0.884	0.00757 / 0.0938	0.000353 / 0.00887	2	1	0.5
hsa-let-7b-5p hsa-let-7c-5p PRKAA2	6.78e-06 / 0.0019	0.499 / 0.808	0.786 / 0.937	0.987 / 0.996	0.995 / 0.999	0.929 / 0.976	0.0035 / 0.0398	2	1	0.5
hsa-let-7b-5p hsa-let-7c-5p RRM2	0.181 / 0.596	0.75 / 0.923	0.757 / 0.926	0.00103 / 0.0474	0.0641 / 0.406	0.542 / 0.795	0.0041 / 0.044	2	1	0.5
hsa-let-7b-5p hsa-let-7c-5p SCYL3	0.627 / 0.886	0.115 / 0.453	0.000349 / 0.0261	0.065 / 0.351	0.53 / 0.846	0.666 / 0.864	0.00408 / 0.0438	2	1	0.5
hsa-let-7b-5p hsa-let-7c-5p SLC16A10	8.87e-08 / 7.89e-05	0.934 / 0.982	0.00078 / 0.0403	0.0171 / 0.191	0.08 / 0.442	0.216 / 0.53	0.475 / 0.713	2	3	0.5
hsa-let-7b-5p hsa-let-7c-5p SLC22A23	0.000957 / 0.0496	0.0384 / 0.276	0.404 / 0.759	0.759 / 0.922	0.000314 / 0.0423	0.431 / 0.721	0.00923 / 0.0736	2	1	0.5
hsa-let-7b-5p hsa-let-7c-5p SLC30A7	5.19e-05 / 0.00765	0.226 / 0.599	0.277 / 0.663	0.376 / 0.722	0.116 / 0.509	0.182 / 0.488	9.7e-05 / 0.00363	2	1	0.5
hsa-let-7b-5p hsa-let-7c-5p SMAD2	1.59e-06 / 0.000658	0.000279 / 0.0183	0.402 / 0.757	0.871 / 0.963	0.755 / 0.933	0.186 / 0.493	0.0846 / 0.28	2	1	0.5
hsa-let-7b-5p hsa-let-7c-5p STARD13	8.92e-07 / 0.000429	0.0225 / 0.214	0.444 / 0.783	0.255 / 0.622	0.148 / 0.554	0.416 / 0.71	0.000369 / 0.00911	2	2	0.5
hsa-let-7b-5p hsa-let-7c-5p STX3	0.000684 / 0.04	0.0343 / 0.262	0.792 / 0.94	0.0583 / 0.334	0.75 / 0.931	0.878 / 0.957	0.000689 / 0.0138	2	1	0.5
hsa-let-7b-5p hsa-let-7c-5p SULF1	0.00291 / 0.0949	0.0386 / 0.277	0.125 / 0.487	7.1e-05 / 0.0113	0.764 / 0.935	0.104 / 0.371	0.00246 / 0.0316	2	1	0.5
hsa-let-7b-5p hsa-let-7c-5p SULF2	0.000899 / 0.0476	0.852 / 0.958	0.309 / 0.689	6e-04 / 0.0359	0.186 / 0.601	0.112 / 0.386	0.306 / 0.57	2	1	0.5
hsa-let-7b-5p hsa-let-7c-5p SYT1	0.239 / 0.655	0.502 / 0.81	0.000569 / 0.034	0.378 / 0.723	0.921 / 0.981	0.0114 / 0.117	0.00116 / 0.0193	2	1	0.5
hsa-let-7b-5p hsa-let-7c-5p TRANK1	0.000123 / 0.0136	0.319 / 0.688	0.0223 / 0.228	0.338 / 0.694	0.108 / 0.495	0.00127 / 0.0341	0.0818 / 0.274	2	1	0.5
hsa-let-7b-5p hsa-let-7c-5p UHRF2	0.0894 / 0.459	0.00549 / 0.105	0.747 / 0.923	0.141 / 0.488	0.48 / 0.821	0.000441 / 0.0184	0.00325 / 0.0379	2	1	0.5
hsa-let-7b-5p hsa-let-7c-5p UTRN	4.31e-05 / 0.00678	0.673 / 0.892	0.0791 / 0.403	0.564 / 0.836	0.155 / 0.563	0.719 / 0.889	0.000922 / 0.0167	2	1	0.5
hsa-let-7b-5p hsa-let-7c-5p WIPI2	4.91e-05 / 0.0074	0.529 / 0.824	0.556 / 0.843	0.209 / 0.574	0.759 / 0.934	0.897 / 0.964	0.0015 / 0.023	2	2	0.5
hsa-let-7b-5p hsa-let-7c-5p ZSWIM4	0.501 / 0.831	0.0986 / 0.424	0.161 / 0.54	0.00083 / 0.0425	0.334 / 0.733	0.0567 / 0.273	0.00467 / 0.0478	2	1	0.5
hsa-let-7b-5p hsa-let-7d-5p ACVR2B	0.453 / 0.805	0.469 / 0.79	8.31e-07 / 0.000447	0.212 / 0.576	0.822 / 0.953	0.635 / 0.847	4.12e-05 / 0.00201	2	2	0.5
hsa-let-7b-5p hsa-let-7d-5p AIFM1	0.955 / 0.99	0.0555 / 0.328	2.88e-06 / 0.00111	0.712 / 0.904	0.573 / 0.865	0.199 / 0.509	4.94e-05 / 0.00228	2	2	0.5
hsa-let-7b-5p hsa-let-7d-5p APBA1	0.6 / 0.876	0.074 / 0.374	0.747 / 0.923	0.0264 / 0.234	0.0055 / 0.153	0.00143 / 0.0365	0.000917 / 0.0166	2	1	0.5
hsa-let-7b-5p hsa-let-7d-5p ARL6IP6	0.855 / 0.963	0.153 / 0.511	0.000749 / 0.0393	0.315 / 0.676	0.664 / 0.902	0.00745 / 0.0929	0.00122 / 0.0201	2	1	0.5
hsa-let-7b-5p hsa-let-7d-5p ARPP19	0.663 / 0.901	0.499 / 0.808	0.418 / 0.768	0.000107 / 0.0141	0.603 / 0.877	0.399 / 0.698	0.00144 / 0.0224	2	1	0.5
hsa-let-7b-5p hsa-let-7d-5p C19orf47	0.0303 / 0.298	0.719 / 0.911	3.09e-05 / 0.00571	0.372 / 0.719	0.00192 / 0.0961	6.82e-06 / 0.00133	0.0688 / 0.249	2	1	0.5
hsa-let-7b-5p hsa-let-7d-5p C9orf40	0.497 / 0.829	0.113 / 0.449	0.00013 / 0.0143	0.364 / 0.713	0.447 / 0.804	0.00225 / 0.0476	0.227 / 0.486	2	1	0.5
hsa-let-7b-5p hsa-let-7d-5p CASP3	0.239 / 0.655	0.0507 / 0.315	0.000886 / 0.0433	0.401 / 0.739	0.76 / 0.934	0.112 / 0.386	0.000464 / 0.0106	2	1	0.5
hsa-let-7b-5p hsa-let-7d-5p CCNF	0.32 / 0.722	0.651 / 0.883	7.57e-06 / 0.00217	0.0848 / 0.394	0.00877 / 0.184	3.89e-05 / 0.00413	0.139 / 0.371	2	1	0.5
hsa-let-7b-5p hsa-let-7d-5p CDC25A	0.666 / 0.902	0.0153 / 0.177	1.19e-06 / 0.000581	0.455 / 0.773	0.0792 / 0.441	0.00105 / 0.0305	0.207 / 0.463	2	1	0.5
hsa-let-7b-5p hsa-let-7d-5p CERCAM	0.251 / 0.666	0.453 / 0.781	0.94 / 0.984	2.63e-08 / 6.99e-05	0.584 / 0.869	0.6 / 0.828	1.27e-07 / 3e-05	2	1	0.5
hsa-let-7b-5p hsa-let-7d-5p DHX57	0.252 / 0.667	0.616 / 0.867	0.000562 / 0.0339	0.467 / 0.781	0.868 / 0.967	0.166 / 0.467	0.000468 / 0.0106	2	1	0.5
hsa-let-7b-5p hsa-let-7d-5p DNAJA2	0.515 / 0.838	0.648 / 0.882	6.03e-07 / 0.000359	0.122 / 0.461	0.271 / 0.684	0.979 / 0.993	0.00138 / 0.0218	2	1	0.5
hsa-let-7b-5p hsa-let-7d-5p FAM103A1	0.313 / 0.717	0.371 / 0.727	4.41e-08 / 4.94e-05	5.08e-05 / 0.00933	0.037 / 0.328	0.835 / 0.94	0.934 / 0.973	2	1	0.5
hsa-let-7b-5p hsa-let-7d-5p FKRP	0.742 / 0.929	0.594 / 0.856	0.0796 / 0.404	0.000892 / 0.0442	0.781 / 0.941	1.3e-05 / 0.00202	0.865 / 0.943	2	1	0.5
hsa-let-7b-5p hsa-let-7d-5p IGF1R	0.333 / 0.732	0.277 / 0.651	0.579 / 0.855	0.599 / 0.853	0.516 / 0.839	2.15e-07 / 0.000117	0.000465 / 0.0106	2	3	0.5
hsa-let-7b-5p hsa-let-7d-5p INO80D	0.483 / 0.821	0.488 / 0.801	0.000423 / 0.029	0.0302 / 0.25	0.574 / 0.866	0.775 / 0.915	5.84e-05 / 0.00257	2	1	0.5
hsa-let-7b-5p hsa-let-7d-5p IPO9	0.786 / 0.943	0.072 / 0.369	1.58e-05 / 0.00356	0.588 / 0.847	0.522 / 0.842	0.000937 / 0.0288	0.00639 / 0.0585	2	1	0.5
hsa-let-7b-5p hsa-let-7d-5p ITGB3	0.00887 / 0.173	0.16 / 0.519	0.00781 / 0.138	0.000512 / 0.0328	0.356 / 0.749	0.927 / 0.975	0.00429 / 0.0453	2	2	0.5
hsa-let-7b-5p hsa-let-7d-5p MAP3K3	0.368 / 0.755	0.751 / 0.923	0.0151 / 0.19	0.000178 / 0.0184	0.142 / 0.547	0.304 / 0.619	0.00122 / 0.02	2	1	0.5
hsa-let-7b-5p hsa-let-7d-5p PBX2	0.413 / 0.783	0.488 / 0.801	3.34e-06 / 0.00122	0.203 / 0.567	0.0869 / 0.456	0.7 / 0.88	0.000731 / 0.0144	2	2	0.5
hsa-let-7b-5p hsa-let-7d-5p RAB15	0.151 / 0.559	0.000419 / 0.0237	0.669 / 0.894	0.454 / 0.773	0.406 / 0.78	0.0241 / 0.175	0.0019 / 0.0267	2	1	0.5
hsa-let-7b-5p hsa-let-7d-5p SEMA4C	0.743 / 0.929	0.0961 / 0.42	6.8e-05 / 0.00957	0.00248 / 0.0736	0.877 / 0.969	0.818 / 0.933	4.98e-05 / 0.0023	2	1	0.5
hsa-let-7b-5p hsa-let-7d-5p SLC25A4	0.311 / 0.715	0.798 / 0.939	0.000147 / 0.0154	0.323 / 0.682	0.369 / 0.757	0.265 / 0.582	5.74e-05 / 0.00254	2	1	0.5
hsa-let-7b-5p hsa-let-7d-5p SLC35D2	0.985 / 0.996	0.537 / 0.828	0.00025 / 0.0215	0.000487 / 0.0319	0.589 / 0.872	0.232 / 0.547	0.161 / 0.403	2	1	0.5
hsa-let-7b-5p hsa-let-7d-5p STARD13	0.474 / 0.817	0.308 / 0.679	0.0229 / 0.23	0.000523 / 0.0331	0.432 / 0.796	0.0411 / 0.232	0.0011 / 0.0188	2	2	0.5
hsa-let-7b-5p hsa-let-7d-5p THBS1	0.864 / 0.966	0.268 / 0.644	0.31 / 0.69	1.17e-06 / 0.000957	0.622 / 0.885	0.45 / 0.734	0.00273 / 0.0337	2	1	0.5
hsa-let-7b-5p hsa-let-7d-5p UHRF2	0.0979 / 0.475	0.804 / 0.941	9.34e-06 / 0.0025	0.447 / 0.769	0.414 / 0.785	0.0197 / 0.158	0.00235 / 0.0308	2	1	0.5
hsa-let-7b-5p hsa-let-7d-5p ZSWIM4	0.759 / 0.935	0.011 / 0.15	0.425 / 0.772	7.32e-07 / 0.000729	0.681 / 0.908	0.112 / 0.386	4.44e-05 / 0.00212	2	1	0.5
hsa-let-7b-5p hsa-let-7e-5p AIFM1	0.777 / 0.94	0.000569 / 0.0285	0.000929 / 0.0445	0.866 / 0.961	0.572 / 0.865	0.119 / 0.396	0.0147 / 0.0981	2	2	0.5
hsa-let-7b-5p hsa-let-7e-5p AKT2	0.493 / 0.826	0.224 / 0.598	0.000829 / 0.0415	0.00324 / 0.0844	0.501 / 0.832	0.00144 / 0.0367	0.66 / 0.836	2	1	0.5
hsa-let-7b-5p hsa-let-7e-5p BTBD3	0.343 / 0.739	0.000405 / 0.0232	0.597 / 0.863	0.459 / 0.776	0.0159 / 0.236	0.959 / 0.986	0.000388 / 0.00939	2	1	0.5
hsa-let-7b-5p hsa-let-7e-5p C19orf47	6.34e-05 / 0.00875	0.74 / 0.919	0.417 / 0.768	0.00374 / 0.0911	0.233 / 0.65	0.000379 / 0.0168	0.2 / 0.454	2	1	0.5
hsa-let-7b-5p hsa-let-7e-5p CAPN3	1.15e-05 / 0.00277	0.812 / 0.944	0.163 / 0.542	0.25 / 0.617	0.771 / 0.938	0.0224 / 0.169	0.000994 / 0.0176	2	1	0.5
hsa-let-7b-5p hsa-let-7e-5p CERCAM	0.45 / 0.803	0.00857 / 0.132	0.000327 / 0.0251	6.34e-06 / 0.00278	0.614 / 0.882	0.934 / 0.978	0.141 / 0.374	2	1	0.5
hsa-let-7b-5p hsa-let-7e-5p DIAPH2	0.000578 / 0.0362	0.000601 / 0.0294	0.779 / 0.934	0.137 / 0.482	0.538 / 0.849	0.0538 / 0.266	0.104 / 0.315	2	2	0.5
hsa-let-7b-5p hsa-let-7e-5p ELF4	0.276 / 0.687	0.000667 / 0.0311	0.00114 / 0.0498	0.221 / 0.586	0.389 / 0.77	0.0282 / 0.191	0.638 / 0.823	2	1	0.5
hsa-let-7b-5p hsa-let-7e-5p FBXO45	0.285 / 0.694	0.000331 / 0.0205	0.766 / 0.93	0.498 / 0.799	0.283 / 0.695	0.958 / 0.986	4.35e-05 / 0.00209	2	1	0.5
hsa-let-7b-5p hsa-let-7e-5p NNT	0.179 / 0.593	1.33e-05 / 0.00283	0.133 / 0.499	0.277 / 0.641	0.309 / 0.716	0.412 / 0.708	2.43e-05 / 0.0014	2	1	0.5
hsa-let-7b-5p hsa-let-7e-5p PEG10	0.182 / 0.597	0.00109 / 0.0417	0.173 / 0.555	0.85 / 0.955	0.0281 / 0.294	0.00128 / 0.0342	0.825 / 0.924	2	1	0.5
hsa-let-7b-5p hsa-let-7e-5p PRKAA2	0.000226 / 0.0198	0.0351 / 0.265	0.718 / 0.913	0.234 / 0.6	0.259 / 0.674	0.551 / 0.8	0.000438 / 0.0102	2	1	0.5
hsa-let-7b-5p hsa-let-7e-5p SLC25A4	1.45e-05 / 0.0033	4.7e-07 / 0.000282	0.0598 / 0.356	0.51 / 0.806	0.283 / 0.694	0.378 / 0.681	0.0281 / 0.146	2	1	0.5
hsa-let-7b-5p hsa-let-7f-5p ABL2	0.542 / 0.85	0.000895 / 0.0373	0.0157 / 0.194	0.635 / 0.87	0.884 / 0.971	0.944 / 0.981	0.00109 / 0.0187	2	2	0.5
hsa-let-7b-5p hsa-let-7f-5p ARPP19	0.268 / 0.681	0.969 / 0.992	0.71 / 0.91	0.000453 / 0.0306	0.625 / 0.886	0.0378 / 0.222	0.000562 / 0.012	2	1	0.5
hsa-let-7b-5p hsa-let-7f-5p DPF2	0.278 / 0.689	0.41 / 0.754	0.000199 / 0.0187	0.638 / 0.872	5.09e-05 / 0.0169	0.631 / 0.845	0.213 / 0.47	2	1	0.5
hsa-let-7b-5p hsa-let-7f-5p FBXO45	0.511 / 0.835	0.000235 / 0.0164	0.00157 / 0.059	0.912 / 0.975	0.384 / 0.767	0.554 / 0.802	0.000229 / 0.00658	2	1	0.5
hsa-let-7b-5p hsa-let-7f-5p MYO5B	0.302 / 0.708	0.000367 / 0.0218	0.221 / 0.608	0.757 / 0.921	0.137 / 0.539	0.0738 / 0.313	0.00149 / 0.0229	2	1	0.5
hsa-let-7b-5p hsa-let-7f-5p NSMCE2	0.315 / 0.718	0.793 / 0.937	0.00109 / 0.0485	0.607 / 0.857	0.0804 / 0.443	0.000379 / 0.0168	0.397 / 0.653	2	1	0.5
hsa-let-7b-5p hsa-let-7f-5p PLAGL2	0.819 / 0.953	0.475 / 0.794	3.5e-07 / 0.000242	0.116 / 0.45	0.808 / 0.949	0.941 / 0.98	0.00423 / 0.0449	2	1	0.5
hsa-let-7b-5p hsa-let-7f-5p RRP1B	0.114 / 0.502	0.00432 / 0.0917	6.59e-07 / 0.000382	0.772 / 0.927	0.413 / 0.785	0.84 / 0.942	1.86e-05 / 0.00115	2	1	0.5
hsa-let-7b-5p hsa-let-7f-5p SNX30	0.00401 / 0.114	0.396 / 0.745	0.00051 / 0.032	0.962 / 0.99	0.967 / 0.992	0.422 / 0.715	0.00181 / 0.026	2	1	0.5
hsa-let-7b-5p hsa-let-7g-5p CECR2	0.512 / 0.836	0.000939 / 0.0384	0.0743 / 0.391	0.375 / 0.721	0.276 / 0.688	0.000466 / 0.019	0.283 / 0.548	2	1	0.5
hsa-let-7b-5p hsa-let-7g-5p COL5A2	0.00697 / 0.153	0.000401 / 0.0231	0.341 / 0.714	9.21e-05 / 0.013	0.169 / 0.581	0.832 / 0.939	0.421 / 0.673	2	1	0.5
hsa-let-7b-5p hsa-let-7g-5p DDX19A	0.366 / 0.754	0.351 / 0.713	0.000512 / 0.0321	0.0111 / 0.156	0.274 / 0.687	0.516 / 0.779	0.00048 / 0.0108	2	1	0.5
hsa-let-7b-5p hsa-let-7g-5p DLST	0.642 / 0.892	0.000182 / 0.0141	0.489 / 0.808	0.244 / 0.611	0.072 / 0.425	0.21 / 0.522	0.00429 / 0.0453	2	1	0.5
hsa-let-7b-5p hsa-let-7g-5p DNAJA2	0.848 / 0.961	0.396 / 0.745	0.000283 / 0.0231	0.0524 / 0.318	0.894 / 0.974	0.984 / 0.995	0.000107 / 0.0039	2	1	0.5
hsa-let-7b-5p hsa-let-7g-5p NNT	0.999 / 1	2.4e-06 / 0.000895	0.342 / 0.716	0.846 / 0.954	0.668 / 0.903	0.8 / 0.926	0.00105 / 0.0182	2	1	0.5
hsa-let-7b-5p hsa-let-7g-5p PCTP	0.0729 / 0.425	0.000395 / 0.0229	0.0887 / 0.423	0.295 / 0.658	0.457 / 0.81	0.541 / 0.794	0.000886 / 0.0163	2	1	0.5
hsa-let-7b-5p hsa-let-7g-5p PLA2G15	0.459 / 0.808	0.192 / 0.561	0.000512 / 0.0321	1.67e-07 / 0.00028	0.142 / 0.545	0.246 / 0.563	0.762 / 0.893	2	1	0.5
hsa-let-7b-5p hsa-let-7g-5p SLC25A27	0.137 / 0.539	0.472 / 0.792	0.0542 / 0.341	0.826 / 0.947	0.605 / 0.878	0.000592 / 0.0218	1.31e-06 / 0.000173	2	1	0.5
hsa-let-7b-5p hsa-let-7g-5p SMCR8	0.108 / 0.493	0.00145 / 0.0493	0.875 / 0.965	0.197 / 0.559	0.174 / 0.587	0.744 / 0.901	0.00285 / 0.0347	2	1	0.5
hsa-let-7b-5p hsa-let-7g-5p WASL	0.366 / 0.754	0.0368 / 0.271	0.519 / 0.824	0.000778 / 0.0412	0.0133 / 0.22	0.453 / 0.737	0.000352 / 0.00886	2	1	0.5
hsa-let-7b-5p hsa-let-7i-5p ACER3	0.000136 / 0.0145	0.886 / 0.969	3.18e-06 / 0.00119	0.474 / 0.785	0.732 / 0.925	0.83 / 0.938	0.903 / 0.96	2	1	0.5
hsa-let-7b-5p hsa-let-7i-5p AMOT	6.48e-06 / 0.00185	0.529 / 0.824	0.083 / 0.411	0.471 / 0.783	0.143 / 0.547	0.0143 / 0.133	9.8e-05 / 0.00367	2	1	0.5
hsa-let-7b-5p hsa-let-7i-5p ARHGEF15	0.00165 / 0.0679	0.41 / 0.754	0.738 / 0.92	0.000237 / 0.0214	0.437 / 0.799	0.166 / 0.467	3.02e-07 / 5.67e-05	2	1	0.5
hsa-let-7b-5p hsa-let-7i-5p ATP2B4	0.000251 / 0.0212	0.445 / 0.776	0.971 / 0.992	0.0307 / 0.251	0.0485 / 0.365	0.343 / 0.653	2.22e-06 / 0.000253	2	1	0.5
hsa-let-7b-5p hsa-let-7i-5p BCAP29	0.000407 / 0.0288	0.747 / 0.922	0.0502 / 0.329	0.131 / 0.474	0.521 / 0.842	0.0996 / 0.364	4.19e-08 / 1.3e-05	2	1	0.5
hsa-let-7b-5p hsa-let-7i-5p BZW1	6.13e-05 / 0.00857	0.643 / 0.88	0.0324 / 0.27	0.219 / 0.584	0.0753 / 0.432	0.619 / 0.839	0.000274 / 0.00746	2	2	0.5
hsa-let-7b-5p hsa-let-7i-5p CAPN3	4.5e-11 / 1.23e-07	0.837 / 0.953	0.086 / 0.417	0.299 / 0.662	0.704 / 0.916	0.0012 / 0.033	0.0085 / 0.0698	2	1	0.5
hsa-let-7b-5p hsa-let-7i-5p CCNJL	0.356 / 0.748	0.354 / 0.715	0.0274 / 0.249	0.0011 / 0.0492	0.512 / 0.837	0.304 / 0.619	0.00102 / 0.0178	2	1	0.5
hsa-let-7b-5p hsa-let-7i-5p COL4A1	0.0986 / 0.476	0.0951 / 0.418	0.295 / 0.678	1.79e-05 / 0.00523	0.223 / 0.64	0.424 / 0.716	0.00464 / 0.0476	2	1	0.5
hsa-let-7b-5p hsa-let-7i-5p CSNK2A1	0.0857 / 0.452	0.0471 / 0.304	0.000674 / 0.0374	0.135 / 0.479	0.319 / 0.722	0.0179 / 0.15	0.000504 / 0.0112	2	1	0.5
hsa-let-7b-5p hsa-let-7i-5p DCAF8	0.0919 / 0.464	0.42 / 0.761	0.000206 / 0.019	0.517 / 0.81	0.805 / 0.948	0.223 / 0.537	0.000191 / 0.00581	2	1	0.5
hsa-let-7b-5p hsa-let-7i-5p DNAJC1	0.000132 / 0.0142	0.85 / 0.957	0.688 / 0.901	0.378 / 0.723	0.188 / 0.603	0.813 / 0.931	9.36e-08 / 2.4e-05	2	1	0.5
hsa-let-7b-5p hsa-let-7i-5p DTX4	0.000207 / 0.0189	0.393 / 0.743	0.653 / 0.887	0.0771 / 0.378	0.389 / 0.77	0.197 / 0.507	6.02e-08 / 1.75e-05	2	2	0.5
hsa-let-7b-5p hsa-let-7i-5p DUSP22	0.000109 / 0.0126	0.887 / 0.969	0.0317 / 0.268	0.357 / 0.709	0.579 / 0.868	0.0748 / 0.315	0.000108 / 0.00393	2	1	0.5
hsa-let-7b-5p hsa-let-7i-5p DYRK2	0.00559 / 0.136	0.59 / 0.855	0.00102 / 0.0469	0.885 / 0.967	0.367 / 0.756	0.00429 / 0.0681	5.13e-06 / 0.000459	2	2	0.5
hsa-let-7b-5p hsa-let-7i-5p FBXL19	0.969 / 0.993	0.338 / 0.703	0.515 / 0.822	0.000211 / 0.0202	0.145 / 0.551	0.88 / 0.958	0.00132 / 0.0211	2	1	0.5
hsa-let-7b-5p hsa-let-7i-5p FSD2	4.86e-16 / 5.65e-12	NA	NA	NA	NA	0.702 / 0.882	1.24e-08 / 5.07e-06	2	1	0.5
hsa-let-7b-5p hsa-let-7i-5p GDAP2	5.24e-08 / 5.14e-05	0.657 / 0.885	0.184 / 0.568	0.879 / 0.965	0.78 / 0.94	0.0829 / 0.331	0.00145 / 0.0225	2	1	0.5
hsa-let-7b-5p hsa-let-7i-5p HIC1	0.0703 / 0.419	0.267 / 0.643	0.176 / 0.56	0.000444 / 0.0302	0.445 / 0.803	0.354 / 0.662	7.79e-06 / 0.000622	2	1	0.5
hsa-let-7b-5p hsa-let-7i-5p HIF1AN	0.000507 / 0.0332	0.403 / 0.749	0.755 / 0.925	0.219 / 0.584	0.354 / 0.748	0.218 / 0.531	8.81e-11 / 9.2e-08	2	1	0.5
hsa-let-7b-5p hsa-let-7i-5p IDH2	0.000353 / 0.0262	0.829 / 0.949	0.333 / 0.708	0.0296 / 0.248	0.247 / 0.663	0.902 / 0.966	8.38e-06 / 0.000655	2	1	0.5
hsa-let-7b-5p hsa-let-7i-5p IPO9	0.0582 / 0.389	0.609 / 0.863	0.0079 / 0.139	0.924 / 0.978	0.169 / 0.581	0.00108 / 0.0311	1.5e-06 / 0.000189	2	1	0.5
hsa-let-7b-5p hsa-let-7i-5p KLF8	7.76e-05 / 0.0101	0.556 / 0.837	0.0585 / 0.352	0.0647 / 0.35	0.136 / 0.537	0.782 / 0.918	0.00272 / 0.0337	2	1	0.5
hsa-let-7b-5p hsa-let-7i-5p LEPROTL1	3.34e-07 / 0.000208	0.883 / 0.967	0.348 / 0.72	0.277 / 0.641	0.19 / 0.605	0.0291 / 0.194	8.97e-05 / 0.00345	2	1	0.5
hsa-let-7b-5p hsa-let-7i-5p MAP3K3	0.000944 / 0.0492	0.552 / 0.835	4.42e-05 / 0.00734	0.113 / 0.446	0.547 / 0.854	0.123 / 0.403	0.099 / 0.306	2	1	0.5
hsa-let-7b-5p hsa-let-7i-5p MEF2C	8.32e-06 / 0.00221	0.594 / 0.856	0.27 / 0.655	0.698 / 0.898	0.444 / 0.803	0.622 / 0.841	4.25e-05 / 0.00206	2	2	0.5
hsa-let-7b-5p hsa-let-7i-5p MIB1	0.0259 / 0.279	0.619 / 0.869	0.0128 / 0.177	0.0147 / 0.178	0.488 / 0.826	0.000694 / 0.024	0.00251 / 0.032	2	2	0.5
hsa-let-7b-5p hsa-let-7i-5p MSN	0.0012 / 0.0564	0.746 / 0.921	0.877 / 0.966	0.000942 / 0.0455	0.967 / 0.992	0.14 / 0.43	0.000202 / 0.00603	2	1	0.5
hsa-let-7b-5p hsa-let-7i-5p NHLRC3	6.67e-08 / 6.15e-05	0.661 / 0.887	0.42 / 0.769	0.606 / 0.857	0.00457 / 0.14	0.674 / 0.868	0.000384 / 0.00932	2	1	0.5
hsa-let-7b-5p hsa-let-7i-5p PARM1	0.00449 / 0.12	0.369 / 0.726	0.000403 / 0.0284	0.504 / 0.803	0.226 / 0.644	0.587 / 0.821	4.51e-05 / 0.00215	2	1	0.5
hsa-let-7b-5p hsa-let-7i-5p PEG10	0.614 / 0.882	0.113 / 0.449	0.000694 / 0.0379	0.736 / 0.914	0.951 / 0.989	0.0248 / 0.178	0.00445 / 0.0463	2	1	0.5
hsa-let-7b-5p hsa-let-7i-5p PGM2L1	0.0528 / 0.375	0.802 / 0.94	0.000386 / 0.0276	0.134 / 0.478	0.0808 / 0.444	0.102 / 0.368	0.000968 / 0.0172	2	2	0.5
hsa-let-7b-5p hsa-let-7i-5p PGRMC1	1.44e-11 / 4.25e-08	0.328 / 0.695	0.329 / 0.706	0.953 / 0.987	0.635 / 0.89	0.000724 / 0.0247	0.0828 / 0.276	2	2	0.5
hsa-let-7b-5p hsa-let-7i-5p PHF8	0.0882 / 0.457	0.406 / 0.752	0.879 / 0.967	0.447 / 0.769	0.406 / 0.78	0.00144 / 0.0368	0.0033 / 0.0382	2	1	0.5
hsa-let-7b-5p hsa-let-7i-5p PKIA	7.88e-09 / 1.05e-05	0.481 / 0.797	0.0767 / 0.397	0.25 / 0.617	0.564 / 0.861	0.227 / 0.542	6.36e-05 / 0.00273	2	1	0.5
hsa-let-7b-5p hsa-let-7i-5p PLAGL2	0.27 / 0.682	0.0471 / 0.304	3.01e-05 / 0.0056	0.0254 / 0.23	0.349 / 0.744	0.00349 / 0.0608	2.21e-06 / 0.000253	2	1	0.5
hsa-let-7b-5p hsa-let-7i-5p PPP2R2A	0.587 / 0.87	0.503 / 0.81	0.13 / 0.495	0.681 / 0.89	0.126 / 0.524	0.000439 / 0.0184	0.00015 / 0.0049	2	1	0.5
hsa-let-7b-5p hsa-let-7i-5p RBMS2	1.94e-07 / 0.000142	0.994 / 0.998	0.206 / 0.593	0.144 / 0.493	0.404 / 0.779	0.0154 / 0.138	1.38e-08 / 5.5e-06	2	1	0.5
hsa-let-7b-5p hsa-let-7i-5p RNF170	0.000269 / 0.0221	0.278 / 0.652	0.145 / 0.517	0.0981 / 0.42	0.123 / 0.519	0.0138 / 0.13	0.00242 / 0.0313	2	1	0.5
hsa-let-7b-5p hsa-let-7i-5p SCD	0.000155 / 0.0158	0.814 / 0.944	0.538 / 0.835	0.843 / 0.953	0.218 / 0.635	0.516 / 0.779	0.003 / 0.0359	2	1	0.5
hsa-let-7b-5p hsa-let-7i-5p SEC14L5	2.99e-05 / 0.00533	0.692 / 0.9	0.162 / 0.541	0.619 / 0.862	0.978 / 0.995	0.552 / 0.801	0.000742 / 0.0145	2	1	0.5
hsa-let-7b-5p hsa-let-7i-5p SEMA4C	0.0984 / 0.476	0.942 / 0.985	0.000252 / 0.0215	0.144 / 0.493	0.423 / 0.791	0.59 / 0.823	2.09e-09 / 1.19e-06	2	1	0.5
hsa-let-7b-5p hsa-let-7i-5p SENP5	0.000285 / 0.0229	0.448 / 0.778	0.084 / 0.413	0.457 / 0.775	0.49 / 0.826	0.427 / 0.718	0.0032 / 0.0374	2	1	0.5
hsa-let-7b-5p hsa-let-7i-5p SLC16A10	7.88e-07 / 0.000399	0.264 / 0.64	0.389 / 0.749	0.422 / 0.753	0.138 / 0.54	0.0545 / 0.267	0.000425 / 0.00998	2	3	0.5
hsa-let-7b-5p hsa-let-7i-5p SLC25A4	1.93e-10 / 4.37e-07	0.499 / 0.808	0.293 / 0.677	0.386 / 0.728	0.636 / 0.891	0.0758 / 0.317	4.25e-09 / 2.14e-06	2	1	0.5
hsa-let-7b-5p hsa-let-7i-5p SLC30A1	0.000205 / 0.0188	0.67 / 0.891	0.459 / 0.792	0.0305 / 0.251	0.929 / 0.983	0.00535 / 0.0772	0.000241 / 0.00683	2	1	0.5
hsa-let-7b-5p hsa-let-7i-5p SLC30A7	0.00054 / 0.0347	0.677 / 0.894	0.774 / 0.933	0.0141 / 0.175	0.852 / 0.963	0.055 / 0.269	0.000385 / 0.00935	2	1	0.5
hsa-let-7b-5p hsa-let-7i-5p SLC38A9	0.000359 / 0.0265	0.537 / 0.828	0.486 / 0.807	0.0559 / 0.328	0.809 / 0.949	0.183 / 0.49	0.00024 / 0.00681	2	1	0.5
hsa-let-7b-5p hsa-let-7i-5p SMAD2	1.5e-05 / 0.00336	0.83 / 0.95	0.345 / 0.717	0.805 / 0.94	0.677 / 0.906	0.00355 / 0.0613	0.00295 / 0.0355	2	1	0.5
hsa-let-7b-5p hsa-let-7i-5p SNAP23	7.25e-08 / 6.58e-05	0.773 / 0.93	0.392 / 0.751	0.000472 / 0.0313	0.817 / 0.952	0.564 / 0.807	0.595 / 0.797	2	1	0.5
hsa-let-7b-5p hsa-let-7i-5p SNX16	0.000274 / 0.0223	0.133 / 0.481	0.979 / 0.995	0.172 / 0.53	0.304 / 0.711	0.0266 / 0.184	0.000777 / 0.015	2	1	0.5
hsa-let-7b-5p hsa-let-7i-5p STARD13	3.16e-07 / 0.000202	0.482 / 0.797	0.65 / 0.886	0.0537 / 0.322	0.843 / 0.96	0.419 / 0.713	0.000624 / 0.0129	2	2	0.5
hsa-let-7b-5p hsa-let-7i-5p STYX	0.358 / 0.749	0.26 / 0.635	0.643 / 0.883	0.674 / 0.887	0.483 / 0.823	0.000128 / 0.00868	0.00265 / 0.0331	2	1	0.5
hsa-let-7b-5p hsa-let-7i-5p SURF4	1.61e-06 / 0.000662	0.112 / 0.448	0.279 / 0.664	0.973 / 0.993	0.556 / 0.858	0.64 / 0.85	0.000416 / 0.00985	2	1	0.5
hsa-let-7b-5p hsa-let-7i-5p TBKBP1	0.965 / 0.992	0.957 / 0.988	0.314 / 0.694	0.000952 / 0.0457	0.557 / 0.859	0.145 / 0.438	1.39e-06 / 0.000179	2	1	0.5
hsa-let-7b-5p hsa-let-7i-5p TGFBR1	0.0012 / 0.0565	0.873 / 0.964	0.00052 / 0.0323	0.0315 / 0.254	0.709 / 0.917	0.355 / 0.663	9.66e-05 / 0.00362	2	2	0.5
hsa-let-7b-5p hsa-let-7i-5p TGFBR3	0.000224 / 0.0198	0.457 / 0.783	0.444 / 0.783	0.0175 / 0.193	0.272 / 0.685	0.736 / 0.897	0.00339 / 0.039	2	1	0.5
hsa-let-7b-5p hsa-let-7i-5p TMEM135	0.000227 / 0.0199	0.502 / 0.81	0.965 / 0.991	0.000785 / 0.0414	0.511 / 0.837	0.562 / 0.806	0.388 / 0.645	2	1	0.5
hsa-let-7b-5p hsa-let-7i-5p TMEM143	4.77e-08 / 4.77e-05	0.889 / 0.97	0.0546 / 0.342	0.817 / 0.944	0.811 / 0.95	0.115 / 0.39	1.36e-07 / 3.17e-05	2	1	0.5
hsa-let-7b-5p hsa-let-7i-5p TMOD2	0.000316 / 0.0245	0.404 / 0.75	0.643 / 0.883	0.982 / 0.995	0.707 / 0.917	0.118 / 0.395	5e-04 / 0.0111	2	1	0.5
hsa-let-7b-5p hsa-let-7i-5p USP38	0.000211 / 0.0191	0.229 / 0.603	0.213 / 0.6	0.697 / 0.897	0.737 / 0.926	0.00225 / 0.0476	0.434 / 0.682	2	1	0.5
hsa-let-7b-5p hsa-let-7i-5p UTRN	0.000112 / 0.0128	0.415 / 0.757	0.0882 / 0.422	0.0788 / 0.381	0.0609 / 0.399	0.157 / 0.455	0.00249 / 0.0318	2	1	0.5
hsa-let-7b-5p hsa-let-7i-5p YY1	0.000566 / 0.0357	0.785 / 0.934	0.0286 / 0.255	0.205 / 0.569	0.297 / 0.705	0.00289 / 0.0544	0.00129 / 0.0208	2	1	0.5
hsa-let-7b-5p hsa-let-7i-5p ZSWIM4	0.432 / 0.794	0.802 / 0.94	0.0178 / 0.206	0.000123 / 0.0152	0.476 / 0.82	0.397 / 0.696	1.39e-06 / 0.000178	2	1	0.5
hsa-let-7b-5p hsa-miR-125b-5p RBM38	0.000153 / 0.0157	0.725 / 0.913	0.497 / 0.813	0.49 / 0.795	0.893 / 0.974	0.000915 / 0.0284	0.681 / 0.849	2	1	0.5
hsa-let-7b-5p hsa-miR-125b-5p SEMA4F	0.00153 / 0.065	0.000318 / 0.0199	0.599 / 0.864	0.677 / 0.888	0.941 / 0.986	0.541 / 0.794	0.000224 / 0.00649	2	1	0.333
hsa-let-7b-5p hsa-miR-196b-5p COL24A1	0.996 / 0.999	0.749 / 0.922	0.42 / 0.769	0.00112 / 0.0497	0.224 / 0.642	0.259 / 0.577	5.57e-07 / 9.05e-05	2	1	0.5
hsa-let-7b-5p hsa-miR-30c-5p SUCLG2	0.251 / 0.665	0.00133 / 0.047	0.553 / 0.842	0.809 / 0.941	0.187 / 0.602	0.126 / 0.408	0.00228 / 0.0301	2	1	0.5
hsa-let-7b-5p hsa-miR-379-5p IGF1R	0.514 / 0.837	0.23 / 0.604	0.00487 / 0.108	0.0156 / 0.183	0.435 / 0.798	7.66e-06 / 0.00143	0.000517 / 0.0114	2	1	0.25
hsa-let-7b-5p hsa-miR-98-5p ABCC10	0.155 / 0.565	0.644 / 0.88	0.000115 / 0.0133	6.04e-05 / 0.0103	0.532 / 0.847	0.961 / 0.987	0.163 / 0.406	2	1	0.5
hsa-let-7b-5p hsa-miR-98-5p ACAP3	0.339 / 0.736	0.78 / 0.933	0.000803 / 0.0409	0.00326 / 0.0847	0.727 / 0.923	0.958 / 0.986	0.00115 / 0.0193	2	1	0.5
hsa-let-7b-5p hsa-miR-98-5p ACER3	0.28 / 0.691	0.0827 / 0.393	0.000199 / 0.0186	0.287 / 0.651	0.652 / 0.897	0.196 / 0.506	0.000584 / 0.0123	2	1	0.5
hsa-let-7b-5p hsa-miR-98-5p ATPAF1	0.572 / 0.864	0.0806 / 0.388	0.00149 / 0.0576	0.000128 / 0.0155	0.0681 / 0.416	0.385 / 0.686	0.00136 / 0.0216	2	1	0.5
hsa-let-7b-5p hsa-miR-98-5p ATXN7L3	0.169 / 0.582	0.689 / 0.899	0.000569 / 0.0341	0.143 / 0.49	0.322 / 0.725	0.000855 / 0.0272	0.232 / 0.492	2	1	0.5
hsa-let-7b-5p hsa-miR-98-5p BTBD3	0.853 / 0.963	0.06 / 0.34	1.38e-05 / 0.00324	0.98 / 0.995	0.907 / 0.978	0.713 / 0.887	1.17e-06 / 0.000157	2	1	0.5
hsa-let-7b-5p hsa-miR-98-5p C15orf39	0.621 / 0.884	0.681 / 0.896	0.000884 / 0.0433	1.18e-05 / 0.00402	0.918 / 0.981	0.104 / 0.372	0.0618 / 0.233	2	1	0.5
hsa-let-7b-5p hsa-miR-98-5p C19orf47	0.509 / 0.834	0.742 / 0.92	0.000517 / 0.0323	0.868 / 0.961	0.0117 / 0.209	1.51e-06 / 0.000463	0.184 / 0.434	2	1	0.5
hsa-let-7b-5p hsa-miR-98-5p CHIC1	0.657 / 0.898	0.396 / 0.745	0.241 / 0.629	0.94 / 0.983	0.666 / 0.902	1.88e-08 / 1.93e-05	0.000362 / 0.009	2	2	0.5
hsa-let-7b-5p hsa-miR-98-5p COIL	0.939 / 0.986	0.096 / 0.419	1.6e-07 / 0.000128	0.000164 / 0.0177	0.232 / 0.65	0.346 / 0.655	0.642 / 0.826	2	1	0.5
hsa-let-7b-5p hsa-miR-98-5p CPEB3	0.693 / 0.912	0.804 / 0.941	0.000892 / 0.0435	0.465 / 0.78	0.22 / 0.637	0.339 / 0.649	0.0034 / 0.039	2	2	0.5
hsa-let-7b-5p hsa-miR-98-5p DICER1	0.649 / 0.895	0.683 / 0.897	1.55e-05 / 0.00353	0.612 / 0.859	0.97 / 0.993	0.811 / 0.93	0.0011 / 0.0188	2	2	0.5
hsa-let-7b-5p hsa-miR-98-5p DNAJA2	0.79 / 0.944	0.33 / 0.696	0.000195 / 0.0184	0.261 / 0.627	0.561 / 0.86	0.591 / 0.823	0.0018 / 0.0258	2	1	0.5
hsa-let-7b-5p hsa-miR-98-5p DUSP16	0.821 / 0.953	0.4 / 0.747	0.537 / 0.834	0.936 / 0.982	0.724 / 0.922	0.000874 / 0.0276	0.000346 / 0.00875	2	1	0.5
hsa-let-7b-5p hsa-miR-98-5p EEA1	0.139 / 0.541	0.139 / 0.49	0.000764 / 0.0398	0.459 / 0.776	0.18 / 0.594	0.141 / 0.431	0.00272 / 0.0337	2	1	0.5
hsa-let-7b-5p hsa-miR-98-5p FAM160B2	0.314 / 0.717	0.725 / 0.913	0.975 / 0.994	0.000182 / 0.0186	0.534 / 0.848	0.0276 / 0.188	9.54e-06 / 0.000721	2	1	0.5
hsa-let-7b-5p hsa-miR-98-5p FBXO45	0.696 / 0.913	0.879 / 0.966	0.000558 / 0.0338	0.403 / 0.74	0.402 / 0.779	0.111 / 0.384	0.0024 / 0.0312	2	1	0.5
hsa-let-7b-5p hsa-miR-98-5p GJC1	0.743 / 0.93	5.87e-05 / 0.00709	0.205 / 0.592	0.339 / 0.694	0.79 / 0.943	0.634 / 0.847	0.00131 / 0.021	2	1	0.5
hsa-let-7b-5p hsa-miR-98-5p GPR137C	0.834 / 0.957	0.276 / 0.65	0.000493 / 0.0314	0.608 / 0.858	0.715 / 0.919	0.0543 / 0.267	0.000163 / 0.0052	2	1	0.5
hsa-let-7b-5p hsa-miR-98-5p GRPEL2	0.441 / 0.799	0.458 / 0.784	0.124 / 0.485	0.000128 / 0.0156	0.0457 / 0.356	0.116 / 0.392	3.29e-05 / 0.00173	2	1	0.5
hsa-let-7b-5p hsa-miR-98-5p HIC2	0.194 / 0.61	0.00016 / 0.0131	4.78e-07 / 0.000304	0.923 / 0.978	0.929 / 0.983	0.17 / 0.472	0.409 / 0.662	2	4	0.5
hsa-let-7b-5p hsa-miR-98-5p HLF	0.638 / 0.891	0.499 / 0.808	0.0653 / 0.369	0.457 / 0.775	0.467 / 0.815	0.00116 / 0.0323	0.00154 / 0.0235	2	1	0.5
hsa-let-7b-5p hsa-miR-98-5p HMGA1	0.965 / 0.992	0.939 / 0.984	0.154 / 0.53	0.236 / 0.603	0.00277 / 0.113	0.00176 / 0.0414	0.000276 / 0.0075	2	1	0.5
hsa-let-7b-5p hsa-miR-98-5p IPO9	0.83 / 0.956	0.36 / 0.719	7.54e-07 / 0.000419	0.21 / 0.574	0.312 / 0.717	0.000124 / 0.00851	0.172 / 0.418	2	1	0.5
hsa-let-7b-5p hsa-miR-98-5p KPNA4	0.000971 / 0.05	0.657 / 0.885	0.00392 / 0.0971	0.0831 / 0.39	0.796 / 0.945	0.0549 / 0.268	0.00243 / 0.0314	2	1	0.5
hsa-let-7b-5p hsa-miR-98-5p LOXL4	0.644 / 0.893	0.0754 / 0.377	0.603 / 0.866	0.0489 / 0.309	0.000129 / 0.0279	8.61e-06 / 0.00156	0.559 / 0.773	2	1	0.5
hsa-let-7b-5p hsa-miR-98-5p MRS2	0.0835 / 0.447	0.34 / 0.704	0.175 / 0.557	1.58e-05 / 0.00488	0.348 / 0.743	0.913 / 0.97	0.000514 / 0.0113	2	1	0.5
hsa-let-7b-5p hsa-miR-98-5p NRAS	0.421 / 0.787	0.736 / 0.917	0.161 / 0.54	4.5e-05 / 0.00878	0.515 / 0.839	0.0554 / 0.27	1.6e-05 / 0.00104	2	2	0.5
hsa-let-7b-5p hsa-miR-98-5p PANX2	0.0327 / 0.308	0.0766 / 0.38	0.000309 / 0.0245	0.138 / 0.484	0.99 / 0.998	0.888 / 0.961	1.37e-06 / 0.000177	2	1	0.5
hsa-let-7b-5p hsa-miR-98-5p PIAS4	0.0432 / 0.346	0.143 / 0.497	0.000684 / 0.0376	0.000221 / 0.0207	0.286 / 0.696	0.347 / 0.656	0.253 / 0.516	2	1	0.5
hsa-let-7b-5p hsa-miR-98-5p REEP1	0.846 / 0.961	0.00154 / 0.0511	0.184 / 0.569	0.154 / 0.507	0.113 / 0.504	0.000568 / 0.0212	0.00136 / 0.0215	2	1	0.5
hsa-let-7b-5p hsa-miR-98-5p SENP5	0.66 / 0.9	0.81 / 0.943	0.000149 / 0.0155	0.72 / 0.907	0.842 / 0.96	0.0614 / 0.284	2.92e-05 / 0.00159	2	1	0.5
hsa-let-7b-5p hsa-miR-98-5p SLC22A23	0.8 / 0.947	0.163 / 0.524	0.0335 / 0.275	0.164 / 0.52	6.64e-05 / 0.0196	0.515 / 0.778	0.00177 / 0.0256	2	1	0.5
hsa-let-7b-5p hsa-miR-98-5p SLC4A4	0.729 / 0.924	0.649 / 0.882	9.36e-05 / 0.0117	0.685 / 0.892	0.0275 / 0.292	0.651 / 0.856	0.00153 / 0.0233	2	1	0.5
hsa-let-7b-5p hsa-miR-98-5p TAF9B	0.3 / 0.707	0.569 / 0.844	0.137 / 0.505	0.00022 / 0.0207	0.028 / 0.294	0.654 / 0.858	6.4e-06 / 0.00054	2	1	0.5
hsa-let-7b-5p hsa-miR-98-5p VEZT	0.122 / 0.516	0.487 / 0.8	0.000163 / 0.0165	0.371 / 0.718	0.0326 / 0.313	0.502 / 0.77	0.0029 / 0.0351	2	1	0.5
hsa-let-7c-5p hsa-let-7d-5p CTDSPL2	0.39 / 0.769	0.264 / 0.639	0.776 / 0.933	0.000807 / 0.0419	0.289 / 0.699	0.0434 / 0.238	0.0011 / 0.0187	2	2	0.5
hsa-let-7c-5p hsa-let-7d-5p GABPA	0.414 / 0.783	0.064 / 0.35	0.283 / 0.668	1.17e-05 / 0.00401	0.0783 / 0.439	0.0285 / 0.192	0.000174 / 0.00543	2	1	0.5
hsa-let-7c-5p hsa-let-7d-5p ISLR	0.0874 / 0.455	0.636 / 0.876	0.00861 / 0.145	8.32e-05 / 0.0123	0.877 / 0.969	0.701 / 0.881	0.00017 / 0.00534	2	1	0.5
hsa-let-7c-5p hsa-let-7d-5p KCMF1	0.895 / 0.974	0.132 / 0.48	0.994 / 0.998	0.124 / 0.463	0.211 / 0.628	0.000526 / 0.0203	0.00078 / 0.015	2	1	0.5
hsa-let-7c-5p hsa-let-7d-5p MLLT10	0.979 / 0.995	0.00906 / 0.136	0.875 / 0.965	0.122 / 0.461	2.13e-06 / 0.00325	0.252 / 0.569	0.000863 / 0.016	2	1	0.5
hsa-let-7c-5p hsa-let-7d-5p NKIRAS2	0.268 / 0.681	0.417 / 0.759	0.242 / 0.63	0.957 / 0.988	0.615 / 0.883	0.000268 / 0.0135	4.15e-06 / 0.000393	2	1	0.5
hsa-let-7c-5p hsa-let-7d-5p RGS17	0.933 / 0.984	0.87 / 0.963	NA	0.00833 / 0.135	7.57e-06 / 0.00659	0.738 / 0.898	0.000698 / 0.014	2	1	0.5
hsa-let-7c-5p hsa-let-7d-5p RNF20	0.162 / 0.573	0.768 / 0.929	0.682 / 0.899	0.691 / 0.895	0.452 / 0.807	1.6e-05 / 0.0023	0.00314 / 0.037	2	1	0.5
hsa-let-7c-5p hsa-let-7d-5p SLC30A4	0.389 / 0.769	0.237 / 0.612	0.407 / 0.761	0.586 / 0.847	0.519 / 0.841	0.00098 / 0.0294	0.00464 / 0.0476	2	1	0.5
hsa-let-7c-5p hsa-let-7d-5p SLC6A1	0.464 / 0.811	0.00147 / 0.0497	0.154 / 0.53	0.00063 / 0.0368	0.439 / 0.8	0.0738 / 0.313	0.85 / 0.935	2	1	0.5
hsa-let-7c-5p hsa-let-7d-5p TMED5	0.71 / 0.918	0.776 / 0.931	0.533 / 0.832	0.000921 / 0.045	0.712 / 0.919	0.146 / 0.439	0.00247 / 0.0317	2	1	0.5
hsa-let-7c-5p hsa-let-7d-5p TRIB2	0.303 / 0.709	0.869 / 0.963	0.919 / 0.978	8e-05 / 0.012	0.648 / 0.895	0.000279 / 0.0139	0.106 / 0.319	2	1	0.5
hsa-let-7c-5p hsa-let-7d-5p YY1	0.144 / 0.548	0.404 / 0.75	0.434 / 0.778	0.000303 / 0.0245	0.421 / 0.79	0.28 / 0.597	0.00134 / 0.0213	2	1	0.5
hsa-let-7c-5p hsa-let-7d-5p ZNF516	0.319 / 0.721	0.527 / 0.823	0.564 / 0.848	0.000202 / 0.0197	0.0218 / 0.267	0.259 / 0.576	0.00153 / 0.0234	2	1	0.5
hsa-let-7c-5p hsa-let-7e-5p ADRB2	0.607 / 0.879	0.273 / 0.647	0.000431 / 0.0293	0.134 / 0.479	0.000227 / 0.0367	0.00533 / 0.0771	0.448 / 0.693	2	1	0.5
hsa-let-7c-5p hsa-let-7e-5p MEIS2	0.000636 / 0.0381	0.729 / 0.915	0.000298 / 0.0239	0.0273 / 0.238	0.189 / 0.604	0.0336 / 0.209	0.949 / 0.979	2	1	0.5
hsa-let-7c-5p hsa-let-7e-5p TMPRSS2	0.428 / 0.791	0.0538 / 0.324	7.16e-05 / 0.00989	0.758 / 0.922	0.000312 / 0.0421	0.0299 / 0.196	0.646 / 0.828	2	1	0.5
hsa-let-7c-5p hsa-let-7e-5p TNFRSF1B	0.319 / 0.722	0.04 / 0.282	0.00112 / 0.0492	0.223 / 0.588	0.748 / 0.93	0.00227 / 0.0478	0.0195 / 0.117	2	1	0.5
hsa-let-7c-5p hsa-let-7f-5p NHLRC3	0.000583 / 0.0364	0.000446 / 0.0245	0.37 / 0.736	0.658 / 0.88	0.08 / 0.442	0.381 / 0.684	0.71 / 0.864	2	1	0.5
hsa-let-7c-5p hsa-let-7g-5p CERCAM	0.608 / 0.879	0.481 / 0.797	0.402 / 0.757	8.47e-05 / 0.0124	0.679 / 0.907	0.406 / 0.703	0.000253 / 0.00706	2	1	0.5
hsa-let-7c-5p hsa-let-7g-5p FBXO32	0.167 / 0.579	0.416 / 0.758	0.366 / 0.732	0.00715 / 0.126	0.164 / 0.575	1e-06 / 0.000348	0.00262 / 0.0329	2	1	0.5
hsa-let-7c-5p hsa-let-7g-5p ISLR	0.082 / 0.445	0.241 / 0.616	0.0196 / 0.215	0.00098 / 0.0464	0.522 / 0.842	0.0661 / 0.296	0.00107 / 0.0184	2	1	0.5
hsa-let-7c-5p hsa-let-7g-5p NLN	0.374 / 0.76	0.819 / 0.946	0.864 / 0.962	0.515 / 0.809	0.197 / 0.613	0.00167 / 0.0401	0.00136 / 0.0215	2	1	0.5
hsa-let-7c-5p hsa-let-7g-5p PLAGL2	0.519 / 0.839	0.359 / 0.718	0.725 / 0.915	0.99 / 0.997	0.93 / 0.984	0.00232 / 0.0484	0.00498 / 0.0499	2	1	0.5
hsa-let-7c-5p hsa-let-7g-5p RAVER2	0.609 / 0.88	0.993 / 0.998	0.179 / 0.562	0.602 / 0.854	0.653 / 0.898	3.79e-06 / 0.000867	0.00473 / 0.0482	2	1	0.5
hsa-let-7c-5p hsa-let-7g-5p SNX30	0.673 / 0.904	0.858 / 0.96	0.491 / 0.81	0.562 / 0.835	0.0726 / 0.426	0.000708 / 0.0243	0.000184 / 0.00564	2	1	0.5
hsa-let-7c-5p hsa-let-7g-5p TRIB2	0.18 / 0.595	0.351 / 0.712	0.164 / 0.543	0.000625 / 0.0367	0.918 / 0.981	1.86e-05 / 0.00251	0.133 / 0.362	2	1	0.5
hsa-let-7c-5p hsa-let-7g-5p XPOT	0.189 / 0.605	0.575 / 0.847	0.19 / 0.575	0.496 / 0.798	0.324 / 0.727	0.00101 / 0.03	0.00317 / 0.0372	2	1	0.5
hsa-let-7c-5p hsa-let-7i-5p ACER2	0.000419 / 0.0293	0.316 / 0.685	0.575 / 0.853	0.0158 / 0.184	0.453 / 0.808	0.0362 / 0.217	1.37e-05 / 0.000933	2	1	0.5
hsa-let-7c-5p hsa-let-7i-5p ACER3	0.000217 / 0.0194	0.793 / 0.938	1.17e-06 / 0.000574	0.58 / 0.844	0.111 / 0.499	0.935 / 0.978	0.352 / 0.614	2	1	0.5
hsa-let-7c-5p hsa-let-7i-5p ANKFY1	0.000334 / 0.0253	0.631 / 0.874	0.207 / 0.594	0.929 / 0.98	0.158 / 0.567	0.258 / 0.575	0.000661 / 0.0134	2	1	0.5
hsa-let-7c-5p hsa-let-7i-5p ANKRD46	0.584 / 0.869	0.000351 / 0.0212	0.0167 / 0.2	0.00134 / 0.0544	0.581 / 0.868	0.181 / 0.488	9.41e-05 / 0.00356	2	1	0.5
hsa-let-7c-5p hsa-let-7i-5p ATP6V1C1	4.98e-06 / 0.00153	0.00259 / 0.0683	0.647 / 0.885	0.00448 / 0.1	0.101 / 0.484	0.00174 / 0.041	0.23 / 0.489	2	1	0.5
hsa-let-7c-5p hsa-let-7i-5p BZW1	3.45e-05 / 0.00587	0.696 / 0.902	0.375 / 0.739	0.441 / 0.765	0.145 / 0.55	0.0745 / 0.314	5.17e-06 / 0.000461	2	2	0.5
hsa-let-7c-5p hsa-let-7i-5p C2orf88	0.864 / 0.966	0.401 / 0.748	0.000253 / 0.0216	0.601 / 0.854	0.00397 / 0.132	0.258 / 0.576	2.65e-05 / 0.00148	2	1	0.5
hsa-let-7c-5p hsa-let-7i-5p CCND1	0.00622 / 0.144	0.701 / 0.904	0.9 / 0.972	0.000784 / 0.0414	0.928 / 0.983	0.608 / 0.833	0.00184 / 0.0263	2	1	0.5
hsa-let-7c-5p hsa-let-7i-5p CCNY	0.000114 / 0.0129	0.592 / 0.855	0.0161 / 0.196	0.671 / 0.886	0.235 / 0.652	0.0131 / 0.127	0.00454 / 0.047	2	1	0.5
hsa-let-7c-5p hsa-let-7i-5p CLCN5	0.828 / 0.955	0.26 / 0.636	0.622 / 0.874	0.000208 / 0.0201	0.241 / 0.658	0.114 / 0.388	0.000178 / 0.00551	2	3	0.5
hsa-let-7c-5p hsa-let-7i-5p CMTM6	0.000867 / 0.0464	0.0619 / 0.345	0.614 / 0.871	0.473 / 0.784	0.403 / 0.779	0.0476 / 0.25	4.14e-05 / 0.00202	2	1	0.5
hsa-let-7c-5p hsa-let-7i-5p COL4A1	0.198 / 0.614	0.0122 / 0.159	0.64 / 0.881	0.000658 / 0.0377	0.178 / 0.593	0.36 / 0.667	0.00109 / 0.0186	2	1	0.5
hsa-let-7c-5p hsa-let-7i-5p COL4A2	0.229 / 0.646	0.0113 / 0.152	0.38 / 0.742	0.000254 / 0.0221	0.111 / 0.499	0.785 / 0.919	0.00262 / 0.0329	2	1	0.5
hsa-let-7c-5p hsa-let-7i-5p DCUN1D2	5.95e-09 / 8.5e-06	0.0923 / 0.412	0.9 / 0.972	0.132 / 0.475	0.0374 / 0.329	0.424 / 0.716	0.000456 / 0.0104	2	1	0.5
hsa-let-7c-5p hsa-let-7i-5p DLC1	0.141 / 0.544	0.0862 / 0.4	0.000974 / 0.0457	0.463 / 0.779	0.717 / 0.92	0.244 / 0.56	0.000122 / 0.00426	2	2	0.5
hsa-let-7c-5p hsa-let-7i-5p DNAJC1	8.98e-05 / 0.0111	0.0237 / 0.219	0.756 / 0.926	0.937 / 0.982	0.499 / 0.831	0.694 / 0.878	4.46e-07 / 7.66e-05	2	1	0.5
hsa-let-7c-5p hsa-let-7i-5p DTX4	0.000182 / 0.0175	0.633 / 0.875	0.0914 / 0.428	0.206 / 0.571	0.0396 / 0.337	0.516 / 0.779	7.61e-05 / 0.0031	2	2	0.5
hsa-let-7c-5p hsa-let-7i-5p FAM84B	0.0101 / 0.184	0.00206 / 0.0602	2.49e-05 / 0.00493	0.905 / 0.973	0.687 / 0.91	0.00509 / 0.075	0.00383 / 0.0422	2	1	0.5
hsa-let-7c-5p hsa-let-7i-5p FBXO32	0.0109 / 0.191	0.87 / 0.963	0.382 / 0.744	0.0832 / 0.39	0.0493 / 0.367	7.16e-06 / 0.00137	0.000103 / 0.00379	2	1	0.5
hsa-let-7c-5p hsa-let-7i-5p FIGN	0.00132 / 0.0597	0.844 / 0.955	0.00466 / 0.106	0.315 / 0.675	0.48 / 0.821	0.00151 / 0.0378	5.55e-05 / 0.00248	2	6	0.5
hsa-let-7c-5p hsa-let-7i-5p FSD2	4.58e-18 / 7.98e-14	NA	NA	NA	NA	0.555 / 0.802	7.06e-05 / 0.00294	2	1	0.5
hsa-let-7c-5p hsa-let-7i-5p GDAP2	1.41e-08 / 1.79e-05	0.443 / 0.775	0.453 / 0.789	0.707 / 0.902	0.919 / 0.981	0.22 / 0.534	0.000242 / 0.00683	2	1	0.5
hsa-let-7c-5p hsa-let-7i-5p GOLGA7	8.69e-07 / 0.000422	0.0317 / 0.252	0.199 / 0.586	0.0964 / 0.417	0.152 / 0.56	0.595 / 0.826	0.00214 / 0.029	2	1	0.5
hsa-let-7c-5p hsa-let-7i-5p GPC4	0.612 / 0.881	0.0462 / 0.302	0.00012 / 0.0136	0.126 / 0.466	0.514 / 0.838	0.906 / 0.968	1.5e-08 / 5.86e-06	2	1	0.5
hsa-let-7c-5p hsa-let-7i-5p ICK	2.07e-05 / 0.00419	0.427 / 0.766	0.162 / 0.541	0.472 / 0.784	0.826 / 0.955	0.00113 / 0.0318	0.235 / 0.496	2	1	0.5
hsa-let-7c-5p hsa-let-7i-5p IDH2	0.000421 / 0.0294	0.62 / 0.869	0.276 / 0.662	0.0261 / 0.233	0.364 / 0.754	0.163 / 0.463	0.00194 / 0.0271	2	1	0.5
hsa-let-7c-5p hsa-let-7i-5p IGDCC4	0.000654 / 0.0388	0.218 / 0.592	0.371 / 0.736	0.62 / 0.863	0.262 / 0.676	0.606 / 0.832	0.00146 / 0.0226	2	1	0.5
hsa-let-7c-5p hsa-let-7i-5p KCTD10	0.000138 / 0.0146	0.201 / 0.572	0.12 / 0.479	0.542 / 0.824	0.885 / 0.972	0.562 / 0.806	0.00144 / 0.0224	2	1	0.5
hsa-let-7c-5p hsa-let-7i-5p KIF2A	1.99e-06 / 0.000765	0.327 / 0.694	0.974 / 0.993	0.0814 / 0.387	0.0271 / 0.29	0.992 / 0.997	0.00083 / 0.0156	2	1	0.5
hsa-let-7c-5p hsa-let-7i-5p KLF8	0.000159 / 0.0161	0.289 / 0.662	0.000172 / 0.0171	0.934 / 0.981	0.508 / 0.836	0.288 / 0.605	0.0442 / 0.192	2	1	0.5
hsa-let-7c-5p hsa-let-7i-5p KLK10	0.854 / 0.963	0.00135 / 0.0473	NA	0.36 / 0.711	0.145 / 0.551	0.00297 / 0.0553	6.32e-05 / 0.00272	2	1	0.5
hsa-let-7c-5p hsa-let-7i-5p LEPROTL1	1.48e-07 / 0.000114	0.361 / 0.72	0.0337 / 0.275	0.819 / 0.944	0.272 / 0.685	0.847 / 0.945	0.00127 / 0.0206	2	1	0.5
hsa-let-7c-5p hsa-let-7i-5p LOXL4	0.967 / 0.992	0.598 / 0.858	0.811 / 0.946	0.484 / 0.791	0.613 / 0.882	0.000108 / 0.00784	0.000242 / 0.00683	2	1	0.5
hsa-let-7c-5p hsa-let-7i-5p MED8	1.13e-07 / 9.52e-05	0.0203 / 0.203	0.628 / 0.877	0.361 / 0.711	0.649 / 0.896	0.833 / 0.94	0.00111 / 0.0188	2	1	0.5
hsa-let-7c-5p hsa-let-7i-5p MEF2C	1.4e-06 / 0.000598	0.145 / 0.499	0.146 / 0.518	0.526 / 0.815	0.319 / 0.722	0.292 / 0.608	4.32e-07 / 7.49e-05	2	2	0.5
hsa-let-7c-5p hsa-let-7i-5p MEIS2	0.00219 / 0.0806	0.682 / 0.896	0.000333 / 0.0254	0.361 / 0.711	0.567 / 0.863	0.318 / 0.631	0.000136 / 0.00457	2	1	0.5
hsa-let-7c-5p hsa-let-7i-5p MYO5B	0.406 / 0.779	0.871 / 0.963	0.641 / 0.882	0.329 / 0.687	0.122 / 0.517	0.00208 / 0.0457	1.91e-05 / 0.00117	2	1	0.5
hsa-let-7c-5p hsa-let-7i-5p NHLRC3	1.1e-05 / 0.00268	0.681 / 0.896	0.459 / 0.792	0.826 / 0.947	0.483 / 0.823	0.115 / 0.391	0.000548 / 0.0118	2	1	0.5
hsa-let-7c-5p hsa-let-7i-5p NIPA1	3.68e-07 / 0.000221	0.0504 / 0.314	0.484 / 0.806	0.813 / 0.942	0.0563 / 0.387	0.415 / 0.71	0.000168 / 0.00529	2	1	0.5
hsa-let-7c-5p hsa-let-7i-5p NUMBL	0.0668 / 0.411	0.00175 / 0.0549	0.000413 / 0.0288	0.577 / 0.842	0.213 / 0.63	0.0523 / 0.262	0.00112 / 0.019	2	1	0.5
hsa-let-7c-5p hsa-let-7i-5p PARP8	6.56e-05 / 0.00897	0.507 / 0.812	0.0348 / 0.279	0.17 / 0.528	0.678 / 0.907	0.318 / 0.631	2.05e-06 / 0.000238	2	1	0.5
hsa-let-7c-5p hsa-let-7i-5p PBX3	0.000184 / 0.0175	0.142 / 0.495	0.397 / 0.754	0.218 / 0.583	0.631 / 0.889	0.212 / 0.524	0.000407 / 0.0097	2	2	0.5
hsa-let-7c-5p hsa-let-7i-5p PCTP	4.14e-05 / 0.00664	0.004 / 0.0878	0.454 / 0.789	0.893 / 0.969	0.369 / 0.758	0.0426 / 0.236	2.05e-05 / 0.00123	2	1	0.5
hsa-let-7c-5p hsa-let-7i-5p PI4K2B	0.0034 / 0.103	0.00216 / 0.0618	0.00039 / 0.0278	0.369 / 0.716	0.192 / 0.607	0.00534 / 0.0771	0.000181 / 0.00557	2	1	0.5
hsa-let-7c-5p hsa-let-7i-5p POLR3D	0.371 / 0.757	0.674 / 0.893	0.341 / 0.714	0.853 / 0.956	0.0445 / 0.353	0.000139 / 0.00917	6.14e-06 / 0.000522	2	1	0.5
hsa-let-7c-5p hsa-let-7i-5p RBMS2	6.31e-07 / 0.000335	0.0331 / 0.258	0.238 / 0.626	0.0241 / 0.225	0.102 / 0.485	0.0563 / 0.272	2.21e-07 / 4.53e-05	2	1	0.5
hsa-let-7c-5p hsa-let-7i-5p RCN1	5.15e-05 / 0.00762	0.569 / 0.844	0.112 / 0.465	0.491 / 0.796	0.906 / 0.978	0.018 / 0.15	0.00134 / 0.0213	2	1	0.5
hsa-let-7c-5p hsa-let-7i-5p RIMS3	0.281 / 0.691	0.12 / 0.462	0.000692 / 0.0378	0.509 / 0.805	0.976 / 0.995	0.946 / 0.982	0.00076 / 0.0148	2	1	0.5
hsa-let-7c-5p hsa-let-7i-5p RIOK3	0.116 / 0.507	0.338 / 0.702	0.857 / 0.96	0.231 / 0.598	0.0764 / 0.435	0.00174 / 0.0412	7.88e-05 / 0.00317	2	1	0.5
hsa-let-7c-5p hsa-let-7i-5p SEC14L5	1.61e-05 / 0.00351	0.763 / 0.927	0.729 / 0.917	0.259 / 0.625	0.733 / 0.925	0.0819 / 0.329	0.00441 / 0.0461	2	1	0.5
hsa-let-7c-5p hsa-let-7i-5p SEMA4F	0.000225 / 0.0198	0.0359 / 0.268	0.256 / 0.644	0.951 / 0.987	0.164 / 0.575	0.545 / 0.797	0.000205 / 0.0061	2	1	0.5
hsa-let-7c-5p hsa-let-7i-5p SESTD1	8.94e-06 / 0.0023	0.345 / 0.708	0.757 / 0.926	0.433 / 0.76	0.614 / 0.882	0.385 / 0.687	3.89e-06 / 0.000376	2	1	0.5
hsa-let-7c-5p hsa-let-7i-5p SLC16A10	2.02e-06 / 0.00077	0.206 / 0.577	0.0561 / 0.346	0.149 / 0.501	0.419 / 0.789	0.208 / 0.52	2.33e-09 / 1.29e-06	2	3	0.5
hsa-let-7c-5p hsa-let-7i-5p SLC25A24	0.000119 / 0.0133	0.164 / 0.525	0.419 / 0.769	0.377 / 0.722	0.16 / 0.569	0.239 / 0.554	0.00111 / 0.0188	2	1	0.5
hsa-let-7c-5p hsa-let-7i-5p SLC25A4	3.62e-13 / 1.99e-09	0.322 / 0.69	0.77 / 0.931	0.56 / 0.834	0.532 / 0.847	0.00409 / 0.0664	0.00368 / 0.0411	2	1	0.5
hsa-let-7c-5p hsa-let-7i-5p SLC30A7	0.000727 / 0.0416	0.0257 / 0.228	0.645 / 0.884	0.183 / 0.543	0.643 / 0.894	0.179 / 0.484	0.000301 / 0.00794	2	1	0.5
hsa-let-7c-5p hsa-let-7i-5p SNX16	0.000616 / 0.0375	0.218 / 0.592	0.22 / 0.607	0.02 / 0.206	0.215 / 0.632	0.258 / 0.575	0.00376 / 0.0417	2	1	0.5
hsa-let-7c-5p hsa-let-7i-5p SNX6	0.00074 / 0.0419	0.355 / 0.715	0.841 / 0.955	0.978 / 0.994	0.442 / 0.802	0.401 / 0.699	0.00112 / 0.0189	2	1	0.5
hsa-let-7c-5p hsa-let-7i-5p STK24	8.42e-05 / 0.0107	0.622 / 0.87	0.236 / 0.623	0.202 / 0.566	0.447 / 0.804	0.744 / 0.901	5.8e-07 / 9.34e-05	2	1	0.5
hsa-let-7c-5p hsa-let-7i-5p TEX261	0.000116 / 0.0131	0.836 / 0.952	0.429 / 0.774	0.455 / 0.774	0.42 / 0.789	0.305 / 0.62	0.000813 / 0.0154	2	1	0.5
hsa-let-7c-5p hsa-let-7i-5p TMEM135	0.000648 / 0.0386	0.84 / 0.953	0.202 / 0.588	0.0343 / 0.264	0.654 / 0.898	0.831 / 0.939	0.000121 / 0.00424	2	1	0.5
hsa-let-7c-5p hsa-let-7i-5p TMEM143	9e-10 / 1.67e-06	0.0928 / 0.413	0.958 / 0.989	0.837 / 0.951	0.0767 / 0.435	0.135 / 0.423	6.64e-08 / 1.88e-05	2	1	0.5
hsa-let-7c-5p hsa-let-7i-5p TMOD2	5.56e-05 / 0.00805	0.0362 / 0.268	0.163 / 0.542	0.113 / 0.445	0.568 / 0.863	0.0492 / 0.254	0.00168 / 0.0248	2	1	0.5
hsa-let-7c-5p hsa-let-7i-5p TMPRSS2	0.895 / 0.974	0.0877 / 0.403	0.000308 / 0.0244	0.73 / 0.911	0.693 / 0.912	0.365 / 0.672	1.24e-05 / 0.000866	2	1	0.5
hsa-let-7c-5p hsa-let-7i-5p TTC39C	3.19e-09 / 5.22e-06	0.783 / 0.934	0.612 / 0.87	0.843 / 0.953	0.0548 / 0.383	0.951 / 0.983	1.51e-05 / 0.000995	2	1	0.5
hsa-let-7c-5p hsa-miR-125b-5p AIFM1	0.975 / 0.994	0.0557 / 0.329	0.233 / 0.62	0.647 / 0.876	0.865 / 0.966	5.05e-06 / 0.00106	0.00271 / 0.0335	2	1	0.333
hsa-let-7c-5p hsa-miR-125b-5p FNDC3B	6.83e-05 / 0.00921	0.296 / 0.668	0.00931 / 0.151	0.436 / 0.762	0.245 / 0.662	3.16e-05 / 0.00361	0.0242 / 0.133	2	1	0.333
hsa-let-7c-5p hsa-miR-125b-5p SEMA4C	0.816 / 0.952	4.74e-05 / 0.00627	0.0203 / 0.218	0.683 / 0.891	0.13 / 0.529	9.86e-05 / 0.00741	0.0121 / 0.0869	2	1	0.5
hsa-let-7c-5p hsa-miR-196b-5p ARHGAP28	0.424 / 0.789	5.99e-05 / 0.00716	0.135 / 0.503	0.539 / 0.822	0.325 / 0.727	0.000312 / 0.0149	0.531 / 0.755	2	1	0.5
hsa-let-7c-5p hsa-miR-25-3p WASL	0.44 / 0.798	0.635 / 0.876	0.0161 / 0.196	0.000669 / 0.038	0.292 / 0.701	0.27 / 0.588	0.00203 / 0.0279	2	1	0.5
hsa-let-7c-5p hsa-miR-30c-5p ARID3A	0.156 / 0.566	0.385 / 0.736	0.489 / 0.808	0.771 / 0.927	0.0674 / 0.414	2.47e-06 / 0.000645	0.00148 / 0.0228	2	1	0.2
hsa-let-7c-5p hsa-miR-31-5p CACNG4	0.000211 / 0.0191	0.84 / 0.953	NA	0.668 / 0.885	0.942 / 0.986	0.929 / 0.976	0.00165 / 0.0245	2	1	0.333
hsa-let-7c-5p hsa-miR-363-3p CPEB3	0.458 / 0.808	0.00138 / 0.0479	0.954 / 0.988	0.844 / 0.953	0.911 / 0.979	0.0983 / 0.361	0.003 / 0.0359	2	1	0.167
hsa-let-7c-5p hsa-miR-379-5p SLC20A1	0.242 / 0.658	0.429 / 0.766	0.0687 / 0.378	0.0722 / 0.367	0.128 / 0.526	0.00138 / 0.0358	1.43e-05 / 0.000961	2	1	0.5
hsa-let-7c-5p hsa-miR-98-5p BMP5	0.327 / 0.727	0.694 / 0.901	NA	0.000122 / 0.0151	0.0797 / 0.442	0.256 / 0.573	5.22e-05 / 0.00237	2	1	0.5
hsa-let-7c-5p hsa-miR-98-5p CALM1	0.423 / 0.788	0.000934 / 0.0383	0.875 / 0.965	0.836 / 0.951	0.177 / 0.591	0.00203 / 0.045	0.0631 / 0.236	2	1	0.5
hsa-let-7c-5p hsa-miR-98-5p CBX5	0.0147 / 0.218	0.135 / 0.485	0.238 / 0.625	0.978 / 0.994	0.559 / 0.859	1.46e-05 / 0.00218	0.000373 / 0.00917	2	2	0.5
hsa-let-7c-5p hsa-miR-98-5p CCND1	0.495 / 0.828	0.0801 / 0.387	0.499 / 0.814	6.67e-05 / 0.0108	0.194 / 0.609	0.411 / 0.707	1.18e-05 / 0.00084	2	1	0.5
hsa-let-7c-5p hsa-miR-98-5p PRR18	0.443 / 0.8	NA	0.255 / 0.642	0.598 / 0.853	0.0262 / 0.286	4.06e-05 / 0.00422	0.00263 / 0.0329	2	1	0.5
hsa-let-7c-5p hsa-miR-98-5p RORC	0.369 / 0.756	0.668 / 0.89	0.0669 / 0.373	0.000499 / 0.0323	0.352 / 0.746	7.85e-05 / 0.00638	0.0861 / 0.283	2	1	0.5
hsa-let-7c-5p hsa-miR-98-5p SLC16A9	0.103 / 0.484	8.83e-05 / 0.00891	0.0945 / 0.435	0.505 / 0.804	0.153 / 0.56	0.000736 / 0.0249	0.755 / 0.889	2	1	0.5
hsa-let-7c-5p hsa-miR-98-5p SUB1	0.949 / 0.988	0.178 / 0.544	0.166 / 0.547	0.000767 / 0.0409	0.096 / 0.474	8.99e-05 / 0.00692	0.74 / 0.881	2	1	0.5
hsa-let-7c-5p hsa-miR-98-5p TRIB2	0.59 / 0.871	0.97 / 0.992	0.638 / 0.881	0.000789 / 0.0415	0.543 / 0.852	3.26e-05 / 0.00366	0.778 / 0.9	2	1	0.5
hsa-let-7c-5p hsa-miR-98-5p VGLL3	0.494 / 0.827	0.00853 / 0.131	0.712 / 0.91	0.555 / 0.831	0.157 / 0.566	0.000531 / 0.0204	0.000194 / 0.00586	2	1	0.5
hsa-let-7d-5p hsa-let-7e-5p CCNF	0.832 / 0.957	0.287 / 0.66	0.212 / 0.599	0.505 / 0.803	0.0602 / 0.397	0.00108 / 0.031	0.00472 / 0.0482	2	1	0.5
hsa-let-7d-5p hsa-let-7e-5p CECR2	0.779 / 0.941	0.798 / 0.939	0.227 / 0.615	0.282 / 0.646	0.292 / 0.701	3.92e-05 / 0.00415	0.000623 / 0.0129	2	1	0.5
hsa-let-7d-5p hsa-let-7e-5p PBX3	0.191 / 0.607	0.603 / 0.86	0.000664 / 0.0371	0.504 / 0.803	0.713 / 0.919	0.000251 / 0.013	0.855 / 0.938	2	2	0.5
hsa-let-7d-5p hsa-let-7e-5p POU2F1	0.0121 / 0.2	0.475 / 0.794	0.439 / 0.78	0.499 / 0.8	4.45e-06 / 0.00507	0.00103 / 0.0303	0.0151 / 0.0995	2	2	0.5
hsa-let-7d-5p hsa-let-7e-5p SBK1	0.0285 / 0.291	0.474 / 0.793	0.289 / 0.673	0.604 / 0.856	0.49 / 0.827	0.0014 / 0.0361	0.00107 / 0.0184	2	1	0.5
hsa-let-7d-5p hsa-let-7e-5p TGFBR1	0.00967 / 0.18	0.312 / 0.682	0.000404 / 0.0284	0.98 / 0.994	6.24e-05 / 0.019	0.0144 / 0.133	0.558 / 0.772	2	2	0.5
hsa-let-7d-5p hsa-let-7f-5p ACVR2B	0.199 / 0.616	0.725 / 0.913	1.29e-09 / 3.85e-06	0.238 / 0.605	0.106 / 0.492	0.907 / 0.968	0.00205 / 0.0281	2	2	0.5
hsa-let-7d-5p hsa-let-7f-5p ARL6IP6	0.922 / 0.982	0.622 / 0.87	0.000574 / 0.0341	0.181 / 0.542	0.105 / 0.49	0.3 / 0.615	0.00201 / 0.0278	2	1	0.5
hsa-let-7d-5p hsa-let-7f-5p BAHD1	0.56 / 0.858	0.982 / 0.995	0.000996 / 0.0462	0.12 / 0.457	0.281 / 0.693	0.00108 / 0.031	0.748 / 0.885	2	1	0.5
hsa-let-7d-5p hsa-let-7f-5p BNC2	0.482 / 0.821	0.0994 / 0.426	0.0213 / 0.223	2.28e-05 / 0.00594	0.000245 / 0.038	0.929 / 0.976	0.0899 / 0.29	2	1	0.5
hsa-let-7d-5p hsa-let-7f-5p COIL	0.493 / 0.826	0.434 / 0.769	2.12e-07 / 0.000165	0.00421 / 0.0968	0.385 / 0.768	0.33 / 0.641	0.0042 / 0.0447	2	1	0.5
hsa-let-7d-5p hsa-let-7f-5p COL3A1	0.509 / 0.834	0.585 / 0.851	0.016 / 0.195	1.21e-05 / 0.00406	0.000806 / 0.0655	0.984 / 0.995	0.00376 / 0.0416	2	1	0.5
hsa-let-7d-5p hsa-let-7f-5p DICER1	0.0333 / 0.31	0.598 / 0.858	2.86e-07 / 0.000207	0.971 / 0.992	0.219 / 0.636	0.441 / 0.728	0.00209 / 0.0285	2	2	0.5
hsa-let-7d-5p hsa-let-7f-5p FAM103A1	0.698 / 0.914	0.756 / 0.925	8.71e-06 / 0.00238	7.1e-05 / 0.0113	0.67 / 0.904	0.547 / 0.798	0.963 / 0.985	2	1	0.5
hsa-let-7d-5p hsa-let-7f-5p FBXO32	0.381 / 0.764	0.0979 / 0.423	8.51e-05 / 0.011	0.0243 / 0.226	0.0845 / 0.452	0.000122 / 0.00842	0.118 / 0.338	2	1	0.5
hsa-let-7d-5p hsa-let-7f-5p FKRP	0.111 / 0.498	0.955 / 0.988	0.0106 / 0.16	1.53e-05 / 0.00482	0.804 / 0.948	0.000927 / 0.0286	0.282 / 0.547	2	1	0.5
hsa-let-7d-5p hsa-let-7f-5p GEMIN7	0.59 / 0.871	0.755 / 0.924	0.000682 / 0.0376	0.00102 / 0.0471	0.729 / 0.924	0.377 / 0.681	0.196 / 0.45	2	1	0.5
hsa-let-7d-5p hsa-let-7f-5p MAP4K4	0.922 / 0.982	0.97 / 0.992	5.58e-06 / 0.00176	0.00105 / 0.048	0.783 / 0.941	0.388 / 0.689	0.97 / 0.988	2	1	0.5
hsa-let-7d-5p hsa-let-7f-5p MSN	0.448 / 0.802	0.758 / 0.925	8.74e-05 / 0.0112	5.08e-07 / 0.000596	0.687 / 0.91	0.558 / 0.804	0.0346 / 0.166	2	1	0.5
hsa-let-7d-5p hsa-let-7f-5p NLK	0.0773 / 0.435	0.708 / 0.906	0.000528 / 0.0326	0.998 / 0.999	0.019 / 0.254	0.196 / 0.505	0.000992 / 0.0175	2	1	0.5
hsa-let-7d-5p hsa-let-7f-5p PAPPA	0.142 / 0.546	0.358 / 0.718	0.000348 / 0.0261	0.111 / 0.442	0.000241 / 0.0378	0.809 / 0.929	0.866 / 0.943	2	3	0.5
hsa-let-7d-5p hsa-let-7f-5p PEG10	0.369 / 0.756	0.729 / 0.915	2.48e-10 / 1.2e-06	0.321 / 0.68	0.513 / 0.838	0.000432 / 0.0182	0.756 / 0.89	2	1	0.5
hsa-let-7d-5p hsa-let-7f-5p SLC35D2	0.545 / 0.851	0.468 / 0.789	2.22e-07 / 0.00017	0.00672 / 0.122	0.408 / 0.782	0.459 / 0.741	0.00201 / 0.0277	2	1	0.5
hsa-let-7d-5p hsa-let-7f-5p SULF2	0.194 / 0.61	0.357 / 0.717	0.386 / 0.747	0.00101 / 0.047	0.211 / 0.628	0.989 / 0.996	0.000385 / 0.00935	2	1	0.5
hsa-let-7d-5p hsa-let-7f-5p TIMM17B	0.277 / 0.688	0.918 / 0.978	0.164 / 0.543	0.000488 / 0.0319	0.178 / 0.592	0.69 / 0.876	0.00212 / 0.0288	2	1	0.5
hsa-let-7d-5p hsa-let-7f-5p TNFRSF1B	0.525 / 0.842	0.653 / 0.884	0.000108 / 0.0128	0.000416 / 0.0291	0.0827 / 0.448	0.826 / 0.937	0.485 / 0.721	2	1	0.5
hsa-let-7d-5p hsa-let-7f-5p TSPAN2	0.941 / 0.986	0.367 / 0.724	0.000935 / 0.0446	0.000117 / 0.0147	0.0919 / 0.466	0.194 / 0.503	0.43 / 0.68	2	1	0.5
hsa-let-7d-5p hsa-let-7f-5p TTLL4	0.145 / 0.551	0.241 / 0.616	5.81e-09 / 1.05e-05	0.483 / 0.791	0.341 / 0.739	0.49 / 0.762	0.00259 / 0.0326	2	2	0.5
hsa-let-7d-5p hsa-let-7f-5p ZNF620	0.224 / 0.641	0.747 / 0.922	1.79e-05 / 0.00387	0.216 / 0.581	0.109 / 0.496	0.0655 / 0.294	0.000316 / 0.00822	2	1	0.5
hsa-let-7d-5p hsa-let-7g-5p ABCB9	0.192 / 0.608	0.84 / 0.953	0.369 / 0.735	0.00572 / 0.113	0.161 / 0.571	0.00135 / 0.0354	0.000853 / 0.0159	2	1	0.5
hsa-let-7d-5p hsa-let-7g-5p ACVR2B	0.265 / 0.677	0.984 / 0.996	6.38e-08 / 6.56e-05	0.00857 / 0.137	0.857 / 0.964	0.0138 / 0.13	4.97e-07 / 8.34e-05	2	2	0.5
hsa-let-7d-5p hsa-let-7g-5p ARHGEF15	0.816 / 0.952	0.646 / 0.881	0.000972 / 0.0456	4.86e-05 / 0.0091	0.672 / 0.904	0.739 / 0.899	0.525 / 0.751	2	1	0.5
hsa-let-7d-5p hsa-let-7g-5p CCND1	0.137 / 0.539	0.849 / 0.957	0.00104 / 0.0472	0.000509 / 0.0327	0.33 / 0.731	0.109 / 0.381	0.175 / 0.423	2	1	0.5
hsa-let-7d-5p hsa-let-7g-5p CCNF	0.967 / 0.992	0.0715 / 0.368	1.1e-05 / 0.00281	0.895 / 0.97	0.205 / 0.622	1.08e-06 / 0.000367	0.0966 / 0.302	2	1	0.5
hsa-let-7d-5p hsa-let-7g-5p CDC25A	0.717 / 0.92	0.0575 / 0.333	3.59e-08 / 4.22e-05	0.106 / 0.434	0.409 / 0.782	0.000472 / 0.0192	0.219 / 0.477	2	1	0.5
hsa-let-7d-5p hsa-let-7g-5p CECR2	0.882 / 0.971	0.738 / 0.918	0.00235 / 0.0742	0.124 / 0.464	0.501 / 0.832	3.72e-07 / 0.000174	4.99e-05 / 0.0023	2	1	0.5
hsa-let-7d-5p hsa-let-7g-5p COIL	0.316 / 0.719	0.48 / 0.797	4.62e-05 / 0.00753	0.0365 / 0.272	0.168 / 0.58	0.181 / 0.487	0.00314 / 0.0371	2	1	0.5
hsa-let-7d-5p hsa-let-7g-5p COL1A2	0.994 / 0.998	0.19 / 0.559	0.00106 / 0.0477	0.000228 / 0.021	0.875 / 0.969	0.844 / 0.944	0.232 / 0.492	2	1	0.5
hsa-let-7d-5p hsa-let-7g-5p DAGLA	0.118 / 0.511	0.0461 / 0.302	0.12 / 0.479	0.00102 / 0.0472	0.55 / 0.856	0.711 / 0.886	0.00239 / 0.0311	2	1	0.5
hsa-let-7d-5p hsa-let-7g-5p DHX57	0.238 / 0.654	0.662 / 0.888	8.44e-05 / 0.0109	0.153 / 0.506	0.538 / 0.85	0.614 / 0.836	0.000432 / 0.0101	2	1	0.5
hsa-let-7d-5p hsa-let-7g-5p DPYSL3	0.128 / 0.526	0.598 / 0.858	0.000256 / 0.0217	0.000387 / 0.028	0.586 / 0.87	0.386 / 0.687	0.499 / 0.732	2	1	0.5
hsa-let-7d-5p hsa-let-7g-5p DUSP9	0.415 / 0.784	0.105 / 0.436	0.00111 / 0.049	0.69 / 0.894	0.000378 / 0.0463	0.00971 / 0.107	NA	2	1	0.5
hsa-let-7d-5p hsa-let-7g-5p E2F6	0.226 / 0.643	0.137 / 0.487	7.84e-05 / 0.0104	0.136 / 0.481	0.177 / 0.59	0.0177 / 0.149	0.00167 / 0.0246	2	1	0.5
hsa-let-7d-5p hsa-let-7g-5p ELF4	0.0765 / 0.433	0.0395 / 0.28	0.2 / 0.587	0.0558 / 0.327	0.324 / 0.726	0.000591 / 0.0218	0.00378 / 0.0418	2	1	0.5
hsa-let-7d-5p hsa-let-7g-5p FBXO32	0.19 / 0.606	0.558 / 0.838	0.000203 / 0.0188	0.00514 / 0.107	0.72 / 0.921	1.95e-07 / 0.00011	0.00692 / 0.0613	2	1	0.5
hsa-let-7d-5p hsa-let-7g-5p IKBKE	0.132 / 0.531	0.067 / 0.358	0.12 / 0.478	0.000406 / 0.0287	0.27 / 0.683	0.00154 / 0.0382	0.431 / 0.68	2	1	0.5
hsa-let-7d-5p hsa-let-7g-5p ISLR	0.605 / 0.878	0.695 / 0.901	9.07e-05 / 0.0115	1.04e-06 / 0.000874	0.593 / 0.873	0.499 / 0.768	0.00534 / 0.0522	2	1	0.5
hsa-let-7d-5p hsa-let-7g-5p KHNYN	0.158 / 0.569	0.0188 / 0.196	8e-05 / 0.0106	0.961 / 0.99	0.405 / 0.78	0.958 / 0.986	0.0016 / 0.024	2	1	0.5
hsa-let-7d-5p hsa-let-7g-5p MED8	0.17 / 0.583	0.294 / 0.667	0.047 / 0.32	8.59e-05 / 0.0125	0.453 / 0.808	0.4 / 0.699	0.00134 / 0.0213	2	1	0.5
hsa-let-7d-5p hsa-let-7g-5p MSN	0.495 / 0.828	0.639 / 0.878	8.29e-05 / 0.0108	6.52e-05 / 0.0107	0.718 / 0.92	0.46 / 0.742	0.016 / 0.103	2	1	0.5
hsa-let-7d-5p hsa-let-7g-5p OSMR	0.00721 / 0.156	0.268 / 0.643	0.000412 / 0.0287	0.703 / 0.9	0.218 / 0.635	0.0824 / 0.33	0.00485 / 0.049	2	1	0.5
hsa-let-7d-5p hsa-let-7g-5p PEG10	0.268 / 0.681	0.924 / 0.979	1.54e-08 / 2.18e-05	0.626 / 0.866	0.0575 / 0.39	6.39e-05 / 0.00569	0.974 / 0.99	2	1	0.5
hsa-let-7d-5p hsa-let-7g-5p PLAGL2	0.0122 / 0.201	0.956 / 0.988	3.12e-08 / 3.82e-05	0.478 / 0.787	0.354 / 0.747	0.092 / 0.349	0.00217 / 0.0292	2	1	0.5
hsa-let-7d-5p hsa-let-7g-5p PLEKHH1	0.479 / 0.819	0.567 / 0.843	0.00295 / 0.0832	0.369 / 0.717	0.505 / 0.834	0.00136 / 0.0355	0.00484 / 0.0489	2	1	0.5
hsa-let-7d-5p hsa-let-7g-5p POU2F1	0.116 / 0.506	0.211 / 0.584	0.993 / 0.998	0.431 / 0.759	0.179 / 0.593	6.11e-05 / 0.00556	5.48e-06 / 0.000481	2	2	0.5
hsa-let-7d-5p hsa-let-7g-5p PYGO2	0.504 / 0.832	0.0125 / 0.161	0.000625 / 0.0357	0.86 / 0.959	0.0787 / 0.44	0.00999 / 0.109	3e-04 / 0.00793	2	1	0.5
hsa-let-7d-5p hsa-let-7g-5p QARS	0.542 / 0.85	0.58 / 0.849	0.00321 / 0.0873	0.00871 / 0.138	6.39e-05 / 0.0192	0.207 / 0.518	0.00408 / 0.0439	2	1	0.5
hsa-let-7d-5p hsa-let-7g-5p RGS17	0.000444 / 0.0303	0.026 / 0.229	NA	0.0253 / 0.23	0.905 / 0.977	0.000645 / 0.023	0.00562 / 0.0538	2	1	0.5
hsa-let-7d-5p hsa-let-7g-5p SLC35D2	0.755 / 0.934	0.203 / 0.574	5.11e-05 / 0.00802	0.143 / 0.491	0.894 / 0.974	0.151 / 0.447	4.88e-05 / 0.00226	2	1	0.5
hsa-let-7d-5p hsa-let-7g-5p SLC38A9	0.293 / 0.701	0.867 / 0.962	0.000105 / 0.0125	0.00105 / 0.0479	0.216 / 0.634	0.196 / 0.505	0.166 / 0.411	2	1	0.5
hsa-let-7d-5p hsa-let-7g-5p SNX30	0.173 / 0.587	0.577 / 0.848	0.000152 / 0.0158	0.0761 / 0.376	0.475 / 0.819	0.0531 / 0.264	0.000733 / 0.0144	2	1	0.5
hsa-let-7d-5p hsa-let-7g-5p SULF2	0.295 / 0.703	0.207 / 0.579	0.0474 / 0.321	0.000923 / 0.045	0.551 / 0.856	0.607 / 0.832	0.000657 / 0.0134	2	1	0.5
hsa-let-7d-5p hsa-let-7g-5p TSPAN2	0.377 / 0.761	0.0292 / 0.242	8.66e-06 / 0.00237	0.000802 / 0.0418	0.522 / 0.842	0.288 / 0.605	0.168 / 0.413	2	1	0.5
hsa-let-7d-5p hsa-let-7g-5p ZCCHC3	0.331 / 0.73	0.523 / 0.821	2.61e-09 / 6.18e-06	0.652 / 0.878	0.283 / 0.694	0.015 / 0.136	0.0035 / 0.0397	2	1	0.5
hsa-let-7d-5p hsa-let-7g-5p ZNF473	0.398 / 0.774	0.593 / 0.856	0.000191 / 0.0182	0.263 / 0.629	0.0421 / 0.345	0.000362 / 0.0163	0.803 / 0.913	2	1	0.5
hsa-let-7d-5p hsa-let-7g-5p ZNF620	0.255 / 0.669	0.458 / 0.784	1.08e-05 / 0.00278	0.00641 / 0.12	0.017 / 0.243	0.00281 / 0.0535	0.00376 / 0.0417	2	1	0.5
hsa-let-7d-5p hsa-let-7i-5p ABCB9	0.757 / 0.934	0.173 / 0.538	0.618 / 0.872	0.000359 / 0.0269	0.0276 / 0.292	0.453 / 0.736	1.47e-05 / 0.000982	2	1	0.5
hsa-let-7d-5p hsa-let-7i-5p ABCC10	0.556 / 0.857	0.567 / 0.843	2.07e-05 / 0.0043	4.99e-06 / 0.00244	0.645 / 0.894	0.362 / 0.668	0.207 / 0.462	2	1	0.5
hsa-let-7d-5p hsa-let-7i-5p ADAMTS14	0.638 / 0.891	0.442 / 0.774	0.733 / 0.918	3.11e-05 / 0.00712	0.171 / 0.584	0.32 / 0.633	0.00167 / 0.0247	2	1	0.5
hsa-let-7d-5p hsa-let-7i-5p ARL6IP6	0.684 / 0.908	0.0992 / 0.426	4.68e-05 / 0.00756	0.000169 / 0.0179	0.839 / 0.959	0.1 / 0.365	0.00973 / 0.076	2	1	0.5
hsa-let-7d-5p hsa-let-7i-5p BTBD3	0.815 / 0.952	0.548 / 0.833	6.46e-05 / 0.00929	0.653 / 0.878	0.374 / 0.76	0.387 / 0.688	0.00127 / 0.0205	2	1	0.5
hsa-let-7d-5p hsa-let-7i-5p C19orf47	0.837 / 0.958	0.113 / 0.449	0.000314 / 0.0246	0.194 / 0.556	0.083 / 0.449	7.44e-06 / 0.0014	0.0169 / 0.107	2	1	0.5
hsa-let-7d-5p hsa-let-7i-5p CAPN3	0.511 / 0.835	0.97 / 0.992	0.495 / 0.812	5e-04 / 0.0323	0.3 / 0.708	0.000175 / 0.0105	0.295 / 0.56	2	1	0.5
hsa-let-7d-5p hsa-let-7i-5p CCNF	0.239 / 0.655	0.487 / 0.801	1e-04 / 0.0122	0.592 / 0.85	0.0263 / 0.286	3.43e-05 / 0.00379	0.285 / 0.549	2	1	0.5
hsa-let-7d-5p hsa-let-7i-5p CDC25A	0.388 / 0.768	0.0693 / 0.363	8.37e-07 / 0.000448	0.00676 / 0.123	0.74 / 0.928	0.000341 / 0.0158	0.00521 / 0.0513	2	1	0.5
hsa-let-7d-5p hsa-let-7i-5p COL1A1	0.846 / 0.961	0.64 / 0.878	0.131 / 0.496	0.000818 / 0.0422	0.746 / 0.929	0.811 / 0.93	0.000571 / 0.0121	2	1	0.5
hsa-let-7d-5p hsa-let-7i-5p CTDSPL2	0.824 / 0.954	0.854 / 0.959	0.000981 / 0.0458	2.78e-07 / 0.000377	0.927 / 0.983	0.195 / 0.505	0.433 / 0.682	2	2	0.5
hsa-let-7d-5p hsa-let-7i-5p CYP46A1	0.921 / 0.981	0.0168 / 0.186	0.0546 / 0.342	0.000707 / 0.0391	0.174 / 0.587	0.272 / 0.589	0.00235 / 0.0308	2	1	0.5
hsa-let-7d-5p hsa-let-7i-5p DICER1	0.718 / 0.921	0.217 / 0.59	1.05e-06 / 0.000529	0.6 / 0.854	0.28 / 0.691	0.695 / 0.878	0.00408 / 0.0438	2	2	0.5
hsa-let-7d-5p hsa-let-7i-5p DYRK2	0.734 / 0.926	0.47 / 0.791	0.00111 / 0.049	0.969 / 0.992	0.546 / 0.853	0.00139 / 0.036	0.196 / 0.45	2	2	0.5
hsa-let-7d-5p hsa-let-7i-5p FAM103A1	0.425 / 0.79	0.185 / 0.553	0.000141 / 0.0149	0.000227 / 0.0209	0.89 / 0.973	0.0315 / 0.202	0.00511 / 0.0508	2	1	0.5
hsa-let-7d-5p hsa-let-7i-5p FAS	0.185 / 0.6	8.93e-06 / 0.00217	0.318 / 0.697	0.00617 / 0.117	0.14 / 0.543	0.0212 / 0.164	0.000151 / 0.00493	2	1	0.5
hsa-let-7d-5p hsa-let-7i-5p FRMD4B	0.652 / 0.897	0.0198 / 0.201	0.298 / 0.68	0.208 / 0.573	8.09e-07 / 0.00188	0.996 / 0.999	0.00349 / 0.0397	2	1	0.5
hsa-let-7d-5p hsa-let-7i-5p HLF	0.749 / 0.932	0.608 / 0.863	0.0106 / 0.161	0.000302 / 0.0245	0.893 / 0.974	0.482 / 0.757	0.00161 / 0.0241	2	1	0.5
hsa-let-7d-5p hsa-let-7i-5p INPP5A	0.981 / 0.996	0.795 / 0.938	0.000222 / 0.0199	0.773 / 0.928	0.0111 / 0.204	0.537 / 0.792	0.000172 / 0.00537	2	1	0.5
hsa-let-7d-5p hsa-let-7i-5p MED28	0.35 / 0.743	0.466 / 0.788	9.02e-05 / 0.0115	2.6e-07 / 0.000372	0.451 / 0.807	0.151 / 0.447	0.0757 / 0.263	2	1	0.5
hsa-let-7d-5p hsa-let-7i-5p NEK9	0.589 / 0.871	0.00117 / 0.0435	0.131 / 0.496	0.000347 / 0.0264	0.34 / 0.738	0.234 / 0.549	0.485 / 0.721	2	1	0.5
hsa-let-7d-5p hsa-let-7i-5p NLN	0.796 / 0.946	0.986 / 0.996	1.94e-05 / 0.00409	0.0432 / 0.292	0.786 / 0.942	0.442 / 0.729	0.000975 / 0.0173	2	1	0.5
hsa-let-7d-5p hsa-let-7i-5p NRAS	0.927 / 0.983	0.472 / 0.792	0.307 / 0.688	9.84e-05 / 0.0135	0.0651 / 0.408	0.000647 / 0.023	0.93 / 0.972	2	2	0.5
hsa-let-7d-5p hsa-let-7i-5p PCTP	0.283 / 0.693	0.241 / 0.615	2.53e-05 / 0.00498	0.6 / 0.854	0.316 / 0.721	0.953 / 0.984	0.00231 / 0.0304	2	1	0.5
hsa-let-7d-5p hsa-let-7i-5p PIAS4	0.148 / 0.554	0.528 / 0.823	0.000553 / 0.0336	0.117 / 0.453	0.086 / 0.454	0.357 / 0.665	0.000436 / 0.0101	2	1	0.5
hsa-let-7d-5p hsa-let-7i-5p PLXNA2	0.902 / 0.976	0.66 / 0.887	0.285 / 0.669	1.18e-05 / 0.00402	0.701 / 0.915	0.798 / 0.925	0.000113 / 0.00404	2	1	0.5
hsa-let-7d-5p hsa-let-7i-5p PRSS22	0.993 / 0.998	NA	NA	0.0631 / 0.346	0.00033 / 0.0433	0.156 / 0.453	0.00325 / 0.0379	2	2	0.5
hsa-let-7d-5p hsa-let-7i-5p PYGO2	0.0675 / 0.412	0.959 / 0.989	2.78e-05 / 0.00528	0.106 / 0.434	0.0027 / 0.112	6.01e-05 / 0.00548	0.31 / 0.575	2	1	0.5
hsa-let-7d-5p hsa-let-7i-5p RASGRP1	0.409 / 0.78	0.18 / 0.546	0.751 / 0.924	0.26 / 0.626	0.184 / 0.599	0.000596 / 0.0219	0.000704 / 0.014	2	1	0.5
hsa-let-7d-5p hsa-let-7i-5p RBM38	0.75 / 0.932	0.0687 / 0.362	0.217 / 0.605	0.545 / 0.826	3.07e-09 / 8.05e-05	0.0118 / 0.12	0.000101 / 0.00373	2	1	0.5
hsa-let-7d-5p hsa-let-7i-5p RORC	0.611 / 0.881	0.367 / 0.724	0.367 / 0.733	4.5e-06 / 0.00226	0.697 / 0.913	2.08e-07 / 0.000114	0.626 / 0.816	2	1	0.5
hsa-let-7d-5p hsa-let-7i-5p TMPRSS2	0.75 / 0.932	0.682 / 0.896	0.000727 / 0.0387	0.000213 / 0.0203	0.928 / 0.983	0.782 / 0.918	0.0551 / 0.218	2	1	0.5
hsa-let-7d-5p hsa-let-7i-5p VGLL3	0.847 / 0.961	0.492 / 0.803	0.000934 / 0.0446	0.0925 / 0.409	0.5 / 0.831	0.457 / 0.739	0.0015 / 0.023	2	1	0.5
hsa-let-7d-5p hsa-let-7i-5p ZFYVE26	0.375 / 0.76	0.0409 / 0.285	0.000103 / 0.0124	9.65e-06 / 0.00361	0.485 / 0.824	0.333 / 0.644	0.283 / 0.548	2	1	0.5
hsa-let-7d-5p hsa-miR-196a-5p ABL2	0.218 / 0.635	1.1e-05 / 0.00249	0.267 / 0.654	0.0837 / 0.392	0.0984 / 0.479	0.121 / 0.401	0.00456 / 0.0471	2	1	0.333
hsa-let-7d-5p hsa-miR-196a-5p COL1A1	0.952 / 0.989	0.00101 / 0.04	0.431 / 0.776	0.0672 / 0.356	0.187 / 0.602	0.667 / 0.865	0.0013 / 0.0208	2	1	0.5
hsa-let-7d-5p hsa-miR-196a-5p COL1A2	0.577 / 0.866	0.000268 / 0.0178	0.237 / 0.625	0.307 / 0.668	0.224 / 0.642	0.109 / 0.381	0.00125 / 0.0204	2	1	0.5
hsa-let-7d-5p hsa-miR-196a-5p GAS7	0.232 / 0.649	5.91e-08 / 6.67e-05	0.105 / 0.454	0.185 / 0.545	0.211 / 0.628	0.0015 / 0.0376	0.00599 / 0.0561	2	1	0.5
hsa-let-7d-5p hsa-miR-196a-5p GRPEL2	0.395 / 0.772	0.000433 / 0.0241	0.435 / 0.778	0.899 / 0.971	0.637 / 0.891	0.00101 / 0.0299	0.22 / 0.478	2	1	0.5
hsa-let-7d-5p hsa-miR-196a-5p PARD6B	0.748 / 0.931	0.00114 / 0.0428	0.0422 / 0.305	0.334 / 0.691	0.221 / 0.638	0.000427 / 0.018	0.0673 / 0.245	2	1	0.5
hsa-let-7d-5p hsa-miR-196a-5p PCYT1B	0.0419 / 0.341	7.99e-05 / 0.00844	0.3 / 0.682	0.568 / 0.838	0.159 / 0.569	0.000309 / 0.0149	0.174 / 0.422	2	1	0.5
hsa-let-7d-5p hsa-miR-196b-5p ICOS	0.0916 / 0.463	0.00111 / 0.042	0.0167 / 0.199	0.61 / 0.859	0.914 / 0.98	0.867 / 0.953	0.00036 / 0.00898	2	1	0.5
hsa-let-7d-5p hsa-miR-196b-5p POLR2D	0.244 / 0.66	0.00129 / 0.0461	0.534 / 0.833	0.039 / 0.28	0.94 / 0.986	0.0801 / 0.326	0.00401 / 0.0435	2	1	0.5
hsa-let-7d-5p hsa-miR-196b-5p UHRF2	0.866 / 0.966	0.808 / 0.942	0.647 / 0.885	0.734 / 0.913	0.109 / 0.497	0.000762 / 0.0254	0.00322 / 0.0376	2	1	0.5
hsa-let-7d-5p hsa-miR-30a-5p MEIS2	0.833 / 0.957	0.784 / 0.934	0.149 / 0.522	0.511 / 0.807	0.661 / 0.9	0.000256 / 0.0132	1.71e-05 / 0.00109	2	1	0.5
hsa-let-7d-5p hsa-miR-363-3p CPEB3	0.0225 / 0.262	0.496 / 0.806	0.372 / 0.737	0.918 / 0.976	0.428 / 0.793	0.000666 / 0.0234	0.00201 / 0.0277	2	1	0.167
hsa-let-7d-5p hsa-miR-98-5p ACVR2B	0.384 / 0.766	0.136 / 0.486	1.92e-15 / 8.34e-11	0.0294 / 0.247	0.825 / 0.954	0.101 / 0.367	0.00301 / 0.036	2	2	0.5
hsa-let-7d-5p hsa-miR-98-5p ADAMTS1	0.938 / 0.986	0.00536 / 0.103	3.3e-06 / 0.00121	0.00211 / 0.068	0.278 / 0.69	0.0758 / 0.317	0.00487 / 0.0492	2	1	0.5
hsa-let-7d-5p hsa-miR-98-5p ADAMTS15	0.879 / 0.97	0.00981 / 0.141	0.00426 / 0.101	0.00101 / 0.047	0.549 / 0.855	0.297 / 0.613	0.00126 / 0.0205	2	2	0.5
hsa-let-7d-5p hsa-miR-98-5p ADAMTS8	0.349 / 0.743	0.000199 / 0.0149	0.111 / 0.463	4.64e-05 / 0.0089	0.0666 / 0.412	0.0412 / 0.232	0.352 / 0.614	2	1	0.5
hsa-let-7d-5p hsa-miR-98-5p ADRB2	0.0789 / 0.438	0.212 / 0.585	5.53e-05 / 0.00841	0.000665 / 0.0379	0.733 / 0.925	0.116 / 0.391	0.00729 / 0.0634	2	1	0.5
hsa-let-7d-5p hsa-miR-98-5p AIFM1	0.183 / 0.598	0.021 / 0.207	7.64e-05 / 0.0103	0.952 / 0.987	0.744 / 0.929	0.000766 / 0.0254	0.19 / 0.442	2	2	0.5
hsa-let-7d-5p hsa-miR-98-5p AKT2	0.208 / 0.626	0.708 / 0.907	0.225 / 0.612	0.0758 / 0.375	8.04e-06 / 0.0068	4.03e-05 / 0.00422	0.17 / 0.416	2	1	0.5
hsa-let-7d-5p hsa-miR-98-5p AMOT	0.0455 / 0.354	0.832 / 0.951	0.0015 / 0.0579	0.000105 / 0.014	0.543 / 0.852	0.228 / 0.543	0.00174 / 0.0253	2	1	0.5
hsa-let-7d-5p hsa-miR-98-5p ANKFY1	0.0966 / 0.472	0.9 / 0.973	0.329 / 0.705	2.56e-05 / 0.00632	0.915 / 0.98	0.596 / 0.826	0.00015 / 0.0049	2	1	0.5
hsa-let-7d-5p hsa-miR-98-5p ARHGEF15	0.325 / 0.725	0.0108 / 0.149	3.52e-05 / 0.00623	1.35e-09 / 8.82e-06	0.827 / 0.955	0.049 / 0.254	0.138 / 0.37	2	1	0.5
hsa-let-7d-5p hsa-miR-98-5p ATG4B	0.049 / 0.364	0.598 / 0.858	4.41e-06 / 0.00149	0.018 / 0.196	0.0905 / 0.464	0.0454 / 0.244	1.24e-05 / 0.000864	2	1	0.5
hsa-let-7d-5p hsa-miR-98-5p ATP2B4	0.0572 / 0.387	0.0301 / 0.246	7.98e-05 / 0.0106	0.00026 / 0.0224	0.0386 / 0.333	0.597 / 0.827	0.00592 / 0.0557	2	1	0.5
hsa-let-7d-5p hsa-miR-98-5p ATP6V1C1	0.473 / 0.816	0.00442 / 0.0928	0.397 / 0.754	0.00041 / 0.0289	0.0255 / 0.283	0.255 / 0.572	0.000793 / 0.0152	2	1	0.5
hsa-let-7d-5p hsa-miR-98-5p ATXN7L3	0.0711 / 0.421	0.287 / 0.661	3.62e-06 / 0.00129	0.427 / 0.757	0.00579 / 0.156	3.26e-07 / 0.000157	0.725 / 0.872	2	1	0.5
hsa-let-7d-5p hsa-miR-98-5p ATXN7L3B	0.0356 / 0.319	0.113 / 0.449	5.2e-05 / 0.0081	0.346 / 0.7	0.382 / 0.766	0.000373 / 0.0166	0.954 / 0.982	2	1	0.5
hsa-let-7d-5p hsa-miR-98-5p BCAP29	0.0233 / 0.267	0.762 / 0.927	1.16e-05 / 0.00289	0.000881 / 0.0439	0.102 / 0.485	0.188 / 0.495	0.185 / 0.435	2	1	0.5
hsa-let-7d-5p hsa-miR-98-5p BEND4	0.993 / 0.998	0.819 / 0.946	NA	0.79 / 0.934	0.105 / 0.489	0.000431 / 0.0182	0.0012 / 0.0198	2	2	0.5
hsa-let-7d-5p hsa-miR-98-5p BNC2	0.0635 / 0.403	0.11 / 0.445	0.000205 / 0.019	0.000199 / 0.0195	0.0366 / 0.327	0.0726 / 0.31	0.0122 / 0.0873	2	1	0.5
hsa-let-7d-5p hsa-miR-98-5p C15orf39	0.0346 / 0.315	0.000593 / 0.0292	0.0114 / 0.166	0.000971 / 0.0461	0.662 / 0.901	0.142 / 0.433	0.626 / 0.816	2	1	0.5
hsa-let-7d-5p hsa-miR-98-5p C2orf88	0.21 / 0.627	0.000571 / 0.0285	0.369 / 0.735	0.0284 / 0.243	0.17 / 0.582	0.955 / 0.985	0.00179 / 0.0258	2	1	0.5
hsa-let-7d-5p hsa-miR-98-5p CCNF	0.913 / 0.979	0.125 / 0.47	1.46e-08 / 2.07e-05	0.0449 / 0.298	0.155 / 0.564	2.74e-06 / 0.000687	0.0372 / 0.173	2	1	0.5
hsa-let-7d-5p hsa-miR-98-5p CDCA8	0.0795 / 0.439	0.419 / 0.76	1.66e-06 / 0.00075	0.00142 / 0.0559	0.0572 / 0.389	9.32e-05 / 0.0071	0.843 / 0.932	2	1	0.5
hsa-let-7d-5p hsa-miR-98-5p CDK14	0.124 / 0.519	0.337 / 0.701	0.0116 / 0.168	6.73e-05 / 0.0109	0.608 / 0.88	0.934 / 0.978	0.000794 / 0.0152	2	1	0.5
hsa-let-7d-5p hsa-miR-98-5p CECR2	0.28 / 0.691	0.686 / 0.898	0.442 / 0.782	0.0632 / 0.346	0.479 / 0.821	8.91e-05 / 0.00688	0.000853 / 0.0159	2	1	0.5
hsa-let-7d-5p hsa-miR-98-5p CFL2	0.334 / 0.733	0.000547 / 0.0278	0.74 / 0.92	0.000148 / 0.0167	0.457 / 0.81	0.7 / 0.88	0.549 / 0.767	2	1	0.5
hsa-let-7d-5p hsa-miR-98-5p CGNL1	0.0324 / 0.306	0.14 / 0.492	0.642 / 0.882	0.000674 / 0.0382	0.52 / 0.842	7.43e-06 / 0.0014	0.0435 / 0.19	2	1	0.5
hsa-let-7d-5p hsa-miR-98-5p CHD9	0.333 / 0.731	0.918 / 0.978	2.92e-07 / 0.000211	9.41e-07 / 0.000827	0.124 / 0.52	0.426 / 0.718	0.0652 / 0.241	2	1	0.5
hsa-let-7d-5p hsa-miR-98-5p COIL	0.0538 / 0.378	0.0937 / 0.415	1.33e-11 / 1.05e-07	0.00545 / 0.11	0.208 / 0.625	0.0364 / 0.218	0.00162 / 0.0241	2	1	0.5
hsa-let-7d-5p hsa-miR-98-5p COL4A1	0.0165 / 0.229	0.00041 / 0.0234	0.0194 / 0.214	1.49e-05 / 0.00474	0.817 / 0.952	0.336 / 0.646	0.81 / 0.916	2	1	0.5
hsa-let-7d-5p hsa-miR-98-5p COL4A2	0.0252 / 0.276	1.3e-05 / 0.00278	0.0066 / 0.127	4.46e-06 / 0.00225	0.784 / 0.942	0.988 / 0.996	0.988 / 0.995	2	1	0.5
hsa-let-7d-5p hsa-miR-98-5p DKK3	0.00054 / 0.0347	0.0043 / 0.0915	0.000601 / 0.035	0.00515 / 0.107	0.309 / 0.716	0.022 / 0.167	0.955 / 0.982	2	1	0.5
hsa-let-7d-5p hsa-miR-98-5p DNA2	0.584 / 0.869	0.409 / 0.753	4e-05 / 0.00683	9.97e-05 / 0.0136	0.865 / 0.966	0.165 / 0.466	0.485 / 0.721	2	1	0.5
hsa-let-7d-5p hsa-miR-98-5p DNAJB9	0.306 / 0.712	0.374 / 0.729	0.000876 / 0.043	0.724 / 0.909	0.0163 / 0.239	0.0145 / 0.133	0.00205 / 0.0281	2	1	0.5
hsa-let-7d-5p hsa-miR-98-5p DUSP1	0.208 / 0.626	0.0597 / 0.339	0.000438 / 0.0295	0.152 / 0.504	0.133 / 0.534	6.18e-06 / 0.00123	0.831 / 0.927	2	1	0.5
hsa-let-7d-5p hsa-miR-98-5p DZIP1	0.414 / 0.783	0.000938 / 0.0383	0.000686 / 0.0377	0.836 / 0.951	0.833 / 0.957	0.264 / 0.582	0.017 / 0.107	2	1	0.5
hsa-let-7d-5p hsa-miR-98-5p EGR3	0.3 / 0.707	0.913 / 0.976	0.000167 / 0.0168	1.9e-05 / 0.00534	0.0638 / 0.406	0.0346 / 0.212	0.889 / 0.954	2	1	0.5
hsa-let-7d-5p hsa-miR-98-5p ELF4	0.0667 / 0.41	0.779 / 0.933	0.382 / 0.744	0.000194 / 0.0193	0.208 / 0.625	0.079 / 0.323	4.79e-06 / 0.000436	2	1	0.5
hsa-let-7d-5p hsa-miR-98-5p EPHA4	0.442 / 0.799	0.443 / 0.775	0.000509 / 0.032	1.57e-05 / 0.00487	0.435 / 0.797	0.592 / 0.824	0.0275 / 0.144	2	1	0.5
hsa-let-7d-5p hsa-miR-98-5p ERCC4	0.128 / 0.525	0.681 / 0.896	1.94e-05 / 0.0041	0.0263 / 0.234	0.923 / 0.982	0.0328 / 0.207	0.00285 / 0.0347	2	1	0.5
hsa-let-7d-5p hsa-miR-98-5p FAM103A1	0.0442 / 0.349	0.52 / 0.819	2.39e-09 / 5.93e-06	0.000247 / 0.0218	0.57 / 0.864	0.026 / 0.182	0.196 / 0.449	2	1	0.5
hsa-let-7d-5p hsa-miR-98-5p FAM118A	0.00926 / 0.177	0.48 / 0.797	0.00054 / 0.0331	0.733 / 0.912	0.842 / 0.96	0.000441 / 0.0184	0.791 / 0.907	2	1	0.5
hsa-let-7d-5p hsa-miR-98-5p FGF11	0.0329 / 0.308	0.0901 / 0.408	0.699 / 0.906	0.185 / 0.546	0.918 / 0.981	0.00145 / 0.0369	2.1e-05 / 0.00125	2	1	0.5
hsa-let-7d-5p hsa-miR-98-5p GJC1	0.000726 / 0.0415	0.000415 / 0.0236	0.794 / 0.94	0.793 / 0.935	0.721 / 0.921	0.681 / 0.872	0.947 / 0.979	2	1	0.5
hsa-let-7d-5p hsa-miR-98-5p GOLGA4	0.0649 / 0.406	1.06e-05 / 0.00242	0.903 / 0.973	0.0076 / 0.13	0.851 / 0.962	0.645 / 0.852	0.00295 / 0.0355	2	1	0.5
hsa-let-7d-5p hsa-miR-98-5p GTF2I	0.816 / 0.952	0.168 / 0.531	0.928 / 0.981	8.08e-06 / 0.00326	0.704 / 0.916	0.296 / 0.612	0.00017 / 0.00534	2	1	0.5
hsa-let-7d-5p hsa-miR-98-5p HDX	0.138 / 0.54	0.37 / 0.726	6.86e-05 / 0.00962	0.0166 / 0.188	0.246 / 0.663	0.32 / 0.633	0.000852 / 0.0159	2	1	0.5
hsa-let-7d-5p hsa-miR-98-5p HIC2	0.259 / 0.673	0.858 / 0.96	4.88e-19 / 8.48e-14	4.04e-05 / 0.00831	0.0843 / 0.451	0.0166 / 0.144	0.109 / 0.323	2	4	0.5
hsa-let-7d-5p hsa-miR-98-5p HLF	0.751 / 0.932	0.729 / 0.914	0.0634 / 0.365	0.000338 / 0.0261	0.0214 / 0.265	0.163 / 0.463	0.00444 / 0.0463	2	1	0.5
hsa-let-7d-5p hsa-miR-98-5p IGF2BP1	0.744 / 0.93	0.115 / 0.453	3.58e-05 / 0.00631	8.21e-05 / 0.0122	0.861 / 0.965	NA	NA	2	5	0.5
hsa-let-7d-5p hsa-miR-98-5p IGF2BP3	0.222 / 0.639	0.312 / 0.682	0.000119 / 0.0136	0.000291 / 0.024	0.584 / 0.869	0.0771 / 0.319	0.0557 / 0.219	2	1	0.5
hsa-let-7d-5p hsa-miR-98-5p INPP5A	0.325 / 0.726	0.0842 / 0.396	5.06e-06 / 0.00164	0.933 / 0.981	0.349 / 0.744	0.459 / 0.741	3.94e-07 / 7.02e-05	2	1	0.5
hsa-let-7d-5p hsa-miR-98-5p IPO9	0.238 / 0.655	0.0552 / 0.328	5.58e-07 / 0.000342	0.971 / 0.992	0.0311 / 0.307	3.33e-05 / 0.00371	0.128 / 0.354	2	1	0.5
hsa-let-7d-5p hsa-miR-98-5p IQCB1	0.0141 / 0.214	0.0752 / 0.377	0.000414 / 0.0288	6.88e-06 / 0.00292	0.929 / 0.983	0.406 / 0.703	0.535 / 0.757	2	1	0.5
hsa-let-7d-5p hsa-miR-98-5p ISLR	0.986 / 0.996	0.00519 / 0.101	0.00134 / 0.0542	2.16e-05 / 0.00577	0.0125 / 0.215	0.00164 / 0.0396	0.101 / 0.31	2	1	0.5
hsa-let-7d-5p hsa-miR-98-5p KIAA1161	0.52 / 0.84	0.967 / 0.991	0.0973 / 0.44	0.000192 / 0.0192	0.697 / 0.913	0.322 / 0.635	0.000668 / 0.0135	2	1	0.5
hsa-let-7d-5p hsa-miR-98-5p LBR	0.21 / 0.628	1.36e-05 / 0.00288	9.65e-08 / 8.88e-05	0.478 / 0.787	0.389 / 0.771	0.0962 / 0.358	0.228 / 0.487	2	1	0.5
hsa-let-7d-5p hsa-miR-98-5p LYVE1	0.181 / 0.595	0.000835 / 0.0356	0.121 / 0.481	0.000329 / 0.0258	0.336 / 0.735	0.616 / 0.838	0.422 / 0.673	2	1	0.5
hsa-let-7d-5p hsa-miR-98-5p MAP4K4	0.0357 / 0.32	0.00113 / 0.0426	2.4e-07 / 0.000182	0.00309 / 0.0824	0.345 / 0.741	0.017 / 0.146	0.167 / 0.412	2	1	0.5
hsa-let-7d-5p hsa-miR-98-5p MED28	0.165 / 0.577	0.187 / 0.555	3.83e-06 / 0.00134	9.52e-05 / 0.0133	0.0635 / 0.405	0.0437 / 0.239	0.0161 / 0.104	2	1	0.5
hsa-let-7d-5p hsa-miR-98-5p MED8	0.0757 / 0.431	0.102 / 0.431	0.00514 / 0.112	4.25e-08 / 0.000104	0.0316 / 0.309	0.374 / 0.679	6.25e-06 / 0.00053	2	1	0.5
hsa-let-7d-5p hsa-miR-98-5p MEF2C	0.648 / 0.895	0.0102 / 0.144	0.000726 / 0.0387	0.00076 / 0.0407	0.645 / 0.894	0.00594 / 0.0818	0.00536 / 0.0522	2	2	0.5
hsa-let-7d-5p hsa-miR-98-5p NLK	0.0735 / 0.427	0.977 / 0.994	7.64e-05 / 0.0103	0.781 / 0.931	0.184 / 0.599	0.213 / 0.526	0.00215 / 0.0291	2	1	0.5
hsa-let-7d-5p hsa-miR-98-5p NLN	0.081 / 0.442	0.137 / 0.487	3.22e-05 / 0.00586	0.994 / 0.998	0.193 / 0.609	0.0128 / 0.125	2.64e-07 / 5.14e-05	2	1	0.5
hsa-let-7d-5p hsa-miR-98-5p NME6	0.519 / 0.839	0.191 / 0.56	2.87e-06 / 0.00111	9.79e-06 / 0.00365	0.194 / 0.61	0.214 / 0.527	0.705 / 0.861	2	1	0.5
hsa-let-7d-5p hsa-miR-98-5p NNT	0.0698 / 0.418	0.000138 / 0.0119	2.9e-06 / 0.00111	0.734 / 0.913	0.813 / 0.951	0.189 / 0.497	0.168 / 0.414	2	1	0.5
hsa-let-7d-5p hsa-miR-98-5p PAPPA	0.309 / 0.714	0.896 / 0.972	3.35e-07 / 0.000235	0.00711 / 0.126	0.999 / 1	0.294 / 0.61	0.00231 / 0.0305	2	3	0.5
hsa-let-7d-5p hsa-miR-98-5p PDE12	0.00599 / 0.141	0.000663 / 0.031	0.927 / 0.981	0.896 / 0.97	0.122 / 0.516	0.22 / 0.534	0.000177 / 0.0055	2	2	0.5
hsa-let-7d-5p hsa-miR-98-5p PDP2	0.0132 / 0.208	0.000529 / 0.0274	0.136 / 0.504	0.0832 / 0.391	0.289 / 0.7	0.0511 / 0.259	0.000154 / 0.00499	2	1	0.5
hsa-let-7d-5p hsa-miR-98-5p PEG10	0.0654 / 0.407	0.52 / 0.819	2.09e-12 / 2.14e-08	0.654 / 0.879	0.102 / 0.485	5.18e-05 / 0.00498	0.103 / 0.313	2	1	0.5
hsa-let-7d-5p hsa-miR-98-5p PIAS4	0.21 / 0.627	0.772 / 0.93	0.000543 / 0.0331	0.154 / 0.507	0.163 / 0.574	0.217 / 0.531	9.08e-05 / 0.00348	2	1	0.5
hsa-let-7d-5p hsa-miR-98-5p PIK3IP1	0.385 / 0.766	0.112 / 0.449	0.00042 / 0.029	0.00014 / 0.0163	0.102 / 0.486	0.0161 / 0.141	0.69 / 0.853	2	1	0.5
hsa-let-7d-5p hsa-miR-98-5p PLEKHA8	0.76 / 0.935	0.254 / 0.629	0.000591 / 0.0348	0.451 / 0.771	0.273 / 0.686	0.000112 / 0.00801	0.182 / 0.431	2	1	0.5
hsa-let-7d-5p hsa-miR-98-5p PLXNA4	0.0898 / 0.46	0.0765 / 0.38	0.000213 / 0.0195	2.11e-05 / 0.00567	0.509 / 0.836	0.0617 / 0.285	0.892 / 0.955	2	2	0.5
hsa-let-7d-5p hsa-miR-98-5p PLXNC1	0.0817 / 0.444	0.512 / 0.814	0.0697 / 0.381	6.74e-06 / 0.00287	0.75 / 0.931	0.278 / 0.595	0.00159 / 0.0239	2	1	0.5
hsa-let-7d-5p hsa-miR-98-5p POU2F1	0.0796 / 0.439	0.42 / 0.761	0.092 / 0.43	0.158 / 0.513	0.516 / 0.839	0.00107 / 0.0308	6.15e-06 / 0.000523	2	2	0.5
hsa-let-7d-5p hsa-miR-98-5p PTAFR	0.163 / 0.575	0.0252 / 0.226	0.0937 / 0.433	1.16e-06 / 0.000956	0.491 / 0.827	0.804 / 0.927	2.19e-05 / 0.00129	2	3	0.5
hsa-let-7d-5p hsa-miR-98-5p PTPRU	0.0347 / 0.316	3.62e-05 / 0.00526	0.368 / 0.735	0.00704 / 0.125	0.469 / 0.816	0.689 / 0.875	0.00032 / 0.00829	2	1	0.5
hsa-let-7d-5p hsa-miR-98-5p PYGO2	0.274 / 0.686	0.854 / 0.959	3.98e-07 / 0.000263	0.974 / 0.993	0.171 / 0.583	0.00377 / 0.0634	9.91e-06 / 0.00074	2	1	0.5
hsa-let-7d-5p hsa-miR-98-5p QARS	0.454 / 0.806	0.782 / 0.933	2.07e-05 / 0.00429	0.0833 / 0.391	0.748 / 0.93	0.751 / 0.904	0.0018 / 0.0258	2	1	0.5
hsa-let-7d-5p hsa-miR-98-5p RBMS2	0.507 / 0.833	0.0141 / 0.171	1.63e-05 / 0.00362	2.43e-05 / 0.00614	0.879 / 0.97	0.00265 / 0.0519	0.141 / 0.374	2	1	0.5
hsa-let-7d-5p hsa-miR-98-5p RGS17	0.000317 / 0.0245	0.627 / 0.872	NA	0.327 / 0.686	0.458 / 0.811	0.0235 / 0.173	2.13e-05 / 0.00127	2	1	0.5
hsa-let-7d-5p hsa-miR-98-5p RORC	0.0533 / 0.376	0.688 / 0.899	0.386 / 0.747	1.18e-05 / 0.00402	0.73 / 0.924	1.53e-09 / 2.79e-06	0.866 / 0.943	2	1	0.5
hsa-let-7d-5p hsa-miR-98-5p RRP1B	0.0739 / 0.427	0.00981 / 0.141	1.57e-09 / 4.27e-06	0.637 / 0.871	0.069 / 0.418	1.13e-05 / 0.00185	0.958 / 0.983	2	1	0.5
hsa-let-7d-5p hsa-miR-98-5p SALL4	0.384 / 0.766	0.00419 / 0.0901	0.000329 / 0.0252	0.145 / 0.494	0.803 / 0.947	0.145 / 0.438	0.000481 / 0.0108	2	1	0.5
hsa-let-7d-5p hsa-miR-98-5p SENP5	0.0648 / 0.406	0.125 / 0.47	4.34e-10 / 1.77e-06	0.00673 / 0.123	0.000219 / 0.036	0.00746 / 0.093	0.0169 / 0.107	2	1	0.5
hsa-let-7d-5p hsa-miR-98-5p SFT2D3	0.697 / 0.914	0.186 / 0.554	0.000122 / 0.0137	0.569 / 0.839	0.212 / 0.63	0.452 / 0.736	1.92e-05 / 0.00118	2	1	0.5
hsa-let-7d-5p hsa-miR-98-5p SH3RF3	0.489 / 0.825	0.0345 / 0.263	0.000514 / 0.0322	0.134 / 0.479	0.882 / 0.971	0.717 / 0.889	0.00116 / 0.0193	2	1	0.5
hsa-let-7d-5p hsa-miR-98-5p SLC12A9	0.0444 / 0.35	0.237 / 0.612	0.000377 / 0.0272	0.0205 / 0.209	0.34 / 0.738	0.82 / 0.934	3.9e-05 / 0.00194	2	1	0.5
hsa-let-7d-5p hsa-miR-98-5p SLC25A4	0.637 / 0.89	0.00699 / 0.119	0.000955 / 0.0452	0.826 / 0.947	0.967 / 0.992	0.00182 / 0.0423	0.212 / 0.468	2	1	0.5
hsa-let-7d-5p hsa-miR-98-5p SLC26A9	0.268 / 0.681	0.608 / 0.863	0.947 / 0.986	3.68e-07 / 0.000465	0.557 / 0.858	0.351 / 0.659	0.000503 / 0.0111	2	1	0.5
hsa-let-7d-5p hsa-miR-98-5p SLC35D2	0.276 / 0.687	0.068 / 0.36	1.6e-09 / 4.28e-06	0.184 / 0.545	0.204 / 0.62	0.115 / 0.391	0.000371 / 0.00914	2	1	0.5
hsa-let-7d-5p hsa-miR-98-5p SLC38A9	0.188 / 0.604	0.401 / 0.748	1.6e-06 / 0.00073	6.94e-06 / 0.00292	0.274 / 0.687	0.859 / 0.95	0.132 / 0.361	2	1	0.5
hsa-let-7d-5p hsa-miR-98-5p SLC5A6	0.0558 / 0.383	0.939 / 0.984	0.127 / 0.491	0.0213 / 0.212	0.824 / 0.954	0.000116 / 0.00819	0.0011 / 0.0188	2	1	0.5
hsa-let-7d-5p hsa-miR-98-5p SNX6	0.142 / 0.546	0.702 / 0.905	0.802 / 0.942	0.000226 / 0.0209	0.116 / 0.509	0.678 / 0.87	5.14e-05 / 0.00235	2	1	0.5
hsa-let-7d-5p hsa-miR-98-5p SOX13	0.719 / 0.921	0.000815 / 0.0352	5.44e-08 / 5.81e-05	0.755 / 0.921	0.797 / 0.946	0.198 / 0.508	0.0453 / 0.194	2	1	0.5
hsa-let-7d-5p hsa-miR-98-5p SPEG	0.000972 / 0.05	0.0588 / 0.337	0.0202 / 0.218	0.0524 / 0.318	0.745 / 0.929	0.00401 / 0.0656	0.000421 / 0.00992	2	1	0.5
hsa-let-7d-5p hsa-miR-98-5p SRD5A3	0.805 / 0.949	0.000471 / 0.0254	0.202 / 0.588	0.00082 / 0.0422	0.973 / 0.994	0.206 / 0.518	0.328 / 0.592	2	1	0.5
hsa-let-7d-5p hsa-miR-98-5p STRBP	0.12 / 0.514	7.62e-06 / 0.00193	2.86e-10 / 1.34e-06	0.143 / 0.492	0.225 / 0.643	0.53 / 0.788	0.702 / 0.86	2	1	0.5
hsa-let-7d-5p hsa-miR-98-5p SULF2	0.0804 / 0.441	0.0226 / 0.215	0.133 / 0.5	0.000925 / 0.045	0.337 / 0.736	0.0182 / 0.151	4.4e-06 / 0.00041	2	1	0.5
hsa-let-7d-5p hsa-miR-98-5p TARBP2	0.133 / 0.533	0.676 / 0.894	1.61e-07 / 0.000129	0.00163 / 0.0598	0.446 / 0.804	0.234 / 0.55	1.05e-06 / 0.000146	2	1	0.5
hsa-let-7d-5p hsa-miR-98-5p THRA	0.181 / 0.596	0.157 / 0.515	0.000206 / 0.019	1.55e-06 / 0.00114	0.252 / 0.667	0.00809 / 0.0973	0.159 / 0.401	2	2	0.5
hsa-let-7d-5p hsa-miR-98-5p TNFRSF1B	0.769 / 0.938	0.0215 / 0.209	7.51e-07 / 0.000419	1.84e-08 / 5.85e-05	0.227 / 0.645	0.0285 / 0.192	0.653 / 0.832	2	1	0.5
hsa-let-7d-5p hsa-miR-98-5p TRANK1	0.0804 / 0.441	0.000204 / 0.0151	0.0361 / 0.284	4.69e-07 / 0.000557	0.474 / 0.818	0.366 / 0.672	0.222 / 0.481	2	1	0.5
hsa-let-7d-5p hsa-miR-98-5p TSPAN18	0.0311 / 0.301	8.32e-06 / 0.00206	0.00207 / 0.0693	3.67e-10 / 3.96e-06	0.0015 / 0.0864	0.83 / 0.939	0.339 / 0.603	2	1	0.5
hsa-let-7d-5p hsa-miR-98-5p TTLL4	0.00881 / 0.173	0.035 / 0.265	2.39e-13 / 4.62e-09	0.0142 / 0.175	0.0038 / 0.13	0.000368 / 0.0165	0.0121 / 0.0868	2	2	0.5
hsa-let-7d-5p hsa-miR-98-5p TUSC2	0.144 / 0.549	0.0287 / 0.24	2.63e-05 / 0.00512	0.0141 / 0.175	0.728 / 0.924	0.989 / 0.996	0.00159 / 0.0239	2	1	0.5
hsa-let-7d-5p hsa-miR-98-5p USP21	0.527 / 0.843	0.273 / 0.648	0.000135 / 0.0146	0.963 / 0.99	0.298 / 0.706	0.0023 / 0.0482	0.201 / 0.456	2	1	0.5
hsa-let-7d-5p hsa-miR-98-5p UTRN	0.391 / 0.77	0.0193 / 0.198	0.00102 / 0.0468	0.000717 / 0.0394	0.365 / 0.755	0.637 / 0.848	0.0112 / 0.083	2	1	0.5
hsa-let-7d-5p hsa-miR-98-5p VGLL3	0.443 / 0.8	0.0556 / 0.328	7.71e-06 / 0.00219	0.52 / 0.811	0.177 / 0.591	0.654 / 0.858	0.000753 / 0.0147	2	1	0.5
hsa-let-7d-5p hsa-miR-98-5p WASL	0.371 / 0.757	0.000459 / 0.025	0.0466 / 0.319	0.862 / 0.959	0.00595 / 0.157	0.0757 / 0.316	0.000674 / 0.0136	2	1	0.5
hsa-let-7d-5p hsa-miR-98-5p XKR8	0.977 / 0.994	0.0118 / 0.156	2.92e-05 / 0.00549	0.442 / 0.766	0.941 / 0.986	0.969 / 0.99	0.000357 / 0.00894	2	1	0.5
hsa-let-7d-5p hsa-miR-98-5p ZBTB39	0.133 / 0.532	0.556 / 0.838	0.000228 / 0.0202	0.295 / 0.658	0.955 / 0.99	5.93e-05 / 0.00544	0.252 / 0.515	2	1	0.5
hsa-let-7d-5p hsa-miR-98-5p ZCCHC3	0.25 / 0.665	0.192 / 0.561	1.62e-16 / 9.36e-12	0.0198 / 0.205	0.229 / 0.647	0.00833 / 0.0989	0.00134 / 0.0213	2	1	0.5
hsa-let-7d-5p hsa-miR-98-5p ZNF275	0.161 / 0.573	0.168 / 0.531	0.0458 / 0.316	0.000324 / 0.0255	0.303 / 0.711	8.26e-05 / 0.00656	0.791 / 0.907	2	2	0.5
hsa-let-7d-5p hsa-miR-98-5p ZNF341	0.0642 / 0.404	0.414 / 0.757	0.00603 / 0.122	0.437 / 0.763	3.28e-06 / 0.00411	0.798 / 0.925	0.00161 / 0.0241	2	1	0.5
hsa-let-7d-5p hsa-miR-98-5p ZNF362	0.187 / 0.603	0.000237 / 0.0165	0.0826 / 0.41	0.785 / 0.932	0.0246 / 0.28	0.882 / 0.958	1.73e-06 / 0.00021	2	1	0.5
hsa-let-7e-5p hsa-let-7f-5p AHCTF1	0.431 / 0.793	0.0896 / 0.407	0.518 / 0.824	7.24e-06 / 0.00301	0.367 / 0.756	0.00107 / 0.0309	0.106 / 0.318	2	1	0.5
hsa-let-7e-5p hsa-let-7f-5p ARID3B	0.137 / 0.538	0.638 / 0.877	0.126 / 0.488	0.000164 / 0.0177	0.303 / 0.711	0.276 / 0.594	0.00168 / 0.0247	2	5	0.5
hsa-let-7e-5p hsa-let-7f-5p DHX57	0.933 / 0.985	0.28 / 0.654	0.877 / 0.966	0.000713 / 0.0392	0.744 / 0.929	0.000407 / 0.0175	0.0165 / 0.105	2	1	0.5
hsa-let-7e-5p hsa-let-7f-5p DPH3	0.194 / 0.61	0.0163 / 0.183	0.000722 / 0.0386	0.516 / 0.809	6.36e-05 / 0.0192	0.88 / 0.958	0.727 / 0.873	2	1	0.5
hsa-let-7e-5p hsa-let-7f-5p FNIP1	0.243 / 0.659	0.00325 / 0.0779	0.688 / 0.901	0.049 / 0.309	0.607 / 0.879	3.98e-05 / 0.00419	0.000642 / 0.0131	2	1	0.5
hsa-let-7e-5p hsa-let-7f-5p INSR	0.833 / 0.957	0.923 / 0.979	0.794 / 0.94	0.000996 / 0.0466	0.596 / 0.875	0.0018 / 0.0419	0.718 / 0.869	2	1	0.5
hsa-let-7e-5p hsa-let-7f-5p MGA	0.997 / 0.999	0.352 / 0.713	0.743 / 0.921	2.39e-05 / 0.00606	0.867 / 0.967	0.000567 / 0.0212	0.713 / 0.866	2	1	0.5
hsa-let-7e-5p hsa-let-7f-5p NCOR1	0.398 / 0.774	0.529 / 0.824	0.524 / 0.827	0.000366 / 0.0271	0.782 / 0.941	1.75e-05 / 0.00244	0.775 / 0.899	2	1	0.5
hsa-let-7e-5p hsa-let-7f-5p PLAGL2	0.667 / 0.902	0.892 / 0.97	0.0734 / 0.389	0.9 / 0.971	0.663 / 0.901	0.000514 / 0.0201	0.00236 / 0.0308	2	1	0.5
hsa-let-7e-5p hsa-let-7f-5p RICTOR	0.751 / 0.932	0.282 / 0.656	0.548 / 0.839	0.000496 / 0.0322	0.714 / 0.919	0.00132 / 0.0349	0.581 / 0.787	2	1	0.5
hsa-let-7e-5p hsa-let-7f-5p SMCR8	0.605 / 0.878	0.632 / 0.874	0.643 / 0.883	0.000463 / 0.031	0.781 / 0.941	2.07e-05 / 0.00275	0.0417 / 0.185	2	1	0.5
hsa-let-7e-5p hsa-let-7f-5p THOC2	0.364 / 0.753	0.0441 / 0.295	0.897 / 0.971	0.000836 / 0.0427	0.63 / 0.888	0.000147 / 0.00947	0.827 / 0.924	2	1	0.5
hsa-let-7e-5p hsa-let-7f-5p UBN2	0.882 / 0.97	0.0197 / 0.2	0.864 / 0.962	0.000676 / 0.0382	0.0639 / 0.406	0.0018 / 0.0419	0.304 / 0.569	2	1	0.5
hsa-let-7e-5p hsa-let-7f-5p USP24	0.293 / 0.702	0.347 / 0.709	0.933 / 0.982	0.000224 / 0.0208	0.499 / 0.83	7.24e-05 / 0.00611	0.225 / 0.483	2	1	0.5
hsa-let-7e-5p hsa-let-7g-5p ABCC5	0.116 / 0.506	0.915 / 0.977	0.0796 / 0.404	0.0654 / 0.352	7.2e-05 / 0.0203	0.0282 / 0.19	0.00179 / 0.0258	2	1	0.5
hsa-let-7e-5p hsa-let-7g-5p ACVR2B	0.568 / 0.862	0.00111 / 0.042	0.509 / 0.82	0.000591 / 0.0355	0.36 / 0.752	0.843 / 0.944	0.0296 / 0.151	2	2	0.5
hsa-let-7e-5p hsa-let-7g-5p ARID3B	0.0185 / 0.241	0.00999 / 0.143	0.145 / 0.517	4.54e-05 / 0.00881	0.814 / 0.951	0.255 / 0.572	0.00191 / 0.0268	2	5	0.5
hsa-let-7e-5p hsa-let-7g-5p ARL4D	0.0279 / 0.288	0.0748 / 0.376	0.000847 / 0.042	0.763 / 0.924	6.79e-05 / 0.0197	0.332 / 0.643	0.484 / 0.721	2	1	0.5
hsa-let-7e-5p hsa-let-7g-5p ARPP19	0.593 / 0.873	0.00024 / 0.0167	0.285 / 0.67	8.84e-05 / 0.0127	0.277 / 0.689	0.696 / 0.879	0.486 / 0.722	2	1	0.5
hsa-let-7e-5p hsa-let-7g-5p CECR2	0.512 / 0.836	0.152 / 0.51	0.0224 / 0.228	0.371 / 0.718	0.482 / 0.822	0.000344 / 0.0159	2.29e-05 / 0.00134	2	1	0.5
hsa-let-7e-5p hsa-let-7g-5p FNIP1	0.585 / 0.87	0.00109 / 0.0417	0.661 / 0.891	0.0883 / 0.401	0.36 / 0.751	0.413 / 0.709	0.00254 / 0.0322	2	1	0.5
hsa-let-7e-5p hsa-let-7g-5p GXYLT1	0.8 / 0.947	0.00128 / 0.046	0.112 / 0.466	0.000124 / 0.0153	0.325 / 0.727	0.946 / 0.982	0.85 / 0.935	2	2	0.5
hsa-let-7e-5p hsa-let-7g-5p LCORL	0.81 / 0.95	0.0161 / 0.182	0.958 / 0.989	8.9e-05 / 0.0128	2.84e-05 / 0.0129	0.463 / 0.744	0.661 / 0.837	2	1	0.5
hsa-let-7e-5p hsa-let-7g-5p TRABD	0.0456 / 0.354	0.00041 / 0.0234	0.303 / 0.684	0.000574 / 0.0349	0.178 / 0.592	0.369 / 0.675	0.317 / 0.582	2	1	0.5
hsa-let-7e-5p hsa-let-7g-5p ZNF341	0.213 / 0.63	0.00106 / 0.0412	0.63 / 0.877	0.118 / 0.454	6.27e-05 / 0.0191	0.534 / 0.79	0.725 / 0.873	2	1	0.5
hsa-let-7e-5p hsa-let-7i-5p ATP6V1C1	1.05e-05 / 0.00258	0.352 / 0.713	0.361 / 0.729	4.08e-05 / 0.00836	0.942 / 0.986	0.45 / 0.734	0.0171 / 0.108	2	1	0.5
hsa-let-7e-5p hsa-let-7i-5p CRTAP	0.998 / 0.999	0.109 / 0.444	0.000224 / 0.02	0.0406 / 0.285	0.0693 / 0.419	0.0788 / 0.323	0.000371 / 0.00914	2	1	0.5
hsa-let-7e-5p hsa-let-7i-5p DCAF8	0.874 / 0.968	0.537 / 0.828	0.000709 / 0.0383	0.968 / 0.991	0.204 / 0.621	0.749 / 0.904	0.00101 / 0.0178	2	1	0.5
hsa-let-7e-5p hsa-let-7i-5p EDN1	0.0725 / 0.424	0.00517 / 0.101	0.864 / 0.962	0.000651 / 0.0375	0.041 / 0.341	0.33 / 0.642	0.00158 / 0.0238	2	1	0.5
hsa-let-7e-5p hsa-let-7i-5p FBXO32	0.854 / 0.963	0.539 / 0.829	0.186 / 0.571	0.343 / 0.698	0.995 / 0.999	0.00194 / 0.0438	0.000242 / 0.00683	2	1	0.5
hsa-let-7e-5p hsa-let-7i-5p HS2ST1	5.8e-05 / 0.00826	0.438 / 0.772	0.0582 / 0.352	0.000336 / 0.026	0.0123 / 0.214	0.056 / 0.271	0.0296 / 0.151	2	1	0.5
hsa-let-7e-5p hsa-let-7i-5p KCTD10	0.18 / 0.594	0.664 / 0.889	7.34e-06 / 0.00213	0.533 / 0.819	0.35 / 0.745	0.906 / 0.968	0.000565 / 0.0121	2	1	0.5
hsa-let-7e-5p hsa-let-7i-5p PCGF3	0.000461 / 0.031	0.0289 / 0.241	0.143 / 0.515	0.526 / 0.815	0.943 / 0.987	0.00166 / 0.04	0.106 / 0.319	2	1	0.5
hsa-let-7e-5p hsa-let-7i-5p PGRMC1	0.000301 / 0.0237	0.22 / 0.593	0.0603 / 0.357	0.669 / 0.885	0.482 / 0.823	1.73e-05 / 0.00241	0.373 / 0.633	2	2	0.5
hsa-let-7e-5p hsa-let-7i-5p PI4K2B	0.000924 / 0.0485	0.602 / 0.86	0.00104 / 0.0471	0.0202 / 0.207	0.824 / 0.954	0.274 / 0.591	0.995 / 0.998	2	1	0.5
hsa-let-7e-5p hsa-let-7i-5p PLEKHH1	0.0131 / 0.207	0.77 / 0.929	0.945 / 0.985	0.46 / 0.777	0.636 / 0.891	0.000271 / 0.0137	0.00477 / 0.0485	2	1	0.5
hsa-let-7e-5p hsa-let-7i-5p POU2F1	0.027 / 0.284	0.537 / 0.828	0.164 / 0.543	0.622 / 0.864	0.92 / 0.981	0.00242 / 0.0496	0.0014 / 0.0219	2	2	0.5
hsa-let-7e-5p hsa-let-7i-5p RAB8B	0.00067 / 0.0394	0.266 / 0.641	0.049 / 0.326	0.243 / 0.61	0.665 / 0.902	0.227 / 0.541	0.0046 / 0.0474	2	1	0.5
hsa-let-7e-5p hsa-let-7i-5p SLC25A4	0.000263 / 0.0218	0.997 / 0.999	0.175 / 0.558	0.799 / 0.937	0.71 / 0.918	0.36 / 0.667	0.00483 / 0.0489	2	1	0.5
hsa-let-7e-5p hsa-let-7i-5p TGFBR1	0.000153 / 0.0157	0.594 / 0.856	0.000335 / 0.0255	0.0507 / 0.314	0.859 / 0.964	0.842 / 0.943	0.874 / 0.946	2	2	0.5
hsa-let-7e-5p hsa-let-7i-5p VCPIP1	0.000163 / 0.0163	0.471 / 0.791	0.532 / 0.832	0.000838 / 0.0427	0.647 / 0.895	0.967 / 0.989	0.595 / 0.797	2	1	0.5
hsa-let-7e-5p hsa-miR-98-5p ARID3B	0.00912 / 0.175	0.512 / 0.815	0.0321 / 0.269	6.98e-05 / 0.0111	0.39 / 0.771	0.0751 / 0.315	0.00199 / 0.0276	2	5	0.5
hsa-let-7e-5p hsa-miR-98-5p CECR2	0.982 / 0.996	0.57 / 0.844	0.745 / 0.922	0.0999 / 0.423	0.392 / 0.772	0.00107 / 0.0309	0.00105 / 0.0182	2	1	0.5
hsa-let-7e-5p hsa-miR-98-5p DHX57	0.00494 / 0.127	0.314 / 0.684	0.772 / 0.932	0.000675 / 0.0382	0.0444 / 0.352	0.00152 / 0.0379	0.526 / 0.751	2	1	0.5
hsa-let-7e-5p hsa-miR-98-5p FBXO32	0.0166 / 0.23	0.0309 / 0.249	0.92 / 0.978	0.304 / 0.666	0.179 / 0.594	1.52e-07 / 9.28e-05	0.00169 / 0.0249	2	1	0.5
hsa-let-7e-5p hsa-miR-98-5p PLAGL2	0.000615 / 0.0375	0.546 / 0.832	0.0201 / 0.217	0.106 / 0.433	0.47 / 0.817	0.000472 / 0.0192	0.223 / 0.481	2	1	0.5
hsa-let-7e-5p hsa-miR-98-5p RRP1B	0.0488 / 0.363	0.0579 / 0.335	0.311 / 0.692	0.000104 / 0.014	0.998 / 1	0.000456 / 0.0188	0.207 / 0.463	2	1	0.5
hsa-let-7e-5p hsa-miR-98-5p SLC5A6	0.0262 / 0.28	0.256 / 0.631	0.837 / 0.954	1.15e-05 / 0.00396	0.328 / 0.729	0.0014 / 0.036	0.0496 / 0.205	2	1	0.5
hsa-let-7e-5p hsa-miR-98-5p UBE2G2	0.405 / 0.778	0.58 / 0.849	0.199 / 0.585	0.00065 / 0.0375	0.967 / 0.992	0.014 / 0.131	4.38e-05 / 0.0021	2	1	0.5
hsa-let-7f-5p hsa-let-7g-5p ARMC8	0.11 / 0.496	0.208 / 0.581	0.000813 / 0.0411	9.63e-05 / 0.0134	0.263 / 0.677	0.708 / 0.884	0.499 / 0.732	2	1	0.5
hsa-let-7f-5p hsa-let-7g-5p DHX57	0.86 / 0.965	0.5 / 0.809	0.000719 / 0.0385	0.0654 / 0.352	0.691 / 0.911	0.148 / 0.442	0.00174 / 0.0253	2	1	0.5
hsa-let-7f-5p hsa-let-7g-5p STOX2	0.385 / 0.766	0.00142 / 0.0487	0.666 / 0.893	0.576 / 0.842	0.000384 / 0.0469	0.319 / 0.632	0.0321 / 0.158	2	1	0.5
hsa-let-7f-5p hsa-let-7i-5p DCAF8	0.242 / 0.658	0.838 / 0.953	3.21e-06 / 0.00119	0.246 / 0.613	0.163 / 0.574	0.554 / 0.802	0.00403 / 0.0436	2	1	0.5
hsa-let-7f-5p hsa-let-7i-5p DCUN1D2	8.5e-05 / 0.0108	0.305 / 0.676	0.00948 / 0.152	0.825 / 0.946	0.153 / 0.56	0.7 / 0.88	0.00409 / 0.0439	2	1	0.5
hsa-let-7f-5p hsa-let-7i-5p DYRK2	0.000175 / 0.017	0.683 / 0.897	2.54e-05 / 0.00499	0.723 / 0.908	0.512 / 0.837	0.408 / 0.705	0.477 / 0.715	2	2	0.5
hsa-let-7f-5p hsa-let-7i-5p KCTD10	0.00755 / 0.16	0.534 / 0.827	0.000898 / 0.0436	0.131 / 0.473	0.667 / 0.903	0.984 / 0.995	0.000397 / 0.00952	2	1	0.5
hsa-let-7f-5p hsa-let-7i-5p LRIG3	0.0216 / 0.258	0.543 / 0.83	0.000278 / 0.0229	0.817 / 0.944	0.00184 / 0.0946	0.00136 / 0.0354	0.482 / 0.719	2	1	0.5
hsa-let-7f-5p hsa-let-7i-5p PCTP	0.0548 / 0.38	0.02 / 0.202	1.85e-05 / 0.00396	0.842 / 0.952	0.804 / 0.948	0.717 / 0.888	0.00235 / 0.0307	2	1	0.5
hsa-let-7f-5p hsa-let-7i-5p PLXNA2	0.525 / 0.842	0.198 / 0.569	0.577 / 0.854	0.000458 / 0.0308	0.66 / 0.9	0.825 / 0.936	9.91e-05 / 0.0037	2	1	0.5
hsa-let-7f-5p hsa-let-7i-5p SDK1	0.000627 / 0.0378	0.255 / 0.63	0.24 / 0.628	0.000116 / 0.0147	0.00521 / 0.149	0.719 / 0.89	0.209 / 0.465	2	1	0.5
hsa-let-7f-5p hsa-let-7i-5p TEAD3	0.341 / 0.738	0.22 / 0.593	0.0632 / 0.364	0.000416 / 0.0291	0.000226 / 0.0366	0.794 / 0.923	0.057 / 0.222	2	1	0.5
hsa-let-7f-5p hsa-let-7i-5p XK	0.000249 / 0.0211	0.361 / 0.72	0.313 / 0.693	0.546 / 0.826	0.724 / 0.922	0.107 / 0.376	2.75e-05 / 0.00152	2	1	0.5
hsa-let-7f-5p hsa-let-7i-5p ZFYVE26	0.573 / 0.864	0.838 / 0.953	0.000313 / 0.0246	0.000173 / 0.0182	0.798 / 0.946	0.205 / 0.516	0.144 / 0.378	2	1	0.5
hsa-let-7f-5p hsa-miR-128-3p TRABD	0.0782 / 0.437	0.323 / 0.691	0.1 / 0.445	0.00537 / 0.11	0.0262 / 0.286	1.35e-05 / 0.00207	0.000372 / 0.00916	2	1	0.5
hsa-let-7f-5p hsa-miR-196b-5p RANBP2	0.0745 / 0.429	0.815 / 0.945	0.892 / 0.97	0.000358 / 0.0269	0.725 / 0.922	0.00146 / 0.037	0.394 / 0.65	2	1	0.5
hsa-let-7f-5p hsa-miR-196b-5p SMARCC1	0.246 / 0.662	0.652 / 0.883	0.644 / 0.883	0.000578 / 0.035	0.284 / 0.695	2.6e-06 / 0.000667	0.0734 / 0.258	2	1	0.5
hsa-let-7f-5p hsa-miR-98-5p ARID3B	0.0119 / 0.199	0.621 / 0.869	2.09e-10 / 1.04e-06	0.959 / 0.989	0.523 / 0.843	0.444 / 0.73	0.0033 / 0.0382	2	5	0.5
hsa-let-7f-5p hsa-miR-98-5p ARMC8	0.135 / 0.535	0.836 / 0.952	0.000253 / 0.0216	0.000634 / 0.0369	0.819 / 0.952	0.652 / 0.857	0.266 / 0.53	2	1	0.5
hsa-let-7f-5p hsa-miR-98-5p ATXN7L3B	0.113 / 0.502	0.677 / 0.894	1.79e-06 / 0.000798	0.596 / 0.852	0.866 / 0.966	0.0354 / 0.215	0.00449 / 0.0466	2	1	0.5
hsa-let-7f-5p hsa-miR-98-5p CHD7	0.0231 / 0.266	0.911 / 0.976	0.000219 / 0.0197	0.342 / 0.697	0.0928 / 0.468	0.0333 / 0.208	4.86e-05 / 0.00226	2	1	0.5
hsa-let-7f-5p hsa-miR-98-5p COIL	0.328 / 0.728	0.303 / 0.675	1.88e-06 / 0.000823	0.00122 / 0.0518	0.987 / 0.997	0.0233 / 0.172	0.000162 / 0.00518	2	1	0.5
hsa-let-7f-5p hsa-miR-98-5p DHX57	0.0262 / 0.281	0.645 / 0.881	0.000399 / 0.0282	0.00327 / 0.0847	0.401 / 0.778	0.00419 / 0.0673	0.000708 / 0.0141	2	1	0.5
hsa-let-7f-5p hsa-miR-98-5p DICER1	0.185 / 0.6	0.847 / 0.956	3.27e-07 / 0.00023	0.817 / 0.944	0.647 / 0.895	0.289 / 0.606	0.000761 / 0.0148	2	2	0.5
hsa-let-7f-5p hsa-miR-98-5p INPP5A	0.862 / 0.965	0.412 / 0.755	0.000429 / 0.0293	0.731 / 0.911	0.358 / 0.75	0.467 / 0.747	4.82e-05 / 0.00225	2	1	0.5
hsa-let-7f-5p hsa-miR-98-5p MED8	0.0829 / 0.446	0.224 / 0.598	0.383 / 0.744	0.000175 / 0.0183	0.0383 / 0.333	0.675 / 0.869	0.00331 / 0.0383	2	1	0.5
hsa-let-7f-5p hsa-miR-98-5p PBX2	0.128 / 0.525	0.278 / 0.652	4.18e-05 / 0.00705	0.48 / 0.789	0.914 / 0.98	0.0946 / 0.354	0.00418 / 0.0446	2	2	0.5
hsa-let-7f-5p hsa-miR-98-5p RRP1B	0.131 / 0.53	0.0616 / 0.345	1.39e-08 / 2e-05	0.101 / 0.424	0.189 / 0.604	0.00213 / 0.0463	0.832 / 0.927	2	1	0.5
hsa-let-7f-5p hsa-miR-98-5p SLC4A4	0.206 / 0.624	0.129 / 0.475	7.42e-05 / 0.0101	0.0984 / 0.421	0.0512 / 0.372	0.00744 / 0.0928	0.00059 / 0.0124	2	1	0.5
hsa-let-7f-5p hsa-miR-98-5p TRIM41	0.0284 / 0.29	0.76 / 0.926	0.000105 / 0.0125	0.177 / 0.537	0.412 / 0.784	0.227 / 0.541	0.00359 / 0.0404	2	1	0.5
hsa-let-7f-5p hsa-miR-98-5p TSPAN18	0.0827 / 0.446	0.0611 / 0.343	0.0275 / 0.25	8.4e-05 / 0.0123	0.196 / 0.612	0.863 / 0.951	0.0046 / 0.0474	2	1	0.5
hsa-let-7f-5p hsa-miR-98-5p ZCCHC3	0.798 / 0.946	0.467 / 0.789	1.45e-07 / 0.000121	0.583 / 0.845	0.242 / 0.659	0.689 / 0.875	0.00185 / 0.0263	2	1	0.5
hsa-let-7f-5p hsa-miR-98-5p ZNF462	0.00393 / 0.112	0.446 / 0.776	0.0669 / 0.373	0.000633 / 0.0369	0.48 / 0.821	0.00145 / 0.0368	0.16 / 0.403	2	1	0.5
hsa-let-7f-5p hsa-miR-98-5p ZNF473	0.304 / 0.71	0.962 / 0.99	7.06e-06 / 0.00209	0.395 / 0.734	0.000957 / 0.0705	0.000239 / 0.0127	0.473 / 0.712	2	1	0.5
hsa-let-7f-5p hsa-miR-98-5p ZNF620	0.11 / 0.496	0.907 / 0.975	0.000677 / 0.0375	0.838 / 0.951	0.26 / 0.674	0.000677 / 0.0236	0.181 / 0.43	2	1	0.5
hsa-let-7g-5p hsa-let-7i-5p ACSL6	0.414 / 0.783	0.267 / 0.643	0.168 / 0.549	0.00113 / 0.0499	0.953 / 0.989	0.456 / 0.739	0.00131 / 0.0209	2	1	0.5
hsa-let-7g-5p hsa-let-7i-5p ARL4D	0.0864 / 0.453	0.456 / 0.783	0.000245 / 0.0212	0.261 / 0.627	0.00583 / 0.156	0.000618 / 0.0224	0.15 / 0.388	2	1	0.5
hsa-let-7g-5p hsa-let-7i-5p CCND2	0.913 / 0.979	0.316 / 0.685	0.0322 / 0.27	0.0208 / 0.21	0.747 / 0.93	5.78e-07 / 0.000234	0.00354 / 0.04	2	3	0.5
hsa-let-7g-5p hsa-let-7i-5p CECR2	0.931 / 0.984	0.546 / 0.832	0.235 / 0.623	0.577 / 0.842	0.838 / 0.959	4.07e-07 / 0.000183	0.000469 / 0.0107	2	1	0.5
hsa-let-7g-5p hsa-let-7i-5p EDN1	0.24 / 0.656	0.0715 / 0.368	0.116 / 0.473	0.00143 / 0.0561	0.000174 / 0.0324	0.346 / 0.655	0.000308 / 0.00807	2	1	0.5
hsa-let-7g-5p hsa-let-7i-5p FRMD4B	0.761 / 0.936	0.766 / 0.928	0.63 / 0.878	0.821 / 0.945	2.47e-05 / 0.0121	0.0856 / 0.337	0.000163 / 0.0052	2	1	0.5
hsa-let-7g-5p hsa-let-7i-5p GK5	0.582 / 0.868	0.804 / 0.941	0.712 / 0.91	0.561 / 0.834	0.0804 / 0.443	0.000911 / 0.0283	0.00272 / 0.0337	2	1	0.5
hsa-let-7g-5p hsa-let-7i-5p LBH	0.906 / 0.978	0.567 / 0.843	0.53 / 0.83	0.000303 / 0.0245	0.739 / 0.927	0.0912 / 0.348	0.000235 / 0.00668	2	1	0.5
hsa-let-7g-5p hsa-let-7i-5p PLAGL2	0.433 / 0.794	0.358 / 0.717	1.65e-06 / 0.000747	0.298 / 0.661	0.0123 / 0.213	0.949 / 0.983	0.00316 / 0.0372	2	1	0.5
hsa-let-7g-5p hsa-let-7i-5p TMEM135	0.578 / 0.866	0.999 / 1	0.497 / 0.813	9.51e-05 / 0.0133	0.0933 / 0.469	0.883 / 0.959	0.000576 / 0.0122	2	1	0.5
hsa-let-7g-5p hsa-let-7i-5p TMTC3	0.492 / 0.826	0.122 / 0.465	0.000581 / 0.0344	0.0903 / 0.405	0.000292 / 0.0408	0.849 / 0.946	0.158 / 0.4	2	1	0.5
hsa-let-7g-5p hsa-let-7i-5p YTHDF3	0.384 / 0.766	0.671 / 0.891	0.625 / 0.875	0.000641 / 0.0371	0.000272 / 0.0396	0.554 / 0.801	0.307 / 0.571	2	1	0.5
hsa-let-7g-5p hsa-let-7i-5p ZCCHC3	0.314 / 0.718	0.544 / 0.831	7.25e-07 / 0.000412	0.773 / 0.928	0.557 / 0.859	0.00025 / 0.013	0.0626 / 0.235	2	1	0.5
hsa-let-7g-5p hsa-miR-125a-5p RBM38	0.78 / 0.941	0.0531 / 0.322	0.196 / 0.582	0.0958 / 0.416	0.249 / 0.665	0.000247 / 0.0129	0.00338 / 0.0388	2	1	0.5
hsa-let-7g-5p hsa-miR-125b-5p SEMA4F	0.209 / 0.627	0.000384 / 0.0225	0.443 / 0.783	0.127 / 0.468	0.13 / 0.53	0.395 / 0.695	0.00104 / 0.0181	2	1	0.333
hsa-let-7g-5p hsa-miR-98-5p ACVR2B	0.301 / 0.707	0.215 / 0.588	1.56e-06 / 0.000718	0.0771 / 0.378	0.829 / 0.956	0.228 / 0.542	0.000812 / 0.0154	2	2	0.5
hsa-let-7g-5p hsa-miR-98-5p ADAMTS14	0.707 / 0.917	0.821 / 0.947	0.815 / 0.947	0.000389 / 0.0281	0.247 / 0.664	0.823 / 0.936	1.74e-06 / 0.000211	2	1	0.5
hsa-let-7g-5p hsa-miR-98-5p ADCY9	0.000396 / 0.0282	0.936 / 0.983	0.119 / 0.476	0.0177 / 0.194	0.257 / 0.672	0.689 / 0.875	0.000102 / 0.00376	2	1	0.5
hsa-let-7g-5p hsa-miR-98-5p ARHGEF15	0.286 / 0.696	0.782 / 0.933	0.00057 / 0.0341	3.58e-06 / 0.00194	0.872 / 0.968	0.173 / 0.477	0.156 / 0.397	2	1	0.5
hsa-let-7g-5p hsa-miR-98-5p ATG16L1	0.0117 / 0.197	0.65 / 0.883	0.333 / 0.708	0.0244 / 0.226	0.144 / 0.549	0.00183 / 0.0423	0.00121 / 0.0199	2	1	0.5
hsa-let-7g-5p hsa-miR-98-5p ATXN7L3	0.0222 / 0.261	0.67 / 0.891	0.000189 / 0.0181	0.207 / 0.571	0.0101 / 0.196	0.000202 / 0.0115	0.322 / 0.586	2	1	0.5
hsa-let-7g-5p hsa-miR-98-5p ATXN7L3B	0.0271 / 0.285	0.581 / 0.85	6.42e-06 / 0.00194	0.768 / 0.926	0.91 / 0.979	0.00647 / 0.086	0.00012 / 0.00422	2	1	0.5
hsa-let-7g-5p hsa-miR-98-5p C11orf57	0.719 / 0.921	0.0861 / 0.4	0.00034 / 0.0258	0.0211 / 0.211	5.93e-05 / 0.0186	0.0104 / 0.111	0.00965 / 0.0756	2	1	0.5
hsa-let-7g-5p hsa-miR-98-5p C1GALT1	0.926 / 0.983	0.281 / 0.655	0.0259 / 0.243	0.383 / 0.726	0.0267 / 0.288	0.000197 / 0.0113	0.00189 / 0.0267	2	1	0.5
hsa-let-7g-5p hsa-miR-98-5p CCNF	0.339 / 0.736	0.853 / 0.958	0.000365 / 0.0267	0.202 / 0.565	0.0794 / 0.441	6.86e-05 / 0.00594	0.685 / 0.851	2	1	0.5
hsa-let-7g-5p hsa-miR-98-5p CDC25A	0.0552 / 0.381	0.343 / 0.706	1.4e-06 / 0.000665	0.008 / 0.133	0.598 / 0.875	0.00178 / 0.0417	0.0685 / 0.248	2	1	0.5
hsa-let-7g-5p hsa-miR-98-5p CDCA8	0.0289 / 0.292	0.844 / 0.955	0.000169 / 0.0169	0.0148 / 0.179	0.0194 / 0.256	0.000189 / 0.0111	0.0424 / 0.187	2	1	0.5
hsa-let-7g-5p hsa-miR-98-5p CGNL1	0.00692 / 0.153	0.68 / 0.895	0.378 / 0.741	0.0853 / 0.395	0.588 / 0.871	0.00059 / 0.0218	0.000216 / 0.00633	2	1	0.5
hsa-let-7g-5p hsa-miR-98-5p COIL	0.0713 / 0.421	0.208 / 0.58	0.000353 / 0.0263	0.00905 / 0.141	0.77 / 0.937	0.0515 / 0.26	6.42e-06 / 0.000541	2	1	0.5
hsa-let-7g-5p hsa-miR-98-5p DHX57	0.00966 / 0.18	0.457 / 0.783	0.000246 / 0.0213	0.00827 / 0.135	0.031 / 0.306	0.0397 / 0.228	0.000134 / 0.00453	2	1	0.5
hsa-let-7g-5p hsa-miR-98-5p DICER1	0.258 / 0.672	0.52 / 0.819	0.000107 / 0.0127	0.0362 / 0.271	0.861 / 0.965	0.483 / 0.758	3.56e-06 / 0.000353	2	2	0.5
hsa-let-7g-5p hsa-miR-98-5p FAS	0.0387 / 0.331	0.963 / 0.99	0.382 / 0.744	0.218 / 0.583	0.0963 / 0.475	0.00111 / 0.0315	6.22e-05 / 0.00268	2	1	0.5
hsa-let-7g-5p hsa-miR-98-5p FGF11	0.0485 / 0.362	0.997 / 0.999	0.626 / 0.875	0.283 / 0.647	0.619 / 0.884	3.03e-05 / 0.00353	3.05e-05 / 0.00164	2	1	0.5
hsa-let-7g-5p hsa-miR-98-5p HIC2	0.122 / 0.516	0.929 / 0.981	3.73e-08 / 4.33e-05	0.0298 / 0.248	0.0478 / 0.363	0.0322 / 0.204	0.00246 / 0.0316	2	4	0.5
hsa-let-7g-5p hsa-miR-98-5p KCNC1	0.00065 / 0.0387	0.0213 / 0.208	NA	0.688 / 0.893	0.475 / 0.819	0.536 / 0.791	0.00123 / 0.0202	2	1	0.5
hsa-let-7g-5p hsa-miR-98-5p KCTD17	0.186 / 0.601	0.845 / 0.955	0.0378 / 0.29	0.000558 / 0.0343	0.402 / 0.779	0.134 / 0.42	0.000193 / 0.00585	2	1	0.5
hsa-let-7g-5p hsa-miR-98-5p KPNA5	0.642 / 0.892	0.619 / 0.869	0.000351 / 0.0262	0.0472 / 0.304	0.0434 / 0.349	0.835 / 0.94	0.00231 / 0.0304	2	1	0.5
hsa-let-7g-5p hsa-miR-98-5p PRRX1	0.184 / 0.6	0.675 / 0.893	0.138 / 0.506	0.0428 / 0.291	0.0401 / 0.339	0.00113 / 0.0318	0.000998 / 0.0176	2	1	0.5
hsa-let-7g-5p hsa-miR-98-5p RBM38	0.000656 / 0.0389	0.814 / 0.944	0.554 / 0.842	0.4 / 0.738	0.0517 / 0.374	0.211 / 0.524	0.00084 / 0.0157	2	1	0.5
hsa-let-7g-5p hsa-miR-98-5p RGS16	0.809 / 0.95	0.0647 / 0.352	0.331 / 0.707	0.00084 / 0.0427	0.29 / 0.7	0.371 / 0.676	0.00324 / 0.0378	2	1	0.5
hsa-let-7g-5p hsa-miR-98-5p RGS17	0.000246 / 0.021	0.904 / 0.974	NA	0.115 / 0.448	0.975 / 0.994	0.235 / 0.55	0.000256 / 0.00712	2	1	0.5
hsa-let-7g-5p hsa-miR-98-5p SENP2	0.794 / 0.946	0.12 / 0.462	3.29e-05 / 0.00595	0.0169 / 0.19	0.544 / 0.853	0.893 / 0.963	0.00492 / 0.0495	2	2	0.5
hsa-let-7g-5p hsa-miR-98-5p SENP5	0.148 / 0.555	0.475 / 0.794	7.51e-07 / 0.000419	0.177 / 0.537	0.079 / 0.44	0.0622 / 0.287	0.00295 / 0.0355	2	1	0.5
hsa-let-7g-5p hsa-miR-98-5p SLC4A4	0.0289 / 0.292	0.0272 / 0.234	0.000186 / 0.0179	0.0541 / 0.323	0.157 / 0.566	0.0562 / 0.271	2.69e-06 / 0.000289	2	1	0.5
hsa-let-7g-5p hsa-miR-98-5p SNX30	0.0452 / 0.352	0.743 / 0.92	0.000192 / 0.0182	0.154 / 0.507	0.306 / 0.713	0.0607 / 0.283	0.00173 / 0.0252	2	1	0.5
hsa-let-7g-5p hsa-miR-98-5p STARD13	0.505 / 0.832	0.828 / 0.949	0.0944 / 0.435	0.0676 / 0.357	0.961 / 0.991	0.000179 / 0.0107	0.00443 / 0.0462	2	2	0.5
hsa-let-7g-5p hsa-miR-98-5p SULF2	0.172 / 0.585	0.95 / 0.987	0.109 / 0.46	0.000612 / 0.0363	0.435 / 0.797	0.0427 / 0.236	0.000135 / 0.00456	2	1	0.5
hsa-let-7g-5p hsa-miR-98-5p TSPAN18	0.0298 / 0.296	0.188 / 0.557	0.0222 / 0.227	0.000147 / 0.0166	0.0897 / 0.462	0.928 / 0.975	0.00491 / 0.0494	2	1	0.5
hsa-let-7g-5p hsa-miR-98-5p YOD1	0.0415 / 0.34	0.255 / 0.63	0.000846 / 0.042	0.131 / 0.474	0.775 / 0.938	0.00188 / 0.043	0.0284 / 0.147	2	2	0.5
hsa-let-7g-5p hsa-miR-98-5p ZCCHC3	0.34 / 0.737	0.595 / 0.857	4.35e-08 / 4.91e-05	0.851 / 0.956	0.0549 / 0.383	0.018 / 0.15	0.000225 / 0.0065	2	1	0.5
hsa-let-7g-5p hsa-miR-98-5p ZNF275	0.29 / 0.699	0.787 / 0.935	0.0121 / 0.172	0.000237 / 0.0214	0.506 / 0.834	0.00135 / 0.0354	0.0349 / 0.166	2	2	0.5
hsa-let-7g-5p hsa-miR-98-5p ZNF473	0.143 / 0.548	0.994 / 0.998	0.000484 / 0.0311	0.575 / 0.842	0.00374 / 0.129	9.7e-06 / 0.00168	0.44 / 0.687	2	1	0.5
hsa-let-7i-5p hsa-miR-125a-5p RBM38	0.000662 / 0.0391	0.0646 / 0.352	0.49 / 0.809	0.804 / 0.939	0.141 / 0.545	0.000569 / 0.0212	0.681 / 0.849	2	1	0.5
hsa-let-7i-5p hsa-miR-125b-5p CNNM2	0.000447 / 0.0304	0.526 / 0.822	0.48 / 0.804	0.0143 / 0.175	0.456 / 0.81	0.629 / 0.844	0.00106 / 0.0183	2	1	0.5
hsa-let-7i-5p hsa-miR-125b-5p SEMA4C	0.022 / 0.26	0.00021 / 0.0154	0.23 / 0.617	0.73 / 0.911	0.342 / 0.739	0.00062 / 0.0224	0.946 / 0.978	2	1	0.5
hsa-let-7i-5p hsa-miR-128-3p TRABD	0.577 / 0.866	0.129 / 0.476	0.504 / 0.817	0.021 / 0.211	0.0204 / 0.261	0.00229 / 0.0481	1.24e-05 / 0.000864	2	1	0.5
hsa-let-7i-5p hsa-miR-196a-5p NRAS	0.000186 / 0.0176	0.000659 / 0.0309	0.0828 / 0.41	0.274 / 0.639	0.672 / 0.904	0.151 / 0.446	0.804 / 0.913	2	1	0.333
hsa-let-7i-5p hsa-miR-196a-5p SRD5A3	0.000815 / 0.0446	0.00118 / 0.0437	0.564 / 0.847	0.568 / 0.838	0.156 / 0.564	0.0624 / 0.287	0.949 / 0.98	2	1	0.5
hsa-let-7i-5p hsa-miR-196a-5p ZNF200	4.7e-05 / 0.0072	0.242 / 0.617	0.00113 / 0.0495	0.638 / 0.872	0.291 / 0.701	0.628 / 0.844	0.782 / 0.903	2	1	0.333
hsa-let-7i-5p hsa-miR-196b-5p ACSL6	0.000757 / 0.0425	0.299 / 0.671	0.195 / 0.581	0.777 / 0.929	0.923 / 0.982	0.929 / 0.976	0.00367 / 0.041	2	1	0.333
hsa-let-7i-5p hsa-miR-363-3p CPEB3	0.672 / 0.904	0.00415 / 0.0897	0.141 / 0.511	0.182 / 0.543	0.111 / 0.5	0.000276 / 0.0138	0.000213 / 0.00627	2	1	0.167
hsa-let-7i-5p hsa-miR-98-5p ABCC10	0.751 / 0.932	0.521 / 0.82	0.000111 / 0.0131	5.06e-06 / 0.00246	0.914 / 0.98	0.049 / 0.254	0.407 / 0.661	2	1	0.5
hsa-let-7i-5p hsa-miR-98-5p ACVR2B	0.465 / 0.812	0.0422 / 0.289	0.000307 / 0.0244	0.316 / 0.676	0.473 / 0.818	0.437 / 0.726	0.000137 / 0.0046	2	2	0.5
hsa-let-7i-5p hsa-miR-98-5p ADAMTS14	0.853 / 0.963	0.223 / 0.596	0.283 / 0.668	0.00011 / 0.0143	0.819 / 0.952	0.297 / 0.613	7.65e-05 / 0.00311	2	1	0.5
hsa-let-7i-5p hsa-miR-98-5p ARHGEF15	0.103 / 0.484	0.881 / 0.967	0.0175 / 0.204	6.27e-06 / 0.00275	0.814 / 0.951	0.0907 / 0.347	0.000273 / 0.00743	2	1	0.5
hsa-let-7i-5p hsa-miR-98-5p ARID3B	0.123 / 0.518	0.631 / 0.874	4.57e-08 / 5.06e-05	0.734 / 0.913	0.537 / 0.849	0.114 / 0.389	0.000195 / 0.00589	2	5	0.5
hsa-let-7i-5p hsa-miR-98-5p ARL6IP6	0.411 / 0.782	0.454 / 0.781	0.000365 / 0.0267	0.000275 / 0.0232	0.699 / 0.914	0.432 / 0.722	0.0147 / 0.0978	2	1	0.5
hsa-let-7i-5p hsa-miR-98-5p ATXN7L3	0.878 / 0.969	0.534 / 0.827	4.2e-05 / 0.00706	0.00768 / 0.131	0.112 / 0.502	0.0016 / 0.039	0.964 / 0.986	2	1	0.5
hsa-let-7i-5p hsa-miR-98-5p BCAP29	0.273 / 0.684	0.307 / 0.678	0.00369 / 0.0943	6.97e-05 / 0.0111	0.62 / 0.884	0.0304 / 0.198	0.00253 / 0.0322	2	1	0.5
hsa-let-7i-5p hsa-miR-98-5p C19orf47	0.253 / 0.668	0.49 / 0.802	0.000915 / 0.0441	0.155 / 0.508	0.0139 / 0.224	0.000147 / 0.00947	0.352 / 0.614	2	1	0.5
hsa-let-7i-5p hsa-miR-98-5p CDH22	0.176 / 0.59	0.43 / 0.767	NA	0.0309 / 0.252	0.0282 / 0.294	0.00217 / 0.0467	0.00198 / 0.0275	2	1	0.5
hsa-let-7i-5p hsa-miR-98-5p CECR2	0.31 / 0.715	0.222 / 0.595	0.0463 / 0.318	0.873 / 0.963	0.533 / 0.847	4.26e-07 / 0.000187	4.72e-06 / 0.000431	2	1	0.5
hsa-let-7i-5p hsa-miR-98-5p CELF1	0.182 / 0.597	0.358 / 0.717	0.398 / 0.755	0.000439 / 0.0301	0.000268 / 0.0393	0.396 / 0.695	0.266 / 0.53	2	1	0.5
hsa-let-7i-5p hsa-miR-98-5p CGNL1	0.99 / 0.997	0.0356 / 0.267	0.638 / 0.881	0.00158 / 0.0588	0.682 / 0.909	0.000103 / 0.0076	0.00118 / 0.0196	2	1	0.5
hsa-let-7i-5p hsa-miR-98-5p COIL	0.396 / 0.772	0.226 / 0.6	2.99e-05 / 0.00557	0.0201 / 0.207	0.677 / 0.906	0.157 / 0.455	4.54e-05 / 0.00215	2	1	0.5
hsa-let-7i-5p hsa-miR-98-5p COL4A3BP	0.342 / 0.739	0.171 / 0.535	0.528 / 0.829	0.531 / 0.818	0.000423 / 0.0496	0.000985 / 0.0295	0.935 / 0.974	2	1	0.5
hsa-let-7i-5p hsa-miR-98-5p CPEB3	0.299 / 0.706	0.0367 / 0.27	6.02e-05 / 0.00886	0.045 / 0.298	0.701 / 0.915	7.65e-05 / 0.00631	0.337 / 0.601	2	2	0.5
hsa-let-7i-5p hsa-miR-98-5p DICER1	0.16 / 0.571	0.0068 / 0.117	1.74e-05 / 0.0038	0.773 / 0.927	0.0833 / 0.449	0.0814 / 0.328	0.00013 / 0.00444	2	2	0.5
hsa-let-7i-5p hsa-miR-98-5p EEF2K	0.701 / 0.915	7.2e-05 / 0.00792	0.857 / 0.96	0.625 / 0.866	0.00903 / 0.186	0.00228 / 0.048	0.904 / 0.96	2	1	0.5
hsa-let-7i-5p hsa-miR-98-5p EIF4G2	0.485 / 0.822	0.312 / 0.682	0.000141 / 0.0149	0.0175 / 0.193	0.748 / 0.93	0.00139 / 0.0359	0.421 / 0.673	2	1	0.5
hsa-let-7i-5p hsa-miR-98-5p FAM103A1	0.932 / 0.984	0.859 / 0.96	0.000149 / 0.0155	0.000308 / 0.0247	0.971 / 0.993	0.00654 / 0.0865	0.0211 / 0.122	2	1	0.5
hsa-let-7i-5p hsa-miR-98-5p FAM135A	0.233 / 0.649	0.00107 / 0.0413	0.108 / 0.458	0.0168 / 0.19	0.236 / 0.653	0.00142 / 0.0364	0.497 / 0.73	2	1	0.5
hsa-let-7i-5p hsa-miR-98-5p FOXP1	0.191 / 0.607	0.000709 / 0.0324	0.337 / 0.711	0.0332 / 0.26	0.571 / 0.864	0.209 / 0.522	0.000332 / 0.0085	2	1	0.5
hsa-let-7i-5p hsa-miR-98-5p GEMIN7	0.407 / 0.779	0.647 / 0.881	0.0131 / 0.178	1.33e-08 / 4.5e-05	0.376 / 0.762	0.00123 / 0.0335	0.374 / 0.633	2	1	0.5
hsa-let-7i-5p hsa-miR-98-5p KCTD10	0.178 / 0.592	0.592 / 0.855	0.000506 / 0.0319	0.0221 / 0.216	0.631 / 0.889	0.0441 / 0.241	2.26e-06 / 0.000257	2	1	0.5
hsa-let-7i-5p hsa-miR-98-5p LBH	0.878 / 0.97	0.144 / 0.498	0.642 / 0.882	0.000435 / 0.0299	0.477 / 0.82	0.814 / 0.932	0.00162 / 0.0242	2	1	0.5
hsa-let-7i-5p hsa-miR-98-5p MED8	0.25 / 0.665	0.0239 / 0.22	0.396 / 0.754	0.000112 / 0.0144	0.346 / 0.742	0.374 / 0.678	0.00245 / 0.0316	2	1	0.5
hsa-let-7i-5p hsa-miR-98-5p MMP11	0.831 / 0.956	0.0979 / 0.423	5e-04 / 0.0316	0.13 / 0.473	0.000887 / 0.068	0.114 / 0.389	0.000271 / 0.00741	2	1	0.5
hsa-let-7i-5p hsa-miR-98-5p NLN	0.0823 / 0.445	0.669 / 0.89	0.000507 / 0.0319	0.0664 / 0.354	0.0446 / 0.353	0.524 / 0.784	6.67e-06 / 0.000556	2	1	0.5
hsa-let-7i-5p hsa-miR-98-5p PBX3	0.662 / 0.9	0.389 / 0.74	0.000193 / 0.0183	0.262 / 0.628	0.0021 / 0.0997	0.0525 / 0.263	0.000679 / 0.0137	2	2	0.5
hsa-let-7i-5p hsa-miR-98-5p PCTP	0.403 / 0.776	0.0166 / 0.185	0.000742 / 0.0392	0.996 / 0.999	0.865 / 0.966	0.367 / 0.673	0.000704 / 0.014	2	1	0.5
hsa-let-7i-5p hsa-miR-98-5p PIAS4	0.665 / 0.902	0.317 / 0.686	7.2e-05 / 0.00992	0.0966 / 0.417	0.00172 / 0.0917	0.00105 / 0.0305	0.0076 / 0.065	2	1	0.5
hsa-let-7i-5p hsa-miR-98-5p PLEKHH1	0.104 / 0.485	0.00649 / 0.114	0.011 / 0.163	0.0846 / 0.393	0.0525 / 0.376	4.04e-05 / 0.00422	0.00368 / 0.0411	2	1	0.5
hsa-let-7i-5p hsa-miR-98-5p PLXNA2	0.514 / 0.837	0.987 / 0.996	0.47 / 0.798	0.000133 / 0.0158	0.55 / 0.855	0.306 / 0.62	1.85e-05 / 0.00115	2	1	0.5
hsa-let-7i-5p hsa-miR-98-5p POLR3D	0.742 / 0.929	0.131 / 0.479	0.246 / 0.634	0.429 / 0.758	0.0223 / 0.27	8.06e-05 / 0.00647	0.000402 / 0.00962	2	1	0.5
hsa-let-7i-5p hsa-miR-98-5p RB1	0.695 / 0.912	0.921 / 0.978	0.406 / 0.76	0.84 / 0.952	0.000177 / 0.0326	0.00199 / 0.0445	0.623 / 0.814	2	1	0.5
hsa-let-7i-5p hsa-miR-98-5p RORC	0.296 / 0.704	0.387 / 0.738	0.426 / 0.773	1.8e-05 / 0.00523	0.475 / 0.819	0.000256 / 0.0132	0.807 / 0.915	2	1	0.5
hsa-let-7i-5p hsa-miR-98-5p RUNX1T1	0.813 / 0.951	0.804 / 0.941	0.75 / 0.924	0.0109 / 0.154	0.803 / 0.947	0.000495 / 0.0197	0.000848 / 0.0158	2	1	0.5
hsa-let-7i-5p hsa-miR-98-5p SESTD1	0.163 / 0.575	0.955 / 0.988	0.458 / 0.792	6.4e-05 / 0.0106	0.137 / 0.538	0.784 / 0.919	2.76e-05 / 0.00153	2	1	0.5
hsa-let-7i-5p hsa-miR-98-5p SLC26A9	0.53 / 0.844	0.0476 / 0.306	0.567 / 0.849	4.82e-05 / 0.00907	0.669 / 0.904	0.342 / 0.652	0.00105 / 0.0182	2	1	0.5
hsa-let-7i-5p hsa-miR-98-5p SLC35D2	0.943 / 0.987	0.000908 / 0.0376	0.0332 / 0.274	0.0884 / 0.401	0.377 / 0.762	0.968 / 0.99	0.000473 / 0.0107	2	1	0.5
hsa-let-7i-5p hsa-miR-98-5p STARD13	0.207 / 0.625	0.368 / 0.725	0.248 / 0.635	0.000295 / 0.0241	0.598 / 0.876	4.02e-05 / 0.00421	0.221 / 0.479	2	2	0.5
hsa-let-7i-5p hsa-miR-98-5p TMEM135	0.634 / 0.889	0.893 / 0.971	0.873 / 0.965	0.000373 / 0.0274	0.164 / 0.575	0.404 / 0.702	0.000887 / 0.0163	2	1	0.5
hsa-let-7i-5p hsa-miR-98-5p TRIOBP	0.378 / 0.762	0.0696 / 0.364	0.0343 / 0.277	2.59e-06 / 0.00161	0.564 / 0.862	0.306 / 0.621	0.00243 / 0.0314	2	1	0.5
hsa-let-7i-5p hsa-miR-98-5p TSPAN18	0.209 / 0.627	0.356 / 0.716	0.0625 / 0.363	1.08e-05 / 0.00383	0.0196 / 0.257	0.198 / 0.508	0.000589 / 0.0124	2	1	0.5
hsa-let-7i-5p hsa-miR-98-5p UTRN	0.789 / 0.944	0.786 / 0.935	0.00778 / 0.138	0.000738 / 0.0401	0.442 / 0.802	0.000193 / 0.0112	0.405 / 0.659	2	1	0.5
hsa-miR-1-3p hsa-miR-34a-5p NETO1	3.82e-20 / 1.11e-15	0.872 / 0.964	NA	0.00983 / 0.147	0.465 / 0.815	NA	0.000234 / 0.00667	2	1	0.5
hsa-miR-1-3p hsa-miR-34a-5p NMT2	3.69e-05 / 0.00612	0.728 / 0.914	1.05e-05 / 0.00273	0.455 / 0.774	0.824 / 0.954	0.329 / 0.641	0.0629 / 0.236	2	1	0.5
hsa-miR-100-5p hsa-miR-99a-5p FGFR3	0.0805 / 0.441	0.0175 / 0.19	2.52e-05 / 0.00497	0.0125 / 0.164	1.14e-06 / 0.00223	0.198 / 0.508	0.263 / 0.526	2	1	0.5
hsa-miR-100-5p hsa-miR-99a-5p RAVER2	0.00278 / 0.0926	0.243 / 0.618	0.152 / 0.526	0.704 / 0.901	0.11 / 0.498	4.99e-06 / 0.00105	0.00356 / 0.0402	2	1	0.5
hsa-miR-100-5p hsa-miR-99a-5p SLC44A1	0.151 / 0.559	0.015 / 0.175	0.299 / 0.681	0.0521 / 0.318	0.00907 / 0.187	1.68e-06 / 0.000495	1.21e-05 / 0.000854	2	1	0.5
hsa-miR-100-5p hsa-miR-99a-5p ST6GALNAC4	0.944 / 0.987	0.317 / 0.686	0.027 / 0.248	6.74e-06 / 0.00287	0.0184 / 0.251	0.00131 / 0.0347	0.076 / 0.263	2	1	0.5
hsa-miR-100-5p hsa-miR-99b-5p TRIB2	8.35e-06 / 0.00221	0.459 / 0.784	0.309 / 0.689	0.9 / 0.971	0.0334 / 0.316	0.0578 / 0.275	0.00159 / 0.0239	2	1	0.5
hsa-miR-103a-3p hsa-miR-107 ARHGAP19	0.000241 / 0.0206	0.368 / 0.725	0.324 / 0.702	0.867 / 0.961	0.808 / 0.949	0.794 / 0.923	8.94e-05 / 0.00344	2	1	0.5
hsa-miR-103a-3p hsa-miR-107 CAB39	0.634 / 0.889	0.868 / 0.963	0.669 / 0.894	0.17 / 0.528	0.976 / 0.994	0.000444 / 0.0185	1.38e-07 / 3.21e-05	2	1	0.5
hsa-miR-103a-3p hsa-miR-107 CECR2	0.526 / 0.843	0.00182 / 0.0562	3.48e-06 / 0.00125	0.835 / 0.95	0.801 / 0.947	6.4e-06 / 0.00127	0.592 / 0.795	2	1	0.5
hsa-miR-103a-3p hsa-miR-107 COBLL1	0.294 / 0.702	0.000333 / 0.0206	0.909 / 0.975	0.318 / 0.678	0.207 / 0.624	0.842 / 0.943	0.00244 / 0.0314	2	1	0.5
hsa-miR-103a-3p hsa-miR-107 CPEB3	0.0769 / 0.434	0.000355 / 0.0214	0.00278 / 0.0807	0.404 / 0.74	0.631 / 0.889	0.000482 / 0.0194	0.183 / 0.433	2	2	0.5
hsa-miR-103a-3p hsa-miR-107 CSNK1A1	0.00602 / 0.142	0.000947 / 0.0385	0.33 / 0.706	0.725 / 0.909	0.0236 / 0.275	0.0296 / 0.196	0.000194 / 0.00586	2	1	0.5
hsa-miR-103a-3p hsa-miR-107 DSC1	8.05e-05 / 0.0104	0.00131 / 0.0465	NA	NA	0.954 / 0.989	0.782 / 0.918	NA	2	1	0.5
hsa-miR-103a-3p hsa-miR-107 ELOVL6	0.331 / 0.73	0.516 / 0.817	7e-08 / 7.03e-05	0.597 / 0.853	0.704 / 0.916	0.00093 / 0.0286	0.234 / 0.495	2	1	0.5
hsa-miR-103a-3p hsa-miR-107 EML5	0.000126 / 0.0138	2.25e-05 / 0.00389	0.993 / 0.998	0.725 / 0.909	0.303 / 0.71	0.201 / 0.512	0.155 / 0.396	2	1	0.5
hsa-miR-103a-3p hsa-miR-107 FAM189B	0.147 / 0.553	0.524 / 0.821	0.0161 / 0.196	0.035 / 0.267	0.198 / 0.614	4.41e-05 / 0.00449	8.2e-05 / 0.00325	2	1	0.5
hsa-miR-103a-3p hsa-miR-107 FAM60A	0.000273 / 0.0223	0.893 / 0.971	2.23e-06 / 0.000921	0.00543 / 0.11	0.602 / 0.877	0.00877 / 0.102	0.131 / 0.359	2	1	0.5
hsa-miR-103a-3p hsa-miR-107 FAT4	0.563 / 0.86	0.976 / 0.993	0.545 / 0.838	0.000669 / 0.038	0.229 / 0.646	0.0709 / 0.306	1.08e-05 / 0.000788	2	1	0.5
hsa-miR-103a-3p hsa-miR-107 FNBP1L	0.000419 / 0.0293	0.43 / 0.767	0.0364 / 0.285	0.716 / 0.906	0.0853 / 0.453	0.231 / 0.546	0.000273 / 0.00743	2	1	0.5
hsa-miR-103a-3p hsa-miR-107 GATAD2B	0.0249 / 0.274	0.656 / 0.885	0.000621 / 0.0356	0.133 / 0.477	0.078 / 0.438	0.00997 / 0.109	0.00113 / 0.0191	2	1	0.5
hsa-miR-103a-3p hsa-miR-107 GK	0.00337 / 0.103	0.000309 / 0.0197	0.526 / 0.828	0.112 / 0.444	0.0865 / 0.456	0.00056 / 0.0211	0.903 / 0.96	2	1	0.5
hsa-miR-103a-3p hsa-miR-107 HLF	0.0104 / 0.186	0.689 / 0.899	0.807 / 0.944	0.000465 / 0.0311	0.29 / 0.7	0.000847 / 0.027	0.652 / 0.832	2	1	0.5
hsa-miR-103a-3p hsa-miR-107 IRF2BP2	0.000936 / 0.049	0.469 / 0.79	0.00967 / 0.153	0.0718 / 0.367	0.451 / 0.807	0.00189 / 0.0432	0.647 / 0.828	2	1	0.5
hsa-miR-103a-3p hsa-miR-107 KCNC4	0.000832 / 0.0452	0.0281 / 0.238	0.861 / 0.961	0.000727 / 0.0397	0.576 / 0.866	0.155 / 0.452	0.256 / 0.519	2	1	0.5
hsa-miR-103a-3p hsa-miR-107 LRP2	0.000724 / 0.0415	8.25e-07 / 0.000432	0.688 / 0.901	0.939 / 0.983	0.2 / 0.616	0.915 / 0.971	0.214 / 0.471	2	1	0.5
hsa-miR-103a-3p hsa-miR-107 MAP4	0.000847 / 0.0457	0.000315 / 0.0199	0.502 / 0.815	0.0352 / 0.267	0.835 / 0.957	0.297 / 0.613	0.399 / 0.654	2	1	0.5
hsa-miR-103a-3p hsa-miR-107 MSH6	0.000746 / 0.0421	0.911 / 0.976	0.0775 / 0.399	0.000198 / 0.0194	0.672 / 0.904	0.202 / 0.513	0.549 / 0.767	2	2	0.5
hsa-miR-103a-3p hsa-miR-107 NAT8L	0.24 / 0.656	2.73e-06 / 0.000979	0.764 / 0.929	0.459 / 0.776	0.775 / 0.938	0.000482 / 0.0194	0.121 / 0.343	2	1	0.5
hsa-miR-103a-3p hsa-miR-107 PDIK1L	0.00068 / 0.0398	0.894 / 0.971	0.00606 / 0.122	0.418 / 0.75	0.805 / 0.948	0.816 / 0.933	0.0035 / 0.0398	2	1	0.5
hsa-miR-103a-3p hsa-miR-107 PWWP2B	0.769 / 0.938	0.00043 / 0.024	0.284 / 0.669	0.0617 / 0.342	0.799 / 0.946	0.827 / 0.937	0.000152 / 0.00495	2	1	0.5
hsa-miR-103a-3p hsa-miR-107 RGS17	0.524 / 0.842	0.359 / 0.718	NA	0.249 / 0.616	0.0268 / 0.288	0.00117 / 0.0325	7.19e-05 / 0.00298	2	1	0.5
hsa-miR-103a-3p hsa-miR-107 RPGRIP1L	0.0128 / 0.205	0.000452 / 0.0248	0.0417 / 0.303	0.702 / 0.9	0.473 / 0.818	0.494 / 0.765	0.00259 / 0.0326	2	1	0.5
hsa-miR-103a-3p hsa-miR-107 SEC22C	0.109 / 0.494	4.46e-06 / 0.00138	0.167 / 0.548	0.221 / 0.586	0.978 / 0.995	0.00155 / 0.0384	0.00518 / 0.0512	2	1	0.5
hsa-miR-103a-3p hsa-miR-107 SEL1L3	0.138 / 0.54	2.04e-16 / 5.72e-12	0.221 / 0.608	0.161 / 0.517	0.489 / 0.826	0.099 / 0.363	0.00134 / 0.0213	2	1	0.5
hsa-miR-103a-3p hsa-miR-107 SH3GL2	0.226 / 0.643	0.000928 / 0.0381	NA	0.14 / 0.486	0.0619 / 0.401	0.385 / 0.687	0.00244 / 0.0315	2	1	0.5
hsa-miR-103a-3p hsa-miR-107 SLC44A1	0.00524 / 0.131	0.764 / 0.927	0.464 / 0.795	0.992 / 0.998	0.543 / 0.852	0.000303 / 0.0147	0.00184 / 0.0262	2	1	0.5
hsa-miR-103a-3p hsa-miR-107 SMS	0.0904 / 0.461	0.0381 / 0.275	0.254 / 0.642	1.72e-05 / 0.00512	0.164 / 0.575	0.0901 / 0.346	0.000872 / 0.0161	2	1	0.5
hsa-miR-103a-3p hsa-miR-107 SPSB4	0.0901 / 0.46	6.66e-05 / 0.00757	0.837 / 0.954	0.274 / 0.639	0.339 / 0.737	NA	5.13e-07 / 8.53e-05	2	1	0.5
hsa-miR-103a-3p hsa-miR-107 TPD52	5.82e-05 / 0.00827	0.0677 / 0.36	0.306 / 0.687	0.0635 / 0.347	0.436 / 0.798	0.431 / 0.721	0.000894 / 0.0164	2	2	0.5
hsa-miR-103a-3p hsa-miR-107 UBL3	0.407 / 0.779	5.55e-05 / 0.00689	0.816 / 0.947	0.22 / 0.585	0.836 / 0.958	0.837 / 0.941	0.00106 / 0.0183	2	1	0.5
hsa-miR-103a-3p hsa-miR-107 YTHDC1	9.61e-05 / 0.0116	0.394 / 0.743	0.000427 / 0.0292	0.229 / 0.595	0.222 / 0.639	0.206 / 0.518	0.141 / 0.375	2	1	0.5
hsa-miR-103a-3p hsa-miR-15a-5p COBLL1	0.771 / 0.938	1.38e-05 / 0.00289	0.78 / 0.935	0.222 / 0.588	0.0206 / 0.262	0.155 / 0.452	0.000328 / 0.00843	2	1	0.5
hsa-miR-103a-3p hsa-miR-15a-5p GADD45G	0.79 / 0.944	3.7e-05 / 0.00533	0.000312 / 0.0246	0.376 / 0.722	0.729 / 0.924	0.938 / 0.979	0.123 / 0.347	2	1	0.5
hsa-miR-103a-3p hsa-miR-15a-5p NAT8L	0.407 / 0.779	2.2e-10 / 9.25e-07	0.374 / 0.738	0.182 / 0.542	0.344 / 0.741	0.00128 / 0.0342	0.438 / 0.685	2	1	0.5
hsa-miR-103a-3p hsa-miR-15a-5p PAG1	0.622 / 0.885	0.000989 / 0.0395	0.265 / 0.652	0.866 / 0.961	0.526 / 0.844	0.926 / 0.975	0.00171 / 0.025	2	1	0.5
hsa-miR-103a-3p hsa-miR-15a-5p SGSM2	0.0171 / 0.233	0.000522 / 0.0271	0.48 / 0.804	0.932 / 0.981	0.154 / 0.561	0.0213 / 0.164	0.00301 / 0.036	2	1	0.5
hsa-miR-103a-3p hsa-miR-15a-5p YWHAH	0.61 / 0.88	4.59e-05 / 0.00613	0.389 / 0.749	0.991 / 0.998	0.00654 / 0.163	0.0651 / 0.293	0.000212 / 0.00624	2	1	0.5
hsa-miR-103a-3p hsa-miR-15b-5p DYRK2	0.755 / 0.933	0.135 / 0.485	0.678 / 0.897	0.241 / 0.608	0.0908 / 0.464	0.00026 / 0.0133	0.000227 / 0.00655	2	1	0.333
hsa-miR-103a-3p hsa-miR-15b-5p NAT8L	0.139 / 0.541	1.65e-05 / 0.00324	0.446 / 0.784	0.955 / 0.988	0.463 / 0.813	7.81e-05 / 0.00637	0.0191 / 0.115	2	1	0.5
hsa-miR-103a-3p hsa-miR-15b-5p ZBTB34	0.0362 / 0.322	0.0757 / 0.378	0.446 / 0.785	0.000992 / 0.0466	0.566 / 0.862	0.000351 / 0.0161	0.0112 / 0.0829	2	1	0.333
hsa-miR-103a-3p hsa-miR-16-5p ALAD	0.709 / 0.917	0.576 / 0.847	0.339 / 0.713	0.0923 / 0.409	0.229 / 0.646	0.00131 / 0.0347	0.00318 / 0.0373	2	1	0.5
hsa-miR-103a-3p hsa-miR-16-5p DYRK2	0.215 / 0.633	0.436 / 0.771	0.4 / 0.756	0.369 / 0.716	0.218 / 0.635	0.00139 / 0.0359	2.51e-06 / 0.000276	2	1	0.333
hsa-miR-103a-3p hsa-miR-16-5p NAT8L	0.957 / 0.99	2.07e-07 / 0.000159	0.327 / 0.703	0.47 / 0.783	0.416 / 0.787	4.27e-05 / 0.00438	0.714 / 0.866	2	1	0.5
hsa-miR-103a-3p hsa-miR-16-5p SEL1L3	0.233 / 0.649	0.000138 / 0.0119	0.88 / 0.967	4.4e-05 / 0.0087	0.338 / 0.736	0.0331 / 0.208	0.0591 / 0.227	2	1	0.5
hsa-miR-103a-3p hsa-miR-16-5p TNRC6B	0.00372 / 0.109	0.000452 / 0.0248	0.757 / 0.927	0.72 / 0.907	0.0826 / 0.448	0.592 / 0.824	2.62e-05 / 0.00147	2	1	0.2
hsa-miR-103a-3p hsa-miR-16-5p TSPAN5	0.00597 / 0.141	9.82e-05 / 0.00947	0.802 / 0.942	0.103 / 0.429	0.935 / 0.985	0.339 / 0.65	0.00236 / 0.0309	2	1	0.5
hsa-miR-103a-3p hsa-miR-195-5p AXIN2	0.576 / 0.866	0.137 / 0.488	0.578 / 0.854	0.749 / 0.919	0.399 / 0.777	0.000358 / 0.0162	0.000529 / 0.0115	2	2	0.5
hsa-miR-103a-3p hsa-miR-195-5p OGT	0.213 / 0.63	0.124 / 0.468	0.34 / 0.714	0.0093 / 0.143	0.0503 / 0.37	6.08e-05 / 0.00554	0.00111 / 0.0189	2	1	0.5
hsa-miR-103a-3p hsa-miR-195-5p SETD1B	0.309 / 0.714	0.236 / 0.611	0.0732 / 0.389	0.319 / 0.679	0.802 / 0.947	6.87e-06 / 0.00133	0.00328 / 0.0381	2	1	0.5
hsa-miR-103a-3p hsa-miR-195-5p VAMP1	0.462 / 0.81	0.573 / 0.846	0.153 / 0.528	0.0609 / 0.34	0.00583 / 0.156	0.000737 / 0.0249	0.00145 / 0.0225	2	1	0.5
hsa-miR-103a-3p hsa-miR-195-5p VAMP8	0.326 / 0.727	0.000478 / 0.0257	0.0274 / 0.249	0.00809 / 0.134	0.29 / 0.7	0.000395 / 0.0172	0.399 / 0.654	2	1	0.5
hsa-miR-103a-3p hsa-miR-320a SATB2	0.658 / 0.899	0.000218 / 0.0157	0.735 / 0.919	0.977 / 0.994	0.335 / 0.734	0.26 / 0.577	0.000272 / 0.00742	2	1	0.5
hsa-miR-103a-3p hsa-miR-497-5p NR2C2	0.487 / 0.824	0.00141 / 0.0486	0.248 / 0.636	0.746 / 0.917	0.692 / 0.912	0.921 / 0.973	6.71e-05 / 0.00283	2	1	0.5
hsa-miR-103a-3p hsa-miR-497-5p PRKAB2	0.0309 / 0.3	0.000127 / 0.0113	0.544 / 0.838	0.407 / 0.743	0.953 / 0.989	0.277 / 0.594	0.00111 / 0.0188	2	1	0.5
hsa-miR-103a-3p hsa-miR-497-5p SALL1	0.00625 / 0.145	0.000436 / 0.0242	0.174 / 0.556	0.000724 / 0.0396	0.569 / 0.863	0.0854 / 0.336	0.0792 / 0.27	2	1	0.5
hsa-miR-103a-3p hsa-miR-497-5p SHROOM3	0.152 / 0.56	0.196 / 0.567	0.99 / 0.998	0.0602 / 0.339	0.903 / 0.977	0.00124 / 0.0336	0.00185 / 0.0263	2	1	0.5
hsa-miR-103a-3p hsa-miR-497-5p TNRC6B	0.951 / 0.989	0.00133 / 0.047	0.462 / 0.794	0.553 / 0.83	0.138 / 0.54	0.397 / 0.696	0.0013 / 0.0209	2	1	0.2
hsa-miR-103a-3p hsa-miR-497-5p VAMP8	0.108 / 0.492	3.76e-05 / 0.0054	0.0107 / 0.161	0.000896 / 0.0443	0.773 / 0.938	0.734 / 0.896	0.0207 / 0.121	2	1	0.5
hsa-miR-106a-5p hsa-miR-106b-5p GDA	0.141 / 0.544	0.000112 / 0.0104	0.00914 / 0.149	0.275 / 0.64	6.24e-05 / 0.019	0.779 / 0.917	NA	2	1	0.5
hsa-miR-106a-5p hsa-miR-106b-5p MARCH6	0.59 / 0.872	0.000396 / 0.0229	0.51 / 0.82	0.966 / 0.991	0.688 / 0.91	0.00103 / 0.0303	0.251 / 0.513	2	1	0.5
hsa-miR-106a-5p hsa-miR-106b-5p MFAP3L	0.782 / 0.942	0.000643 / 0.0305	0.674 / 0.896	0.36 / 0.711	0.974 / 0.994	0.327 / 0.639	4.26e-05 / 0.00206	2	1	0.5
hsa-miR-106a-5p hsa-miR-106b-5p NBL1	0.87 / 0.968	0.00129 / 0.046	0.00786 / 0.138	0.0229 / 0.22	3e-04 / 0.0412	0.895 / 0.964	0.77 / 0.896	2	1	0.5
hsa-miR-106a-5p hsa-miR-106b-5p PLS1	0.741 / 0.929	0.00142 / 0.0488	0.214 / 0.602	0.0616 / 0.342	0.724 / 0.922	0.00159 / 0.039	0.508 / 0.738	2	1	0.5
hsa-miR-106a-5p hsa-miR-106b-5p SCN2A	0.514 / 0.837	0.000751 / 0.0335	0.102 / 0.449	0.922 / 0.978	0.286 / 0.697	0.000149 / 0.00957	0.353 / 0.614	2	1	0.5
hsa-miR-106a-5p hsa-miR-106b-5p SEMA4G	0.581 / 0.868	0.00108 / 0.0416	0.786 / 0.937	0.555 / 0.831	0.0871 / 0.457	0.399 / 0.698	0.00053 / 0.0116	2	1	0.5
hsa-miR-106a-5p hsa-miR-106b-5p UBXN2A	0.839 / 0.959	0.312 / 0.682	0.531 / 0.831	0.458 / 0.775	0.000122 / 0.0273	0.00187 / 0.0429	0.939 / 0.975	2	1	0.5
hsa-miR-106a-5p hsa-miR-130a-3p ACSL4	0.0444 / 0.35	0.373 / 0.728	0.00263 / 0.0787	0.884 / 0.967	0.0859 / 0.454	0.00185 / 0.0425	0.00463 / 0.0475	2	1	0.5
hsa-miR-106a-5p hsa-miR-130a-3p CFL2	0.000561 / 0.0356	0.103 / 0.432	0.788 / 0.938	0.0145 / 0.177	0.179 / 0.593	0.00183 / 0.0423	0.273 / 0.537	2	1	0.25
hsa-miR-106a-5p hsa-miR-130a-3p FRMD6	0.0597 / 0.393	0.553 / 0.836	0.0572 / 0.349	0.0912 / 0.407	0.897 / 0.975	7.65e-09 / 9.7e-06	0.000116 / 0.00413	2	1	0.5
hsa-miR-106a-5p hsa-miR-130a-3p RACGAP1	0.00105 / 0.0528	0.000809 / 0.035	0.0679 / 0.376	0.0556 / 0.327	0.257 / 0.672	9.59e-05 / 0.00726	0.148 / 0.385	2	1	0.5
hsa-miR-106a-5p hsa-miR-130a-3p SULF1	0.274 / 0.685	0.554 / 0.836	0.000158 / 0.0162	0.28 / 0.644	0.109 / 0.496	0.958 / 0.986	0.00339 / 0.0389	2	1	0.333
hsa-miR-106a-5p hsa-miR-130b-3p FASTK	0.574 / 0.865	0.0184 / 0.194	0.294 / 0.677	8.2e-05 / 0.0122	9.56e-05 / 0.024	0.0535 / 0.265	0.132 / 0.36	2	1	0.5
hsa-miR-106a-5p hsa-miR-130b-3p NFIB	0.586 / 0.87	0.0011 / 0.0419	0.469 / 0.797	0.317 / 0.677	0.000151 / 0.0304	0.818 / 0.933	0.251 / 0.514	2	1	0.5
hsa-miR-106a-5p hsa-miR-130b-3p PLXDC2	0.0598 / 0.394	7.03e-05 / 0.00782	0.977 / 0.994	0.39 / 0.731	0.0182 / 0.25	0.817 / 0.933	0.00219 / 0.0294	2	1	0.25
hsa-miR-106a-5p hsa-miR-130b-3p PSD	0.0907 / 0.461	0.000166 / 0.0134	0.752 / 0.924	2.07e-05 / 0.00563	0.00098 / 0.0711	0.728 / 0.894	0.281 / 0.546	2	1	0.5
hsa-miR-106a-5p hsa-miR-17-5p ATAD2	0.0254 / 0.277	0.000101 / 0.00967	0.973 / 0.993	0.091 / 0.406	0.577 / 0.867	0.0548 / 0.268	0.00269 / 0.0334	2	1	0.5
hsa-miR-106a-5p hsa-miR-17-5p BNC2	0.237 / 0.653	0.779 / 0.932	0.00267 / 0.0793	0.476 / 0.786	6.35e-07 / 0.00169	0.00183 / 0.0423	0.296 / 0.561	2	3	0.5
hsa-miR-106a-5p hsa-miR-17-5p ICMT	0.541 / 0.85	0.888 / 0.969	0.298 / 0.681	0.00234 / 0.0714	0.108 / 0.495	0.000121 / 0.00836	0.000764 / 0.0148	2	1	0.5
hsa-miR-106a-5p hsa-miR-17-5p MAPRE3	0.127 / 0.524	0.0364 / 0.269	0.0622 / 0.362	0.000175 / 0.0183	0.0838 / 0.45	0.814 / 0.932	0.00328 / 0.0381	2	1	0.5
hsa-miR-106a-5p hsa-miR-17-5p MFAP3L	0.272 / 0.684	1.19e-07 / 0.000106	0.51 / 0.82	0.457 / 0.775	0.651 / 0.897	0.0637 / 0.29	0.000804 / 0.0153	2	1	0.5
hsa-miR-106a-5p hsa-miR-17-5p STYX	0.0816 / 0.443	0.777 / 0.932	0.00277 / 0.0806	0.128 / 0.47	0.144 / 0.55	9.55e-05 / 0.00725	0.00113 / 0.019	2	1	0.5
hsa-miR-106a-5p hsa-miR-17-5p SYNE1	0.544 / 0.851	0.0222 / 0.212	0.128 / 0.491	0.000415 / 0.029	0.124 / 0.519	0.000652 / 0.0231	0.0541 / 0.216	2	1	0.5
hsa-miR-106a-5p hsa-miR-17-5p TBC1D20	0.271 / 0.683	0.43 / 0.767	0.0564 / 0.347	0.471 / 0.783	0.862 / 0.965	0.00149 / 0.0375	0.000705 / 0.0141	2	2	0.5
hsa-miR-106a-5p hsa-miR-17-5p UBE2QL1	0.656 / 0.898	0.616 / 0.867	0.613 / 0.87	0.31 / 0.671	3.35e-07 / 0.0014	0.000303 / 0.0147	0.0872 / 0.285	2	1	0.5
hsa-miR-106a-5p hsa-miR-17-5p ZBTB4	0.772 / 0.939	0.000666 / 0.0311	0.0955 / 0.436	0.00449 / 0.1	0.695 / 0.913	0.00131 / 0.0347	0.0266 / 0.141	2	2	0.5
hsa-miR-106a-5p hsa-miR-19a-3p ACSL4	0.304 / 0.71	0.382 / 0.735	0.00108 / 0.048	0.975 / 0.993	0.037 / 0.328	0.138 / 0.427	0.00438 / 0.0459	2	1	0.5
hsa-miR-106a-5p hsa-miR-19a-3p RACGAP1	0.000742 / 0.042	0.000223 / 0.0159	0.0435 / 0.309	0.485 / 0.792	0.809 / 0.949	0.0359 / 0.217	0.614 / 0.809	2	1	0.5
hsa-miR-106a-5p hsa-miR-19b-3p ACSL4	0.802 / 0.948	0.837 / 0.952	0.00101 / 0.0465	0.955 / 0.988	0.0154 / 0.233	0.112 / 0.386	0.00241 / 0.0312	2	1	0.5
hsa-miR-106a-5p hsa-miR-19b-3p WDFY2	0.183 / 0.598	0.00165 / 0.0532	0.000187 / 0.018	0.633 / 0.87	0.00244 / 0.107	0.00105 / 0.0306	0.39 / 0.647	2	1	0.25
hsa-miR-106a-5p hsa-miR-20a-5p ACSL4	0.944 / 0.987	0.245 / 0.62	0.038 / 0.291	0.681 / 0.89	0.127 / 0.525	0.000167 / 0.0103	0.00355 / 0.0401	2	1	0.5
hsa-miR-106a-5p hsa-miR-20a-5p BNC2	0.271 / 0.683	0.0184 / 0.194	0.0297 / 0.259	0.235 / 0.601	1.06e-06 / 0.00211	8.19e-05 / 0.00654	0.305 / 0.57	2	3	0.5
hsa-miR-106a-5p hsa-miR-20a-5p CIC	0.64 / 0.892	0.621 / 0.87	0.492 / 0.81	0.532 / 0.818	0.105 / 0.491	2.18e-06 / 0.00059	0.00469 / 0.048	2	1	0.5
hsa-miR-106a-5p hsa-miR-20a-5p CMKLR1	0.934 / 0.985	0.283 / 0.657	0.000683 / 0.0376	0.222 / 0.587	0.376 / 0.762	0.000592 / 0.0218	0.924 / 0.969	2	1	0.5
hsa-miR-106a-5p hsa-miR-20a-5p FAT3	0.453 / 0.805	0.329 / 0.695	0.962 / 0.99	0.00981 / 0.146	0.000342 / 0.044	0.0013 / 0.0346	0.377 / 0.636	2	1	0.5
hsa-miR-106a-5p hsa-miR-20a-5p ICMT	0.415 / 0.784	0.596 / 0.857	0.531 / 0.831	0.00566 / 0.112	0.455 / 0.809	8.14e-05 / 0.00651	0.00359 / 0.0404	2	1	0.5
hsa-miR-106a-5p hsa-miR-20a-5p PLEKHO2	0.958 / 0.99	0.923 / 0.979	0.00012 / 0.0136	0.283 / 0.647	0.239 / 0.656	0.000435 / 0.0182	0.0414 / 0.184	2	1	0.5
hsa-miR-106a-5p hsa-miR-20a-5p ST8SIA2	0.534 / 0.846	0.00177 / 0.0555	NA	4e-05 / 0.00827	5.84e-05 / 0.0184	0.74 / 0.899	0.342 / 0.605	2	1	0.5
hsa-miR-106a-5p hsa-miR-20a-5p TBC1D20	0.388 / 0.768	0.00556 / 0.105	0.0621 / 0.362	0.608 / 0.858	0.882 / 0.971	0.000186 / 0.011	0.00117 / 0.0194	2	2	0.5
hsa-miR-106a-5p hsa-miR-20a-5p UBE2QL1	0.623 / 0.885	0.974 / 0.993	0.616 / 0.872	0.183 / 0.543	6.24e-06 / 0.00619	0.000261 / 0.0133	0.318 / 0.582	2	1	0.5
hsa-miR-106a-5p hsa-miR-20a-5p ZBTB4	0.568 / 0.862	0.00111 / 0.0421	0.482 / 0.805	0.113 / 0.446	0.654 / 0.898	0.000225 / 0.0122	0.152 / 0.39	2	2	0.5
hsa-miR-106a-5p hsa-miR-20b-5p FAM102A	0.134 / 0.535	0.169 / 0.532	0.062 / 0.361	0.866 / 0.961	0.316 / 0.72	0.002 / 0.0446	0.000343 / 0.00871	2	3	0.5
hsa-miR-106a-5p hsa-miR-20b-5p IQSEC2	0.466 / 0.812	0.0251 / 0.226	0.0352 / 0.281	0.221 / 0.586	0.016 / 0.237	0.00221 / 0.0472	3.56e-08 / 1.15e-05	2	1	0.5
hsa-miR-106a-5p hsa-miR-20b-5p LAPTM4A	0.0192 / 0.246	0.000362 / 0.0217	0.000355 / 0.0264	0.33 / 0.688	0.334 / 0.734	0.94 / 0.979	0.85 / 0.935	2	1	0.5
hsa-miR-106a-5p hsa-miR-20b-5p PARD6B	0.00034 / 0.0256	0.704 / 0.905	0.0815 / 0.408	0.262 / 0.628	0.313 / 0.718	0.00189 / 0.0431	0.936 / 0.974	2	1	0.5
hsa-miR-106a-5p hsa-miR-20b-5p TAL1	0.302 / 0.708	0.22 / 0.593	0.000568 / 0.034	0.000245 / 0.0217	0.735 / 0.926	0.591 / 0.823	0.137 / 0.368	2	1	0.5
hsa-miR-106a-5p hsa-miR-20b-5p TP53INP1	0.000319 / 0.0246	0.036 / 0.268	0.345 / 0.718	0.403 / 0.74	0.538 / 0.849	0.0013 / 0.0345	0.432 / 0.681	2	2	0.5
hsa-miR-106a-5p hsa-miR-20b-5p ZBTB8A	0.355 / 0.747	0.272 / 0.647	0.000497 / 0.0316	1.65e-05 / 0.00501	0.14 / 0.542	0.826 / 0.937	0.194 / 0.447	2	1	0.5
hsa-miR-106a-5p hsa-miR-301a-3p NFIB	0.573 / 0.864	0.00439 / 0.0924	0.363 / 0.731	0.000636 / 0.037	0.000119 / 0.027	0.0352 / 0.214	0.698 / 0.858	2	1	0.5
hsa-miR-106a-5p hsa-miR-301a-3p PSD	0.857 / 0.964	0.000114 / 0.0105	0.112 / 0.465	7.53e-05 / 0.0117	0.0168 / 0.242	0.961 / 0.987	0.0478 / 0.201	2	1	0.5
hsa-miR-106a-5p hsa-miR-301a-3p RACGAP1	0.0854 / 0.451	0.00784 / 0.126	0.754 / 0.925	0.468 / 0.781	0.121 / 0.515	0.000352 / 0.0161	0.0047 / 0.048	2	1	0.5
hsa-miR-106a-5p hsa-miR-454-3p NFIB	0.243 / 0.659	0.000322 / 0.0201	0.372 / 0.737	0.0018 / 0.0628	8.29e-05 / 0.0221	0.341 / 0.651	0.68 / 0.848	2	1	0.5
hsa-miR-106a-5p hsa-miR-93-5p AJAP1	0.361 / 0.751	0.000931 / 0.0382	0.732 / 0.918	0.346 / 0.7	0.925 / 0.982	0.00214 / 0.0464	0.772 / 0.898	2	1	0.5
hsa-miR-106a-5p hsa-miR-93-5p CDC40	0.00665 / 0.15	0.714 / 0.909	0.000371 / 0.0269	0.0335 / 0.262	0.509 / 0.836	0.0911 / 0.348	0.00292 / 0.0353	2	1	0.5
hsa-miR-106a-5p hsa-miR-93-5p ESR1	0.0196 / 0.248	0.822 / 0.947	0.33 / 0.706	0.274 / 0.639	0.394 / 0.773	8.34e-05 / 0.00659	0.00389 / 0.0426	2	1	0.5
hsa-miR-106a-5p hsa-miR-93-5p FAM13C	0.0621 / 0.4	0.000941 / 0.0384	0.786 / 0.937	0.0889 / 0.402	0.0733 / 0.428	0.000287 / 0.0142	0.215 / 0.472	2	1	0.5
hsa-miR-106a-5p hsa-miR-93-5p HS2ST1	0.129 / 0.527	0.756 / 0.925	0.23 / 0.617	0.000196 / 0.0193	0.00954 / 0.191	0.181 / 0.487	0.00457 / 0.0472	2	1	0.5
hsa-miR-106a-5p hsa-miR-93-5p MED17	0.249 / 0.664	0.588 / 0.853	0.000436 / 0.0295	0.79 / 0.934	0.779 / 0.94	0.715 / 0.888	0.000186 / 0.0057	2	1	0.5
hsa-miR-106a-5p hsa-miR-93-5p NPAT	0.026 / 0.279	0.525 / 0.822	0.366 / 0.733	0.000213 / 0.0203	0.657 / 0.899	0.403 / 0.701	0.00341 / 0.039	2	2	0.5
hsa-miR-106a-5p hsa-miR-93-5p PGM2L1	0.32 / 0.722	0.806 / 0.941	0.916 / 0.977	0.000268 / 0.0228	0.947 / 0.988	0.25 / 0.567	0.00345 / 0.0393	2	1	0.5
hsa-miR-106a-5p hsa-miR-93-5p PHF6	0.0375 / 0.326	0.0114 / 0.153	0.152 / 0.526	6.11e-05 / 0.0103	0.959 / 0.991	0.00112 / 0.0316	0.0323 / 0.159	2	1	0.5
hsa-miR-106a-5p hsa-miR-93-5p PHTF2	0.391 / 0.77	0.000861 / 0.0364	0.412 / 0.764	0.207 / 0.571	0.803 / 0.947	0.0183 / 0.152	0.00101 / 0.0177	2	1	0.5
hsa-miR-106a-5p hsa-miR-93-5p PSD	0.862 / 0.965	1.08e-06 / 0.000512	0.943 / 0.985	0.000751 / 0.0405	0.0635 / 0.405	0.331 / 0.643	0.975 / 0.99	2	1	0.5
hsa-miR-106a-5p hsa-miR-93-5p RACGAP1	0.123 / 0.519	0.00107 / 0.0414	0.781 / 0.935	0.0448 / 0.297	0.807 / 0.949	0.00107 / 0.0308	0.061 / 0.231	2	1	0.5
hsa-miR-106a-5p hsa-miR-93-5p SMAD5	0.00074 / 0.042	0.555 / 0.837	0.982 / 0.995	0.000676 / 0.0382	0.415 / 0.786	0.697 / 0.879	0.711 / 0.865	2	1	0.5
hsa-miR-106a-5p hsa-miR-93-5p STYX	0.0267 / 0.283	0.116 / 0.455	0.0495 / 0.327	0.0315 / 0.255	0.514 / 0.838	0.000181 / 0.0108	0.00232 / 0.0305	2	1	0.5
hsa-miR-106a-5p hsa-miR-93-5p SYNE1	0.421 / 0.787	0.0024 / 0.0657	0.675 / 0.896	0.000152 / 0.017	0.868 / 0.967	1.28e-05 / 0.00201	0.2 / 0.455	2	1	0.5
hsa-miR-106a-5p hsa-miR-93-5p TRPV6	0.726 / 0.923	0.117 / 0.456	0.21 / 0.597	0.397 / 0.736	0.609 / 0.88	0.00156 / 0.0385	0.00187 / 0.0265	2	1	0.5
hsa-miR-106a-5p hsa-miR-93-5p UNC80	0.397 / 0.773	4.9e-06 / 0.00146	0.575 / 0.853	0.477 / 0.787	0.28 / 0.692	0.000141 / 0.00925	0.102 / 0.312	2	1	0.5
hsa-miR-106b-5p hsa-miR-130a-3p AJAP1	0.0971 / 0.473	0.000229 / 0.0161	0.994 / 0.998	0.272 / 0.637	0.848 / 0.961	0.000436 / 0.0183	0.177 / 0.425	2	1	0.5
hsa-miR-106b-5p hsa-miR-130a-3p BHLHE41	0.308 / 0.713	3.41e-06 / 0.00115	0.0756 / 0.395	0.271 / 0.636	0.00359 / 0.126	0.000182 / 0.0108	0.0598 / 0.229	2	1	0.25
hsa-miR-106b-5p hsa-miR-130a-3p CFL2	1.94e-05 / 0.00402	0.000382 / 0.0224	0.442 / 0.782	0.012 / 0.161	0.166 / 0.577	0.00325 / 0.0583	0.965 / 0.986	2	1	0.25
hsa-miR-106b-5p hsa-miR-130a-3p HBP1	0.976 / 0.994	0.833 / 0.951	0.678 / 0.897	0.0218 / 0.215	0.000503 / 0.054	0.00131 / 0.0347	0.00466 / 0.0477	2	1	0.333
hsa-miR-106b-5p hsa-miR-130a-3p HSPA8	0.793 / 0.945	0.0638 / 0.35	0.704 / 0.908	0.0019 / 0.0646	0.906 / 0.977	0.000733 / 0.0248	0.0038 / 0.0419	2	1	0.5
hsa-miR-106b-5p hsa-miR-130a-3p LZIC	0.172 / 0.585	0.271 / 0.646	0.591 / 0.86	0.000477 / 0.0315	0.015 / 0.231	0.962 / 0.987	0.00169 / 0.0248	2	1	0.5
hsa-miR-106b-5p hsa-miR-130a-3p MAPRE3	0.0209 / 0.254	0.000549 / 0.0278	0.148 / 0.521	9.61e-06 / 0.00361	0.452 / 0.807	0.342 / 0.652	0.97 / 0.988	2	1	0.5
hsa-miR-106b-5p hsa-miR-130a-3p NAV2	0.684 / 0.908	0.00125 / 0.0452	0.0661 / 0.371	0.364 / 0.713	0.205 / 0.622	5.42e-08 / 4.26e-05	0.225 / 0.484	2	1	0.333
hsa-miR-106b-5p hsa-miR-130a-3p PDGFRA	0.0454 / 0.353	0.388 / 0.739	0.0019 / 0.0655	0.124 / 0.463	0.251 / 0.667	2.28e-06 / 0.000612	0.00352 / 0.0399	2	1	0.333
hsa-miR-106b-5p hsa-miR-130a-3p PFKFB3	0.177 / 0.591	4.49e-06 / 0.00138	0.0105 / 0.16	0.636 / 0.871	0.701 / 0.915	0.00478 / 0.0724	2.94e-05 / 0.0016	2	1	0.5
hsa-miR-106b-5p hsa-miR-130a-3p SCML2	0.0617 / 0.399	0.000533 / 0.0275	0.167 / 0.548	0.105 / 0.431	0.112 / 0.502	0.00144 / 0.0368	0.555 / 0.771	2	1	0.5
hsa-miR-106b-5p hsa-miR-130a-3p SMOC1	0.887 / 0.972	8.93e-05 / 0.00897	0.756 / 0.926	0.813 / 0.943	0.0298 / 0.302	1.79e-05 / 0.00246	0.0859 / 0.282	2	1	0.5
hsa-miR-106b-5p hsa-miR-130a-3p STAT3	0.554 / 0.855	0.000172 / 0.0137	0.609 / 0.868	0.261 / 0.627	0.546 / 0.854	0.11 / 0.382	0.000463 / 0.0106	2	1	0.333
hsa-miR-106b-5p hsa-miR-130a-3p SULF1	0.699 / 0.914	0.0438 / 0.294	0.000187 / 0.018	0.956 / 0.988	0.0496 / 0.368	0.146 / 0.44	0.000421 / 0.00992	2	1	0.333
hsa-miR-106b-5p hsa-miR-130a-3p TACC1	0.214 / 0.631	0.0422 / 0.289	0.0795 / 0.403	0.000606 / 0.0361	0.584 / 0.87	0.000431 / 0.0182	0.00613 / 0.0569	2	1	0.5
hsa-miR-106b-5p hsa-miR-130a-3p ZBTB4	0.139 / 0.541	0.000114 / 0.0105	0.0495 / 0.327	0.0589 / 0.336	0.101 / 0.484	0.000137 / 0.00907	0.325 / 0.589	2	1	0.25
hsa-miR-106b-5p hsa-miR-130a-3p ZFPM2	0.328 / 0.728	0.686 / 0.898	8.79e-06 / 0.00239	0.63 / 0.868	0.000151 / 0.0304	0.00296 / 0.0551	0.00852 / 0.0699	2	1	0.333
hsa-miR-106b-5p hsa-miR-130b-3p BHLHE41	0.207 / 0.624	1.9e-05 / 0.00352	0.149 / 0.522	0.189 / 0.551	0.346 / 0.742	0.000527 / 0.0203	0.0348 / 0.166	2	1	0.25
hsa-miR-106b-5p hsa-miR-130b-3p CHD5	0.359 / 0.75	4.93e-05 / 0.00644	NA	0.141 / 0.487	0.817 / 0.952	0.000693 / 0.024	0.381 / 0.639	2	1	0.5
hsa-miR-106b-5p hsa-miR-130b-3p DNAJC16	0.594 / 0.873	0.179 / 0.545	0.419 / 0.769	0.14 / 0.486	0.183 / 0.598	7.74e-05 / 0.00634	0.00196 / 0.0273	2	1	0.5
hsa-miR-106b-5p hsa-miR-130b-3p NEDD4L	0.925 / 0.983	8.13e-05 / 0.00851	0.17 / 0.551	0.0474 / 0.305	0.155 / 0.564	0.000115 / 0.00813	0.00926 / 0.0737	2	1	0.333
hsa-miR-106b-5p hsa-miR-130b-3p PXK	0.178 / 0.593	0.000633 / 0.0302	0.863 / 0.962	0.351 / 0.704	0.645 / 0.894	0.843 / 0.944	0.00415 / 0.0443	2	1	0.5
hsa-miR-106b-5p hsa-miR-130b-3p SMAD5	0.467 / 0.812	0.35 / 0.711	0.767 / 0.93	0.000106 / 0.0141	0.509 / 0.836	0.497 / 0.767	0.00166 / 0.0246	2	1	0.5
hsa-miR-106b-5p hsa-miR-130b-3p USP47	0.917 / 0.98	0.034 / 0.261	0.527 / 0.829	0.182 / 0.543	0.654 / 0.898	5.06e-05 / 0.0049	0.000324 / 0.00836	2	1	0.333
hsa-miR-106b-5p hsa-miR-142-5p APPL1	0.776 / 0.94	0.074 / 0.374	0.185 / 0.57	0.608 / 0.858	0.000275 / 0.0396	0.872 / 0.955	0.00228 / 0.0302	2	1	0.5
hsa-miR-106b-5p hsa-miR-142-5p PBX3	0.77 / 0.938	1.82e-06 / 0.000735	0.0257 / 0.242	0.743 / 0.916	0.455 / 0.809	0.823 / 0.935	0.00171 / 0.025	2	1	0.5
hsa-miR-106b-5p hsa-miR-142-5p RNF150	0.602 / 0.877	8.34e-07 / 0.000434	0.993 / 0.998	0.666 / 0.884	0.822 / 0.953	0.313 / 0.627	0.000186 / 0.00569	2	1	0.5
hsa-miR-106b-5p hsa-miR-142-5p STK38	0.19 / 0.606	0.00144 / 0.0491	0.989 / 0.997	0.827 / 0.947	0.846 / 0.961	0.548 / 0.799	5.77e-05 / 0.00255	2	1	0.5
hsa-miR-106b-5p hsa-miR-17-5p ABHD2	0.473 / 0.816	0.0604 / 0.341	8.65e-06 / 0.00237	0.653 / 0.878	0.704 / 0.916	0.396 / 0.695	0.00139 / 0.0219	2	2	0.5
hsa-miR-106b-5p hsa-miR-17-5p AKAP13	0.948 / 0.988	0.475 / 0.794	0.000714 / 0.0384	0.687 / 0.893	0.391 / 0.772	0.835 / 0.94	4.62e-05 / 0.00218	2	1	0.5
hsa-miR-106b-5p hsa-miR-17-5p ARAP2	0.441 / 0.798	0.954 / 0.988	0.00377 / 0.0954	0.000104 / 0.014	0.332 / 0.732	0.0714 / 0.307	0.00174 / 0.0253	2	1	0.5
hsa-miR-106b-5p hsa-miR-17-5p ATAD2	0.0349 / 0.317	0.00523 / 0.102	0.169 / 0.55	0.264 / 0.63	0.107 / 0.494	1.37e-06 / 0.00043	0.00314 / 0.037	2	1	0.5
hsa-miR-106b-5p hsa-miR-17-5p ATXN1	0.169 / 0.582	0.32 / 0.689	0.8 / 0.942	0.543 / 0.824	0.000636 / 0.0596	7.12e-05 / 0.00605	0.00181 / 0.026	2	3	0.5
hsa-miR-106b-5p hsa-miR-17-5p BCL6	0.014 / 0.214	0.213 / 0.586	0.000438 / 0.0295	2.08e-06 / 0.00138	0.746 / 0.929	0.591 / 0.823	0.0227 / 0.128	2	1	0.5
hsa-miR-106b-5p hsa-miR-17-5p C2CD2	0.25 / 0.665	3.35e-06 / 0.00113	0.525 / 0.828	0.0309 / 0.252	0.316 / 0.721	0.938 / 0.979	6.24e-05 / 0.00269	2	2	0.5
hsa-miR-106b-5p hsa-miR-17-5p CABLES1	0.0479 / 0.361	0.51 / 0.813	0.866 / 0.963	0.823 / 0.946	0.000204 / 0.0346	0.395 / 0.695	8.35e-05 / 0.00329	2	2	0.5
hsa-miR-106b-5p hsa-miR-17-5p CAPRIN1	0.466 / 0.812	0.208 / 0.58	0.363 / 0.731	9.85e-05 / 0.0135	0.151 / 0.558	0.919 / 0.972	0.00193 / 0.0271	2	1	0.5
hsa-miR-106b-5p hsa-miR-17-5p CDC37L1	0.581 / 0.868	0.97 / 0.992	0.121 / 0.48	0.558 / 0.833	0.757 / 0.933	0.00182 / 0.0422	0.000254 / 0.00708	2	1	0.5
hsa-miR-106b-5p hsa-miR-17-5p CEP170	0.153 / 0.561	0.683 / 0.897	0.57 / 0.85	0.174 / 0.533	0.000102 / 0.0249	0.522 / 0.783	0.00114 / 0.0192	2	1	0.5
hsa-miR-106b-5p hsa-miR-17-5p CREB5	0.343 / 0.739	9.66e-05 / 0.00938	0.225 / 0.612	0.66 / 0.881	0.858 / 0.964	0.814 / 0.932	0.000249 / 0.00697	2	1	0.5
hsa-miR-106b-5p hsa-miR-17-5p CXCL14	0.869 / 0.967	2.42e-07 / 0.000181	0.606 / 0.867	0.00108 / 0.0485	0.204 / 0.621	0.255 / 0.572	0.0163 / 0.104	2	1	0.5
hsa-miR-106b-5p hsa-miR-17-5p DAB2	0.33 / 0.73	6.13e-08 / 6.79e-05	0.356 / 0.726	0.636 / 0.871	0.068 / 0.416	0.0152 / 0.137	0.00408 / 0.0439	2	1	0.5
hsa-miR-106b-5p hsa-miR-17-5p DYRK2	0.165 / 0.577	0.451 / 0.779	0.178 / 0.561	0.105 / 0.432	0.00044 / 0.0507	0.000716 / 0.0245	0.000357 / 0.00894	2	1	0.5
hsa-miR-106b-5p hsa-miR-17-5p EIF2S1	0.0926 / 0.465	0.135 / 0.484	0.58 / 0.855	5.63e-05 / 0.00986	0.236 / 0.653	0.171 / 0.473	0.000491 / 0.011	2	1	0.5
hsa-miR-106b-5p hsa-miR-17-5p ENPP5	0.167 / 0.579	0.0425 / 0.29	0.478 / 0.802	0.861 / 0.959	0.0408 / 0.341	0.00219 / 0.047	0.00126 / 0.0205	2	2	0.5
hsa-miR-106b-5p hsa-miR-17-5p FAM160B2	0.521 / 0.84	0.909 / 0.975	0.92 / 0.978	1.85e-06 / 0.0013	0.951 / 0.989	0.531 / 0.788	0.00187 / 0.0265	2	1	0.5
hsa-miR-106b-5p hsa-miR-17-5p FAM189A1	0.747 / 0.931	0.000588 / 0.029	0.871 / 0.964	0.2 / 0.563	0.00243 / 0.107	0.565 / 0.808	0.00354 / 0.04	2	1	0.5
hsa-miR-106b-5p hsa-miR-17-5p FOXJ2	0.508 / 0.834	0.609 / 0.863	0.000215 / 0.0195	0.714 / 0.905	0.492 / 0.827	0.00158 / 0.0388	0.247 / 0.509	2	1	0.5
hsa-miR-106b-5p hsa-miR-17-5p G3BP1	0.358 / 0.749	0.877 / 0.965	0.977 / 0.994	0.000782 / 0.0413	0.924 / 0.982	0.0814 / 0.328	0.000222 / 0.00644	2	2	0.5
hsa-miR-106b-5p hsa-miR-17-5p GDA	0.196 / 0.613	1.53e-05 / 0.00309	0.000584 / 0.0345	0.701 / 0.899	0.0266 / 0.287	0.603 / 0.83	NA	2	1	0.5
hsa-miR-106b-5p hsa-miR-17-5p GPR137C	0.0548 / 0.38	0.753 / 0.924	0.139 / 0.509	0.316 / 0.676	0.000222 / 0.0362	8.28e-05 / 0.00656	0.789 / 0.906	2	3	0.5
hsa-miR-106b-5p hsa-miR-17-5p IRF1	0.725 / 0.923	0.681 / 0.896	0.00162 / 0.06	5.89e-06 / 0.00267	0.454 / 0.809	0.261 / 0.578	0.00413 / 0.0442	2	1	0.5
hsa-miR-106b-5p hsa-miR-17-5p IRF9	0.776 / 0.94	0.78 / 0.933	0.624 / 0.875	0.000778 / 0.0412	0.154 / 0.561	0.00561 / 0.0791	0.00443 / 0.0462	2	1	0.5
hsa-miR-106b-5p hsa-miR-17-5p LDLR	0.292 / 0.701	0.00327 / 0.0782	0.904 / 0.974	0.281 / 0.645	0.000125 / 0.0275	0.422 / 0.715	0.000111 / 0.00399	2	2	0.5
hsa-miR-106b-5p hsa-miR-17-5p LIN52	0.192 / 0.608	0.0123 / 0.16	0.434 / 0.777	0.00022 / 0.0207	0.328 / 0.729	0.679 / 0.87	0.000208 / 0.00616	2	1	0.5
hsa-miR-106b-5p hsa-miR-17-5p LITAF	0.94 / 0.986	0.212 / 0.584	0.000899 / 0.0437	0.252 / 0.618	0.954 / 0.989	0.000226 / 0.0122	0.145 / 0.381	2	1	0.5
hsa-miR-106b-5p hsa-miR-17-5p LYST	0.0171 / 0.233	0.834 / 0.951	0.295 / 0.678	0.000175 / 0.0183	0.393 / 0.773	0.388 / 0.69	3.23e-05 / 0.0017	2	1	0.5
hsa-miR-106b-5p hsa-miR-17-5p MARCH6	0.0761 / 0.432	0.000456 / 0.0249	0.0768 / 0.397	0.614 / 0.861	0.153 / 0.561	0.00236 / 0.0489	0.1 / 0.308	2	1	0.5
hsa-miR-106b-5p hsa-miR-17-5p MFAP3L	0.606 / 0.879	0.00139 / 0.0483	0.425 / 0.772	0.366 / 0.714	0.898 / 0.975	0.398 / 0.697	0.000181 / 0.00558	2	1	0.5
hsa-miR-106b-5p hsa-miR-17-5p MMP24	0.505 / 0.832	0.227 / 0.601	0.813 / 0.946	0.000899 / 0.0444	0.529 / 0.845	0.321 / 0.633	0.00125 / 0.0203	2	1	0.5
hsa-miR-106b-5p hsa-miR-17-5p MPDZ	0.516 / 0.838	0.993 / 0.998	0.188 / 0.574	0.602 / 0.855	2.48e-05 / 0.0121	0.796 / 0.924	0.00362 / 0.0407	2	1	0.5
hsa-miR-106b-5p hsa-miR-17-5p MYNN	0.204 / 0.622	0.047 / 0.304	0.377 / 0.74	0.0605 / 0.339	0.599 / 0.876	0.00236 / 0.0489	8.55e-05 / 0.00335	2	1	0.5
hsa-miR-106b-5p hsa-miR-17-5p NBL1	0.902 / 0.976	5.11e-05 / 0.00661	0.731 / 0.918	0.000797 / 0.0417	0.0286 / 0.297	0.585 / 0.82	0.161 / 0.403	2	1	0.5
hsa-miR-106b-5p hsa-miR-17-5p NFIB	0.919 / 0.981	0.0191 / 0.197	0.000128 / 0.0141	0.57 / 0.839	1.45e-06 / 0.00262	0.293 / 0.609	0.545 / 0.764	2	1	0.5
hsa-miR-106b-5p hsa-miR-17-5p OXR1	0.189 / 0.605	0.362 / 0.721	0.928 / 0.981	0.387 / 0.729	0.488 / 0.825	0.00119 / 0.0329	3.81e-06 / 0.000372	2	1	0.5
hsa-miR-106b-5p hsa-miR-17-5p PKIA	0.789 / 0.944	0.000848 / 0.0361	0.0851 / 0.415	0.0697 / 0.362	0.000302 / 0.0414	0.00441 / 0.0692	0.12 / 0.341	2	1	0.5
hsa-miR-106b-5p hsa-miR-17-5p PLS1	0.508 / 0.834	0.000564 / 0.0283	0.00733 / 0.134	0.738 / 0.914	0.424 / 0.791	0.029 / 0.193	0.000936 / 0.0169	2	1	0.5
hsa-miR-106b-5p hsa-miR-17-5p POLQ	0.213 / 0.63	9.2e-05 / 0.0091	0.0951 / 0.436	0.608 / 0.857	0.00763 / 0.174	0.00129 / 0.0345	0.0709 / 0.253	2	1	0.5
hsa-miR-106b-5p hsa-miR-17-5p PXK	0.0834 / 0.447	0.000313 / 0.0198	0.802 / 0.942	0.664 / 0.883	0.493 / 0.828	0.595 / 0.826	5.31e-05 / 0.0024	2	1	0.5
hsa-miR-106b-5p hsa-miR-17-5p RAB11FIP1	0.268 / 0.68	0.356 / 0.716	0.000764 / 0.0398	0.0891 / 0.403	0.698 / 0.914	0.404 / 0.701	5.28e-05 / 0.0024	2	1	0.5
hsa-miR-106b-5p hsa-miR-17-5p RACGAP1	0.0928 / 0.466	2.88e-05 / 0.00455	0.652 / 0.887	0.0552 / 0.326	0.0384 / 0.333	0.000291 / 0.0143	0.00662 / 0.0598	2	1	0.5
hsa-miR-106b-5p hsa-miR-17-5p RBL1	0.385 / 0.766	0.1 / 0.427	0.199 / 0.586	0.103 / 0.428	0.551 / 0.856	0.000383 / 0.0169	0.00326 / 0.0379	2	1	0.5
hsa-miR-106b-5p hsa-miR-17-5p RORC	0.607 / 0.879	0.243 / 0.618	0.0868 / 0.419	0.000125 / 0.0153	0.152 / 0.559	8.83e-06 / 0.00158	0.222 / 0.481	2	1	0.5
hsa-miR-106b-5p hsa-miR-17-5p RPS6KA2	0.132 / 0.531	0.0509 / 0.316	0.688 / 0.901	0.000336 / 0.026	0.172 / 0.584	0.418 / 0.712	0.000396 / 0.00951	2	2	0.5
hsa-miR-106b-5p hsa-miR-17-5p RUNX1	0.437 / 0.796	0.379 / 0.732	0.846 / 0.957	0.0615 / 0.342	8.24e-06 / 0.00688	0.426 / 0.718	8.44e-05 / 0.00332	2	1	0.5
hsa-miR-106b-5p hsa-miR-17-5p SEMA4B	0.624 / 0.885	0.369 / 0.725	0.464 / 0.795	0.00775 / 0.131	9.71e-05 / 0.0243	0.00213 / 0.0462	0.1 / 0.308	2	1	0.5
hsa-miR-106b-5p hsa-miR-17-5p SENP5	0.0705 / 0.42	0.000134 / 0.0117	0.743 / 0.921	0.798 / 0.937	0.482 / 0.822	0.00163 / 0.0395	0.542 / 0.762	2	1	0.5
hsa-miR-106b-5p hsa-miR-17-5p SGTB	0.154 / 0.564	0.203 / 0.574	0.0555 / 0.345	0.628 / 0.867	0.343 / 0.74	0.00103 / 0.0303	0.00158 / 0.0238	2	1	0.5
hsa-miR-106b-5p hsa-miR-17-5p SIRPA	0.643 / 0.893	1.66e-06 / 0.000688	0.928 / 0.981	0.0779 / 0.379	0.252 / 0.668	0.163 / 0.463	0.00048 / 0.0108	2	1	0.5
hsa-miR-106b-5p hsa-miR-17-5p SLC30A1	0.000381 / 0.0275	0.789 / 0.936	0.482 / 0.805	0.271 / 0.637	0.122 / 0.517	0.278 / 0.595	0.000865 / 0.016	2	1	0.5
hsa-miR-106b-5p hsa-miR-17-5p TAGAP	0.18 / 0.595	0.637 / 0.877	0.365 / 0.732	0.000991 / 0.0466	0.355 / 0.748	0.51 / 0.775	3.68e-05 / 0.00186	2	1	0.5
hsa-miR-106b-5p hsa-miR-17-5p TBC1D9	0.19 / 0.606	0.00128 / 0.0459	0.155 / 0.53	0.0449 / 0.298	0.305 / 0.712	0.142 / 0.434	0.000508 / 0.0112	2	2	0.5
hsa-miR-106b-5p hsa-miR-17-5p TCF21	0.973 / 0.994	0.353 / 0.714	0.534 / 0.833	0.000357 / 0.0268	0.0344 / 0.319	0.00116 / 0.0323	0.951 / 0.98	2	1	0.5
hsa-miR-106b-5p hsa-miR-17-5p UBASH3A	0.973 / 0.994	0.289 / 0.662	0.431 / 0.776	1.63e-05 / 0.00496	0.439 / 0.8	0.656 / 0.859	0.000923 / 0.0167	2	1	0.5
hsa-miR-106b-5p hsa-miR-17-5p UBXN2A	0.298 / 0.705	0.192 / 0.561	0.906 / 0.975	0.124 / 0.464	0.000262 / 0.039	0.0502 / 0.257	0.00258 / 0.0325	2	1	0.5
hsa-miR-106b-5p hsa-miR-17-5p USP24	0.186 / 0.602	0.709 / 0.907	0.863 / 0.962	0.663 / 0.883	0.0721 / 0.425	0.000172 / 0.0105	0.00322 / 0.0376	2	1	0.5
hsa-miR-106b-5p hsa-miR-17-5p ZBTB43	0.678 / 0.906	0.00134 / 0.0471	0.736 / 0.919	0.159 / 0.514	0.8 / 0.946	0.183 / 0.49	0.000139 / 0.00465	2	1	0.5
hsa-miR-106b-5p hsa-miR-19a-3p ARAP2	0.14 / 0.543	0.879 / 0.966	0.000585 / 0.0345	0.000993 / 0.0466	0.925 / 0.982	0.104 / 0.372	0.0386 / 0.177	2	1	0.5
hsa-miR-106b-5p hsa-miR-19a-3p RACGAP1	0.000587 / 0.0365	5.19e-05 / 0.00665	0.957 / 0.989	0.197 / 0.56	0.322 / 0.725	0.0249 / 0.178	0.06 / 0.229	2	1	0.5
hsa-miR-106b-5p hsa-miR-19b-3p NFIB	0.5 / 0.83	0.0247 / 0.224	0.000591 / 0.0347	0.111 / 0.442	4.8e-05 / 0.0162	0.392 / 0.692	0.99 / 0.996	2	1	0.333
hsa-miR-106b-5p hsa-miR-20a-5p CDC37L1	0.855 / 0.963	0.977 / 0.994	0.123 / 0.484	0.578 / 0.843	0.989 / 0.998	0.00208 / 0.0457	0.000435 / 0.0101	2	1	0.5
hsa-miR-106b-5p hsa-miR-20a-5p CXCL14	0.986 / 0.997	0.000358 / 0.0216	0.465 / 0.795	0.000963 / 0.046	0.424 / 0.791	0.184 / 0.491	0.151 / 0.388	2	1	0.5
hsa-miR-106b-5p hsa-miR-20a-5p EIF2S1	0.0301 / 0.297	0.5 / 0.809	0.591 / 0.86	0.000561 / 0.0344	0.25 / 0.666	0.369 / 0.675	0.0032 / 0.0375	2	1	0.5
hsa-miR-106b-5p hsa-miR-20a-5p FBXO41	0.896 / 0.974	0.124 / 0.468	0.796 / 0.941	0.000357 / 0.0268	0.392 / 0.772	0.000486 / 0.0195	0.683 / 0.85	2	1	0.5
hsa-miR-106b-5p hsa-miR-20a-5p GDA	0.274 / 0.685	3.52e-05 / 0.00516	0.00107 / 0.048	0.761 / 0.923	0.0256 / 0.284	0.728 / 0.893	NA	2	1	0.5
hsa-miR-106b-5p hsa-miR-20a-5p HS2ST1	0.418 / 0.786	0.952 / 0.987	0.747 / 0.923	0.000711 / 0.0392	6.34e-05 / 0.0192	0.571 / 0.812	0.00587 / 0.0554	2	1	0.5
hsa-miR-106b-5p hsa-miR-20a-5p IRF9	0.558 / 0.858	0.328 / 0.694	0.632 / 0.878	4.42e-05 / 0.00871	0.225 / 0.643	0.00229 / 0.0481	0.0643 / 0.239	2	1	0.5
hsa-miR-106b-5p hsa-miR-20a-5p LYST	0.0197 / 0.248	0.626 / 0.872	0.583 / 0.857	5.6e-05 / 0.00985	0.826 / 0.954	0.679 / 0.871	0.00139 / 0.0219	2	1	0.5
hsa-miR-106b-5p hsa-miR-20a-5p RORC	0.816 / 0.952	0.2 / 0.571	0.208 / 0.595	0.000728 / 0.0397	0.616 / 0.883	0.00193 / 0.0436	0.394 / 0.65	2	1	0.5
hsa-miR-106b-5p hsa-miR-20a-5p SLC30A1	0.000482 / 0.032	0.477 / 0.795	0.362 / 0.73	0.432 / 0.759	0.174 / 0.587	0.563 / 0.807	0.00217 / 0.0292	2	1	0.5
hsa-miR-106b-5p hsa-miR-20a-5p STAT3	0.642 / 0.892	0.212 / 0.585	0.12 / 0.479	0.105 / 0.431	0.626 / 0.887	0.000653 / 0.0231	0.000515 / 0.0113	2	2	0.5
hsa-miR-106b-5p hsa-miR-20a-5p SYNE1	0.144 / 0.548	0.425 / 0.764	0.336 / 0.711	3.33e-05 / 0.00743	0.0664 / 0.412	0.00163 / 0.0396	0.194 / 0.447	2	1	0.5
hsa-miR-106b-5p hsa-miR-20a-5p UBE2QL1	0.905 / 0.977	0.683 / 0.897	0.445 / 0.784	0.0344 / 0.265	4.94e-05 / 0.0165	0.00188 / 0.0429	0.0884 / 0.287	2	1	0.5
hsa-miR-106b-5p hsa-miR-20b-5p ACTR1A	0.454 / 0.806	0.415 / 0.758	0.663 / 0.891	0.218 / 0.583	3.11e-06 / 0.00402	0.00159 / 0.039	0.887 / 0.953	2	1	0.5
hsa-miR-106b-5p hsa-miR-20b-5p PIK3R1	0.955 / 0.99	0.68 / 0.896	0.755 / 0.926	0.0313 / 0.254	0.322 / 0.725	0.00203 / 0.0449	0.0025 / 0.0319	2	1	0.5
hsa-miR-106b-5p hsa-miR-20b-5p SERTAD2	0.0753 / 0.431	0.913 / 0.976	0.738 / 0.92	0.732 / 0.912	0.551 / 0.856	8.03e-05 / 0.00646	0.00265 / 0.0331	2	1	0.5
hsa-miR-106b-5p hsa-miR-20b-5p WEE1	0.19 / 0.606	2.55e-06 / 0.00094	0.952 / 0.988	0.235 / 0.601	0.591 / 0.873	0.00104 / 0.0304	0.267 / 0.531	2	1	0.5
hsa-miR-106b-5p hsa-miR-301a-3p FASTK	0.216 / 0.633	0.0586 / 0.337	0.833 / 0.953	0.203 / 0.567	0.0746 / 0.431	0.00112 / 0.0317	0.000375 / 0.0092	2	1	0.5
hsa-miR-106b-5p hsa-miR-301a-3p FYCO1	0.722 / 0.922	0.00127 / 0.0456	0.000242 / 0.0211	0.168 / 0.525	0.0195 / 0.256	0.991 / 0.997	0.0538 / 0.215	2	1	0.333
hsa-miR-106b-5p hsa-miR-301a-3p KDM2A	0.743 / 0.929	0.0943 / 0.416	0.006 / 0.122	0.265 / 0.631	0.0185 / 0.251	0.000336 / 0.0156	0.00251 / 0.032	2	1	0.25
hsa-miR-106b-5p hsa-miR-301a-3p MECP2	0.218 / 0.635	5.28e-05 / 0.00672	0.918 / 0.978	0.0826 / 0.389	0.0514 / 0.373	0.000118 / 0.00826	0.0162 / 0.104	2	1	0.333
hsa-miR-106b-5p hsa-miR-301a-3p NAA30	0.259 / 0.672	0.000286 / 0.0187	0.0342 / 0.277	0.501 / 0.801	0.188 / 0.603	1.41e-05 / 0.00212	0.0547 / 0.217	2	1	0.333
hsa-miR-106b-5p hsa-miR-301a-3p PXK	0.263 / 0.676	3.55e-06 / 0.00118	0.276 / 0.662	0.5 / 0.8	0.668 / 0.903	0.289 / 0.606	0.000207 / 0.00614	2	1	0.5
hsa-miR-106b-5p hsa-miR-301a-3p RACGAP1	0.102 / 0.483	0.00071 / 0.0324	0.261 / 0.647	0.433 / 0.76	0.00066 / 0.0605	4.91e-06 / 0.00104	0.433 / 0.681	2	1	0.5
hsa-miR-106b-5p hsa-miR-301a-3p SGTB	0.321 / 0.723	0.327 / 0.694	0.136 / 0.504	0.0866 / 0.398	0.658 / 0.899	3.93e-07 / 0.000179	0.00267 / 0.0333	2	1	0.5
hsa-miR-106b-5p hsa-miR-301a-3p USP28	0.634 / 0.889	0.000152 / 0.0126	0.103 / 0.451	0.703 / 0.9	0.0306 / 0.305	0.429 / 0.72	0.00115 / 0.0193	2	1	0.5
hsa-miR-106b-5p hsa-miR-340-5p SLC30A7	0.083 / 0.446	5.53e-05 / 0.00689	0.952 / 0.988	0.697 / 0.897	0.169 / 0.581	0.000325 / 0.0153	0.6 / 0.799	2	1	0.5
hsa-miR-106b-5p hsa-miR-454-3p ARAP2	0.299 / 0.706	0.707 / 0.906	0.000713 / 0.0384	0.000356 / 0.0268	0.658 / 0.899	0.178 / 0.482	0.0736 / 0.258	2	1	0.5
hsa-miR-106b-5p hsa-miR-454-3p FYCO1	0.688 / 0.91	0.000224 / 0.0159	0.000196 / 0.0184	0.192 / 0.554	0.0677 / 0.415	0.309 / 0.623	0.238 / 0.499	2	1	0.333
hsa-miR-106b-5p hsa-miR-454-3p KDM2A	0.619 / 0.883	0.0622 / 0.346	0.000105 / 0.0125	0.309 / 0.67	0.00316 / 0.12	0.000307 / 0.0148	0.0501 / 0.206	2	1	0.25
hsa-miR-106b-5p hsa-miR-454-3p MECP2	0.259 / 0.673	0.000215 / 0.0156	0.96 / 0.99	0.0602 / 0.338	0.11 / 0.498	0.000374 / 0.0166	0.192 / 0.444	2	1	0.333
hsa-miR-106b-5p hsa-miR-454-3p PTPRJ	0.275 / 0.686	0.0014 / 0.0483	0.000351 / 0.0262	0.702 / 0.9	0.124 / 0.52	0.506 / 0.773	0.96 / 0.984	2	1	0.5
hsa-miR-106b-5p hsa-miR-454-3p PXK	0.171 / 0.584	3.13e-08 / 4.28e-05	0.459 / 0.793	0.952 / 0.987	0.396 / 0.775	0.286 / 0.603	0.000996 / 0.0176	2	1	0.5
hsa-miR-106b-5p hsa-miR-454-3p RAP2C	0.161 / 0.573	0.000245 / 0.0169	0.685 / 0.9	0.0587 / 0.335	0.0494 / 0.368	0.00108 / 0.0311	0.465 / 0.706	2	1	0.333
hsa-miR-106b-5p hsa-miR-454-3p TACC1	0.236 / 0.653	0.933 / 0.982	0.000971 / 0.0456	0.135 / 0.479	0.572 / 0.865	0.301 / 0.616	0.00211 / 0.0287	2	1	0.5
hsa-miR-106b-5p hsa-miR-93-5p ABI1	0.259 / 0.673	0.157 / 0.515	7.47e-05 / 0.0101	0.581 / 0.845	0.33 / 0.731	0.633 / 0.846	0.000853 / 0.0159	2	1	0.5
hsa-miR-106b-5p hsa-miR-93-5p ATXN1	0.0657 / 0.408	0.813 / 0.944	5.43e-05 / 0.00832	0.855 / 0.957	0.228 / 0.646	0.000247 / 0.0129	0.00833 / 0.0689	2	3	0.5
hsa-miR-106b-5p hsa-miR-93-5p CREB5	0.597 / 0.875	2.24e-05 / 0.00388	0.083 / 0.411	0.823 / 0.946	0.776 / 0.939	0.894 / 0.963	0.00126 / 0.0205	2	1	0.5
hsa-miR-106b-5p hsa-miR-93-5p DLGAP2	0.0886 / 0.457	6.88e-06 / 0.0018	NA	0.574 / 0.841	4.42e-07 / 0.00144	0.108 / 0.379	0.764 / 0.894	2	2	0.5
hsa-miR-106b-5p hsa-miR-93-5p FBXL5	0.132 / 0.532	0.000405 / 0.0232	1.16e-05 / 0.00288	0.6 / 0.854	0.96 / 0.991	0.437 / 0.725	0.484 / 0.721	2	1	0.5
hsa-miR-106b-5p hsa-miR-93-5p FEM1B	0.0404 / 0.336	0.104 / 0.433	1.45e-05 / 0.00336	0.285 / 0.649	0.313 / 0.718	0.00122 / 0.0333	0.254 / 0.517	2	1	0.5
hsa-miR-106b-5p hsa-miR-93-5p FOXJ2	0.0685 / 0.415	0.336 / 0.701	5.86e-05 / 0.00869	0.546 / 0.826	0.805 / 0.948	0.00197 / 0.0442	0.574 / 0.783	2	1	0.5
hsa-miR-106b-5p hsa-miR-93-5p FRMD4B	0.528 / 0.844	1.2e-07 / 0.000107	2.57e-05 / 0.00504	0.295 / 0.658	0.808 / 0.949	0.359 / 0.666	0.123 / 0.347	2	1	0.5
hsa-miR-106b-5p hsa-miR-93-5p GUCY1A3	0.436 / 0.796	0.000196 / 0.0148	0.853 / 0.959	0.269 / 0.635	0.0035 / 0.125	0.00125 / 0.0338	0.131 / 0.36	2	1	0.5
hsa-miR-106b-5p hsa-miR-93-5p HBP1	0.0232 / 0.266	0.273 / 0.647	0.000969 / 0.0456	0.543 / 0.824	1.53e-06 / 0.00268	0.707 / 0.884	0.247 / 0.509	2	1	0.5
hsa-miR-106b-5p hsa-miR-93-5p HLF	0.137 / 0.538	0.000452 / 0.0248	1.56e-05 / 0.00354	0.687 / 0.893	0.641 / 0.893	0.166 / 0.467	0.265 / 0.529	2	1	0.5
hsa-miR-106b-5p hsa-miR-93-5p HS2ST1	0.247 / 0.663	0.591 / 0.855	0.681 / 0.898	8.3e-06 / 0.0033	0.000277 / 0.0399	0.634 / 0.847	0.00531 / 0.0519	2	1	0.5
hsa-miR-106b-5p hsa-miR-93-5p KDM2A	0.396 / 0.772	0.677 / 0.894	7.78e-05 / 0.0104	0.0453 / 0.299	0.258 / 0.673	1.13e-05 / 0.00185	0.0262 / 0.14	2	1	0.5
hsa-miR-106b-5p hsa-miR-93-5p LYST	0.0069 / 0.152	0.65 / 0.883	7.27e-05 / 0.00998	0.0144 / 0.176	0.811 / 0.95	0.453 / 0.736	0.00262 / 0.0328	2	1	0.5
hsa-miR-106b-5p hsa-miR-93-5p MPDZ	0.197 / 0.613	0.313 / 0.683	5.36e-05 / 0.00824	0.591 / 0.849	0.000391 / 0.0472	0.927 / 0.975	0.0983 / 0.305	2	1	0.5
hsa-miR-106b-5p hsa-miR-93-5p NCKAP5	0.424 / 0.789	0.0633 / 0.349	0.481 / 0.805	0.873 / 0.963	0.0921 / 0.467	0.00243 / 0.0497	0.00168 / 0.0247	2	1	0.5
hsa-miR-106b-5p hsa-miR-93-5p NPAT	0.0481 / 0.361	0.575 / 0.847	5.49e-05 / 0.00838	0.0558 / 0.327	0.932 / 0.984	0.13 / 0.414	0.000172 / 0.00537	2	2	0.5
hsa-miR-106b-5p hsa-miR-93-5p NUP35	0.318 / 0.72	0.833 / 0.951	0.945 / 0.985	0.0808 / 0.386	0.327 / 0.728	0.00173 / 0.041	0.00438 / 0.0459	2	1	0.5
hsa-miR-106b-5p hsa-miR-93-5p PHTF2	0.89 / 0.973	0.0171 / 0.188	0.164 / 0.543	0.908 / 0.974	0.932 / 0.984	8.63e-05 / 0.00675	0.00396 / 0.0431	2	1	0.5
hsa-miR-106b-5p hsa-miR-93-5p PIK3R1	0.658 / 0.899	0.779 / 0.932	2.79e-05 / 0.00528	0.13 / 0.473	0.109 / 0.495	0.00179 / 0.0418	0.529 / 0.754	2	1	0.5
hsa-miR-106b-5p hsa-miR-93-5p PLXDC2	0.239 / 0.655	0.000572 / 0.0285	0.359 / 0.727	0.36 / 0.711	0.0093 / 0.189	0.000457 / 0.0188	0.0468 / 0.198	2	2	0.5
hsa-miR-106b-5p hsa-miR-93-5p PPM1A	0.000783 / 0.0435	0.231 / 0.605	0.000189 / 0.0181	0.0124 / 0.164	0.221 / 0.638	0.526 / 0.785	0.228 / 0.487	2	1	0.5
hsa-miR-106b-5p hsa-miR-93-5p PURA	0.000777 / 0.0432	0.396 / 0.745	5.77e-06 / 0.0018	0.573 / 0.841	0.409 / 0.783	0.293 / 0.609	0.272 / 0.536	2	2	0.5
hsa-miR-106b-5p hsa-miR-93-5p RACGAP1	0.218 / 0.635	0.00117 / 0.0434	0.415 / 0.766	0.229 / 0.595	0.103 / 0.486	1.08e-07 / 7.09e-05	0.0753 / 0.262	2	1	0.5
hsa-miR-106b-5p hsa-miR-93-5p SENP5	0.0497 / 0.366	7.07e-05 / 0.00784	0.0788 / 0.402	0.688 / 0.893	0.531 / 0.846	0.00179 / 0.0418	0.483 / 0.72	2	1	0.5
hsa-miR-106b-5p hsa-miR-93-5p SIRPA	0.558 / 0.858	5.14e-05 / 0.00663	0.784 / 0.936	0.161 / 0.517	0.284 / 0.695	0.193 / 0.502	0.000703 / 0.014	2	1	0.5
hsa-miR-106b-5p hsa-miR-93-5p SLC24A4	0.792 / 0.945	0.000236 / 0.0165	0.112 / 0.465	0.246 / 0.613	0.443 / 0.802	0.588 / 0.822	0.00012 / 0.00421	2	1	0.5
hsa-miR-106b-5p hsa-miR-93-5p SOS1	0.247 / 0.663	0.582 / 0.85	0.000295 / 0.0237	0.7 / 0.899	0.296 / 0.705	0.00245 / 0.05	0.512 / 0.741	2	1	0.5
hsa-miR-106b-5p hsa-miR-93-5p STYX	0.0529 / 0.375	0.728 / 0.914	0.000325 / 0.0251	0.071 / 0.364	0.565 / 0.862	3.16e-06 / 0.000756	0.052 / 0.211	2	1	0.5
hsa-miR-106b-5p hsa-miR-93-5p SYNE1	0.0911 / 0.462	0.01 / 0.143	0.0152 / 0.191	0.000875 / 0.0438	0.499 / 0.831	0.0015 / 0.0377	0.967 / 0.987	2	1	0.5
hsa-miR-106b-5p hsa-miR-93-5p TMEM100	0.212 / 0.629	0.227 / 0.601	0.824 / 0.95	0.384 / 0.727	0.456 / 0.81	0.000595 / 0.0219	0.00155 / 0.0235	2	1	0.5
hsa-miR-106b-5p hsa-miR-93-5p TRIM66	0.448 / 0.802	0.155 / 0.514	0.000402 / 0.0283	0.000425 / 0.0294	0.981 / 0.996	0.639 / 0.849	0.191 / 0.442	2	1	0.5
hsa-miR-106b-5p hsa-miR-93-5p TRPV6	0.6 / 0.876	0.0014 / 0.0484	0.142 / 0.512	0.685 / 0.892	0.984 / 0.996	0.0905 / 0.346	0.00145 / 0.0225	2	1	0.5
hsa-miR-106b-5p hsa-miR-93-5p UBASH3A	0.829 / 0.956	0.0833 / 0.394	0.179 / 0.563	9.1e-05 / 0.013	0.633 / 0.89	0.628 / 0.844	0.000814 / 0.0154	2	1	0.5
hsa-miR-106b-5p hsa-miR-93-5p ZNF367	0.947 / 0.988	0.805 / 0.941	0.000142 / 0.015	0.309 / 0.67	0.0505 / 0.371	6.53e-07 / 0.000253	0.254 / 0.517	2	2	0.5
hsa-miR-107 hsa-miR-15a-5p ABI2	0.0377 / 0.327	0.000104 / 0.00985	1.67e-07 / 0.000133	0.0436 / 0.293	0.463 / 0.813	0.425 / 0.717	0.447 / 0.693	2	1	0.333
hsa-miR-107 hsa-miR-15a-5p SGSM2	0.507 / 0.834	0.0089 / 0.134	0.000643 / 0.0363	0.00233 / 0.0712	0.789 / 0.943	0.0192 / 0.156	0.00148 / 0.0228	2	1	0.5
hsa-miR-107 hsa-miR-15a-5p VAMP1	0.0515 / 0.371	0.906 / 0.975	0.00137 / 0.055	6.75e-05 / 0.0109	0.0174 / 0.245	0.931 / 0.977	0.00261 / 0.0327	2	1	0.5
hsa-miR-107 hsa-miR-195-5p KCNC4	0.0184 / 0.241	0.000745 / 0.0333	0.745 / 0.922	0.0061 / 0.117	0.504 / 0.833	0.687 / 0.875	0.00056 / 0.012	2	1	0.5
hsa-miR-107 hsa-miR-424-5p PAFAH1B2	0.869 / 0.967	0.661 / 0.887	0.348 / 0.719	0.000116 / 0.0147	0.0012 / 0.0778	0.972 / 0.991	0.00151 / 0.0231	2	1	0.333
hsa-miR-107 hsa-miR-497-5p LIN7A	0.931 / 0.984	0.746 / 0.921	0.491 / 0.809	0.569 / 0.838	3.75e-05 / 0.0146	0.799 / 0.925	2.81e-06 / 0.000298	2	1	0.5
hsa-miR-10a-5p hsa-miR-10b-5p EPHA4	0.0557 / 0.383	0.0283 / 0.239	0.0557 / 0.345	0.000841 / 0.0428	0.746 / 0.929	0.0217 / 0.166	1.73e-05 / 0.0011	2	1	0.5
hsa-miR-10a-5p hsa-miR-10b-5p ESRRG	0.663 / 0.901	5.37e-05 / 0.00678	0.773 / 0.932	0.0385 / 0.278	0.0915 / 0.466	1 / 1	0.000513 / 0.0113	2	1	0.5
hsa-miR-10a-5p hsa-miR-10b-5p SMAP1	0.172 / 0.585	0.00053 / 0.0274	0.249 / 0.636	0.15 / 0.501	0.59 / 0.872	0.00198 / 0.0443	0.451 / 0.696	2	1	0.5
hsa-miR-10b-5p hsa-miR-30a-5p RNF165	0.605 / 0.878	0.464 / 0.787	8.83e-05 / 0.0113	0.0838 / 0.392	0.486 / 0.825	0.000257 / 0.0132	0.221 / 0.479	2	1	0.25
hsa-miR-125a-5p hsa-miR-125b-5p ACHE	1.5e-09 / 2.65e-06	0.00474 / 0.0964	0.229 / 0.617	0.917 / 0.976	0.31 / 0.716	0.754 / 0.906	0.000634 / 0.013	2	2	0.5
hsa-miR-125a-5p hsa-miR-125b-5p ACVR2B	0.443 / 0.8	0.838 / 0.953	0.0547 / 0.342	9.59e-06 / 0.00361	0.887 / 0.972	0.95 / 0.983	0.00179 / 0.0257	2	1	0.5
hsa-miR-125a-5p hsa-miR-125b-5p AHSA2	0.0762 / 0.432	0.524 / 0.821	0.0257 / 0.242	0.976 / 0.994	0.915 / 0.98	6.6e-09 / 8.8e-06	2.5e-05 / 0.00143	2	1	0.5
hsa-miR-125a-5p hsa-miR-125b-5p AKT3	0.000728 / 0.0416	0.0555 / 0.328	0.854 / 0.959	1.72e-05 / 0.00512	0.252 / 0.668	0.572 / 0.813	0.032 / 0.158	2	1	0.5
hsa-miR-125a-5p hsa-miR-125b-5p ANO6	0.284 / 0.694	1 / 1	0.142 / 0.513	0.33 / 0.688	5.76e-05 / 0.0183	0.00128 / 0.0343	0.863 / 0.942	2	1	0.5
hsa-miR-125a-5p hsa-miR-125b-5p ARF3	5.61e-07 / 0.000303	0.811 / 0.943	0.665 / 0.892	0.0685 / 0.359	0.0296 / 0.301	0.754 / 0.906	0.00433 / 0.0456	2	1	0.5
hsa-miR-125a-5p hsa-miR-125b-5p ARID3A	0.00361 / 0.107	0.289 / 0.663	0.436 / 0.779	0.488 / 0.794	0.795 / 0.945	0.000769 / 0.0255	0.00034 / 0.00865	2	4	0.5
hsa-miR-125a-5p hsa-miR-125b-5p ASXL3	0.168 / 0.58	0.133 / 0.481	0.00187 / 0.065	4.57e-09 / 2.15e-05	0.00144 / 0.085	0.000472 / 0.0192	0.0726 / 0.257	2	1	0.5
hsa-miR-125a-5p hsa-miR-125b-5p BDH1	0.483 / 0.822	0.058 / 0.335	1e-04 / 0.0122	0.95 / 0.986	0.201 / 0.617	0.00241 / 0.0495	0.819 / 0.921	2	1	0.5
hsa-miR-125a-5p hsa-miR-125b-5p BTG2	0.979 / 0.995	0.687 / 0.898	0.252 / 0.64	0.00088 / 0.0439	0.198 / 0.615	0.000953 / 0.029	0.142 / 0.375	2	2	0.5
hsa-miR-125a-5p hsa-miR-125b-5p C10orf105	0.997 / 0.999	0.854 / 0.959	0.391 / 0.75	0.033 / 0.26	0.257 / 0.672	0.000519 / 0.0202	0.00187 / 0.0265	2	2	0.5
hsa-miR-125a-5p hsa-miR-125b-5p CCBE1	0.0253 / 0.276	0.315 / 0.684	0.000329 / 0.0252	0.648 / 0.876	0.0641 / 0.406	0.00049 / 0.0196	0.0537 / 0.215	2	1	0.5
hsa-miR-125a-5p hsa-miR-125b-5p CDK16	0.000166 / 0.0165	0.592 / 0.855	0.0992 / 0.443	0.237 / 0.603	0.836 / 0.958	0.121 / 0.401	0.00368 / 0.041	2	1	0.5
hsa-miR-125a-5p hsa-miR-125b-5p CNNM2	0.00643 / 0.147	0.874 / 0.965	0.73 / 0.917	4.83e-05 / 0.00908	0.0169 / 0.242	0.81 / 0.93	0.00217 / 0.0293	2	1	0.5
hsa-miR-125a-5p hsa-miR-125b-5p COL4A3	0.000262 / 0.0218	0.7 / 0.904	0.138 / 0.507	0.82 / 0.945	0.0367 / 0.328	0.124 / 0.404	0.00041 / 0.00976	2	1	0.5
hsa-miR-125a-5p hsa-miR-125b-5p CRTC1	0.379 / 0.762	0.899 / 0.973	0.495 / 0.812	0.224 / 0.59	0.0257 / 0.284	0.00154 / 0.0382	0.000197 / 0.00592	2	1	0.5
hsa-miR-125a-5p hsa-miR-125b-5p DNAJB5	5.69e-06 / 0.00168	0.975 / 0.993	0.453 / 0.789	0.659 / 0.881	0.486 / 0.825	0.000474 / 0.0192	0.616 / 0.81	2	1	0.5
hsa-miR-125a-5p hsa-miR-125b-5p DNAL1	0.000135 / 0.0144	0.00271 / 0.0701	0.00967 / 0.153	6.2e-06 / 0.00275	0.307 / 0.714	0.896 / 0.964	0.21 / 0.467	2	1	0.5
hsa-miR-125a-5p hsa-miR-125b-5p DTX4	0.000637 / 0.0381	0.582 / 0.85	0.73 / 0.917	0.98 / 0.994	0.000802 / 0.0654	0.00562 / 0.0792	0.00482 / 0.0488	2	1	0.5
hsa-miR-125a-5p hsa-miR-125b-5p DUSP6	1.5e-05 / 0.00336	0.00577 / 0.108	9.49e-05 / 0.0118	0.734 / 0.913	0.817 / 0.952	0.418 / 0.712	0.0971 / 0.303	2	1	0.5
hsa-miR-125a-5p hsa-miR-125b-5p EIF5A2	0.000586 / 0.0365	0.323 / 0.691	0.418 / 0.768	0.0751 / 0.374	0.815 / 0.951	0.0649 / 0.293	0.00281 / 0.0343	2	1	0.5
hsa-miR-125a-5p hsa-miR-125b-5p EMID1	0.667 / 0.902	0.818 / 0.945	0.419 / 0.768	0.145 / 0.495	0.00418 / 0.135	0.000703 / 0.0242	0.00117 / 0.0195	2	1	0.5
hsa-miR-125a-5p hsa-miR-125b-5p FAM46A	0.000316 / 0.0245	0.99 / 0.997	3.92e-05 / 0.00674	0.0127 / 0.166	0.0889 / 0.46	0.0233 / 0.172	0.142 / 0.375	2	1	0.5
hsa-miR-125a-5p hsa-miR-125b-5p FGFR1	0.000912 / 0.048	0.0949 / 0.418	0.13 / 0.495	0.987 / 0.996	0.164 / 0.575	3.51e-06 / 0.000822	0.503 / 0.735	2	1	0.5
hsa-miR-125a-5p hsa-miR-125b-5p FUT4	0.0134 / 0.209	0.0519 / 0.319	0.756 / 0.926	0.198 / 0.561	0.261 / 0.675	0.000667 / 0.0234	0.000294 / 0.00782	2	1	0.5
hsa-miR-125a-5p hsa-miR-125b-5p IP6K1	0.000356 / 0.0263	0.95 / 0.987	0.582 / 0.856	0.000163 / 0.0176	0.95 / 0.988	0.714 / 0.887	0.173 / 0.42	2	1	0.5
hsa-miR-125a-5p hsa-miR-125b-5p ITGA8	0.556 / 0.857	0.368 / 0.725	0.000495 / 0.0315	0.000726 / 0.0397	0.913 / 0.979	0.263 / 0.581	0.0188 / 0.114	2	1	0.5
hsa-miR-125a-5p hsa-miR-125b-5p M6PR	2.18e-05 / 0.00433	0.0697 / 0.364	0.463 / 0.794	0.213 / 0.578	0.343 / 0.74	0.000144 / 0.00937	0.813 / 0.918	2	1	0.5
hsa-miR-125a-5p hsa-miR-125b-5p NUP50	2.7e-06 / 0.000976	0.0702 / 0.365	0.0953 / 0.436	0.144 / 0.493	0.975 / 0.994	0.897 / 0.964	3.51e-08 / 1.14e-05	2	1	0.5
hsa-miR-125a-5p hsa-miR-125b-5p OTUB2	0.113 / 0.501	0.9 / 0.973	0.00112 / 0.0493	0.365 / 0.714	0.744 / 0.929	0.0138 / 0.13	2e-05 / 0.00121	2	1	0.5
hsa-miR-125a-5p hsa-miR-125b-5p PELI2	0.000584 / 0.0364	0.449 / 0.778	0.148 / 0.521	0.00269 / 0.0765	0.0251 / 0.282	0.0711 / 0.307	2.72e-05 / 0.00151	2	1	0.5
hsa-miR-125a-5p hsa-miR-125b-5p PHYHIP	0.0533 / 0.376	0.68 / 0.895	0.0194 / 0.214	0.338 / 0.694	0.282 / 0.693	0.000142 / 0.00932	0.00382 / 0.0421	2	1	0.5
hsa-miR-125a-5p hsa-miR-125b-5p PI4K2B	0.000107 / 0.0124	0.00475 / 0.0965	0.259 / 0.646	0.116 / 0.451	0.0381 / 0.332	0.357 / 0.664	0.00271 / 0.0336	2	1	0.5
hsa-miR-125a-5p hsa-miR-125b-5p PPP1R12B	0.153 / 0.561	0.168 / 0.531	0.000176 / 0.0173	0.0971 / 0.418	0.0291 / 0.299	0.00107 / 0.0308	0.158 / 0.4	2	1	0.5
hsa-miR-125a-5p hsa-miR-125b-5p PSMB8	0.000246 / 0.0209	0.511 / 0.814	0.199 / 0.586	5.48e-05 / 0.00976	0.0723 / 0.426	0.485 / 0.759	0.185 / 0.435	2	1	0.5
hsa-miR-125a-5p hsa-miR-125b-5p PTPRF	2.24e-07 / 0.00016	0.751 / 0.923	0.000958 / 0.0453	0.416 / 0.749	0.854 / 0.963	0.438 / 0.726	0.126 / 0.351	2	1	0.5
hsa-miR-125a-5p hsa-miR-125b-5p RAF1	4.39e-05 / 0.00688	0.378 / 0.731	0.686 / 0.9	0.381 / 0.725	0.327 / 0.728	0.466 / 0.746	0.00011 / 0.00399	2	1	0.5
hsa-miR-125a-5p hsa-miR-125b-5p RBM24	1.41e-06 / 0.000599	0.377 / 0.731	0.0108 / 0.162	0.000511 / 0.0328	0.762 / 0.935	0.0382 / 0.223	0.0414 / 0.184	2	1	0.5
hsa-miR-125a-5p hsa-miR-125b-5p REEP3	0.00011 / 0.0127	0.000616 / 0.0298	0.706 / 0.908	0.131 / 0.474	0.121 / 0.516	0.042 / 0.234	0.961 / 0.984	2	1	0.5
hsa-miR-125a-5p hsa-miR-125b-5p SGSM2	0.26 / 0.674	0.977 / 0.994	0.862 / 0.962	0.307 / 0.668	0.925 / 0.982	0.00223 / 0.0474	0.00158 / 0.0238	2	1	0.5
hsa-miR-125a-5p hsa-miR-125b-5p SLC38A9	0.000204 / 0.0187	0.00249 / 0.067	0.301 / 0.683	0.00827 / 0.135	0.556 / 0.858	0.547 / 0.798	0.00272 / 0.0337	2	1	0.5
hsa-miR-125a-5p hsa-miR-125b-5p SOCS4	0.00048 / 0.032	0.00207 / 0.0603	0.326 / 0.703	0.344 / 0.698	0.379 / 0.764	0.387 / 0.688	0.00214 / 0.029	2	1	0.5
hsa-miR-125a-5p hsa-miR-125b-5p TMEM136	0.000203 / 0.0187	0.0331 / 0.258	0.729 / 0.917	0.927 / 0.979	0.522 / 0.842	0.0107 / 0.113	7.37e-07 / 0.000112	2	2	0.5
hsa-miR-125a-5p hsa-miR-125b-5p TMEM170B	0.653 / 0.897	0.612 / 0.865	0.135 / 0.502	2.35e-05 / 0.00603	0.773 / 0.938	0.994 / 0.998	0.00135 / 0.0214	2	1	0.5
hsa-miR-125a-5p hsa-miR-125b-5p TSPAN14	4.91e-06 / 0.00151	0.243 / 0.618	0.0636 / 0.365	0.421 / 0.752	0.351 / 0.745	0.286 / 0.603	1.9e-05 / 0.00117	2	1	0.5
hsa-miR-125a-5p hsa-miR-125b-5p UBE2J1	0.00283 / 0.0934	0.0844 / 0.396	0.00555 / 0.117	0.000107 / 0.0141	0.114 / 0.505	0.982 / 0.994	0.00452 / 0.0468	2	1	0.5
hsa-miR-125a-5p hsa-miR-125b-5p YES1	9.79e-06 / 0.00247	0.00803 / 0.128	0.292 / 0.676	0.762 / 0.923	0.676 / 0.906	0.689 / 0.876	2.86e-05 / 0.00157	2	1	0.5
hsa-miR-125a-5p hsa-miR-146b-5p TMEM136	0.000965 / 0.0498	0.939 / 0.984	0.00305 / 0.0847	0.776 / 0.928	0.473 / 0.818	0.793 / 0.923	0.000665 / 0.0135	2	1	0.333
hsa-miR-125a-5p hsa-miR-331-3p ITGA9	0.215 / 0.633	0.605 / 0.862	0.000196 / 0.0184	0.0137 / 0.172	0.389 / 0.771	1.7e-05 / 0.0024	0.718 / 0.869	2	1	0.5
hsa-miR-125b-5p hsa-miR-146b-5p EIF5A2	1.68e-06 / 0.000674	0.000512 / 0.0268	0.00283 / 0.0814	0.0625 / 0.344	0.147 / 0.553	0.751 / 0.904	0.386 / 0.643	2	1	0.5
hsa-miR-125b-5p hsa-miR-196b-5p ABL2	0.168 / 0.581	0.616 / 0.867	0.00648 / 0.126	5.69e-06 / 0.00266	0.0129 / 0.217	0.00202 / 0.0448	0.0671 / 0.245	2	1	0.333
hsa-miR-125b-5p hsa-miR-324-5p RNF44	0.395 / 0.772	7.57e-05 / 0.0082	0.0649 / 0.368	0.213 / 0.578	0.0417 / 0.344	0.00455 / 0.0706	0.00249 / 0.0318	2	1	0.5
hsa-miR-125b-5p hsa-miR-331-3p RNF144B	0.0376 / 0.326	0.132 / 0.48	0.907 / 0.975	0.000879 / 0.0439	0.284 / 0.695	0.00183 / 0.0423	0.929 / 0.971	2	1	0.5
hsa-miR-1271-5p hsa-miR-182-5p FYCO1	0.872 / 0.968	0.129 / 0.475	0.531 / 0.832	0.686 / 0.892	0.000708 / 0.0625	0.00192 / 0.0436	0.000118 / 0.00418	2	1	0.5
hsa-miR-1271-5p hsa-miR-182-5p ONECUT2	2e-04 / 0.0185	0.543 / 0.83	0.138 / 0.506	0.451 / 0.771	0.0805 / 0.444	0.669 / 0.866	0.000792 / 0.0152	2	1	0.25
hsa-miR-1271-5p hsa-miR-23a-3p XIAP	0.318 / 0.721	0.17 / 0.534	0.444 / 0.783	0.0386 / 0.279	0.704 / 0.916	0.000168 / 0.0103	0.00227 / 0.0301	2	1	0.2
hsa-miR-1271-5p hsa-miR-9-5p EPAS1	0.286 / 0.695	0.21 / 0.582	0.453 / 0.789	3.73e-05 / 0.00793	0.619 / 0.884	0.00118 / 0.0328	0.766 / 0.895	2	1	0.5
hsa-miR-1271-5p hsa-miR-96-5p CELSR1	0.958 / 0.99	0.00101 / 0.04	0.687 / 0.901	0.581 / 0.844	0.809 / 0.949	0.789 / 0.921	0.00339 / 0.039	2	1	0.5
hsa-miR-1271-5p hsa-miR-96-5p CMTM7	0.737 / 0.927	0.000118 / 0.0107	0.825 / 0.95	0.0343 / 0.264	0.00105 / 0.0738	0.0382 / 0.223	0.00149 / 0.0229	2	1	0.5
hsa-miR-1271-5p hsa-miR-96-5p DTL	0.972 / 0.993	0.191 / 0.559	0.079 / 0.402	0.268 / 0.633	1.53e-05 / 0.00983	0.000211 / 0.0118	0.0419 / 0.186	2	1	0.5
hsa-miR-1271-5p hsa-miR-96-5p FYCO1	0.919 / 0.981	0.0745 / 0.375	0.612 / 0.869	0.199 / 0.562	0.000349 / 0.0443	0.0992 / 0.363	0.00102 / 0.0178	2	1	0.5
hsa-miR-1271-5p hsa-miR-96-5p KIF19	0.678 / 0.906	0.00131 / 0.0466	0.0731 / 0.389	0.0568 / 0.33	0.89 / 0.973	0.59 / 0.823	0.004 / 0.0434	2	1	0.5
hsa-miR-1271-5p hsa-miR-96-5p LMTK3	0.372 / 0.758	0.246 / 0.621	0.00113 / 0.0496	0.0252 / 0.229	0.696 / 0.913	0.0546 / 0.268	0.00028 / 0.00757	2	1	0.5
hsa-miR-1271-5p hsa-miR-96-5p NLGN2	0.602 / 0.877	0.000578 / 0.0287	0.838 / 0.954	0.365 / 0.714	0.409 / 0.782	0.426 / 0.717	0.000905 / 0.0165	2	3	0.5
hsa-miR-1271-5p hsa-miR-96-5p PTPRN2	0.367 / 0.754	0.0494 / 0.311	0.00043 / 0.0293	0.257 / 0.623	0.0343 / 0.319	0.00105 / 0.0306	0.0247 / 0.135	2	1	0.5
hsa-miR-1271-5p hsa-miR-96-5p SCARB1	0.564 / 0.86	0.415 / 0.757	0.0012 / 0.0513	0.000979 / 0.0464	0.756 / 0.933	0.252 / 0.569	0.00317 / 0.0372	2	1	0.5
hsa-miR-128-3p hsa-miR-130a-3p ADCY2	3.65e-13 / 1.99e-09	0.645 / 0.881	NA	0.516 / 0.809	0.6 / 0.876	0.000655 / 0.0232	0.0299 / 0.152	2	1	0.5
hsa-miR-128-3p hsa-miR-130a-3p CSF1	2.53e-05 / 0.00473	0.767 / 0.928	0.0105 / 0.16	0.895 / 0.97	0.332 / 0.732	7.98e-09 / 9.9e-06	0.0267 / 0.142	2	1	0.25
hsa-miR-128-3p hsa-miR-130a-3p DDX6	0.64 / 0.892	0.849 / 0.957	0.687 / 0.901	0.0151 / 0.181	0.653 / 0.897	5.34e-08 / 4.22e-05	0.00335 / 0.0387	2	1	0.333
hsa-miR-128-3p hsa-miR-130b-3p CSF1	0.234 / 0.65	0.00112 / 0.0422	0.0319 / 0.268	0.00316 / 0.0833	0.887 / 0.972	0.0965 / 0.358	0.00471 / 0.0481	2	1	0.25
hsa-miR-128-3p hsa-miR-144-3p CNN3	7.69e-05 / 0.01	0.561 / 0.84	0.0238 / 0.234	0.615 / 0.861	0.435 / 0.797	0.00114 / 0.0319	0.627 / 0.817	2	1	0.5
hsa-miR-128-3p hsa-miR-144-3p SFRP1	3.51e-05 / 0.00596	0.0148 / 0.174	0.718 / 0.913	0.37 / 0.717	0.741 / 0.928	0.000559 / 0.021	0.718 / 0.869	2	1	0.5
hsa-miR-128-3p hsa-miR-148a-3p TMSB10	3.74e-07 / 0.000223	0.125 / 0.47	0.995 / 0.999	0.113 / 0.445	0.0189 / 0.253	0.42 / 0.713	0.00295 / 0.0355	2	1	0.5
hsa-miR-128-3p hsa-miR-148b-3p SMAD2	0.000396 / 0.0282	5.18e-05 / 0.00665	0.709 / 0.909	0.972 / 0.992	0.69 / 0.911	0.214 / 0.527	0.146 / 0.382	2	1	0.333
hsa-miR-128-3p hsa-miR-152-3p ATXN3	0.135 / 0.536	0.638 / 0.877	0.0319 / 0.268	0.833 / 0.95	0.733 / 0.925	0.000325 / 0.0153	0.0013 / 0.0208	2	1	0.5
hsa-miR-128-3p hsa-miR-181b-5p HTT	0.706 / 0.917	0.0886 / 0.405	0.527 / 0.829	0.737 / 0.914	0.732 / 0.925	0.00022 / 0.012	0.00215 / 0.0291	2	1	0.5
hsa-miR-128-3p hsa-miR-199a-3p VANGL1	0.000154 / 0.0157	0.506 / 0.812	0.73 / 0.917	0.484 / 0.791	0.748 / 0.93	0.000894 / 0.028	0.591 / 0.794	2	1	0.25
hsa-miR-128-3p hsa-miR-199b-3p VANGL1	0.000152 / 0.0156	0.503 / 0.81	0.731 / 0.917	0.489 / 0.794	0.753 / 0.932	0.000967 / 0.0292	0.589 / 0.792	2	1	0.25
hsa-miR-128-3p hsa-miR-224-5p APBA2	3.28e-05 / 0.00573	0.846 / 0.956	0.0944 / 0.435	4.84e-06 / 0.00239	0.931 / 0.984	0.142 / 0.433	0.0252 / 0.137	2	1	0.5
hsa-miR-128-3p hsa-miR-224-5p CCDC28B	0.000776 / 0.0432	0.784 / 0.934	0.0216 / 0.224	0.0526 / 0.319	0.719 / 0.921	0.000618 / 0.0224	0.914 / 0.965	2	1	0.5
hsa-miR-128-3p hsa-miR-224-5p EYA4	9.17e-13 / 4.32e-09	0.544 / 0.831	NA	0.0189 / 0.2	0.869 / 0.967	0.000186 / 0.011	0.829 / 0.925	2	1	0.5
hsa-miR-128-3p hsa-miR-27a-3p AFAP1	9.95e-05 / 0.0118	0.605 / 0.861	0.0308 / 0.264	0.176 / 0.535	0.148 / 0.554	2.73e-05 / 0.00329	0.447 / 0.692	2	1	0.333
hsa-miR-128-3p hsa-miR-27a-3p ALG9	0.000917 / 0.0483	0.544 / 0.831	0.157 / 0.534	0.00234 / 0.0715	0.953 / 0.989	0.0178 / 0.149	0.00452 / 0.0468	2	2	0.4
hsa-miR-128-3p hsa-miR-27a-3p ANK2	0.241 / 0.657	0.00659 / 0.115	0.0368 / 0.286	0.000892 / 0.0442	0.664 / 0.902	4.84e-05 / 0.00476	0.888 / 0.953	2	1	0.5
hsa-miR-128-3p hsa-miR-27a-3p ATL3	0.0232 / 0.266	0.393 / 0.743	0.0553 / 0.344	0.128 / 0.47	0.595 / 0.874	5.41e-07 / 0.000221	0.000767 / 0.0148	2	1	0.5
hsa-miR-128-3p hsa-miR-27a-3p BEND3	0.111 / 0.497	0.000736 / 0.0331	0.714 / 0.911	0.6 / 0.854	0.116 / 0.508	0.345 / 0.654	0.00121 / 0.0199	2	1	0.5
hsa-miR-128-3p hsa-miR-27a-3p C1orf52	0.23 / 0.647	0.285 / 0.658	0.0194 / 0.214	0.0557 / 0.327	0.627 / 0.887	3.35e-08 / 3.04e-05	0.000413 / 0.00981	2	1	0.5
hsa-miR-128-3p hsa-miR-27a-3p CAPZA1	8.34e-07 / 0.000409	0.97 / 0.992	0.00233 / 0.0739	0.468 / 0.781	0.581 / 0.868	0.0549 / 0.268	0.00201 / 0.0277	2	1	0.5
hsa-miR-128-3p hsa-miR-27a-3p CCNG1	0.331 / 0.73	0.15 / 0.506	0.27 / 0.656	0.392 / 0.732	0.605 / 0.878	0.00207 / 0.0454	0.00279 / 0.0342	2	1	0.5
hsa-miR-128-3p hsa-miR-27a-3p COL11A2	0.808 / 0.949	0.00833 / 0.13	0.729 / 0.916	0.151 / 0.503	0.166 / 0.577	1.07e-06 / 0.000365	0.000899 / 0.0164	2	1	0.5
hsa-miR-128-3p hsa-miR-27a-3p CREB1	0.000662 / 0.0391	0.0843 / 0.396	0.409 / 0.762	0.226 / 0.591	0.244 / 0.661	0.000103 / 0.00761	0.24 / 0.501	2	1	0.5
hsa-miR-128-3p hsa-miR-27a-3p DNAJC13	0.0575 / 0.388	4.87e-08 / 5.8e-05	0.787 / 0.937	0.122 / 0.46	0.0467 / 0.36	0.00019 / 0.0111	0.47 / 0.71	2	1	0.5
hsa-miR-128-3p hsa-miR-27a-3p ELL2	0.00062 / 0.0376	0.251 / 0.626	0.000804 / 0.0409	0.767 / 0.925	0.000629 / 0.0594	0.253 / 0.57	0.792 / 0.908	2	1	0.5
hsa-miR-128-3p hsa-miR-27a-3p EYA4	7.32e-05 / 0.00969	0.889 / 0.97	NA	0.756 / 0.921	0.109 / 0.496	8.94e-05 / 0.0069	0.132 / 0.361	2	1	0.333
hsa-miR-128-3p hsa-miR-27a-3p FAM133B	0.0639 / 0.404	0.939 / 0.984	0.507 / 0.818	0.0465 / 0.302	0.000109 / 0.026	0.65 / 0.855	0.000929 / 0.0168	2	1	0.5
hsa-miR-128-3p hsa-miR-27a-3p FAM193B	0.0328 / 0.308	0.0133 / 0.166	0.752 / 0.925	0.111 / 0.442	0.537 / 0.849	6.74e-07 / 0.000257	0.000447 / 0.0103	2	1	0.5
hsa-miR-128-3p hsa-miR-27a-3p FBRSL1	0.353 / 0.746	0.0607 / 0.342	0.534 / 0.833	0.744 / 0.916	0.619 / 0.884	4.51e-06 / 0.000985	0.000134 / 0.00454	2	1	0.5
hsa-miR-128-3p hsa-miR-27a-3p FOXN3	0.372 / 0.758	0.737 / 0.918	0.679 / 0.898	0.000293 / 0.0241	0.13 / 0.53	0.00065 / 0.0231	0.0578 / 0.224	2	1	0.5
hsa-miR-128-3p hsa-miR-27a-3p GNG12	0.000176 / 0.0171	0.0364 / 0.269	0.0024 / 0.0749	0.0254 / 0.23	0.585 / 0.87	0.000519 / 0.0202	0.15 / 0.388	2	1	0.5
hsa-miR-128-3p hsa-miR-27a-3p GOLGA8A	0.0143 / 0.216	0.011 / 0.15	0.0884 / 0.422	0.217 / 0.582	0.466 / 0.815	6.62e-05 / 0.00584	0.00104 / 0.0181	2	1	0.5
hsa-miR-128-3p hsa-miR-27a-3p H3F3B	0.0755 / 0.431	0.774 / 0.93	0.0161 / 0.196	0.897 / 0.97	0.752 / 0.932	0.000368 / 0.0165	0.000333 / 0.00851	2	1	0.5
hsa-miR-128-3p hsa-miR-27a-3p HOXA13	0.000528 / 0.0342	0.223 / 0.597	0.837 / 0.954	NA	0.642 / 0.893	0.00162 / 0.0393	NA	2	1	0.5
hsa-miR-128-3p hsa-miR-27a-3p KPNA3	1.06e-05 / 0.00261	0.0925 / 0.413	0.0467 / 0.319	0.447 / 0.769	0.901 / 0.976	0.000892 / 0.0279	0.127 / 0.353	2	1	0.5
hsa-miR-128-3p hsa-miR-27a-3p MAPK8IP3	0.0531 / 0.376	0.00731 / 0.122	0.665 / 0.892	0.819 / 0.944	0.304 / 0.711	4.69e-06 / 0.00101	0.000134 / 0.00454	2	1	0.5
hsa-miR-128-3p hsa-miR-27a-3p MIER2	0.0283 / 0.29	0.0102 / 0.144	0.104 / 0.452	0.825 / 0.947	0.486 / 0.824	5.88e-05 / 0.00543	0.00293 / 0.0354	2	1	0.5
hsa-miR-128-3p hsa-miR-27a-3p NEK6	9.97e-05 / 0.0118	0.507 / 0.812	0.679 / 0.898	0.0654 / 0.352	0.633 / 0.89	0.00068 / 0.0237	0.166 / 0.411	2	1	0.5
hsa-miR-128-3p hsa-miR-27a-3p NXF1	0.0379 / 0.328	0.0798 / 0.387	0.101 / 0.447	0.0548 / 0.325	0.533 / 0.847	2.57e-06 / 0.00066	0.000601 / 0.0126	2	1	0.5
hsa-miR-128-3p hsa-miR-27a-3p NXT2	0.000659 / 0.039	0.232 / 0.606	0.246 / 0.634	0.555 / 0.831	0.182 / 0.597	0.000878 / 0.0277	0.655 / 0.834	2	1	0.5
hsa-miR-128-3p hsa-miR-27a-3p PHLPP2	0.000131 / 0.0142	0.0611 / 0.343	0.00684 / 0.13	0.711 / 0.903	0.0464 / 0.358	0.000163 / 0.0101	0.804 / 0.913	2	1	0.5
hsa-miR-128-3p hsa-miR-27a-3p PSEN1	1.25e-05 / 0.00296	0.181 / 0.547	0.414 / 0.765	0.302 / 0.664	0.232 / 0.65	0.0289 / 0.193	0.000133 / 0.00451	2	1	0.5
hsa-miR-128-3p hsa-miR-27a-3p PURA	0.358 / 0.749	0.948 / 0.986	0.332 / 0.708	0.789 / 0.934	0.16 / 0.57	0.000283 / 0.0141	0.00285 / 0.0347	2	1	0.333
hsa-miR-128-3p hsa-miR-27a-3p RGL2	0.0916 / 0.463	0.0344 / 0.262	0.763 / 0.929	0.0949 / 0.414	0.573 / 0.865	1.59e-06 / 0.000477	5.38e-05 / 0.00243	2	1	0.5
hsa-miR-128-3p hsa-miR-27a-3p SLC30A7	0.00026 / 0.0216	0.17 / 0.534	0.00461 / 0.105	0.632 / 0.869	0.889 / 0.973	0.000156 / 0.00981	0.219 / 0.477	2	1	0.5
hsa-miR-128-3p hsa-miR-27a-3p SLC39A11	0.000796 / 0.0439	0.365 / 0.723	0.807 / 0.944	0.0524 / 0.318	0.000968 / 0.0708	0.0214 / 0.165	0.000517 / 0.0114	2	1	0.5
hsa-miR-128-3p hsa-miR-27a-3p SLIT2	0.45 / 0.803	0.172 / 0.537	0.786 / 0.937	0.000554 / 0.0342	0.178 / 0.593	0.000122 / 0.00843	0.069 / 0.249	2	1	0.5
hsa-miR-128-3p hsa-miR-27a-3p SMAD2	2.65e-05 / 0.00489	0.926 / 0.98	0.132 / 0.498	0.0531 / 0.32	0.508 / 0.835	0.0178 / 0.149	0.00389 / 0.0426	2	2	0.5
hsa-miR-128-3p hsa-miR-27a-3p SMURF2	7.59e-05 / 0.00993	0.745 / 0.921	0.318 / 0.696	0.676 / 0.888	0.144 / 0.549	0.00151 / 0.0378	0.152 / 0.391	2	1	0.5
hsa-miR-128-3p hsa-miR-27a-3p SOX11	0.715 / 0.92	0.00121 / 0.0443	NA	0.000505 / 0.0326	0.00226 / 0.103	0.0661 / 0.296	0.724 / 0.872	2	1	0.5
hsa-miR-128-3p hsa-miR-27a-3p SPTLC2	0.00136 / 0.0608	0.968 / 0.991	0.558 / 0.844	0.416 / 0.749	0.722 / 0.922	4.1e-07 / 0.000184	0.00468 / 0.0479	2	1	0.333
hsa-miR-128-3p hsa-miR-27a-3p TGOLN2	9.21e-05 / 0.0113	0.193 / 0.562	0.787 / 0.937	0.0641 / 0.348	0.837 / 0.958	2.56e-05 / 0.00315	0.626 / 0.816	2	1	0.5
hsa-miR-128-3p hsa-miR-27a-3p TMEM91	0.0667 / 0.41	0.0177 / 0.191	0.0679 / 0.376	0.04 / 0.283	0.414 / 0.786	1.68e-07 / 9.84e-05	0.000289 / 0.00772	2	1	0.5
hsa-miR-128-3p hsa-miR-27a-3p TMX1	0.000414 / 0.0291	0.879 / 0.966	0.262 / 0.649	0.0107 / 0.153	0.945 / 0.987	0.000501 / 0.0198	0.955 / 0.982	2	1	0.333
hsa-miR-128-3p hsa-miR-27a-3p TRERF1	0.00066 / 0.0391	0.431 / 0.767	0.75 / 0.924	0.898 / 0.971	0.0626 / 0.403	0.759 / 0.907	0.00205 / 0.0281	2	1	0.5
hsa-miR-128-3p hsa-miR-27a-3p WIPF2	9.27e-05 / 0.0114	0.508 / 0.813	0.681 / 0.898	0.0658 / 0.353	0.646 / 0.894	4e-06 / 0.000905	0.218 / 0.476	2	1	0.5
hsa-miR-128-3p hsa-miR-27a-3p ZMAT3	0.0253 / 0.276	0.018 / 0.192	0.263 / 0.649	0.18 / 0.541	0.707 / 0.917	2.17e-06 / 0.000589	0.000629 / 0.013	2	1	0.5
hsa-miR-128-3p hsa-miR-27b-3p ALG9	3.93e-05 / 0.00641	0.0768 / 0.38	0.38 / 0.742	0.311 / 0.672	0.829 / 0.956	0.00156 / 0.0384	0.504 / 0.735	2	2	0.4
hsa-miR-128-3p hsa-miR-27b-3p BACE1	4.04e-05 / 0.00655	0.391 / 0.742	0.522 / 0.826	0.523 / 0.813	0.0338 / 0.317	0.00128 / 0.0343	0.161 / 0.403	2	1	0.5
hsa-miR-128-3p hsa-miR-27b-3p BHLHE41	0.94 / 0.986	0.0425 / 0.29	0.0124 / 0.174	0.389 / 0.73	0.295 / 0.704	2.76e-06 / 0.000689	0.00145 / 0.0225	2	1	0.5
hsa-miR-128-3p hsa-miR-27b-3p BICC1	0.367 / 0.754	0.417 / 0.759	0.00427 / 0.101	0.82 / 0.945	0.0777 / 0.437	0.000613 / 0.0223	0.00234 / 0.0306	2	1	0.5
hsa-miR-128-3p hsa-miR-27b-3p CCDC28B	5.08e-05 / 0.00759	0.973 / 0.993	0.297 / 0.68	0.765 / 0.925	0.234 / 0.651	5e-04 / 0.0198	0.696 / 0.857	2	1	0.5
hsa-miR-128-3p hsa-miR-27b-3p CECR2	3.97e-06 / 0.0013	0.346 / 0.709	0.119 / 0.477	0.358 / 0.709	0.00145 / 0.0852	0.000668 / 0.0234	0.0122 / 0.0874	2	1	0.5
hsa-miR-128-3p hsa-miR-27b-3p CKAP4	9.44e-06 / 0.0024	0.646 / 0.881	0.0455 / 0.315	0.364 / 0.713	0.0507 / 0.371	0.791 / 0.921	5.01e-05 / 0.00231	2	1	0.5
hsa-miR-128-3p hsa-miR-27b-3p CNN3	2.01e-05 / 0.00411	0.17 / 0.535	0.000814 / 0.0411	0.429 / 0.758	0.154 / 0.561	0.204 / 0.515	0.854 / 0.937	2	1	0.5
hsa-miR-128-3p hsa-miR-27b-3p FAM184A	0.000164 / 0.0163	0.454 / 0.781	0.677 / 0.897	0.573 / 0.841	0.79 / 0.943	0.995 / 0.998	0.00171 / 0.025	2	1	0.5
hsa-miR-128-3p hsa-miR-27b-3p FKBP14	0.000929 / 0.0487	0.931 / 0.981	0.000312 / 0.0246	0.649 / 0.877	0.59 / 0.872	0.146 / 0.439	0.397 / 0.652	2	1	0.5
hsa-miR-128-3p hsa-miR-27b-3p GSPT1	0.981 / 0.995	0.242 / 0.617	0.000191 / 0.0182	0.745 / 0.917	0.0715 / 0.423	0.00218 / 0.0468	0.662 / 0.837	2	1	0.5
hsa-miR-128-3p hsa-miR-27b-3p HOXA13	5.23e-05 / 0.00769	0.525 / 0.822	0.881 / 0.967	NA	0.0397 / 0.338	0.00151 / 0.0378	NA	2	1	0.5
hsa-miR-128-3p hsa-miR-27b-3p KPNA6	0.819 / 0.953	0.74 / 0.919	0.00027 / 0.0225	0.327 / 0.685	0.363 / 0.754	4.85e-05 / 0.00476	0.67 / 0.842	2	1	0.5
hsa-miR-128-3p hsa-miR-27b-3p LASP1	9.07e-08 / 7.98e-05	0.999 / 1	0.0131 / 0.178	0.23 / 0.596	0.000103 / 0.0251	0.12 / 0.398	0.0346 / 0.166	2	1	0.5
hsa-miR-128-3p hsa-miR-27b-3p NEDD4	4.86e-06 / 0.00151	0.798 / 0.939	0.641 / 0.882	0.168 / 0.525	0.262 / 0.676	0.00168 / 0.0403	0.246 / 0.508	2	1	0.5
hsa-miR-128-3p hsa-miR-27b-3p PLK2	0.108 / 0.493	0.511 / 0.814	0.000563 / 0.0339	0.486 / 0.792	0.163 / 0.574	0.56 / 0.805	0.00479 / 0.0486	2	3	0.5
hsa-miR-128-3p hsa-miR-27b-3p RAB20	0.000478 / 0.0319	0.129 / 0.476	4.77e-05 / 0.00765	0.0389 / 0.28	0.00202 / 0.0981	0.0437 / 0.239	0.118 / 0.339	2	1	0.5
hsa-miR-128-3p hsa-miR-27b-3p SCN3B	0.000755 / 0.0424	0.134 / 0.483	0.127 / 0.49	0.0927 / 0.41	0.377 / 0.763	0.00101 / 0.03	0.175 / 0.423	2	1	0.5
hsa-miR-128-3p hsa-miR-27b-3p SFRP1	1.9e-06 / 0.000741	0.486 / 0.8	0.0145 / 0.187	0.635 / 0.87	0.821 / 0.953	4.87e-06 / 0.00103	0.862 / 0.941	2	1	0.5
hsa-miR-128-3p hsa-miR-27b-3p SLC39A11	0.000331 / 0.0252	0.939 / 0.984	0.661 / 0.891	0.972 / 0.992	0.11 / 0.498	0.59 / 0.823	0.0041 / 0.044	2	1	0.5
hsa-miR-128-3p hsa-miR-27b-3p SPTLC2	0.000183 / 0.0175	0.813 / 0.944	0.074 / 0.391	0.444 / 0.767	0.686 / 0.91	0.000224 / 0.0122	0.318 / 0.582	2	1	0.333
hsa-miR-128-3p hsa-miR-27b-3p TMEM167A	0.000404 / 0.0287	0.519 / 0.818	0.684 / 0.9	0.395 / 0.735	0.705 / 0.916	1.28e-06 / 0.00041	0.347 / 0.609	2	1	0.5
hsa-miR-128-3p hsa-miR-98-5p TRABD	0.697 / 0.913	0.55 / 0.835	0.703 / 0.907	1.31e-05 / 0.00431	0.0935 / 0.469	0.921 / 0.973	1.65e-06 / 0.000204	2	1	0.5
hsa-miR-129-5p hsa-miR-409-5p KCMF1	0.774 / 0.939	0.347 / 0.709	0.274 / 0.66	0.445 / 0.768	1.53e-05 / 0.00984	0.885 / 0.96	0.000378 / 0.00924	2	1	0.5
hsa-miR-130a-3p hsa-miR-130b-3p ARID5B	0.103 / 0.484	1.38e-05 / 0.00289	0.0183 / 0.208	0.673 / 0.887	0.017 / 0.243	0.00143 / 0.0366	0.0183 / 0.112	2	1	0.5
hsa-miR-130a-3p hsa-miR-130b-3p C5orf30	0.696 / 0.913	0.000786 / 0.0344	0.703 / 0.907	0.0216 / 0.213	0.648 / 0.895	0.0439 / 0.24	6.25e-12 / 1.1e-08	2	1	0.5
hsa-miR-130a-3p hsa-miR-130b-3p CALM2	0.866 / 0.966	0.000504 / 0.0265	0.963 / 0.99	0.82 / 0.945	0.263 / 0.677	0.95 / 0.983	0.00282 / 0.0344	2	1	0.5
hsa-miR-130a-3p hsa-miR-130b-3p CAPRIN2	0.179 / 0.593	0.000255 / 0.0173	0.832 / 0.953	0.0784 / 0.381	0.124 / 0.521	0.00171 / 0.0407	0.71 / 0.864	2	1	0.5
hsa-miR-130a-3p hsa-miR-130b-3p CAV2	0.478 / 0.818	0.079 / 0.385	0.942 / 0.985	0.075 / 0.374	0.0243 / 0.279	5.88e-06 / 0.00119	0.00026 / 0.00719	2	1	0.5
hsa-miR-130a-3p hsa-miR-130b-3p CFL2	0.0308 / 0.3	0.000338 / 0.0208	0.583 / 0.856	0.032 / 0.256	0.804 / 0.948	0.00375 / 0.0633	1.24e-05 / 0.000863	2	2	0.5
hsa-miR-130a-3p hsa-miR-130b-3p CPEB1	0.684 / 0.908	0.0727 / 0.371	NA	0.46 / 0.777	3.68e-08 / 0.000338	0.000658 / 0.0232	0.0271 / 0.143	2	2	0.5
hsa-miR-130a-3p hsa-miR-130b-3p CREB5	0.649 / 0.895	1.3e-07 / 0.000113	0.592 / 0.861	0.356 / 0.708	0.816 / 0.951	0.446 / 0.732	0.00108 / 0.0185	2	2	0.5
hsa-miR-130a-3p hsa-miR-130b-3p DOCK3	0.353 / 0.746	3.72e-06 / 0.00122	0.454 / 0.789	0.381 / 0.725	0.579 / 0.868	0.91 / 0.969	0.00434 / 0.0456	2	1	0.5
hsa-miR-130a-3p hsa-miR-130b-3p DPYSL2	0.493 / 0.827	2.58e-09 / 6.02e-06	0.0249 / 0.239	0.23 / 0.596	0.0705 / 0.421	0.000459 / 0.0189	0.0202 / 0.119	2	1	0.5
hsa-miR-130a-3p hsa-miR-130b-3p FAM46B	0.793 / 0.945	0.36 / 0.719	0.112 / 0.465	0.802 / 0.938	0.218 / 0.636	4.47e-07 / 0.000194	5.54e-06 / 0.000485	2	1	0.5
hsa-miR-130a-3p hsa-miR-130b-3p FBXO10	0.599 / 0.875	1.24e-05 / 0.0027	0.19 / 0.575	0.823 / 0.946	0.0276 / 0.292	0.405 / 0.702	0.00388 / 0.0425	2	1	0.5
hsa-miR-130a-3p hsa-miR-130b-3p FRMD6	0.978 / 0.995	0.107 / 0.44	0.52 / 0.825	0.0328 / 0.259	0.665 / 0.902	3.13e-09 / 4.78e-06	0.00242 / 0.0313	2	1	0.5
hsa-miR-130a-3p hsa-miR-130b-3p FYN	0.187 / 0.603	0.000936 / 0.0383	0.173 / 0.555	0.114 / 0.447	0.205 / 0.622	0.0944 / 0.354	3.27e-06 / 0.000333	2	1	0.5
hsa-miR-130a-3p hsa-miR-130b-3p GABRB2	0.878 / 0.969	0.426 / 0.765	NA	0.98 / 0.995	0.0589 / 0.394	0.00241 / 0.0494	0.00013 / 0.00446	2	1	0.5
hsa-miR-130a-3p hsa-miR-130b-3p GJA1	0.684 / 0.908	0.13 / 0.477	0.992 / 0.998	0.295 / 0.658	0.695 / 0.913	4.04e-05 / 0.00422	0.00145 / 0.0225	2	2	0.5
hsa-miR-130a-3p hsa-miR-130b-3p GRIN2A	0.651 / 0.896	0.276 / 0.65	0.584 / 0.857	0.0857 / 0.396	0.0125 / 0.214	0.000216 / 0.0119	0.000243 / 0.00685	2	1	0.5
hsa-miR-130a-3p hsa-miR-130b-3p HBP1	0.227 / 0.644	0.713 / 0.908	0.339 / 0.713	0.0577 / 0.333	0.0146 / 0.228	0.000103 / 0.00762	0.000195 / 0.00589	2	2	0.5
hsa-miR-130a-3p hsa-miR-130b-3p HLF	0.623 / 0.885	2.36e-11 / 1.32e-07	0.0528 / 0.337	0.122 / 0.461	0.899 / 0.975	3.6e-07 / 0.00017	0.104 / 0.315	2	1	0.5
hsa-miR-130a-3p hsa-miR-130b-3p HPRT1	0.87 / 0.968	4.93e-08 / 5.8e-05	0.286 / 0.671	0.448 / 0.769	0.495 / 0.829	0.000106 / 0.00779	0.364 / 0.625	2	1	0.5
hsa-miR-130a-3p hsa-miR-130b-3p IGFBP5	0.2 / 0.617	0.0702 / 0.365	0.175 / 0.557	0.985 / 0.996	0.438 / 0.8	1.14e-06 / 0.000379	9.4e-08 / 2.41e-05	2	1	0.5
hsa-miR-130a-3p hsa-miR-130b-3p INSIG1	0.287 / 0.697	1.59e-06 / 0.000668	0.194 / 0.579	0.796 / 0.936	0.142 / 0.545	0.851 / 0.947	3.02e-06 / 0.000314	2	1	0.5
hsa-miR-130a-3p hsa-miR-130b-3p KIAA1217	0.87 / 0.967	0.479 / 0.796	0.367 / 0.733	0.622 / 0.864	0.377 / 0.762	3.64e-06 / 0.000842	2.46e-05 / 0.00141	2	1	0.5
hsa-miR-130a-3p hsa-miR-130b-3p KLF11	0.938 / 0.986	2.79e-05 / 0.00447	0.596 / 0.863	0.339 / 0.695	0.647 / 0.895	0.252 / 0.569	0.00488 / 0.0492	2	1	0.5
hsa-miR-130a-3p hsa-miR-130b-3p LRP4	0.934 / 0.985	0.00564 / 0.106	0.468 / 0.797	0.585 / 0.846	0.559 / 0.859	3.72e-06 / 0.000857	5.65e-05 / 0.00251	2	1	0.5
hsa-miR-130a-3p hsa-miR-130b-3p MAPRE3	0.217 / 0.634	0.0154 / 0.178	0.873 / 0.965	2.85e-10 / 3.28e-06	0.393 / 0.773	0.149 / 0.444	0.00241 / 0.0312	2	1	0.5
hsa-miR-130a-3p hsa-miR-130b-3p MDFIC	0.646 / 0.894	0.1 / 0.427	0.901 / 0.973	0.63 / 0.868	0.689 / 0.911	1.63e-06 / 0.000485	0.000603 / 0.0126	2	1	0.5
hsa-miR-130a-3p hsa-miR-130b-3p MEMO1	0.603 / 0.877	9.12e-07 / 0.000458	0.0928 / 0.432	0.425 / 0.755	0.0847 / 0.452	0.00101 / 0.0299	0.0785 / 0.268	2	1	0.5
hsa-miR-130a-3p hsa-miR-130b-3p MID1IP1	0.581 / 0.867	0.0171 / 0.188	0.31 / 0.69	0.000196 / 0.0193	0.0382 / 0.333	0.00148 / 0.0374	0.0538 / 0.215	2	1	0.5
hsa-miR-130a-3p hsa-miR-130b-3p MLLT6	0.621 / 0.884	0.121 / 0.463	0.346 / 0.719	0.000106 / 0.0141	0.1 / 0.482	0.435 / 0.724	3.68e-07 / 6.68e-05	2	2	0.5
hsa-miR-130a-3p hsa-miR-130b-3p MYO10	0.0497 / 0.366	4.92e-08 / 5.8e-05	0.551 / 0.841	0.279 / 0.644	0.294 / 0.703	0.919 / 0.972	0.00156 / 0.0236	2	1	0.5
hsa-miR-130a-3p hsa-miR-130b-3p NAV2	0.385 / 0.766	0.00811 / 0.129	0.544 / 0.838	0.42 / 0.751	0.423 / 0.791	1.55e-07 / 9.4e-05	4.08e-05 / 0.002	2	2	0.5
hsa-miR-130a-3p hsa-miR-130b-3p NFIA	0.981 / 0.996	0.00036 / 0.0216	0.238 / 0.625	0.999 / 1	0.134 / 0.535	0.00024 / 0.0127	0.812 / 0.917	2	2	0.5
hsa-miR-130a-3p hsa-miR-130b-3p NFIB	0.979 / 0.995	0.00104 / 0.0406	0.557 / 0.844	0.454 / 0.773	0.0157 / 0.235	0.00174 / 0.0411	0.468 / 0.709	2	1	0.5
hsa-miR-130a-3p hsa-miR-130b-3p NHS	0.823 / 0.954	0.000365 / 0.0218	0.0901 / 0.426	0.877 / 0.965	0.0874 / 0.457	0.000211 / 0.0117	0.00585 / 0.0552	2	1	0.5
hsa-miR-130a-3p hsa-miR-130b-3p NPEPL1	0.597 / 0.875	0.322 / 0.69	0.0351 / 0.28	0.000709 / 0.0392	0.375 / 0.761	0.000213 / 0.0118	0.757 / 0.89	2	1	0.5
hsa-miR-130a-3p hsa-miR-130b-3p PDGFRA	0.118 / 0.51	0.671 / 0.891	0.0765 / 0.396	0.0504 / 0.313	0.613 / 0.882	1.81e-05 / 0.00247	4.23e-05 / 0.00205	2	1	0.5
hsa-miR-130a-3p hsa-miR-130b-3p PFKFB3	0.999 / 1	2.64e-10 / 9.67e-07	0.243 / 0.63	0.382 / 0.726	0.865 / 0.966	0.0155 / 0.139	0.00223 / 0.0298	2	1	0.5
hsa-miR-130a-3p hsa-miR-130b-3p PHF3	0.79 / 0.944	0.115 / 0.453	0.667 / 0.893	0.000624 / 0.0367	9.91e-05 / 0.0246	0.194 / 0.503	0.201 / 0.455	2	1	0.5
hsa-miR-130a-3p hsa-miR-130b-3p PLCB1	0.837 / 0.958	0.000423 / 0.0238	0.187 / 0.572	0.507 / 0.805	0.731 / 0.925	0.00233 / 0.0486	0.48 / 0.718	2	1	0.5
hsa-miR-130a-3p hsa-miR-130b-3p PPARGC1A	0.271 / 0.683	0.708 / 0.906	0.944 / 0.985	0.186 / 0.547	0.334 / 0.733	1.52e-06 / 0.000465	5.73e-08 / 1.67e-05	2	2	0.5
hsa-miR-130a-3p hsa-miR-130b-3p PRUNE2	0.997 / 0.999	4.86e-08 / 5.8e-05	0.0522 / 0.335	0.0601 / 0.338	0.107 / 0.493	3.71e-07 / 0.000174	0.612 / 0.807	2	1	0.5
hsa-miR-130a-3p hsa-miR-130b-3p PSD	0.00792 / 0.164	0.00198 / 0.0588	0.61 / 0.869	7.91e-05 / 0.0119	0.0213 / 0.264	0.174 / 0.478	0.000977 / 0.0173	2	1	0.5
hsa-miR-130a-3p hsa-miR-130b-3p RACGAP1	0.0143 / 0.215	9.04e-06 / 0.00218	0.399 / 0.755	0.0572 / 0.332	0.759 / 0.934	2.36e-05 / 0.00297	0.291 / 0.556	2	1	0.5
hsa-miR-130a-3p hsa-miR-130b-3p RASAL1	0.677 / 0.906	2.38e-10 / 9.32e-07	0.318 / 0.696	0.697 / 0.897	0.153 / 0.56	0.164 / 0.464	0.000852 / 0.0159	2	1	0.5
hsa-miR-130a-3p hsa-miR-130b-3p SCARA3	0.574 / 0.865	0.0224 / 0.213	0.65 / 0.886	0.589 / 0.848	0.905 / 0.977	2.18e-05 / 0.00282	0.000271 / 0.00741	2	1	0.5
hsa-miR-130a-3p hsa-miR-130b-3p SCML2	0.129 / 0.527	3.42e-06 / 0.00115	0.122 / 0.482	0.254 / 0.621	0.00593 / 0.157	0.000238 / 0.0126	0.832 / 0.927	2	1	0.5
hsa-miR-130a-3p hsa-miR-130b-3p SEL1L3	0.136 / 0.537	1.37e-07 / 0.000118	0.792 / 0.94	0.0289 / 0.245	0.817 / 0.952	0.13 / 0.414	1.51e-08 / 5.86e-06	2	1	0.5
hsa-miR-130a-3p hsa-miR-130b-3p SGCB	0.953 / 0.989	0.000593 / 0.0292	0.28 / 0.665	0.718 / 0.906	0.09 / 0.463	0.000321 / 0.0152	0.138 / 0.37	2	1	0.5
hsa-miR-130a-3p hsa-miR-130b-3p SIRT7	0.479 / 0.819	0.449 / 0.779	0.994 / 0.998	0.000231 / 0.0211	0.02 / 0.258	1.45e-05 / 0.00216	0.354 / 0.616	2	1	0.5
hsa-miR-130a-3p hsa-miR-130b-3p SLC25A12	0.337 / 0.735	0.000248 / 0.017	0.535 / 0.833	0.145 / 0.494	0.882 / 0.971	0.84 / 0.942	7.53e-05 / 0.00308	2	1	0.5
hsa-miR-130a-3p hsa-miR-130b-3p SLC4A5	0.529 / 0.844	6.89e-07 / 0.000382	0.84 / 0.955	0.323 / 0.682	0.186 / 0.602	0.00681 / 0.0883	0.000112 / 0.00403	2	1	0.5
hsa-miR-130a-3p hsa-miR-130b-3p SLC6A6	0.935 / 0.985	0.000819 / 0.0353	0.301 / 0.683	0.228 / 0.594	0.28 / 0.692	0.0321 / 0.204	8.68e-05 / 0.00338	2	1	0.5
hsa-miR-130a-3p hsa-miR-130b-3p SPRED1	0.301 / 0.707	0.00121 / 0.0443	0.712 / 0.91	0.474 / 0.785	0.262 / 0.676	0.000525 / 0.0203	0.727 / 0.874	2	1	0.5
hsa-miR-130a-3p hsa-miR-130b-3p STOX2	0.444 / 0.8	3.8e-11 / 2.06e-07	0.416 / 0.767	0.163 / 0.519	0.191 / 0.606	0.000195 / 0.0112	0.155 / 0.394	2	1	0.5
hsa-miR-130a-3p hsa-miR-130b-3p STX12	0.721 / 0.922	0.276 / 0.65	0.000772 / 0.04	0.449 / 0.77	0.396 / 0.775	0.000768 / 0.0255	0.227 / 0.486	2	1	0.5
hsa-miR-130a-3p hsa-miR-130b-3p SUGT1	0.805 / 0.948	0.905 / 0.974	0.809 / 0.945	0.029 / 0.245	0.104 / 0.487	0.00103 / 0.0303	0.000604 / 0.0126	2	1	0.5
hsa-miR-130a-3p hsa-miR-130b-3p TMEM110	0.797 / 0.946	0.00118 / 0.0437	0.0398 / 0.297	0.848 / 0.955	0.722 / 0.921	0.823 / 0.935	0.00306 / 0.0364	2	1	0.5
hsa-miR-130a-3p hsa-miR-130b-3p TMEM55A	0.538 / 0.848	0.00069 / 0.0318	0.0128 / 0.176	0.169 / 0.527	0.798 / 0.946	0.0911 / 0.348	5.79e-05 / 0.00256	2	1	0.5
hsa-miR-130a-3p hsa-miR-130b-3p TSPAN18	0.111 / 0.497	0.0199 / 0.201	0.606 / 0.867	0.00442 / 0.0994	0.736 / 0.926	0.000296 / 0.0145	0.00334 / 0.0385	2	1	0.5
hsa-miR-130a-3p hsa-miR-130b-3p ZEB2	0.217 / 0.634	3.39e-05 / 0.00506	0.0179 / 0.206	0.0329 / 0.259	0.323 / 0.726	0.000309 / 0.0148	0.314 / 0.579	2	1	0.5
hsa-miR-130a-3p hsa-miR-130b-3p ZNF711	0.833 / 0.957	0.00112 / 0.0422	0.299 / 0.681	0.0199 / 0.206	0.307 / 0.713	0.0498 / 0.256	0.00207 / 0.0283	2	1	0.5
hsa-miR-130a-3p hsa-miR-148a-3p ACVR1	0.000162 / 0.0162	0.305 / 0.676	0.065 / 0.369	0.331 / 0.688	0.22 / 0.637	0.8 / 0.926	0.00011 / 0.00397	2	1	0.333
hsa-miR-130a-3p hsa-miR-148a-3p AGFG1	9.42e-07 / 0.000446	0.704 / 0.905	0.81 / 0.945	0.223 / 0.589	0.751 / 0.931	0.982 / 0.994	0.00205 / 0.0281	2	1	0.5
hsa-miR-130a-3p hsa-miR-148a-3p CAST	5.65e-05 / 0.00816	0.452 / 0.78	0.107 / 0.457	0.368 / 0.716	0.862 / 0.965	0.342 / 0.651	0.000297 / 0.00787	2	1	0.5
hsa-miR-130a-3p hsa-miR-148a-3p CAV2	2.9e-10 / 6.23e-07	0.72 / 0.911	0.855 / 0.959	0.232 / 0.599	0.0157 / 0.235	0.000741 / 0.025	0.547 / 0.765	2	1	0.5
hsa-miR-130a-3p hsa-miR-148a-3p CBLB	0.000121 / 0.0135	0.00994 / 0.142	0.271 / 0.657	0.697 / 0.897	0.785 / 0.942	0.568 / 0.81	0.00106 / 0.0184	2	1	0.333
hsa-miR-130a-3p hsa-miR-148a-3p CCDC85A	5.42e-06 / 0.00163	0.0556 / 0.328	0.89 / 0.969	0.389 / 0.73	0.0326 / 0.313	0.0171 / 0.147	7.28e-05 / 0.00301	2	1	0.5
hsa-miR-130a-3p hsa-miR-148a-3p FMR1	5.71e-06 / 0.00169	0.398 / 0.746	0.266 / 0.653	0.177 / 0.537	0.362 / 0.753	0.364 / 0.67	0.00392 / 0.0428	2	1	0.333
hsa-miR-130a-3p hsa-miR-148a-3p ITPK1	8.38e-06 / 0.00221	0.593 / 0.856	0.00011 / 0.0129	0.593 / 0.851	0.0547 / 0.383	0.364 / 0.671	0.357 / 0.619	2	1	0.5
hsa-miR-130a-3p hsa-miR-148a-3p MEOX2	2.28e-06 / 0.000851	0.000337 / 0.0208	0.0551 / 0.343	0.148 / 0.499	0.194 / 0.61	0.0769 / 0.319	0.0853 / 0.281	2	2	0.5
hsa-miR-130a-3p hsa-miR-148a-3p NOVA2	4.07e-05 / 0.00658	0.0571 / 0.332	0.655 / 0.888	0.725 / 0.909	0.204 / 0.62	0.268 / 0.586	0.000198 / 0.00596	2	1	0.5
hsa-miR-130a-3p hsa-miR-148a-3p NRP1	3.28e-07 / 0.000206	0.00346 / 0.0809	0.000314 / 0.0246	0.719 / 0.907	0.371 / 0.758	0.926 / 0.975	0.0821 / 0.275	2	1	0.5
hsa-miR-130a-3p hsa-miR-148a-3p OSTF1	6.87e-13 / 3.33e-09	0.262 / 0.638	0.000485 / 0.0312	0.742 / 0.916	0.81 / 0.95	0.291 / 0.607	0.651 / 0.831	2	1	0.5
hsa-miR-130a-3p hsa-miR-148a-3p PDE5A	0.802 / 0.948	0.237 / 0.612	0.099 / 0.443	0.269 / 0.635	0.0746 / 0.431	0.00182 / 0.0421	0.00228 / 0.0302	2	1	0.5
hsa-miR-130a-3p hsa-miR-148a-3p PRICKLE2	2.41e-05 / 0.00457	0.0127 / 0.162	0.468 / 0.797	0.534 / 0.82	0.572 / 0.865	0.00126 / 0.034	0.86 / 0.94	2	1	0.5
hsa-miR-130a-3p hsa-miR-148a-3p PRR15	0.891 / 0.973	0.00114 / 0.0428	0.304 / 0.685	0.41 / 0.745	0.988 / 0.997	0.715 / 0.888	0.0011 / 0.0188	2	1	0.5
hsa-miR-130a-3p hsa-miR-148a-3p PRR5L	0.000225 / 0.0198	0.0925 / 0.413	0.000291 / 0.0235	0.22 / 0.586	0.409 / 0.783	0.0571 / 0.274	0.648 / 0.829	2	1	0.5
hsa-miR-130a-3p hsa-miR-148a-3p RASAL1	0.000206 / 0.0188	0.341 / 0.705	0.109 / 0.46	0.348 / 0.702	0.668 / 0.903	0.572 / 0.812	4.94e-05 / 0.00228	2	1	0.5
hsa-miR-130a-3p hsa-miR-148a-3p STARD13	3.97e-08 / 4.1e-05	0.0121 / 0.158	0.0015 / 0.0577	0.113 / 0.446	0.973 / 0.994	0.3 / 0.615	0.000167 / 0.00527	2	1	0.5
hsa-miR-130a-3p hsa-miR-148a-3p SULF1	0.00217 / 0.0803	0.00057 / 0.0285	0.00564 / 0.118	0.284 / 0.648	0.433 / 0.797	0.313 / 0.627	6.43e-06 / 0.000541	2	1	0.333
hsa-miR-130a-3p hsa-miR-148a-3p TGFA	0.000199 / 0.0185	0.014 / 0.17	0.719 / 0.913	0.524 / 0.814	0.109 / 0.497	0.00725 / 0.0916	5.25e-07 / 8.68e-05	2	1	0.5
hsa-miR-130a-3p hsa-miR-148a-3p TNFRSF1B	1.59e-07 / 0.00012	0.252 / 0.627	0.000324 / 0.0251	0.26 / 0.626	0.428 / 0.793	0.0214 / 0.165	0.479 / 0.717	2	1	0.5
hsa-miR-130a-3p hsa-miR-148a-3p TSPAN18	0.000753 / 0.0424	0.000659 / 0.0309	0.863 / 0.962	0.958 / 0.989	0.00659 / 0.164	0.00624 / 0.0842	0.0553 / 0.219	2	1	0.5
hsa-miR-130a-3p hsa-miR-148a-3p UCP3	2.41e-21 / 1.4e-16	0.78 / 0.933	0.0175 / 0.204	0.717 / 0.906	0.383 / 0.766	0.00204 / 0.0451	0.103 / 0.314	2	1	0.5
hsa-miR-130a-3p hsa-miR-148b-3p ARL6IP1	0.000177 / 0.0171	0.00334 / 0.0791	0.598 / 0.864	0.722 / 0.908	0.804 / 0.948	0.453 / 0.736	9.8e-05 / 0.00367	2	1	0.5
hsa-miR-130a-3p hsa-miR-148b-3p CAV2	4.57e-06 / 0.00144	0.163 / 0.524	0.427 / 0.773	0.203 / 0.567	0.758 / 0.933	7.41e-05 / 0.00618	0.917 / 0.966	2	1	0.5
hsa-miR-130a-3p hsa-miR-148b-3p EIF4E3	0.111 / 0.498	0.973 / 0.993	3.81e-07 / 0.000257	0.0176 / 0.194	0.861 / 0.965	0.121 / 0.401	0.00293 / 0.0354	2	1	0.5
hsa-miR-130a-3p hsa-miR-148b-3p ESR1	0.639 / 0.891	0.799 / 0.939	0.00165 / 0.0606	0.632 / 0.868	0.265 / 0.679	3.09e-07 / 0.000151	0.000709 / 0.0141	2	1	0.333
hsa-miR-130a-3p hsa-miR-148b-3p F3	1.4e-06 / 0.000598	0.799 / 0.939	0.00073 / 0.0389	0.462 / 0.778	0.524 / 0.843	0.0441 / 0.241	0.0068 / 0.0607	2	1	0.5
hsa-miR-130a-3p hsa-miR-148b-3p ITGA9	0.176 / 0.59	0.0555 / 0.328	0.000107 / 0.0127	0.0511 / 0.315	0.055 / 0.384	2.73e-05 / 0.00329	0.236 / 0.497	2	1	0.333
hsa-miR-130a-3p hsa-miR-148b-3p MAP1B	0.00743 / 0.158	0.0393 / 0.28	0.000245 / 0.0212	0.119 / 0.456	0.00115 / 0.0768	0.000159 / 0.00996	0.584 / 0.789	2	1	0.5
hsa-miR-130a-3p hsa-miR-148b-3p MXD1	0.264 / 0.677	0.00118 / 0.0437	0.0393 / 0.295	0.718 / 0.906	0.0831 / 0.449	0.00262 / 0.0516	1.85e-05 / 0.00115	2	2	0.5
hsa-miR-130a-3p hsa-miR-148b-3p NHS	0.163 / 0.575	0.0176 / 0.19	0.000942 / 0.0449	0.614 / 0.861	0.0931 / 0.469	5.08e-05 / 0.00491	0.14 / 0.374	2	1	0.5
hsa-miR-130a-3p hsa-miR-148b-3p NPEPL1	0.335 / 0.733	0.588 / 0.853	0.424 / 0.772	0.000361 / 0.027	0.0525 / 0.376	0.000355 / 0.0162	0.32 / 0.585	2	1	0.5
hsa-miR-130a-3p hsa-miR-148b-3p PTGES3	0.348 / 0.743	0.015 / 0.175	0.414 / 0.765	0.0477 / 0.306	0.771 / 0.937	0.000889 / 0.0279	2.64e-05 / 0.00148	2	1	0.5
hsa-miR-130a-3p hsa-miR-148b-3p ROBO1	0.108 / 0.492	0.00369 / 0.0841	0.807 / 0.944	0.761 / 0.923	0.862 / 0.965	0.000216 / 0.0119	0.00267 / 0.0333	2	1	0.333
hsa-miR-130a-3p hsa-miR-148b-3p RORB	0.0691 / 0.416	0.594 / 0.856	NA	0.412 / 0.747	0.384 / 0.767	0.000249 / 0.013	0.00247 / 0.0317	2	1	0.5
hsa-miR-130a-3p hsa-miR-148b-3p STOX2	0.000534 / 0.0345	0.496 / 0.806	0.192 / 0.578	0.186 / 0.547	0.246 / 0.663	0.000257 / 0.0132	0.0972 / 0.303	2	1	0.5
hsa-miR-130a-3p hsa-miR-148b-3p UCP3	0.000122 / 0.0135	0.668 / 0.89	0.421 / 0.77	0.00565 / 0.112	0.307 / 0.714	0.000819 / 0.0266	0.432 / 0.681	2	1	0.5
hsa-miR-130a-3p hsa-miR-152-3p ADCY2	9.3e-05 / 0.0114	0.21 / 0.583	NA	0.764 / 0.924	0.273 / 0.686	0.552 / 0.8	0.00433 / 0.0456	2	1	0.5
hsa-miR-130a-3p hsa-miR-152-3p ARRDC3	0.918 / 0.981	0.258 / 0.634	0.663 / 0.891	0.191 / 0.553	0.72 / 0.921	0.000696 / 0.024	0.00471 / 0.0481	2	1	0.333
hsa-miR-130a-3p hsa-miR-152-3p BAZ2A	0.000742 / 0.042	0.165 / 0.526	0.000519 / 0.0323	0.137 / 0.482	0.556 / 0.858	0.402 / 0.7	0.253 / 0.516	2	1	0.333
hsa-miR-130a-3p hsa-miR-152-3p DCUN1D4	0.0234 / 0.267	0.784 / 0.934	0.000695 / 0.0379	0.893 / 0.969	0.686 / 0.91	0.166 / 0.467	0.000212 / 0.00625	2	1	0.5
hsa-miR-130a-3p hsa-miR-152-3p ESR1	0.116 / 0.507	0.00583 / 0.108	0.716 / 0.912	0.566 / 0.837	0.106 / 0.492	2.4e-05 / 0.00301	6.76e-05 / 0.00285	2	1	0.333
hsa-miR-130a-3p hsa-miR-152-3p FXR1	0.000359 / 0.0265	0.757 / 0.925	0.0837 / 0.412	0.12 / 0.457	0.707 / 0.917	0.0468 / 0.248	1.73e-06 / 0.00021	2	1	0.5
hsa-miR-130a-3p hsa-miR-152-3p HLF	0.926 / 0.983	0.108 / 0.441	0.505 / 0.817	0.159 / 0.514	0.204 / 0.621	1.24e-05 / 0.00195	4.93e-05 / 0.00228	2	1	0.5
hsa-miR-130a-3p hsa-miR-152-3p INHBB	0.128 / 0.526	0.6 / 0.859	0.223 / 0.611	0.864 / 0.96	0.000266 / 0.0391	0.817 / 0.933	0.00289 / 0.035	2	1	0.5
hsa-miR-130a-3p hsa-miR-152-3p MXD1	0.000587 / 0.0365	0.0633 / 0.349	0.338 / 0.712	0.79 / 0.934	0.0795 / 0.442	0.15 / 0.446	0.000177 / 0.0055	2	2	0.5
hsa-miR-130a-3p hsa-miR-152-3p RAB34	0.13 / 0.528	0.602 / 0.86	0.39 / 0.749	0.812 / 0.942	0.879 / 0.97	1.33e-05 / 0.00205	0.00364 / 0.0408	2	1	0.5
hsa-miR-130a-3p hsa-miR-17-5p CREB5	0.0529 / 0.375	0.000854 / 0.0362	0.711 / 0.91	0.791 / 0.935	0.674 / 0.905	0.812 / 0.931	0.000303 / 0.00797	2	1	0.333
hsa-miR-130a-3p hsa-miR-17-5p CSF1	0.000422 / 0.0294	0.179 / 0.545	0.305 / 0.686	0.0439 / 0.295	0.832 / 0.956	0.946 / 0.982	3.82e-05 / 0.00191	2	1	0.333
hsa-miR-130a-3p hsa-miR-17-5p DNM2	0.365 / 0.753	0.743 / 0.92	0.42 / 0.769	0.487 / 0.793	0.0127 / 0.216	5.72e-05 / 0.00533	0.00027 / 0.00738	2	1	0.5
hsa-miR-130a-3p hsa-miR-17-5p DPYSL2	1.1e-05 / 0.00268	0.000307 / 0.0196	0.202 / 0.588	0.352 / 0.705	0.00432 / 0.137	0.0491 / 0.254	0.245 / 0.507	2	1	0.5
hsa-miR-130a-3p hsa-miR-17-5p FASTK	0.054 / 0.378	0.0473 / 0.305	0.672 / 0.895	4.72e-05 / 0.00902	0.00131 / 0.0814	0.0514 / 0.26	9.84e-05 / 0.00368	2	1	0.5
hsa-miR-130a-3p hsa-miR-17-5p HSPA8	0.169 / 0.582	0.627 / 0.872	0.105 / 0.454	0.0325 / 0.258	0.661 / 0.901	0.00104 / 0.0305	0.000184 / 0.00565	2	1	0.5
hsa-miR-130a-3p hsa-miR-17-5p LDLR	0.65 / 0.896	0.000128 / 0.0113	0.752 / 0.925	0.663 / 0.882	0.183 / 0.598	0.176 / 0.48	3.22e-06 / 0.000329	2	2	0.4
hsa-miR-130a-3p hsa-miR-17-5p MAPRE3	0.316 / 0.719	0.0134 / 0.167	0.000232 / 0.0205	7.01e-12 / 1.61e-07	0.0343 / 0.319	0.736 / 0.898	0.0906 / 0.291	2	1	0.5
hsa-miR-130a-3p hsa-miR-17-5p PFKFB3	0.000245 / 0.0209	0.0111 / 0.151	0.894 / 0.971	0.0187 / 0.199	0.326 / 0.728	0.503 / 0.771	2.74e-06 / 0.000293	2	1	0.5
hsa-miR-130a-3p hsa-miR-17-5p RBM20	2.87e-08 / 3.23e-05	0.523 / 0.821	0.471 / 0.798	0.35 / 0.703	0.672 / 0.904	0.119 / 0.397	0.00266 / 0.0332	2	1	0.5
hsa-miR-130a-3p hsa-miR-17-5p SHANK2	0.00136 / 0.0608	0.000321 / 0.0201	0.0138 / 0.183	0.597 / 0.852	0.425 / 0.792	0.674 / 0.868	0.00027 / 0.00738	2	1	0.333
hsa-miR-130a-3p hsa-miR-17-5p SYNM	0.0278 / 0.288	0.109 / 0.444	0.952 / 0.988	0.637 / 0.871	0.797 / 0.945	0.00014 / 0.0092	4.6e-05 / 0.00217	2	1	0.5
hsa-miR-130a-3p hsa-miR-17-5p TACC1	3.22e-06 / 0.00112	0.0986 / 0.424	0.681 / 0.898	0.00132 / 0.054	0.819 / 0.952	0.213 / 0.526	0.00028 / 0.00758	2	1	0.5
hsa-miR-130a-3p hsa-miR-17-5p TIMP2	0.00019 / 0.0179	0.325 / 0.693	0.000914 / 0.044	0.0763 / 0.376	0.0168 / 0.242	0.26 / 0.578	0.00941 / 0.0744	2	1	0.5
hsa-miR-130a-3p hsa-miR-17-5p USP6	0.000339 / 0.0255	0.0321 / 0.254	0.185 / 0.569	0.000295 / 0.0241	0.0684 / 0.417	0.0866 / 0.339	0.102 / 0.312	2	1	0.5
hsa-miR-130a-3p hsa-miR-19a-3p CEP55	0.0985 / 0.476	0.000485 / 0.0259	0.0507 / 0.331	0.346 / 0.7	0.903 / 0.976	0.0248 / 0.178	0.00101 / 0.0178	2	1	0.5
hsa-miR-130a-3p hsa-miR-19a-3p DLG5	0.865 / 0.966	0.000347 / 0.0211	3.79e-05 / 0.00658	0.606 / 0.857	0.4 / 0.777	0.253 / 0.57	0.48 / 0.717	2	1	0.333
hsa-miR-130a-3p hsa-miR-19a-3p EPC2	0.961 / 0.991	0.53 / 0.825	0.00106 / 0.0477	0.622 / 0.864	0.00711 / 0.169	0.91 / 0.969	0.00174 / 0.0253	2	1	0.333
hsa-miR-130a-3p hsa-miR-19a-3p ERBB3	0.168 / 0.581	2.61e-09 / 6.02e-06	0.0445 / 0.312	0.921 / 0.977	0.856 / 0.964	0.18 / 0.486	0.000145 / 0.00478	2	1	0.5
hsa-miR-130a-3p hsa-miR-19a-3p FXR1	3.58e-06 / 0.0012	0.00461 / 0.0949	0.0122 / 0.172	0.129 / 0.471	0.518 / 0.841	0.221 / 0.535	0.00472 / 0.0482	2	1	0.5
hsa-miR-130a-3p hsa-miR-19a-3p GMFB	0.0542 / 0.379	0.737 / 0.918	0.45 / 0.787	0.000172 / 0.0181	0.0644 / 0.407	0.835 / 0.941	0.000687 / 0.0138	2	1	0.5
hsa-miR-130a-3p hsa-miR-19a-3p HLF	0.315 / 0.719	3.72e-10 / 1.28e-06	0.434 / 0.778	0.872 / 0.963	0.95 / 0.988	3.07e-05 / 0.00355	0.0129 / 0.0902	2	1	0.5
hsa-miR-130a-3p hsa-miR-19a-3p INSIG1	0.00366 / 0.108	0.000112 / 0.0104	0.00782 / 0.138	0.921 / 0.977	0.548 / 0.855	0.996 / 0.999	2.15e-05 / 0.00128	2	1	0.5
hsa-miR-130a-3p hsa-miR-19a-3p LDLR	0.293 / 0.702	3.3e-05 / 0.00497	0.8 / 0.942	0.613 / 0.86	0.318 / 0.722	0.601 / 0.829	2.11e-06 / 0.000245	2	2	0.4
hsa-miR-130a-3p hsa-miR-19a-3p LRCH1	0.0358 / 0.32	0.00132 / 0.0466	0.561 / 0.846	0.16 / 0.516	0.106 / 0.491	0.697 / 0.879	0.00079 / 0.0151	2	1	0.5
hsa-miR-130a-3p hsa-miR-19a-3p MDFIC	0.00879 / 0.173	0.839 / 0.953	0.15 / 0.524	0.841 / 0.952	0.153 / 0.56	0.000662 / 0.0233	0.000442 / 0.0102	2	1	0.5
hsa-miR-130a-3p hsa-miR-19a-3p MEMO1	0.0137 / 0.211	6.3e-05 / 0.00736	0.178 / 0.561	0.953 / 0.987	0.82 / 0.953	0.000667 / 0.0234	0.819 / 0.921	2	1	0.5
hsa-miR-130a-3p hsa-miR-19a-3p PFKFB3	0.0206 / 0.253	0.000789 / 0.0345	0.728 / 0.916	0.151 / 0.502	0.559 / 0.859	0.0685 / 0.301	2.33e-05 / 0.00136	2	1	0.5
hsa-miR-130a-3p hsa-miR-19a-3p PRUNE2	0.0167 / 0.23	9.06e-05 / 0.00905	0.791 / 0.939	0.291 / 0.654	0.323 / 0.726	0.000289 / 0.0142	0.19 / 0.442	2	1	0.333
hsa-miR-130a-3p hsa-miR-19a-3p PSD	0.000493 / 0.0326	0.000384 / 0.0225	0.972 / 0.993	0.0143 / 0.176	0.0156 / 0.234	0.0391 / 0.226	0.858 / 0.939	2	1	0.5
hsa-miR-130a-3p hsa-miR-19a-3p SCML2	0.396 / 0.772	9.46e-05 / 0.00924	0.000503 / 0.0317	0.0374 / 0.275	0.0142 / 0.226	0.0997 / 0.364	0.0125 / 0.0886	2	1	0.5
hsa-miR-130a-3p hsa-miR-19a-3p SLC8A1	0.0633 / 0.402	0.362 / 0.72	0.336 / 0.711	0.462 / 0.778	0.0302 / 0.303	9.79e-05 / 0.00737	9.79e-06 / 0.000734	2	1	0.5
hsa-miR-130a-3p hsa-miR-19a-3p SNPH	0.0927 / 0.465	0.28 / 0.654	0.335 / 0.71	0.000786 / 0.0414	0.0328 / 0.314	0.0853 / 0.336	0.000275 / 0.00747	2	1	0.5
hsa-miR-130a-3p hsa-miR-19a-3p SOCS5	0.269 / 0.681	0.524 / 0.821	0.000639 / 0.0361	0.741 / 0.915	0.00953 / 0.191	0.284 / 0.601	0.00187 / 0.0265	2	1	0.5
hsa-miR-130a-3p hsa-miR-19a-3p SYNM	0.296 / 0.704	0.0895 / 0.407	0.345 / 0.717	0.727 / 0.91	0.744 / 0.929	2.3e-05 / 0.00293	0.000785 / 0.0151	2	1	0.25
hsa-miR-130a-3p hsa-miR-19a-3p TNFRSF1B	0.00155 / 0.0653	0.76 / 0.926	1.38e-05 / 0.00324	0.124 / 0.463	0.0541 / 0.381	0.00532 / 0.077	0.00128 / 0.0206	2	1	0.5
hsa-miR-130a-3p hsa-miR-19a-3p UHRF2	0.838 / 0.959	0.000379 / 0.0223	0.000289 / 0.0234	0.169 / 0.527	0.0678 / 0.415	0.291 / 0.607	0.0173 / 0.109	2	1	0.5
hsa-miR-130a-3p hsa-miR-19b-3p ALG14	3.93e-05 / 0.0064	0.0524 / 0.32	0.318 / 0.697	0.348 / 0.702	0.272 / 0.685	0.326 / 0.638	0.00173 / 0.0252	2	1	0.5
hsa-miR-130a-3p hsa-miR-19b-3p ATG4D	0.000531 / 0.0343	0.00558 / 0.106	0.278 / 0.664	0.91 / 0.974	0.0114 / 0.207	0.936 / 0.978	6.34e-09 / 2.9e-06	2	1	0.5
hsa-miR-130a-3p hsa-miR-19b-3p ATP11A	0.135 / 0.536	0.000104 / 0.00985	0.178 / 0.562	0.367 / 0.716	0.823 / 0.953	0.193 / 0.501	5.69e-05 / 0.00252	2	2	0.5
hsa-miR-130a-3p hsa-miR-19b-3p BLCAP	0.902 / 0.976	0.0586 / 0.337	0.221 / 0.609	0.0851 / 0.395	0.0306 / 0.305	0.000232 / 0.0124	3.47e-09 / 1.81e-06	2	1	0.333
hsa-miR-130a-3p hsa-miR-19b-3p CDK19	0.682 / 0.907	7.5e-05 / 0.00818	0.211 / 0.598	0.108 / 0.437	0.0302 / 0.303	0.377 / 0.681	9.64e-06 / 0.000726	2	1	0.333
hsa-miR-130a-3p hsa-miR-19b-3p CFL2	0.689 / 0.91	0.00466 / 0.0955	0.151 / 0.526	0.0633 / 0.346	0.0498 / 0.369	0.00183 / 0.0423	0.00176 / 0.0255	2	2	0.5
hsa-miR-130a-3p hsa-miR-19b-3p DCBLD2	0.0136 / 0.21	0.142 / 0.495	0.0513 / 0.333	0.0803 / 0.384	0.0178 / 0.247	9.66e-06 / 0.00168	2.56e-05 / 0.00145	2	1	0.5
hsa-miR-130a-3p hsa-miR-19b-3p DLG5	0.709 / 0.918	0.000407 / 0.0233	0.000271 / 0.0225	0.381 / 0.724	0.381 / 0.765	0.116 / 0.392	0.822 / 0.922	2	1	0.333
hsa-miR-130a-3p hsa-miR-19b-3p ERBB3	0.0829 / 0.446	1.19e-10 / 5.26e-07	0.0126 / 0.175	0.554 / 0.83	0.979 / 0.995	0.618 / 0.839	7.58e-11 / 8.26e-08	2	1	0.5
hsa-miR-130a-3p hsa-miR-19b-3p FIBIN	9.55e-05 / 0.0115	6.43e-08 / 6.89e-05	0.764 / 0.929	0.696 / 0.897	0.0344 / 0.319	0.0116 / 0.118	0.275 / 0.54	2	1	0.5
hsa-miR-130a-3p hsa-miR-19b-3p FXR1	1.45e-08 / 1.83e-05	0.0207 / 0.205	0.0947 / 0.435	0.0709 / 0.364	0.501 / 0.832	0.0649 / 0.293	0.000381 / 0.0093	2	1	0.5
hsa-miR-130a-3p hsa-miR-19b-3p GMFB	0.00319 / 0.0997	0.856 / 0.959	0.37 / 0.735	0.000259 / 0.0224	0.145 / 0.55	0.584 / 0.82	0.00127 / 0.0205	2	1	0.5
hsa-miR-130a-3p hsa-miR-19b-3p HEG1	0.000635 / 0.0381	0.0516 / 0.318	0.695 / 0.904	0.136 / 0.481	0.0559 / 0.386	0.0273 / 0.187	0.00282 / 0.0344	2	1	0.5
hsa-miR-130a-3p hsa-miR-19b-3p ITPRIPL2	0.000458 / 0.0309	0.152 / 0.51	0.744 / 0.922	0.0976 / 0.419	0.166 / 0.577	0.507 / 0.773	8.39e-06 / 0.000655	2	1	0.5
hsa-miR-130a-3p hsa-miR-19b-3p KLHL3	0.0187 / 0.242	2.13e-05 / 0.00375	0.128 / 0.491	0.272 / 0.638	0.319 / 0.722	0.479 / 0.755	7.44e-08 / 2.04e-05	2	1	0.333
hsa-miR-130a-3p hsa-miR-19b-3p LDLR	0.974 / 0.994	3.44e-06 / 0.00115	0.802 / 0.942	0.589 / 0.848	0.191 / 0.606	0.756 / 0.906	9.08e-11 / 9.38e-08	2	2	0.4
hsa-miR-130a-3p hsa-miR-19b-3p MAPK1	0.301 / 0.707	0.000173 / 0.0137	0.00961 / 0.153	0.0846 / 0.393	0.553 / 0.857	0.401 / 0.699	6.95e-06 / 0.000574	2	1	0.5
hsa-miR-130a-3p hsa-miR-19b-3p MBD2	2.83e-07 / 0.000189	0.117 / 0.457	0.423 / 0.771	0.517 / 0.81	0.00126 / 0.0798	0.00261 / 0.0515	0.000356 / 0.00892	2	1	0.5
hsa-miR-130a-3p hsa-miR-19b-3p PDE3B	0.000131 / 0.0142	0.0955 / 0.418	0.609 / 0.868	0.804 / 0.939	0.1 / 0.482	0.0353 / 0.215	8.18e-06 / 0.000644	2	1	0.5
hsa-miR-130a-3p hsa-miR-19b-3p PIK3CB	2.96e-05 / 0.00531	0.000784 / 0.0344	0.273 / 0.659	0.267 / 0.633	0.746 / 0.929	0.155 / 0.452	0.0102 / 0.0781	2	1	0.25
hsa-miR-130a-3p hsa-miR-19b-3p PLAA	0.0362 / 0.322	0.535 / 0.827	0.872 / 0.964	0.0307 / 0.252	0.211 / 0.628	0.00146 / 0.037	0.00149 / 0.0229	2	1	0.5
hsa-miR-130a-3p hsa-miR-19b-3p PMEPA1	0.000368 / 0.0269	0.719 / 0.911	0.169 / 0.551	0.109 / 0.438	0.0202 / 0.259	0.998 / 0.999	0.000288 / 0.00771	2	1	0.333
hsa-miR-130a-3p hsa-miR-19b-3p RAB34	0.777 / 0.94	0.217 / 0.591	0.275 / 0.661	0.121 / 0.459	0.289 / 0.699	4.82e-06 / 0.00103	0.000285 / 0.00766	2	1	0.5
hsa-miR-130a-3p hsa-miR-19b-3p RBM20	4.36e-06 / 0.00139	0.964 / 0.99	0.675 / 0.896	0.743 / 0.916	0.984 / 0.997	0.354 / 0.662	2.24e-05 / 0.00132	2	1	0.5
hsa-miR-130a-3p hsa-miR-19b-3p RTN1	0.000259 / 0.0216	0.63 / 0.874	0.638 / 0.881	0.674 / 0.887	0.0239 / 0.277	0.609 / 0.833	0.000261 / 0.00721	2	1	0.5
hsa-miR-130a-3p hsa-miR-19b-3p SCML2	0.491 / 0.826	0.000381 / 0.0224	0.00169 / 0.0613	0.181 / 0.541	0.0132 / 0.219	0.061 / 0.283	0.00453 / 0.0469	2	1	0.5
hsa-miR-130a-3p hsa-miR-19b-3p SEL1L3	0.358 / 0.749	0.000135 / 0.0117	0.581 / 0.856	0.134 / 0.479	0.0625 / 0.402	0.93 / 0.976	1.93e-09 / 1.12e-06	2	1	0.5
hsa-miR-130a-3p hsa-miR-19b-3p SH3D19	0.000127 / 0.0139	0.00428 / 0.0913	0.259 / 0.646	0.559 / 0.833	0.916 / 0.98	0.529 / 0.787	0.000846 / 0.0158	2	1	0.5
hsa-miR-130a-3p hsa-miR-19b-3p SLC8A1	0.294 / 0.702	0.639 / 0.878	0.519 / 0.825	0.789 / 0.934	0.0141 / 0.225	0.000121 / 0.00839	8.64e-05 / 0.00338	2	1	0.5
hsa-miR-130a-3p hsa-miR-19b-3p SNPH	0.0877 / 0.455	0.244 / 0.619	0.444 / 0.783	0.00107 / 0.0485	0.0954 / 0.473	0.0415 / 0.233	0.000155 / 0.00501	2	1	0.5
hsa-miR-130a-3p hsa-miR-19b-3p SOCS5	0.487 / 0.824	0.496 / 0.806	0.00105 / 0.0475	0.482 / 0.79	0.00112 / 0.0757	0.956 / 0.985	0.000375 / 0.00919	2	1	0.5
hsa-miR-130a-3p hsa-miR-19b-3p STK33	0.0713 / 0.421	0.0835 / 0.395	0.746 / 0.922	0.000201 / 0.0196	0.806 / 0.948	0.000861 / 0.0273	0.0988 / 0.306	2	1	0.5
hsa-miR-130a-3p hsa-miR-19b-3p SYNM	0.0779 / 0.436	0.52 / 0.819	0.691 / 0.903	0.388 / 0.729	0.775 / 0.939	4.48e-07 / 0.000194	8.35e-07 / 0.000123	2	1	0.25
hsa-miR-130a-3p hsa-miR-19b-3p TET3	0.0614 / 0.398	0.308 / 0.679	0.00108 / 0.048	0.852 / 0.956	0.555 / 0.858	0.0539 / 0.266	8.27e-06 / 0.000648	2	1	0.5
hsa-miR-130a-3p hsa-miR-19b-3p TSPAN18	0.0293 / 0.294	3.58e-05 / 0.00521	0.0333 / 0.274	0.416 / 0.749	0.438 / 0.8	0.000181 / 0.0108	0.0222 / 0.126	2	1	0.5
hsa-miR-130a-3p hsa-miR-19b-3p WNT10A	0.819 / 0.953	0.133 / 0.481	0.724 / 0.914	0.0808 / 0.385	0.948 / 0.988	0.000361 / 0.0163	0.000829 / 0.0156	2	1	0.5
hsa-miR-130a-3p hsa-miR-19b-3p ZDHHC23	0.0324 / 0.306	0.34 / 0.704	0.702 / 0.907	0.613 / 0.86	0.782 / 0.941	0.000583 / 0.0216	0.00125 / 0.0203	2	1	0.5
hsa-miR-130a-3p hsa-miR-20a-5p CDKN1A	0.078 / 0.436	0.163 / 0.524	0.000845 / 0.042	0.0498 / 0.311	0.000141 / 0.0295	0.834 / 0.94	0.0545 / 0.217	2	1	0.333
hsa-miR-130a-3p hsa-miR-20a-5p DNM2	0.729 / 0.924	0.987 / 0.996	0.262 / 0.648	0.593 / 0.85	0.0108 / 0.202	0.000167 / 0.0103	9.07e-05 / 0.00348	2	1	0.5
hsa-miR-130a-3p hsa-miR-20a-5p MAPRE3	0.465 / 0.811	0.0674 / 0.359	0.000249 / 0.0214	1.61e-08 / 5.37e-05	0.0159 / 0.236	0.992 / 0.997	0.0322 / 0.159	2	1	0.5
hsa-miR-130a-3p hsa-miR-20a-5p PSD	0.000281 / 0.0226	0.0303 / 0.247	0.703 / 0.907	0.00705 / 0.125	0.00579 / 0.156	2.76e-05 / 0.00331	0.539 / 0.76	2	1	0.5
hsa-miR-130a-3p hsa-miR-20a-5p RACGAP1	0.0214 / 0.257	0.119 / 0.46	2.48e-05 / 0.00492	0.151 / 0.502	0.0329 / 0.314	8.7e-06 / 0.00157	0.223 / 0.481	2	1	0.5
hsa-miR-130a-3p hsa-miR-20a-5p SYNM	0.428 / 0.791	0.966 / 0.991	0.877 / 0.966	0.77 / 0.927	0.887 / 0.972	7.91e-05 / 0.00641	0.000567 / 0.0121	2	1	0.5
hsa-miR-130a-3p hsa-miR-20a-5p TACC1	9.39e-05 / 0.0114	0.287 / 0.661	0.878 / 0.966	0.00714 / 0.126	0.605 / 0.878	0.204 / 0.515	5.91e-05 / 0.00259	2	1	0.5
hsa-miR-130a-3p hsa-miR-20b-5p MEX3D	0.0165 / 0.229	0.0919 / 0.412	0.252 / 0.639	0.441 / 0.765	0.396 / 0.775	0.00134 / 0.0352	0.00462 / 0.0475	2	1	0.5
hsa-miR-130a-3p hsa-miR-20b-5p NAV2	0.489 / 0.825	0.77 / 0.929	0.747 / 0.922	0.393 / 0.733	0.23 / 0.648	3.38e-06 / 0.000795	0.000136 / 0.00459	2	1	0.333
hsa-miR-130a-3p hsa-miR-24-3p S1PR1	7.65e-06 / 0.00208	0.00043 / 0.024	0.0256 / 0.242	0.669 / 0.885	0.349 / 0.744	0.599 / 0.828	0.174 / 0.422	2	1	0.5
hsa-miR-130a-3p hsa-miR-27b-3p CDS1	0.668 / 0.903	0.000481 / 0.0257	0.89 / 0.97	0.00484 / 0.104	0.9 / 0.976	0.0183 / 0.152	0.00116 / 0.0194	2	1	0.333
hsa-miR-130a-3p hsa-miR-301a-3p ARHGAP24	0.00544 / 0.134	0.00337 / 0.0795	0.0329 / 0.272	0.196 / 0.558	0.423 / 0.791	0.000411 / 0.0176	0.00282 / 0.0345	2	1	0.5
hsa-miR-130a-3p hsa-miR-301a-3p BHLHE41	0.223 / 0.64	0.000139 / 0.012	0.414 / 0.765	0.575 / 0.842	0.197 / 0.613	3.59e-05 / 0.00391	0.376 / 0.635	2	2	0.5
hsa-miR-130a-3p hsa-miR-301a-3p CAV2	0.000311 / 0.0243	0.774 / 0.931	0.304 / 0.685	0.216 / 0.581	0.0726 / 0.426	2.74e-07 / 0.00014	0.498 / 0.731	2	1	0.5
hsa-miR-130a-3p hsa-miR-301a-3p CCNA2	0.0211 / 0.255	0.00106 / 0.0412	0.00664 / 0.128	0.0209 / 0.211	0.736 / 0.926	0.00031 / 0.0149	0.864 / 0.942	2	1	0.5
hsa-miR-130a-3p hsa-miR-301a-3p CFL2	0.443 / 0.8	0.000428 / 0.024	0.113 / 0.467	0.152 / 0.504	0.919 / 0.981	0.000135 / 0.00898	0.587 / 0.791	2	2	0.5
hsa-miR-130a-3p hsa-miR-301a-3p DPYSL2	0.00738 / 0.158	0.000569 / 0.0284	0.205 / 0.592	0.778 / 0.93	0.0138 / 0.223	2.72e-07 / 0.00014	0.597 / 0.798	2	1	0.5
hsa-miR-130a-3p hsa-miR-301a-3p ENPP5	0.000386 / 0.0277	0.000221 / 0.0159	0.151 / 0.525	0.494 / 0.797	0.125 / 0.522	0.0708 / 0.306	0.0277 / 0.145	2	2	0.5
hsa-miR-130a-3p hsa-miR-301a-3p ENPP6	0.000386 / 0.0277	0.655 / 0.884	0.711 / 0.91	0.384 / 0.727	0.00785 / 0.176	0.000153 / 0.00971	0.115 / 0.333	2	1	0.5
hsa-miR-130a-3p hsa-miR-301a-3p ESR1	0.196 / 0.613	0.136 / 0.486	0.00966 / 0.153	0.198 / 0.561	0.907 / 0.978	1.35e-05 / 0.00206	0.000599 / 0.0125	2	2	0.5
hsa-miR-130a-3p hsa-miR-301a-3p FIBIN	0.0125 / 0.203	0.000337 / 0.0207	0.0182 / 0.208	0.76 / 0.923	0.0165 / 0.24	3.08e-06 / 0.000739	0.346 / 0.608	2	1	0.5
hsa-miR-130a-3p hsa-miR-301a-3p GPC6	0.000891 / 0.0473	0.0779 / 0.383	0.166 / 0.546	0.0328 / 0.259	0.0861 / 0.455	0.000403 / 0.0174	0.849 / 0.935	2	1	0.5
hsa-miR-130a-3p hsa-miR-301a-3p HLF	0.396 / 0.772	8.94e-08 / 8.72e-05	0.282 / 0.667	0.652 / 0.878	0.211 / 0.628	1.01e-07 / 6.77e-05	0.976 / 0.991	2	1	0.5
hsa-miR-130a-3p hsa-miR-301a-3p INSIG1	0.0457 / 0.354	6.56e-09 / 1.28e-05	0.000792 / 0.0405	0.611 / 0.859	0.721 / 0.921	0.423 / 0.716	0.12 / 0.342	2	1	0.5
hsa-miR-130a-3p hsa-miR-301a-3p ITGB8	0.0614 / 0.398	5.21e-06 / 0.00153	0.633 / 0.879	0.373 / 0.719	0.707 / 0.917	0.00293 / 0.0548	0.002 / 0.0276	2	1	0.5
hsa-miR-130a-3p hsa-miR-301a-3p KCNJ15	0.162 / 0.574	0.0375 / 0.273	0.814 / 0.947	0.812 / 0.942	0.124 / 0.52	0.00159 / 0.039	0.00321 / 0.0376	2	1	0.5
hsa-miR-130a-3p hsa-miR-301a-3p MARK3	0.146 / 0.552	0.0048 / 0.0972	0.807 / 0.944	0.812 / 0.942	0.748 / 0.93	2.09e-06 / 0.000572	0.00175 / 0.0253	2	1	0.5
hsa-miR-130a-3p hsa-miR-301a-3p MDFIC	0.00626 / 0.145	0.795 / 0.938	0.878 / 0.966	0.941 / 0.983	0.389 / 0.77	0.000447 / 0.0185	0.00196 / 0.0272	2	1	0.5
hsa-miR-130a-3p hsa-miR-301a-3p MET	0.2 / 0.617	0.159 / 0.519	0.733 / 0.918	0.999 / 1	0.286 / 0.697	3.07e-07 / 0.000151	0.000243 / 0.00684	2	1	0.5
hsa-miR-130a-3p hsa-miR-301a-3p NAP1L3	0.639 / 0.891	0.614 / 0.866	0.0591 / 0.354	0.875 / 0.964	0.000181 / 0.0329	9.99e-07 / 0.000348	0.638 / 0.823	2	1	0.5
hsa-miR-130a-3p hsa-miR-301a-3p PFKFB3	0.0164 / 0.228	0.000206 / 0.0152	0.382 / 0.744	0.459 / 0.776	0.607 / 0.879	0.0783 / 0.322	0.00121 / 0.0199	2	1	0.5
hsa-miR-130a-3p hsa-miR-301a-3p SIX4	0.000434 / 0.0299	0.000182 / 0.0142	0.293 / 0.677	0.00455 / 0.101	0.86 / 0.965	0.157 / 0.454	0.0274 / 0.144	2	1	0.5
hsa-miR-130a-3p hsa-miR-301a-3p TACC1	0.0101 / 0.184	0.329 / 0.695	0.409 / 0.762	0.0621 / 0.343	0.993 / 0.999	0.00152 / 0.038	0.00201 / 0.0277	2	1	0.5
hsa-miR-130a-3p hsa-miR-301a-3p UCP3	0.000589 / 0.0366	0.274 / 0.649	0.0902 / 0.426	0.0389 / 0.279	0.711 / 0.918	0.000881 / 0.0277	0.664 / 0.839	2	1	0.5
hsa-miR-130a-3p hsa-miR-301a-3p ZDHHC23	0.000591 / 0.0367	0.936 / 0.983	0.769 / 0.931	0.0749 / 0.374	0.888 / 0.972	0.000132 / 0.00887	0.311 / 0.576	2	1	0.5
hsa-miR-130a-3p hsa-miR-301b-3p ADAMTS18	NA	NA	0.754 / 0.925	0.0747 / 0.373	0.000352 / 0.0445	NA	6.12e-08 / 1.76e-05	2	1	0.5
hsa-miR-130a-3p hsa-miR-381-3p MAP4	0.494 / 0.827	0.0364 / 0.27	0.72 / 0.914	0.805 / 0.939	4.38e-05 / 0.0154	0.000125 / 0.00855	0.207 / 0.463	2	1	0.5
hsa-miR-130a-3p hsa-miR-454-3p ACSL4	0.327 / 0.727	0.539 / 0.829	0.0606 / 0.358	0.663 / 0.883	0.267 / 0.68	0.00241 / 0.0494	0.000726 / 0.0143	2	1	0.5
hsa-miR-130a-3p hsa-miR-454-3p BHLHE41	0.286 / 0.696	0.000109 / 0.0101	0.0788 / 0.402	0.245 / 0.612	0.0709 / 0.422	6.48e-05 / 0.00575	0.137 / 0.368	2	2	0.5
hsa-miR-130a-3p hsa-miR-454-3p CCNA2	0.132 / 0.531	8.26e-05 / 0.00858	0.0347 / 0.279	0.185 / 0.546	0.792 / 0.944	0.000285 / 0.0141	0.375 / 0.634	2	1	0.5
hsa-miR-130a-3p hsa-miR-454-3p CCND3	0.737 / 0.927	0.0013 / 0.0464	0.0488 / 0.325	0.649 / 0.876	0.862 / 0.965	0.000122 / 0.00842	0.509 / 0.739	2	1	0.5
hsa-miR-130a-3p hsa-miR-454-3p CEP55	0.162 / 0.574	1.48e-05 / 0.00303	0.146 / 0.519	0.358 / 0.709	0.279 / 0.691	0.000648 / 0.023	0.201 / 0.456	2	1	0.5
hsa-miR-130a-3p hsa-miR-454-3p CSNK2A1	0.348 / 0.743	0.00072 / 0.0327	0.0257 / 0.242	0.741 / 0.916	0.397 / 0.775	0.00102 / 0.0301	0.393 / 0.649	2	1	0.5
hsa-miR-130a-3p hsa-miR-454-3p DPYSL2	0.46 / 0.809	0.000181 / 0.0141	0.585 / 0.858	0.464 / 0.779	0.00423 / 0.136	3.97e-05 / 0.00419	0.225 / 0.484	2	1	0.5
hsa-miR-130a-3p hsa-miR-454-3p ENPP6	0.000117 / 0.0132	0.754 / 0.924	0.636 / 0.88	0.721 / 0.907	0.0627 / 0.403	3.23e-07 / 0.000156	0.0121 / 0.087	2	1	0.5
hsa-miR-130a-3p hsa-miR-454-3p ESR1	0.914 / 0.98	0.164 / 0.525	0.337 / 0.712	0.449 / 0.77	0.297 / 0.706	1.52e-05 / 0.00223	0.000938 / 0.0169	2	2	0.5
hsa-miR-130a-3p hsa-miR-454-3p HLF	0.906 / 0.977	2.33e-08 / 3.36e-05	0.715 / 0.912	0.815 / 0.943	0.38 / 0.765	9.2e-08 / 6.35e-05	0.368 / 0.629	2	1	0.5
hsa-miR-130a-3p hsa-miR-454-3p HPRT1	0.622 / 0.885	0.000214 / 0.0155	0.266 / 0.653	0.618 / 0.862	0.0788 / 0.44	7.93e-07 / 0.000295	0.0292 / 0.15	2	1	0.5
hsa-miR-130a-3p hsa-miR-454-3p INSIG1	0.734 / 0.926	4.68e-08 / 5.74e-05	0.0792 / 0.403	0.82 / 0.944	0.537 / 0.849	0.234 / 0.549	0.00084 / 0.0157	2	1	0.5
hsa-miR-130a-3p hsa-miR-454-3p LRCH2	0.268 / 0.68	0.000529 / 0.0274	0.304 / 0.685	0.889 / 0.968	3.69e-05 / 0.0146	0.00274 / 0.0528	0.823 / 0.922	2	1	0.5
hsa-miR-130a-3p hsa-miR-454-3p MEMO1	0.226 / 0.643	0.000204 / 0.0151	0.168 / 0.549	0.4 / 0.738	0.452 / 0.808	6.17e-07 / 0.000244	0.0735 / 0.258	2	1	0.5
hsa-miR-130a-3p hsa-miR-454-3p NAP1L3	0.708 / 0.917	0.393 / 0.743	0.144 / 0.515	0.893 / 0.969	3.17e-05 / 0.0136	0.00103 / 0.0302	0.0455 / 0.195	2	1	0.5
hsa-miR-130a-3p hsa-miR-454-3p PDGFRA	0.381 / 0.764	0.121 / 0.462	0.326 / 0.703	0.0491 / 0.31	0.000349 / 0.0442	0.000139 / 0.00916	0.669 / 0.842	2	1	0.5
hsa-miR-130a-3p hsa-miR-454-3p PFKFB3	0.259 / 0.672	6.88e-05 / 0.00771	0.928 / 0.981	0.514 / 0.808	0.855 / 0.963	0.0552 / 0.269	0.00161 / 0.0241	2	1	0.5
hsa-miR-130a-3p hsa-miR-454-3p PRUNE2	0.269 / 0.682	5.18e-05 / 0.00665	0.809 / 0.945	0.411 / 0.746	0.00731 / 0.171	0.00164 / 0.0397	0.0206 / 0.12	2	1	0.5
hsa-miR-130a-3p hsa-miR-454-3p PSD	0.000216 / 0.0194	0.00206 / 0.0602	0.309 / 0.69	0.0135 / 0.171	0.0143 / 0.227	0.000247 / 0.0129	0.959 / 0.984	2	1	0.5
hsa-miR-130a-3p hsa-miR-454-3p RACGAP1	0.047 / 0.358	3.1e-07 / 0.000212	0.0469 / 0.32	0.18 / 0.541	0.818 / 0.952	9.08e-06 / 0.00161	0.695 / 0.857	2	1	0.5
hsa-miR-130a-3p hsa-miR-454-3p SLC8A1	0.023 / 0.265	0.401 / 0.748	0.721 / 0.914	0.614 / 0.86	0.926 / 0.982	7.09e-07 / 0.000268	0.00404 / 0.0436	2	1	0.5
hsa-miR-130a-3p hsa-miR-454-3p TIMP2	0.798 / 0.946	0.253 / 0.629	0.451 / 0.788	0.141 / 0.488	3.93e-05 / 0.015	3.75e-05 / 0.00403	0.522 / 0.749	2	1	0.5
hsa-miR-130a-3p hsa-miR-454-3p TP63	0.167 / 0.579	0.000331 / 0.0205	0.644 / 0.883	0.854 / 0.956	0.425 / 0.792	1.54e-06 / 0.00047	0.074 / 0.259	2	1	0.5
hsa-miR-130a-3p hsa-miR-454-3p TRPC3	0.358 / 0.749	2.8e-05 / 0.00447	NA	0.0451 / 0.298	0.00039 / 0.0472	0.191 / 0.499	0.0483 / 0.202	2	1	0.5
hsa-miR-130a-3p hsa-miR-454-3p ZCCHC24	0.864 / 0.966	0.298 / 0.67	0.499 / 0.814	0.362 / 0.712	4.48e-05 / 0.0156	2.35e-06 / 0.000625	0.136 / 0.367	2	1	0.5
hsa-miR-130a-3p hsa-miR-454-3p ZFPM2	0.786 / 0.943	0.21 / 0.583	0.588 / 0.859	0.743 / 0.916	4.14e-05 / 0.0152	0.000918 / 0.0284	0.0477 / 0.2	2	2	0.5
hsa-miR-130a-3p hsa-miR-454-3p ZNF131	0.738 / 0.928	0.00125 / 0.045	0.421 / 0.77	0.242 / 0.609	0.24 / 0.657	9.97e-05 / 0.00746	0.196 / 0.449	2	1	0.5
hsa-miR-130a-3p hsa-miR-93-5p DNM2	0.663 / 0.901	0.186 / 0.554	0.749 / 0.923	0.842 / 0.953	0.0743 / 0.43	6.85e-05 / 0.00594	0.00089 / 0.0163	2	1	0.5
hsa-miR-130a-3p hsa-miR-93-5p RACGAP1	0.242 / 0.658	0.00231 / 0.064	0.000716 / 0.0384	0.00722 / 0.127	0.0264 / 0.286	0.000117 / 0.0082	0.725 / 0.872	2	1	0.5
hsa-miR-130b-3p hsa-miR-139-5p PAPD4	0.455 / 0.806	0.52 / 0.819	0.569 / 0.85	0.000734 / 0.0399	0.178 / 0.592	0.753 / 0.905	0.00485 / 0.049	2	1	0.5
hsa-miR-130b-3p hsa-miR-148a-3p C5orf30	0.57 / 0.863	0.346 / 0.709	0.338 / 0.712	0.00849 / 0.136	0.26 / 0.675	1.97e-06 / 0.00055	2.1e-05 / 0.00125	2	1	0.333
hsa-miR-130b-3p hsa-miR-148a-3p FAM43A	0.394 / 0.772	0.000983 / 0.0394	0.013 / 0.178	0.14 / 0.486	0.839 / 0.959	0.188 / 0.495	0.000312 / 0.00815	2	1	0.5
hsa-miR-130b-3p hsa-miR-148a-3p PDE5A	0.0901 / 0.46	0.228 / 0.602	0.000854 / 0.0422	0.979 / 0.994	0.48 / 0.821	0.868 / 0.953	0.00104 / 0.0181	2	1	0.5
hsa-miR-130b-3p hsa-miR-148a-3p ROBO1	0.389 / 0.769	0.000493 / 0.0261	0.000786 / 0.0404	0.644 / 0.874	0.663 / 0.901	0.241 / 0.557	0.12 / 0.341	2	1	0.333
hsa-miR-130b-3p hsa-miR-148a-3p SYT2	3.56e-05 / 0.006	0.189 / 0.557	0.617 / 0.872	0.821 / 0.945	0.969 / 0.993	0.0943 / 0.354	0.00389 / 0.0426	2	1	0.5
hsa-miR-130b-3p hsa-miR-148a-3p TGFA	0.285 / 0.694	0.000228 / 0.0161	0.113 / 0.467	0.106 / 0.433	0.716 / 0.92	0.996 / 0.999	0.00289 / 0.035	2	1	0.5
hsa-miR-130b-3p hsa-miR-148b-3p CNR1	0.622 / 0.884	0.463 / 0.787	5.04e-05 / 0.00796	0.298 / 0.66	0.18 / 0.594	0.0597 / 0.28	0.000744 / 0.0146	2	1	0.5
hsa-miR-130b-3p hsa-miR-148b-3p ESR1	0.92 / 0.981	0.632 / 0.874	0.193 / 0.579	0.712 / 0.904	0.735 / 0.926	0.000157 / 0.00984	0.0012 / 0.0198	2	1	0.333
hsa-miR-130b-3p hsa-miR-148b-3p INHBB	0.943 / 0.987	0.0215 / 0.209	0.0121 / 0.172	0.06 / 0.338	0.219 / 0.636	7.72e-05 / 0.00633	0.00142 / 0.0222	2	1	0.5
hsa-miR-130b-3p hsa-miR-148b-3p NPTX1	0.09 / 0.46	0.815 / 0.945	NA	0.000973 / 0.0462	0.00621 / 0.16	0.00213 / 0.0462	0.0117 / 0.0853	2	1	0.5
hsa-miR-130b-3p hsa-miR-152-3p CYB5R4	0.138 / 0.539	0.000669 / 0.0312	0.345 / 0.718	0.279 / 0.643	0.573 / 0.865	0.22 / 0.533	0.000825 / 0.0156	2	1	0.5
hsa-miR-130b-3p hsa-miR-152-3p IL15	0.548 / 0.853	3.06e-05 / 0.00472	0.0224 / 0.228	0.763 / 0.924	0.652 / 0.897	0.741 / 0.899	4.31e-07 / 7.48e-05	2	1	0.5
hsa-miR-130b-3p hsa-miR-152-3p LRCH1	0.528 / 0.843	9.28e-05 / 0.00913	0.349 / 0.721	0.763 / 0.924	0.783 / 0.941	0.278 / 0.595	0.00208 / 0.0284	2	1	0.5
hsa-miR-130b-3p hsa-miR-152-3p LYSMD2	0.805 / 0.949	0.199 / 0.569	0.961 / 0.99	0.131 / 0.473	0.751 / 0.931	0.00167 / 0.0401	0.00223 / 0.0298	2	1	0.5
hsa-miR-130b-3p hsa-miR-17-5p CMPK1	0.475 / 0.817	0.000433 / 0.0241	0.18 / 0.564	0.113 / 0.446	0.648 / 0.895	0.000589 / 0.0217	0.148 / 0.385	2	1	0.5
hsa-miR-130b-3p hsa-miR-17-5p FASTK	0.603 / 0.877	0.573 / 0.846	0.249 / 0.637	8.3e-06 / 0.0033	0.000103 / 0.0251	0.128 / 0.412	0.433 / 0.682	2	1	0.5
hsa-miR-130b-3p hsa-miR-17-5p TRIM37	0.0521 / 0.373	0.000145 / 0.0122	0.831 / 0.952	0.399 / 0.737	0.198 / 0.614	6.28e-05 / 0.00565	0.232 / 0.492	2	1	0.5
hsa-miR-130b-3p hsa-miR-17-5p USP47	0.285 / 0.695	0.215 / 0.588	0.0832 / 0.411	0.000527 / 0.0332	0.00806 / 0.178	0.000163 / 0.0101	0.674 / 0.845	2	1	0.333
hsa-miR-130b-3p hsa-miR-17-5p WDFY2	0.177 / 0.591	0.000282 / 0.0185	0.329 / 0.705	0.00755 / 0.129	0.16 / 0.57	0.262 / 0.579	0.00469 / 0.0479	2	1	0.333
hsa-miR-130b-3p hsa-miR-19a-3p CEP55	4.48e-05 / 0.00695	0.0794 / 0.386	0.172 / 0.554	0.0398 / 0.282	1.36e-05 / 0.00915	0.609 / 0.833	0.579 / 0.787	2	1	0.5
hsa-miR-130b-3p hsa-miR-19a-3p EMX2	0.802 / 0.948	2.11e-06 / 0.000816	NA	NA	NA	0.000102 / 0.00755	0.0609 / 0.231	2	1	0.5
hsa-miR-130b-3p hsa-miR-19a-3p ENPP5	0.0169 / 0.232	0.000933 / 0.0382	0.287 / 0.671	0.838 / 0.951	0.0104 / 0.198	0.00221 / 0.0472	0.108 / 0.321	2	1	0.333
hsa-miR-130b-3p hsa-miR-19a-3p GDA	0.336 / 0.734	7.09e-05 / 0.00785	5.51e-05 / 0.0084	0.377 / 0.722	0.314 / 0.719	0.744 / 0.901	NA	2	1	0.5
hsa-miR-130b-3p hsa-miR-19a-3p MECP2	0.0208 / 0.254	0.0171 / 0.188	0.000342 / 0.0259	0.294 / 0.657	0.17 / 0.582	0.000395 / 0.0172	0.739 / 0.88	2	1	0.333
hsa-miR-130b-3p hsa-miR-19a-3p MYBL1	0.000185 / 0.0176	0.0361 / 0.268	0.44 / 0.781	0.0526 / 0.319	0.944 / 0.987	6.4e-05 / 0.0057	0.271 / 0.535	2	1	0.25
hsa-miR-130b-3p hsa-miR-19a-3p PSD	0.000628 / 0.0378	5.37e-05 / 0.00678	0.161 / 0.54	0.0458 / 0.3	0.0111 / 0.204	0.482 / 0.757	0.634 / 0.821	2	1	0.5
hsa-miR-130b-3p hsa-miR-19a-3p RACGAP1	7.16e-06 / 0.00197	0.000147 / 0.0123	0.123 / 0.484	0.587 / 0.847	0.0315 / 0.309	0.421 / 0.714	0.711 / 0.865	2	1	0.5
hsa-miR-130b-3p hsa-miR-19a-3p TRPC3	0.983 / 0.996	5.91e-05 / 0.00712	NA	0.564 / 0.836	0.000356 / 0.0449	0.00542 / 0.0777	0.728 / 0.874	2	1	0.5
hsa-miR-130b-3p hsa-miR-19b-3p C5orf30	0.582 / 0.868	0.0147 / 0.173	0.0244 / 0.236	0.0221 / 0.216	0.243 / 0.66	0.000374 / 0.0166	0.00444 / 0.0463	2	1	0.5
hsa-miR-130b-3p hsa-miR-19b-3p CHD5	0.727 / 0.924	0.00109 / 0.0417	NA	0.219 / 0.584	0.0876 / 0.457	0.00231 / 0.0482	0.17 / 0.415	2	1	0.5
hsa-miR-130b-3p hsa-miR-19b-3p EMX2	0.42 / 0.787	1.47e-05 / 0.00302	NA	NA	NA	0.000283 / 0.0141	0.0417 / 0.185	2	1	0.5
hsa-miR-130b-3p hsa-miR-19b-3p FIBIN	0.82 / 0.953	3.39e-05 / 0.00505	0.876 / 0.965	0.162 / 0.518	0.00435 / 0.137	0.00175 / 0.0412	0.929 / 0.971	2	1	0.5
hsa-miR-130b-3p hsa-miR-19b-3p SPOCK1	0.00652 / 0.148	0.14 / 0.491	0.504 / 0.817	0.208 / 0.573	0.000266 / 0.0391	0.002 / 0.0446	0.931 / 0.972	2	1	0.333
hsa-miR-130b-3p hsa-miR-20a-5p BHLHE41	0.405 / 0.778	0.0251 / 0.225	0.0319 / 0.268	0.0799 / 0.384	0.197 / 0.613	0.000252 / 0.0131	8.83e-05 / 0.00342	2	1	0.25
hsa-miR-130b-3p hsa-miR-20a-5p TRIM37	0.0198 / 0.249	3.04e-05 / 0.0047	0.904 / 0.974	0.266 / 0.632	0.122 / 0.517	8.16e-05 / 0.00652	0.537 / 0.759	2	1	0.5
hsa-miR-130b-3p hsa-miR-20a-5p USP47	0.489 / 0.825	0.383 / 0.735	0.126 / 0.488	0.000729 / 0.0397	0.00919 / 0.188	0.000406 / 0.0175	0.546 / 0.764	2	1	0.333
hsa-miR-130b-3p hsa-miR-20b-5p SCML2	5.76e-05 / 0.00824	0.13 / 0.477	0.371 / 0.736	0.92 / 0.977	0.11 / 0.498	0.000254 / 0.0131	0.657 / 0.835	2	1	0.5
hsa-miR-130b-3p hsa-miR-301a-3p ABHD3	0.234 / 0.65	0.00088 / 0.0369	0.146 / 0.518	0.442 / 0.766	0.000326 / 0.0431	0.644 / 0.852	0.286 / 0.551	2	1	0.5
hsa-miR-130b-3p hsa-miR-301a-3p AR	0.0174 / 0.235	1.3e-05 / 0.00279	0.248 / 0.635	0.374 / 0.72	0.000125 / 0.0276	0.0169 / 0.145	0.311 / 0.576	2	2	0.5
hsa-miR-130b-3p hsa-miR-301a-3p ATG16L1	0.144 / 0.548	0.11 / 0.445	0.907 / 0.975	0.295 / 0.658	0.973 / 0.994	0.000812 / 0.0264	0.00229 / 0.0302	2	1	0.5
hsa-miR-130b-3p hsa-miR-301a-3p CYLD	0.22 / 0.636	0.559 / 0.839	0.0687 / 0.378	0.000537 / 0.0335	0.0405 / 0.34	0.825 / 0.937	2.44e-07 / 4.86e-05	2	1	0.5
[truncated: 37,664 more rows]
