# Supplementary material for: A Survey of Regulatory Interactions Among RNA Binding Proteins and MicroRNAs in Cancer
Source: Front Genet. 2020 Sep 8;11:515094. doi: 10.3389/fgene.2020.515094 (PMC7506142; doi:10.3389/fgene.2020.515094)
Supplement: TABLE S1 — Summary of TCGA data. Number of patients for each cancer type. Each row represents a type of cancer. Column 3 and 4 represent the number of miRNA and mRNA after we remove the miRNA and mRNA with more than 30% missing value. Column 5 and 6 represent the number of normal samples and tumor samples. [file Data_Sheet_2.ZIP › Supplementary Table S6_RBP_RBP_overlapping_binding_sites.txt]

RBP1	RBP2	Number_of_overlapping_interactions	Number_of_overlapping_Target_mRNAs	Number_of_neighboring_Target_mRNAs	Number_of_all_Target_mRNAs
HNRNPC	ELAVL1	73554	5346	2379	7725
TARDBP	ATXN2	72801	6938	2707	9645
ELAVL1	ATXN2	70707	5955	2851	8806
HNRNPC	ATXN2	67260	5759	2372	8131
TARDBP	HNRNPC	53022	5371	2509	7880
ZC3H7B	ELAVL1	49607	4801	1709	6510
TARDBP	ELAVL1	49519	5299	3270	8569
CPSF7	ATXN2	48239	5641	2194	7835
MOV10	ATXN2	48026	5049	2610	7659
LIN28B	ELAVL1	47457	6521	2028	8549
MOV10	ELAVL1	45980	4508	2835	7343
MOV10	HNRNPC	41692	4262	2450	6712
UPF1	ATXN2	41441	5160	2474	7634
CPSF7	CPSF6	39679	5385	1567	6952
LIN28B	ATXN2	39335	6650	2702	9352
IGF2BP3	ELAVL1	39288	4707	2069	6776
HNRNPC	CPSF7	39072	4564	2464	7028
ZC3H7B	MOV10	38836	4065	2052	6117
ZC3H7B	ATXN2	38764	4291	2275	6566
DDX3X	ATXN2	38458	6055	2925	8980
ZC3H7B	LIN28B	38381	5592	991	6583
TARDBP	CPSF7	37949	5189	2372	7561
IGF2BP3	IGF2BP1	36728	4725	1198	5923
IGF2BP3	IGF2BP2	35363	4756	1113	5869
CSTF2T	ATXN2	35357	5437	2892	8329
CPSF6	ATXN2	34121	5138	2252	7390
ELAVL1	CPSF7	34049	4341	2927	7268
ELAVL1	CSTF2T	33997	5031	2851	7882
UPF1	ELAVL1	33081	4485	2471	6956
TARDBP	MOV10	33056	4431	3024	7455
IGF2BP3	ATXN2	32819	4506	2577	7083
UPF1	HNRNPC	32097	4209	2449	6658
IGF2BP2	IGF2BP1	31512	4417	1157	5574
ZC3H7B	HNRNPC	30740	3547	2384	5931
CSTF2T	CPSF7	30421	4823	2456	7279
IGF2BP2	ELAVL1	30411	4162	1854	6016
CSTF2T	CSTF2	30380	5140	1757	6897
LIN28B	IGF2BP3	29934	5451	1554	7005
MOV10	CPSF7	29846	4124	2453	6577
FMR1	ELAVL1	29691	3044	1557	4601
ZC3H7B	IGF2BP3	29665	3974	1784	5758
IGF2BP1	ELAVL1	29624	3955	2148	6103
HNRNPC	DDX3X	29317	4575	2838	7413
LIN28B	HNRNPC	29139	4839	2939	7778
HNRNPC	FMR1	29100	2870	1560	4430
IGF2BP1	ATXN2	28945	4039	2324	6363
TARDBP	CSTF2T	28489	5013	3089	8102
HNRNPC	CSTF2T	27986	4270	3018	7288
MOV10	LIN28B	27842	4913	2592	7505
ELAVL1	CSTF2	27353	4412	2583	6995
CSTF2	ATXN2	27346	4567	2797	7364
UPF1	TARDBP	27020	4406	2851	7257
TARDBP	CPSF6	26748	4609	2541	7150
ELAVL1	DDX3X	26686	4536	3265	7801
MOV10	IGF2BP3	26574	3751	2618	6369
IGF2BP3	HNRNPC	26556	3706	2531	6237
HNRNPC	CPSF6	26395	3904	2749	6653
FMR1	ATXN2	26366	3091	1644	4735
FIP1L1	ATXN2	26199	5176	3061	8237
LIN28B	IGF2BP2	25640	5009	1227	6236
MOV10	FMR1	25227	2584	1823	4407
IGF2BP2	ATXN2	25046	3883	2377	6260
HNRNPC	CSTF2	24689	3860	2877	6737
LIN28B	IGF2BP1	24531	4842	1500	6342
ZC3H7B	TARDBP	24462	3596	2858	6454
TARDBP	DDX3X	24162	5032	3295	8327
IGF2BP1	HNRNPC	23119	3335	2397	5732
ZC3H7B	IGF2BP2	23077	3550	1650	5200
UPF1	DDX3X	22901	4169	3039	7208
HNRNPC	FIP1L1	22868	4225	3055	7280
ZC3H7B	CPSF7	22644	3362	2506	5868
ZC3H7B	FMR1	22569	2375	1622	3997
MOV10	IGF2BP1	22027	3330	2430	5760
ZC3H7B	IGF2BP1	21909	3343	1815	5158
TARDBP	CSTF2	21824	4228	2913	7141
TARDBP	LIN28B	21786	4977	3893	8870
ELAVL1	CPSF6	21397	3481	3379	6860
FUS	ATXN2	21196	4198	2833	7031
ELAVL1	CAPRIN1	21152	3927	2265	6192
MOV10	IGF2BP2	21004	3337	2338	5675
IGF2BP2	HNRNPC	20942	3205	2458	5663
CSTF2	CPSF7	20876	3867	2584	6451
NUDT21	ATXN2	20872	5031	3249	8280
UPF1	LIN28B	20734	4586	2723	7309
CSTF2T	CPSF6	20559	3940	2900	6840
ZC3H7B	CAPRIN1	20533	3710	1536	5246
FUS	ELAVL1	20506	3813	2809	6622
FIP1L1	CPSF7	20360	4263	2821	7084
UPF1	CPSF7	20095	3785	2591	6376
MOV10	CPSF6	19682	3463	2729	6192
FIP1L1	ELAVL1	19593	3967	3610	7577
UPF1	MOV10	19413	3364	2925	6289
PTBP1	HNRNPC	19358	3248	2747	5995
MOV10	CSTF2T	19261	3654	3327	6981
PTBP1	ATXN2	19132	3756	2817	6573
YTHDF1	ATXN2	19105	4675	2995	7670
TARDBP	FMR1	18786	2574	2050	4624
MOV10	DDX3X	18729	3697	3338	7035
TARDBP	FIP1L1	18654	4380	3485	7865
LIN28B	DDX3X	18517	5078	3315	8393
CAPRIN1	ATXN2	18371	3936	2583	6519
IGF2BP3	CPSF7	18106	3226	2917	6143
LIN28B	CAPRIN1	17898	4620	1861	6481
PTBP1	ELAVL1	17865	3467	2664	6131
LIN28B	CPSF7	17795	4299	3179	7478
NUDT21	CPSF7	17635	4163	2905	7068
CPSF7	NUDT21	17635	4163	2905	7068
DDX3X	CPSF7	17460	4023	3249	7272
NUDT21	HNRNPC	17414	3890	3294	7184
ZC3H7B	CSTF2T	17214	3337	2821	6158
UPF1	IGF2BP3	17149	3359	2629	5988
FIP1L1	CPSF6	17086	3773	3055	6828
YTHDF2	ATXN2	16842	4216	3005	7221
MOV10	CAPRIN1	16607	3297	2454	5751
FIP1L1	CSTF2T	16595	4040	3364	7404
UPF1	IGF2BP1	16524	3074	2539	5613
IGF2BP3	FMR1	16457	2405	1728	4133
UPF1	CSTF2T	16452	3700	2935	6635
TIAL1	ELAVL1	16425	3527	1539	5066
LIN28B	FMR1	16394	2863	1835	4698
IGF2BP3	CSTF2T	16331	3468	3061	6529
TIAL1	ATXN2	16203	3355	1858	5213
IGF2BP1	CPSF7	16153	2803	2820	5623
FMR1	CPSF7	16080	2323	2022	4345
LIN28B	FUS	16025	4355	2451	6806
TARDBP	IGF2BP1	15985	2911	3281	6192
LIN28B	CSTF2T	15682	4514	3481	7995
ZC3H7B	FUS	15561	3261	2248	5509
MOV10	CSTF2	15458	3153	3076	6229
TARDBP	FUS	15033	3484	3421	6905
HNRNPC	FUS	14949	3016	3140	6156
TARDBP	NUDT21	14932	4197	3658	7855
NUDT21	CPSF6	14922	3747	3041	6788
ZC3H7B	UPF1	14869	2905	2500	5405
UPF1	FAM120A	14738	1843	847	2690
YTHDF1	HNRNPC	14683	3553	2993	6546
PUM2	ATXN2	14577	3320	1620	4940
ZC3H7B	CPSF6	14551	2738	2796	5534
NUDT21	ELAVL1	14307	3624	3906	7530
CSTF2	CPSF6	14296	3141	2954	6095
ZC3H7B	CSTF2	14250	2948	2605	5553
HNRNPC	CAPRIN1	14233	3025	2789	5814
UPF1	IGF2BP2	14191	2947	2565	5512
UPF1	CPSF6	13957	3242	2799	6041
FAM120A	ATXN2	13909	1958	797	2755
YTHDC1	ATXN2	13877	3627	2614	6241
YTHDF1	ELAVL1	13823	3599	3118	6717
MOV10	FUS	13786	2961	3103	6064
TARDBP	PTBP1	13707	3088	3251	6339
MOV10	FIP1L1	13702	3197	3440	6637
IGF2BP1	FMR1	13685	2141	1763	3904
LIN28B	EWSR1	13621	3650	788	4438
FIP1L1	CSTF2	13495	3415	3375	6790
YTHDF1	DDX3X	13439	3983	3310	7293
EWSR1	ELAVL1	13417	3101	1318	4419
UPF1	CSTF2	13386	3421	2769	6190
IGF2BP2	CPSF7	13304	2669	2911	5580
YTHDF2	HNRNPC	13271	3447	2763	6210
TARDBP	IGF2BP2	13238	2772	3325	6097
TIA1	ATXN2	13133	2908	1366	4274
IGF2BP1	CSTF2T	13128	2865	3016	5881
IGF2BP2	FMR1	13117	2140	1742	3882
ZC3H7B	DDX3X	13102	2996	2963	5959
IGF2BP3	CAPRIN1	13090	3098	2312	5410
TIA1	ELAVL1	12995	2999	1214	4213
UPF1	PTBP1	12967	2814	2688	5502
UPF1	FIP1L1	12845	3298	3451	6749
IGF2BP3	DDX3X	12829	3293	3242	6535
IGF2BP3	FUS	12811	3134	2611	5745
DDX3X	CPSF6	12743	3404	3436	6840
FMR1	DDX3X	12712	2436	2203	4639
ZC3H7B	EWSR1	12483	2875	1183	4058
DDX3X	CSTF2T	12424	3619	3903	7522
TIAL1	HNRNPC	12362	2715	2077	4792
YTHDF1	UPF1	12325	3373	2991	6364
LIN28B	CSTF2	12314	3829	3218	7047
YTHDC1	HNRNPC	12293	2988	2608	5596
YTHDF2	ELAVL1	12243	3301	3112	6413
LIN28B	CPSF6	12054	3421	3666	7087
IGF2BP2	CAPRIN1	12041	2883	2228	5111
IGF2BP1	DDX3X	12010	3038	2996	6034
IGF2BP3	CSTF2	11998	2940	2868	5808
PTBP1	IGF2BP3	11918	2718	2498	5216
FAM120A	ELAVL1	11855	1801	850	2651
YTHDC1	ELAVL1	11718	3123	2516	5639
IGF2BP1	CAPRIN1	11654	2794	2342	5136
IGF2BP2	CSTF2T	11648	2823	3008	5831
FUS	CPSF7	11646	2899	3160	6059
NUDT21	CSTF2T	11587	3459	3889	7348
FIP1L1	DDX3X	11570	3682	3865	7547
YTHDF2	LIN28B	11524	4045	2773	6818
LIN28B	FIP1L1	11520	3853	3971	7824
YTHDF2	UPF1	11449	3018	3118	6136
U2AF2	ELAVL1	11412	2554	2528	5082
IGF2BP3	CPSF6	11380	2499	3276	5775
FMR1	CAPRIN1	11368	2075	1892	3967
FMR1	CSTF2T	11320	2230	2243	4473
PTBP1	DDX3X	11285	2915	3157	6072
TARDBP	CAPRIN1	11242	2970	3351	6321
YTHDF1	TARDBP	11227	3498	3678	7176
FMR1	CPSF6	11224	1949	2205	4154
IGF2BP1	CPSF6	11213	2354	2984	5338
YTHDF1	CPSF7	11192	3263	3130	6393
U2AF2	HNRNPC	11184	2301	2718	5019
PTBP1	LIN28B	11181	3227	3065	6292
IGF2BP1	FUS	11111	2776	2484	5260
YTHDF2	DDX3X	11075	3499	3338	6837
PUM2	CPSF7	11062	2839	1575	4414
HNRNPC	FAM120A	11041	1700	880	2580
TIAL1	TARDBP	10918	2745	2315	5060
U2AF2	ATXN2	10887	2740	2568	5308
IGF2BP2	FUS	10878	2823	2427	5250
PTBP1	CSTF2T	10775	2967	2951	5918
IGF2BP2	DDX3X	10514	2783	3142	5925
IGF2BP3	FIP1L1	10492	2819	3360	6179
DDX55	ATXN2	10452	2460	804	3264
UPF1	FMR1	10428	1961	2203	4164
HNRNPC	HNRNPA1	10416	2248	1826	4074
IGF2BP3	EWSR1	10332	2746	1303	4049
PTBP1	MOV10	10316	2327	3106	5433
CPSF7	CAPRIN1	10263	2725	3052	5777
ZC3H7B	FIP1L1	10222	2582	3182	5764
WDR33	CSTF2T	10177	3176	2583	5759
NUDT21	FIP1L1	10132	3161	4145	7306
YTHDF2	IGF2BP3	10124	3030	2423	5453
PTBP1	IGF2BP1	10047	2327	2512	4839
YTHDF1	LIN28B	10041	3876	3306	7182
UPF1	TIAL1	10002	2772	1949	4721
NUDT21	MOV10	9963	2875	3798	6673
YTHDF2	YTHDF1	9947	3366	3047	6413
TARDBP	PUM2	9935	2722	2054	4776
PUM2	ELAVL1	9924	2779	1875	4654
TIAL1	TIA1	9791	2711	1134	3845
IGF2BP1	FIP1L1	9736	2536	3158	5694
YTHDC1	CPSF7	9659	2751	2789	5540
TIAL1	CPSF7	9622	2507	2168	4675
HNRNPA1	ELAVL1	9588	2260	1849	4109
YTHDF2	IGF2BP1	9572	2771	2385	5156
PTBP1	CPSF7	9539	2481	3093	5574
IGF2BP1	CSTF2	9429	2416	2853	5269
YTHDC1	UPF1	9389	2835	2453	5288
UPF1	NUDT21	9382	2956	3606	6562
TIA1	TARDBP	9296	2398	1785	4183
UPF1	FUS	9239	2672	3063	5735
NUDT21	DDX3X	9201	3386	4165	7551
YTHDC1	TARDBP	9187	2828	3080	5908
TIA1	HNRNPC	9134	2244	1710	3954
DDX3X	CSTF2	9120	2937	3681	6618
WDR33	ATXN2	9114	3114	2886	6000
IGF2BP2	EWSR1	9092	2552	1267	3819
TARDBP	FAM120A	9055	1655	1053	2708
YTHDC1	DDX3X	9053	3029	2924	5953
IGF2BP2	CPSF6	9034	2074	3214	5288
TIAL1	CSTF2T	9029	2649	2167	4816
PTBP1	IGF2BP2	9008	2235	2537	4772
FUS	CSTF2T	8985	2656	3687	6343
LIN28B	LIN28A	8949	3614	1245	4859
YTHDF2	IGF2BP2	8948	2714	2326	5040
TIAL1	CSTF2	8832	2587	2094	4681
FMR1	CSTF2	8729	1820	2261	4081
YTHDF1	MOV10	8705	2736	3353	6089
YTHDF1	YTHDC1	8672	2928	2732	5660
FMR1	FIP1L1	8627	2054	2322	4376
UPF1	CAPRIN1	8587	2528	3038	5566
IGF2BP2	CSTF2	8574	2340	2870	5210
TIAL1	MOV10	8534	2120	2487	4607
WDR33	ELAVL1	8497	2827	2973	5800
DDX6	ATXN2	8469	2130	816	2946
YTHDF1	IGF2BP3	8419	2772	2943	5715
LIN28B	NUDT21	8419	3472	4390	7862
IGF2BP2	FIP1L1	8406	2378	3268	5646
WDR33	CSTF2	8382	2684	2518	5202
ZC3H7B	PTBP1	8369	2083	2615	4698
PUM2	CPSF6	8356	2401	1810	4211
FUS	CPSF6	8323	2336	3426	5762
YTHDF2	TARDBP	8251	2911	3838	6749
YTHDF1	CPSF6	8223	2693	3327	6020
CPSF6	YTHDF1	8223	2693	3327	6020
ZC3H7B	TIAL1	8181	2186	1973	4159
TIAL1	IGF2BP3	8170	2228	2232	4460
YTHDF2	CPSF7	8153	2697	3193	5890
NUDT21	CSTF2	8111	2688	3769	6457
DDX3X	CAPRIN1	8051	2782	3370	6152
FUS	CAPRIN1	8019	2474	2832	5306
FUS	FMR1	8016	1693	2304	3997
PTBP1	CSTF2	8002	2432	2872	5304
RBM47	ATXN2	7966	1279	828	2107
SUB1	ATXN2	7918	1889	434	2323
HNRNPA1	ATXN2	7917	2153	1948	4101
YTHDF1	IGF2BP1	7907	2561	2795	5356
IGF2BP1	EWSR1	7888	2340	1406	3746
LARP4	ATXN2	7843	1784	517	2301
CSTF2T	CAPRIN1	7826	2474	3524	5998
TIAL1	LIN28B	7794	2742	2281	5023
ZC3H7B	NUDT21	7715	2376	3425	5801
CPSF6	CAPRIN1	7703	2200	3325	5525
NUDT21	IGF2BP3	7667	2586	3623	6209
WDR33	CPSF7	7652	2635	2845	5480
YTHDC1	CSTF2T	7631	2626	2956	5582
FUS	DDX3X	7616	2740	3631	6371
DDX3X	FUS	7616	2740	3631	6371
UPF1	TIA1	7612	2290	1667	3957
U2AF2	TARDBP	7603	2095	3077	5172
MOV10	EWSR1	7514	2142	2048	4190
TIA1	CPSF7	7490	2142	1707	3849
TIA1	CSTF2T	7430	2250	1741	3991
RBM47	ELAVL1	7408	1275	824	2099
YTHDC1	LIN28B	7406	2994	2886	5880
SRSF1	HNRNPC	7364	NA	NA	3911
PUM2	HNRNPC	7354	2178	2195	4373
LIN28A	ELAVL1	7325	2560	2115	4675
U2AF2	CPSF7	7266	1852	3015	4867
FUBP3	ATXN2	7247	1433	331	1764
FUS	CSTF2	7218	2323	3343	5666
FAM120A	DDX3X	7202	1736	945	2681
FXR2	ELAVL1	7191	1805	833	2638
SRSF1	ATXN2	7100	NA	NA	4131
YTHDF1	FIP1L1	7051	2622	3998	6620
ZC3H7B	YTHDF1	7034	2335	2833	5168
PUM2	MOV10	7033	2244	2135	4379
YTHDC1	CPSF6	6976	2198	3042	5240
NUDT21	IGF2BP1	6948	2312	3364	5676
PTBP1	FIP1L1	6931	2262	3694	5956
U2AF2	DDX3X	6923	2469	2540	5009
UPF1	DDX55	6895	1859	1050	2909
SRSF1	ELAVL1	6859	NA	NA	3920
LIN28B	FXR2	6852	2077	594	2671
YTHDF1	IGF2BP2	6844	2380	2894	5274
YTHDF1	PTBP1	6793	2287	3135	5422
YTHDF2	MOV10	6786	2388	3344	5732
EWSR1	ATXN2	6760	2202	2180	4382
YTHDF2	FIP1L1	6727	2476	3890	6366
ZC3H7B	PUM2	6711	2216	1833	4049
TIA1	CSTF2	6704	2123	1743	3866
TARDBP	FUBP3	6672	1394	377	1771
ZC3H7B	FXR2	6669	1598	807	2405
TARDBP	SUB1	6658	1704	555	2259
FMR1	EWSR1	6650	1448	1740	3188
LIN28B	FAM120A	6642	1672	1058	2730
PUM2	CSTF2T	6641	2219	2308	4527
YTHDC1	MOV10	6628	2060	2985	5045
YTHDF2	CSTF2T	6609	2463	3676	6139
TIAL1	DDX3X	6604	2247	2695	4942
YTHDC1	IGF2BP3	6591	2245	2551	4796
PTBP1	CPSF6	6589	1963	3346	5309
TARDBP	HNRNPA1	6588	1953	2151	4104
HNRNPD	ELAVL1	6542	2120	782	2902
TARDBP	DDX55	6526	1925	1102	3027
LIN28A	ATXN2	6519	2474	2387	4861
TIAL1	IGF2BP1	6505	1826	2284	4110
FUS	FIP1L1	6480	2242	3879	6121
NUDT21	FMR1	6470	1822	2596	4418
TIAL1	PTBP1	6462	1978	2081	4059
YTHDC1	CSTF2	6404	2279	2774	5053
UPF1	PUM2	6381	2212	2029	4241
FXR2	FMR1	6354	1505	882	2387
YTHDF2	CPSF6	6347	2213	3369	5582
UPF1	DDX6	6340	1652	1040	2692
YTHDF2	PTBP1	6304	2179	3027	5206
MOV10	FAM120A	6301	1330	1185	2515
YTHDF1	CSTF2	6275	2407	3452	5859
LIN28B	HNRNPD	6272	2373	514	2887
TIAL1	CPSF6	6220	1935	2455	4390
FIP1L1	CAPRIN1	6217	2141	3696	5837
RBM47	HNRNPC	6191	1145	855	2000
U2AF2	CSTF2T	6162	1839	3170	5009
TIA1	IGF2BP3	6159	1845	1881	3726
TIA1	MOV10	6153	1798	2010	3808
EWSR1	CAPRIN1	6093	2003	1756	3759
YTHDC1	PTBP1	6079	2066	2588	4654
U2AF2	MOV10	6057	1602	2986	4588
IGF2BP3	FXR2	6052	1671	817	2488
WDR33	TARDBP	6041	2408	3465	5873
ZC3H7B	WDR33	6004	2214	2714	4928
PUM2	LIN28B	6001	2636	2107	4743
TARDBP	DDX6	5994	1729	1075	2804
YTHDC1	IGF2BP1	5979	2023	2509	4532
UPF1	U2AF2	5953	1963	2520	4483
PTBP1	FMR1	5930	1396	2335	3731
ZC3H7B	YTHDC1	5917	1936	2390	4326
NUDT21	IGF2BP2	5911	2103	3510	5613
CSTF2	CAPRIN1	5851	2052	3273	5325
ZC3H7B	TIA1	5816	1740	1726	3466
YTHDF2	FMR1	5808	1821	2173	3994
TIAL1	IGF2BP2	5801	1762	2326	4088
YTHDF1	NUDT21	5784	2427	4135	6562
RBM47	MOV10	5774	1016	1009	2025
TAF15	LIN28B	5766	2368	309	2677
MOV10	HNRNPA1	5742	1582	2285	3867
U2AF2	CSTF2	5724	1616	2955	4571
CSTF2	U2AF2	5724	1616	2955	4571
IGF2BP2	FXR2	5704	1637	775	2412
YTHDF1	TIAL1	5702	2168	2298	4466
YTHDF1	FMR1	5701	1733	2441	4174
WDR33	CPSF6	5698	2127	3134	5261
EWSR1	HNRNPC	5698	1723	2402	4125
YTHDF2	YTHDC1	5698	2249	2965	5214
U2AF2	LIN28B	5668	2164	2995	5159
ZC3H7B	U2AF2	5658	1511	2627	4138
YTHDC1	FIP1L1	5633	2142	3497	5639
ZC3H7B	YTHDF2	5625	2055	2775	4830
YTHDC1	TIAL1	5543	2066	1855	3921
TIA1	LIN28B	5525	2143	2006	4149
WDR33	HNRNPC	5480	1997	3406	5403
FUBP3	CPSF7	5450	1257	406	1663
ZC3H7B	HNRNPD	5417	1886	885	2771
IGF2BP1	FXR2	5411	1566	837	2403
SRSF1	CPSF7	5408	NA	NA	3886
TARDBP	SRSF1	5399	NA	NA	3980
RBM15B	ATXN2	5391	2383	2462	4845
SUB1	CPSF7	5376	1475	642	2117
TAF15	ELAVL1	5372	1944	711	2655
TIAL1	FIP1L1	5362	1877	2907	4784
PUM2	CSTF2	5351	1931	2270	4201
MOV10	FXR2	5301	1456	1103	2559
FUBP3	ELAVL1	5270	1270	492	1762
WDR33	LIN28B	5257	2639	3187	5826
IGF2BP1	FAM120A	5256	1116	1288	2404
ZC3H7B	LIN28A	5249	1981	1947	3928
DDX55	DDX3X	5228	1969	1168	3137
TARDBP	RBM47	5198	1046	1045	2091
YTHDF2	NUDT21	5197	2211	4004	6215
YTHDC1	IGF2BP2	5193	1867	2586	4453
TIA1	IGF2BP1	5174	1487	2018	3505
ZC3H7B	HNRNPA1	5158	1443	2284	3727
TIA1	CPSF6	5147	1654	1984	3638
ELAVL1	DDX6	5128	1580	1070	2650
ELAVL1	DDX55	5115	1645	1149	2794
U2AF2	CPSF6	5109	1470	3174	4644
IGF2BP3	PUM2	5109	1951	2193	4144
PTBP1	NUDT21	5093	2026	3872	5898
DDX6	DDX55	5089	1253	744	1997
ZC3H7B	TAF15	5089	1842	638	2480
FXR2	ATXN2	5086	1520	1157	2677
TIA1	PTBP1	5072	1627	1770	3397
ZC3H7B	RBM47	5059	981	992	1973
LIN28A	HNRNPC	4997	1867	2506	4373
UPF1	LARP4	4969	1367	647	2014
U2AF2	HNRNPA1	4960	1271	2082	3353
YTHDC1	NUDT21	4948	1966	3613	5579
RBM47	IGF2BP3	4945	1003	1015	2018
LIN28A	IGF2BP3	4944	1994	2212	4206
IGF2BP3	FAM120A	4942	1145	1288	2433
MOV10	LIN28A	4927	1817	2563	4380
U2AF2	SRSF1	4921	NA	NA	3303
UPF1	RBM47	4886	1050	927	1977
IGF2BP3	HNRNPD	4883	1805	924	2729
PCBP2	ATXN2	4874	1105	534	1639
HNRNPC	DDX55	4859	1567	1186	2753
YTHDF2	CSTF2	4826	2028	3606	5634
U2AF2	IGF2BP3	4821	1528	2843	4371
RBM15B	HNRNPC	4792	1902	2498	4400
LARP4	DDX55	4786	1068	536	1604
U2AF2	PTBP1	4785	1504	2871	4375
WDR33	FIP1L1	4784	2048	3427	5475
FAM120A	CPSF7	4752	1102	1318	2420
NUDT21	FUS	4743	1935	4177	6112
FXR2	EWSR1	4715	1320	817	2137
PTBP1	FUS	4675	1680	3332	5012
SUB1	HNRNPC	4627	1358	691	2049
CPSF3	ATXN2	4625	2083	2088	4171
CPSF1	ATXN2	4616	1864	1735	3599
HNRNPA1	DDX3X	4604	1707	2192	3899
HNRNPA1	CPSF7	4581	1359	2586	3945
TIA1	DDX3X	4569	1809	2252	4061
TIAL1	FUS	4564	1597	2697	4294
UPF1	SRSF1	4531	NA	NA	3562
PUM2	IGF2BP1	4520	1594	2284	3878
SRSF1	DDX3X	4511	NA	NA	3972
LIN28A	IGF2BP2	4497	1841	2064	3905
YTHDF1	CAPRIN1	4495	1941	3474	5415
UPF1	SUB1	4485	1403	728	2131
DDX55	CPSF7	4435	1452	1201	2653
ZC3H7B	FAM120A	4431	1104	1138	2242
NUDT21	CAPRIN1	4407	1830	3964	5794
IGF2BP2	FAM120A	4388	1033	1274	2307
FAM120A	CSTF2T	4384	1146	1401	2547
EWSR1	CSTF2T	4382	1678	2561	4239
LARP4	DDX3X	4369	1514	715	2229
DDX6	DDX3X	4365	1707	1149	2856
PTBP1	CAPRIN1	4357	1611	3156	4767
RBM15B	DDX3X	4355	2076	2589	4665
YTHDF1	FUS	4353	1951	3630	5581
LIN28A	IGF2BP1	4345	1758	2214	3972
PUM2	FIP1L1	4343	1815	2548	4363
RBM47	IGF2BP1	4325	894	1005	1899
SUB1	CPSF6	4314	1279	726	2005
CPSF6	SUB1	4314	1279	726	2005
YTHDF2	CAPRIN1	4303	1898	3183	5081
IGF2BP2	HNRNPD	4297	1611	970	2581
TIA1	FIP1L1	4273	1592	2345	3937
FIP1L1	TIA1	4273	1592	2345	3937
SUB1	ELAVL1	4245	1314	777	2091
WDR33	IGF2BP3	4238	1787	3204	4991
HNRNPC	DDX6	4230	1417	1135	2552
TAF15	FUS	4215	1590	922	2512
SRSF1	CSTF2T	4202	NA	NA	3863
RBM47	CPSF7	4190	922	1029	1951
CPSF4	ATXN2	4189	2004	1967	3971
ATXN2	CPSF4	4189	2004	1967	3971
RBM15	ATXN2	4183	1582	1617	3199
ELAVL1	CPSF3	4178	1770	2277	4047
TAF15	IGF2BP3	4175	1641	829	2470
HNRNPC	FXR2	4172	1265	1305	2570
SRSF1	MOV10	4160	NA	NA	3556
YTHDC1	FMR1	4159	1288	2280	3568
HNRNPC	CPSF1	4150	1582	1795	3377
YBX3	ATXN2	4142	NA	NA	1986
RTCB	ATXN2	4133	NA	NA	3670
YTHDC1	TIA1	4076	1657	1638	3295
TAF15	IGF2BP2	4066	1606	800	2406
FUBP3	CPSF6	4058	1063	537	1600
TARDBP	LIN28A	4051	1736	3004	4740
RBM15B	ELAVL1	4036	1797	2589	4386
UPF1	HNRNPA1	4017	1471	2090	3561
YTHDF1	TIA1	4016	1715	1982	3697
ELAVL1	CPSF1	3984	1572	1905	3477
TAF15	EWSR1	3975	1524	652	2176
SRRM4	HNRNPC	3974	1102	1021	2123
FUBP3	CSTF2T	3967	1173	540	1713
SUB1	CSTF2T	3958	1335	775	2110
SRRM4	ATXN2	3956	1264	907	2171
RBM15	DDX3X	3939	1534	1602	3136
RBM47	LIN28B	3934	1063	1011	2074
U2AF2	FIP1L1	3930	1382	3543	4925
HNRNPA1	CSTF2	3927	1297	2474	3771
LIN28B	HNRNPA1	3846	1610	2463	4073
PUM2	DDX3X	3844	1852	2703	4555
SUB1	DDX3X	3842	1521	710	2231
SRSF1	CPSF6	3840	NA	NA	3717
FXR2	FUS	3833	1250	1155	2405
PUM2	NUDT21	3829	1676	2673	4349
U2AF2	TIAL1	3829	1338	2132	3470
TIAL1	CAPRIN1	3809	1490	2544	4034
YTHDF1	RBM15B	3807	1875	2621	4496
EWSR1	CPSF7	3798	1496	2587	4083
IGF2BP1	HNRNPD	3783	1464	1071	2535
SRSF1	HNRNPA1	3778	NA	NA	2719
DDX6	CPSF7	3777	1259	1207	2466
YTHDC1	RBM15B	3774	1757	2395	4152
SRSF1	CSTF2	3772	NA	NA	3577
DDX55	CSTF2T	3760	1364	1366	2730
UPF1	LIN28A	3751	1575	2713	4288
YTHDF2	TIAL1	3742	1611	2619	4230
HNRNPD	EWSR1	3732	1386	942	2328
PUM2	IGF2BP2	3732	1513	2343	3856
SRSF1	LIN28B	3727	1668	2309	3977
LIN28B	SRSF1	3727	1668	2309	3977
HNRNPC	CPSF3	3724	1637	2305	3942
ELAVL1	CPSF4	3720	1745	2075	3820
YTHDF2	FUS	3719	1732	3473	5205
YTHDC1	CAPRIN1	3705	1613	3009	4622
FAM120A	FMR1	3705	839	1073	1912
UPF1	RBM15B	3703	1693	2445	4138
U2AF2	IGF2BP1	3702	1275	2771	4046
LIN28B	DDX55	3685	1575	1469	3044
YTHDC1	U2AF2	3655	1351	2580	3931
DDX55	CPSF6	3647	1249	1285	2534
HNRNPA1	CSTF2T	3644	1320	2691	4011
TAF15	IGF2BP1	3644	1480	916	2396
YTHDC1	FUS	3643	1567	3194	4761
RBM15B	CPSF7	3592	1701	2595	4296
ZC3H7B	SRSF1	3584	NA	NA	3186
SRRM4	ELAVL1	3578	1058	1009	2067
TIAL1	FMR1	3574	1062	2070	3132
TIAL1	PUM2	3560	1544	1819	3363
WDR33	UPF1	3551	1706	3204	4910
U2AF2	IGF2BP2	3528	1255	2763	4018
TARDBP	CPSF1	3495	1487	2042	3529
FUS	HNRNPD	3495	1351	1336	2687
RBM47	IGF2BP2	3490	832	1052	1884
LIN28A	DDX3X	3485	1732	2954	4686
TIA1	PUM2	3475	1316	1558	2874
MOV10	FUBP3	3465	1024	659	1683
CPSF7	CPSF1	3440	1414	1911	3325
UPF1	PCBP2	3440	920	542	1462
TIA1	FUS	3436	1300	2318	3618
U2AF2	NUDT21	3424	1259	3679	4938
FUBP3	CSTF2	3403	1082	597	1679
RTCB	HNRNPC	3399	NA	NA	3445
TARDBP	EWSR1	3395	1404	2929	4333
EWSR1	CSTF2	3391	1430	2447	3877
PTBP1	FAM120A	3390	1005	1293	2298
PUM2	FUBP3	3370	838	608	1446
UPF1	EWSR1	3368	1500	2279	3779
RBM15	HNRNPC	3366	1228	1628	2856
PUM2	FUS	3336	1517	2485	4002
UPF1	RBM15	3335	1138	1654	2792
DDX6	CSTF2T	3315	1208	1377	2585
LIN28B	DDX6	3310	1444	1363	2807
YTHDC1	SRSF1	3309	NA	NA	3363
RTCB	ELAVL1	3300	NA	NA	3542
LIN28A	CAPRIN1	3297	1475	2500	3975
LIN28A	FUS	3291	1502	2590	4092
TIA1	FUBP3	3280	881	524	1405
YTHDF3	YTHDF2	3278	1559	1097	2656
MOV10	HNRNPD	3264	1307	1473	2780
WDR33	IGF2BP1	3258	1405	3144	4549
HNRNPA1	FMR1	3255	857	2015	2872
TIA1	DDX55	3239	1021	898	1919
LIN28A	CPSF7	3229	1353	2893	4246
U2AF2	FMR1	3223	911	2306	3217
TIAL1	RBM47	3220	798	972	1770
TAF15	ATXN2	3216	1397	1247	2644
FAM120A	CSTF2	3215	1024	1379	2403
TAF15	MOV10	3204	1361	1173	2534
HNRNPC	FUBP3	3202	946	714	1660
RBM47	CSTF2	3199	878	1121	1999
TARDBP	RBM15B	3194	1602	2996	4598
FIP1L1	DDX55	3187	1301	1574	2875
IGF2BP3	HNRNPA1	3187	1185	2490	3675
LARP4	CPSF7	3184	1062	788	1850
FIP1L1	FAM120A	3179	1032	1515	2547
U2AF2	FUS	3171	1140	3182	4322
LSM11	ATXN2	3164	850	397	1247
YTHDF1	RBM15	3158	1355	1672	3027
TARDBP	RTCB	3157	NA	NA	3596
SUB1	FIP1L1	3156	1174	956	2130
RBM15B	LIN28B	3136	1900	2701	4601
LARP4	ELAVL1	3103	1069	774	1843
DDX6	CPSF6	3098	1075	1315	2390
SRSF1	FIP1L1	3091	NA	NA	3869
RBM47	CSTF2T	3090	873	1144	2017
YTHDF2	RBM15	3087	1218	1727	2945
TIA1	NUDT21	3081	1358	2447	3805
TAF15	CAPRIN1	3062	1329	1110	2439
YTHDF1	PUM2	3061	1582	2464	4046
SUB1	MOV10	3053	1070	878	1948
SUB1	CSTF2	3050	1144	851	1995
HNRNPC	CPSF4	3048	1401	2308	3709
LARP4	HNRNPC	3042	1078	743	1821
LIN28B	LARP4	3042	1228	860	2088
YTHDF1	U2AF2	3039	1341	3041	4382
YTHDF1	DDX55	3038	1405	1458	2863
HNRNPD	ATXN2	3037	1306	1566	2872
LARP4	DDX6	3028	780	496	1276
LIN28A	FMR1	3021	1160	2048	3208
FMR1	LIN28A	3021	1160	2048	3208
PTBP1	PCBP2	3010	893	524	1417
MOV10	CPSF3	3003	1387	2404	3791
LIN28B	CPSF3	2989	1704	2419	4123
IGF2BP3	CPSF3	2977	1422	2202	3624
LARP4	FIP1L1	2966	1069	962	2031
FXR2	CPSF7	2965	1046	1522	2568
U2AF2	TIA1	2965	1135	1766	2901
ZC3H7B	CPSF3	2959	1321	2110	3431
FAM120A	CPSF6	2957	837	1464	2301
UPF1	SRRM4	2953	1004	1007	2011
TARDBP	CPSF3	2948	1476	2600	4076
TIA1	CAPRIN1	2946	1202	2152	3354
PUM2	FMR1	2945	1031	1989	3020
YTHDF2	RBM15B	2936	1536	2677	4213
MOV10	DDX55	2921	1174	1300	2474
SRSF1	IGF2BP3	2914	NA	NA	3384
RBM47	DDX3X	2913	812	1185	1997
TARDBP	SRRM4	2905	970	1153	2123
RBM47	FMR1	2898	543	976	1519
WDR33	NUDT21	2886	1426	4002	5428
WDR33	TIAL1	2880	1410	2451	3861
SUB1	LIN28B	2871	1205	1007	2212
WDR33	FUS	2859	1374	3553	4927
IGF2BP1	DDX55	2855	1000	1315	2315
TARDBP	CPSF4	2846	1460	2401	3861
RBM15B	CSTF2T	2834	1490	2844	4334
CPSF6	CPSF1	2833	1199	2075	3274
CPSF7	CPSF3	2831	1356	2503	3859
ZC3H7B	FUBP3	2825	914	719	1633
MOV10	DDX6	2817	1081	1329	2410
LARP4	CPSF6	2816	952	823	1775
CPSF7	CPSF4	2813	1365	2335	3700
PUM2	DDX6	2811	838	1062	1900
RBM15	ELAVL1	2801	1158	1692	2850
SRSF1	NUDT21	2792	NA	NA	3898
UPF1	CPSF1	2791	1204	2027	3231
TIA1	DDX6	2785	896	1046	1942
YTHDF2	FAM120A	2776	900	1497	2397
CSTF2T	CPSF1	2762	1238	2207	3445
FAM120A	DDX6	2762	689	749	1438
TARDBP	CELF2	2746	1145	721	1866
SRSF1	PTBP1	2733	NA	NA	3353
RBM15B	CPSF6	2727	1354	2738	4092
PUM2	DDX55	2716	858	999	1857
DDX55	PUM2	2716	858	999	1857
FUBP3	TIAL1	2716	942	556	1498
DDX55	CSTF2	2715	1115	1390	2505
IGF2BP1	CPSF3	2707	1234	2217	3451
TARDBP	FXR2	2702	1039	1597	2636
FXR2	TARDBP	2702	1039	1597	2636
YTHDF2	DDX55	2699	1130	1630	2760
YBX3	HNRNPC	2694	NA	NA	1792
YTHDC1	RBM15	2684	1195	1567	2762
TIAL1	SRSF1	2677	NA	NA	2793
LARP4	CSTF2T	2674	979	885	1864
MOV10	CPSF1	2673	1139	2119	3258
UPF1	FUBP3	2672	946	657	1603
FUS	FAM120A	2664	880	1441	2321
TIAL1	DDX55	2649	1077	1005	2082
SRRM4	CPSF7	2643	855	1205	2060
YTHDF2	LARP4	2620	1010	933	1943
PTBP1	HNRNPA1	2618	983	2451	3434
NUDT21	DDX55	2617	1173	1623	2796
DDX6	FIP1L1	2617	1093	1532	2625
PUM2	CAPRIN1	2616	1310	2468	3778
SUB1	NUDT21	2615	1055	997	2052
SUB1	IGF2BP1	2614	871	932	1803
RTCB	CPSF7	2610	NA	NA	3389
CSTF2T	LIN28A	2610	1271	3180	4451
HNRNPA1	CPSF6	2602	911	2864	3775
YBX3	DDX3X	2600	NA	NA	1948
LIN28A	EWSR1	2597	1225	1773	2998
UPF1	FXR2	2595	983	1515	2498
YTHDF1	SRSF1	2585	NA	NA	3587
TIA1	FMR1	2572	885	1721	2606
U2AF2	CAPRIN1	2571	1033	2992	4025
YBX3	UPF1	2555	NA	NA	1905
YTHDF3	ATXN2	2547	1330	1436	2766
CPSF6	RBM47	2547	689	1162	1851
FAM120A	CAPRIN1	2537	889	1343	2232
YTHDF1	LARP4	2537	1087	909	1996
RBM15B	IGF2BP3	2536	1334	2341	3675
YTHDF1	FAM120A	2532	1025	1407	2432
FXR2	DDX3X	2529	1099	1538	2637
RBM47	FUS	2528	671	1263	1934
IGF2BP3	DDX55	2527	995	1347	2342
RBM47	PTBP1	2527	620	1060	1680
SRRM4	DDX3X	2526	994	1134	2128
WDR33	PUM2	2516	1286	2358	3644
STAU1	HNRNPC	2513	718	645	1363
IGF2BP2	CPSF3	2492	1157	2240	3397
PTBP1	EWSR1	2489	1069	2393	3462
CELF2	ATXN2	2485	1053	805	1858
RBM15B	PTBP1	2483	1256	2461	3717
SRRM4	PTBP1	2481	813	1139	1952
PTBP1	DDX55	2470	1069	1359	2428
WDR33	DDX3X	2468	1352	4127	5479
LIN28B	CPSF4	2465	1489	2394	3883
STAU1	ELAVL1	2453	729	644	1373
HNRNPD	HNRNPC	2449	1006	1751	2757
CSTF2T	CPSF4	2444	1300	2464	3764
PUM2	PTBP1	2441	1175	2377	3552
CSTF2T	CPSF3	2435	1232	2761	3993
EWSR1	DDX3X	2435	1218	2913	4131
FXR2	CSTF2T	2424	988	1597	2585
UPF1	STAU1	2418	748	616	1364
WDR33	CAPRIN1	2417	1256	3352	4608
RBM15	CPSF7	2415	1041	1746	2787
IGF2BP2	HNRNPA1	2413	949	2487	3436
YTHDF2	PUM2	2400	1219	2571	3790
HNRNPD	CAPRIN1	2397	1062	1431	2493
MOV10	CPSF4	2389	1174	2397	3571
WDR33	FMR1	2385	944	2601	3545
TIAL1	FAM120A	2380	755	1271	2026
SUB1	DDX55	2375	673	553	1226
YTHDC1	SRRM4	2363	872	1105	1977
YTHDF2	EWSR1	2360	1190	2280	3470
LIN28B	CPSF1	2352	1247	2279	3526
SRSF1	IGF2BP1	2351	NA	NA	3150
IGF2BP1	DDX6	2350	842	1402	2244
DDX6	CSTF2	2349	994	1402	2396
RBM15B	MOV10	2347	1206	2686	3892
LARP4	IGF2BP1	2342	765	814	1579
YTHDC1	PUM2	2340	1195	2221	3416
TARDBP	PCBP2	2338	768	772	1540
HNRNPA1	FUS	2333	919	2746	3665
WDR33	TIA1	2332	1137	2123	3260
STAU1	ATXN2	2327	784	617	1401
YTHDF2	U2AF2	2327	1161	2943	4104
YTHDF1	DDX6	2322	1127	1483	2610
RBM15B	IGF2BP1	2319	1180	2309	3489
RBM15B	CSTF2	2318	1251	2684	3935
SRRM4	CPSF6	2316	766	1292	2058
ZC3H7B	CPSF4	2315	1145	2103	3248
SRSF1	IGF2BP2	2313	NA	NA	3146
EWSR1	CPSF6	2312	1040	2851	3891
IGF2BP3	CPSF4	2304	1163	2259	3422
RTCB	MOV10	2299	NA	NA	3333
SUB1	LARP4	2295	667	411	1078
DDX3X	CPSF1	2294	1172	2306	3478
SUB1	IGF2BP3	2294	883	960	1843
RBM15B	FIP1L1	2293	1266	3159	4425
TARDBP	RBM15	2290	1072	1930	3002
FIP1L1	CPSF1	2285	1021	2390	3411
RBM15	LIN28B	2284	1181	1876	3057
IGF2BP2	DDX55	2282	831	1345	2176
UPF1	LSM11	2281	569	443	1012
SUB1	FUS	2276	928	945	1873
SRRM4	CSTF2T	2275	802	1256	2058
YTHDF3	HNRNPC	2273	1166	1321	2487
TIA1	FAM120A	2272	658	1185	1843
UPF1	CPSF3	2271	1218	2451	3669
FAM120A	DDX55	2270	602	780	1382
IGF2BP1	HNRNPA1	2269	908	2491	3399
TIAL1	HNRNPA1	2265	937	1939	2876
HNRNPA1	FIP1L1	2257	936	2931	3867
YTHDF1	SRRM4	2256	877	1172	2049
KHSRP	CPSF7	2251	517	144	661
TIAL1	SUB1	2250	927	792	1719
LIN28A	FIP1L1	2249	1141	3229	4370
YTHDC1	DDX55	2246	1102	1332	2434
FUBP3	DDX6	2240	592	422	1014
SRSF1	FMR1	2235	NA	NA	2658
LIN28B	SRRM4	2235	934	1190	2124
TIA1	SUB1	2219	798	773	1571
SRSF1	FUS	2212	NA	NA	3368
FIP1L1	EWSR1	2210	1098	2945	4043
YTHDF2	LIN28A	2207	1180	2819	3999
YTHDF1	SUB1	2204	1038	956	1994
PCBP2	DDX3X	2203	846	710	1556
LIN28A	CPSF6	2197	1028	3017	4045
CPSF6	CPSF4	2186	1131	2406	3537
TIAL1	EWSR1	2186	1080	1961	3041
YTHDC1	HNRNPA1	2184	924	2165	3089
IGF2BP2	PCBP2	2184	602	608	1210
RBM47	TIA1	2184	662	909	1571
CPSF6	CPSF3	2158	1118	2614	3732
TIAL1	DDX6	2156	915	1138	2053
YBX3	CPSF7	2153	NA	NA	1758
PCBP2	IGF2BP3	2151	630	641	1271
YTHDC1	LARP4	2138	971	784	1755
IGF2BP3	CPSF1	2127	993	2104	3097
NUDT21	LARP4	2125	895	991	1886
RBM15	CPSF6	2124	888	1776	2664
NUDT21	FAM120A	2106	861	1635	2496
TAF15	HNRNPD	2096	924	695	1619
YBX3	TARDBP	2093	NA	NA	1914
YTHDF3	YTHDF1	2091	1176	1421	2597
LARP4	IGF2BP3	2089	752	793	1545
YTHDC1	SUB1	2083	999	843	1842
RTCB	CPSF6	2074	NA	NA	3318
UPF1	CPSF4	2070	1151	2350	3501
SRRM4	FIP1L1	2062	743	1387	2130
TIA1	LARP4	2057	710	595	1305
FXR2	CPSF6	2049	807	1684	2491
ATXN2	ALKBH5	2047	1138	1154	2292
RBM47	FIP1L1	2047	653	1316	1969
RBM15B	NUDT21	2043	1143	3290	4433
NUDT21	RBM15B	2043	1143	3290	4433
ZC3H7B	CPSF1	2040	938	1968	2906
ZC3H7B	SUB1	2029	783	874	1657
FUBP3	DDX55	2026	527	371	898
LARP4	IGF2BP2	2023	696	755	1451
YTHDF2	DDX6	2020	908	1641	2549
HNRNPC	TAF15	2020	906	1612	2518
PCBP2	ELAVL1	2019	697	721	1418
PCBP2	IGF2BP1	2012	595	663	1258
RBM15B	IGF2BP2	2009	1098	2350	3448
LIN28B	FXR1	2004	738	107	845
SRRM4	IGF2BP3	2003	697	1061	1758
TIA1	SRSF1	2002	NA	NA	2371
HNRNPC	CELF2	1994	814	929	1743
WDR33	U2AF2	1990	858	3054	3912
YBX3	LIN28B	1986	994	941	1935
DDX3X	CPSF3	1985	1196	2781	3977
PCBP2	LIN28B	1984	817	715	1532
YBX3	ELAVL1	1982	NA	NA	1795
IGF2BP1	CPSF1	1975	903	2048	2951
CPSF1	IGF2BP1	1975	903	2048	2951
YTHDC1	WDR33	1974	1085	3068	4153
YTHDF3	ELAVL1	1968	1035	1477	2512
ZC3H7B	FXR1	1965	642	190	832
HNRNPA1	CAPRIN1	1960	822	2598	3420
CSTF2	CPSF1	1952	953	2155	3108
PUM2	FAM120A	1951	620	1299	1919
RBM15B	RBM15	1946	1000	1590	2590
TAF15	FMR1	1941	759	1148	1907
IGF2BP1	CPSF4	1933	972	2268	3240
LIN28A	CSTF2	1928	996	2998	3994
SRRM4	MOV10	1926	665	1174	1839
FUBP3	FIP1L1	1924	805	835	1640
RBM15	FIP1L1	1923	911	2035	2946
FIP1L1	RBM15	1923	911	2035	2946
YTHDF3	LIN28B	1922	1205	1468	2673
SUB1	DDX6	1919	607	528	1135
DDX6	SUB1	1919	607	528	1135
ZC3H7B	RBM15B	1917	1032	2269	3301
PTBP1	LIN28A	1914	965	2859	3824
ELAVL1	ALKBH5	1913	1024	1212	2236
RTCB	CSTF2T	1912	NA	NA	3468
EWSR1	FXR1	1912	628	182	810
FXR1	FXR2	1912	643	146	789
LSM11	DDX55	1908	515	336	851
DDX55	LSM11	1908	515	336	851
FXR1	ELAVL1	1907	649	195	844
YTHDF1	LIN28A	1907	1103	3057	4160
NUDT21	DDX6	1905	907	1654	2561
KHSRP	CPSF6	1900	459	184	643
TAF15	CSTF2T	1899	948	1625	2573
KHSRP	ATXN2	1898	487	181	668
HNRNPD	FMR1	1894	735	1325	2060
TAF15	CPSF7	1887	908	1626	2534
YTHDF1	EWSR1	1885	1075	2572	3647
TIAL1	RBM15B	1883	1055	1891	2946
PCBP2	LARP4	1881	432	320	752
YTHDF1	WDR33	1879	1122	3640	4762
YBX3	IGF2BP1	1878	NA	NA	1695
PCBP2	HNRNPC	1875	638	730	1368
RBM15	CSTF2T	1862	908	1914	2822
SRRM4	CSTF2	1860	677	1259	1936
LSM11	HNRNPC	1852	569	462	1031
LSM11	DDX3X	1851	723	443	1166
IGF2BP3	DDX6	1849	804	1451	2255
IGF2BP2	CPSF4	1848	946	2293	3239
SRSF1	CAPRIN1	1842	NA	NA	3208
TIAL1	LARP4	1838	775	652	1427
FMR1	CPSF3	1832	817	1962	2779
YBX3	MOV10	1832	NA	NA	1699
PUM2	EWSR1	1828	956	1981	2937
CSTF2	CPSF4	1827	1027	2391	3418
NUDT21	HNRNPA1	1827	811	3076	3887
MBNL2	ATXN2	1822	788	766	1554
ATXN2	MBNL2	1822	788	766	1554
FXR2	CSTF2	1819	793	1630	2423
ZC3H7B	DDX55	1816	807	1146	1953
FXR2	YTHDF2	1816	926	1402	2328
TARDBP	KHSRP	1815	471	198	669
NUDT21	CPSF1	1812	889	2528	3417
FIP1L1	CPSF3	1809	994	2946	3940
FXR1	FMR1	1808	581	244	825
IGF2BP2	FXR1	1807	627	199	826
IGF2BP2	CPSF1	1802	848	2094	2942
ZC3H7B	RTCB	1801	NA	NA	2998
ZC3H7B	DDX6	1800	758	1226	1984
WDR33	EWSR1	1797	976	2579	3555
RTCB	DDX3X	1787	NA	NA	3531
LARP4	PTBP1	1787	750	885	1635
RTCB	LIN28B	1784	1103	2509	3612
SRRM4	IGF2BP2	1783	655	1067	1722
FIP1L1	CPSF4	1780	960	2760	3720
RBM47	CAPRIN1	1777	600	1199	1799
FUS	DDX55	1775	823	1509	2332
RBM15	NUDT21	1765	848	2054	2902
STAU1	DDX3X	1758	694	695	1389
DDX3X	STAU1	1758	694	695	1389
IGF2BP3	FXR1	1753	610	214	824
YTHDF1	HNRNPA1	1750	887	2550	3437
SUB1	PUM2	1746	612	808	1420
FXR2	FIP1L1	1738	800	1746	2546
PCBP2	FAM120A	1734	442	403	845
HNRNPD	FXR2	1733	738	710	1448
SUB1	IGF2BP2	1733	701	1057	1758
ELAVL1	CELF2	1732	764	1043	1807
RBM15	PTBP1	1728	880	1603	2483
SUB1	CAPRIN1	1723	814	1003	1817
PCBP2	HNRNPK	1717	341	77	418
YTHDC1	DDX6	1716	858	1379	2237
DDX6	YTHDC1	1716	858	1379	2237
TARDBP	LSM11	1714	574	526	1100
PTBP1	CPSF1	1704	795	2212	3007
IGF2BP1	FXR1	1703	607	223	830
IGF2BP2	DDX6	1699	698	1410	2108
CSTF2	CPSF3	1695	928	2659	3587
PCBP2	DDX55	1691	448	537	985
DDX55	CAPRIN1	1686	823	1432	2255
HNRNPD	CSTF2T	1682	860	1929	2789
TIAL1	SRRM4	1682	647	930	1577
RBM15	IGF2BP1	1681	748	1565	2313
SRRM4	NUDT21	1676	703	1405	2108
U2AF2	RBM47	1674	565	984	1549
CPSF3	CAPRIN1	1669	876	2568	3444
TARDBP	MBNL2	1660	719	884	1603
NUDT21	FUBP3	1656	731	890	1621
UPF1	METAP2	1655	419	204	623
LARP4	CSTF2	1654	752	934	1686
YTHDF3	IGF2BP3	1647	898	1318	2216
YBX3	IGF2BP3	1641	NA	NA	1681
FMR1	CPSF1	1640	722	1735	2457
YTHDF3	UPF1	1634	848	1651	2499
UPF1	CELF2	1628	719	955	1674
FUBP3	LIN28B	1628	789	947	1736
RBM15	IGF2BP3	1622	782	1588	2370
YTHDC1	RBM47	1621	618	914	1532
LARP4	CAPRIN1	1619	755	861	1616
RTCB	FIP1L1	1613	NA	NA	3466
DDX3X	CPSF4	1611	1026	2763	3789
YTHDF3	DDX3X	1611	971	1706	2677
YTHDF3	IGF2BP1	1610	861	1294	2155
RBM47	FAM120A	1607	428	680	1108
LIN28A	FXR2	1601	781	1202	1983
FXR1	FUS	1600	558	266	824
YBX3	CPSF6	1592	NA	NA	1699
TIA1	HNRNPA1	1591	737	1670	2407
TIA1	EWSR1	1579	844	1706	2550
HNRNPD	CSTF2	1577	820	1802	2622
RBM15B	FMR1	1569	792	2084	2876
MOV10	LARP4	1568	721	867	1588
FUBP3	DDX3X	1567	746	928	1674
NUDT21	LIN28A	1567	909	3472	4381
TARDBP	TAF15	1563	848	1787	2635
FUS	CPSF3	1562	821	2698	3519
PCBP2	CSTF2T	1558	533	858	1391
FXR1	MOV10	1558	569	272	841
LARP4	FAM120A	1553	401	407	808
YTHDC1	EWSR1	1552	876	2258	3134
YTHDF1	FXR2	1547	795	1631	2426
LARP4	FUS	1546	698	918	1616
U2AF2	FAM120A	1537	666	1270	1936
LIN28B	STAU1	1537	665	735	1400
FMR1	DDX6	1536	652	1139	1791
ZC3H7B	SRRM4	1532	537	1063	1600
FUS	DDX6	1530	730	1537	2267
YTHDF3	IGF2BP2	1530	825	1247	2072
UPF1	TAF15	1523	837	1568	2405
TARDBP	STAU1	1522	593	792	1385
SUB1	PTBP1	1519	751	932	1683
U2AF2	EWSR1	1513	687	2430	3117
METAP2	ATXN2	1509	448	201	649
RTCB	IGF2BP1	1503	NA	NA	3018
NUDT21	EWSR1	1495	853	3199	4052
TAF15	CSTF2	1494	805	1601	2406
HNRNPC	ALKBH5	1490	870	1296	2166
TAF15	LIN28A	1489	804	1177	1981
TIAL1	LIN28A	1486	764	2471	3235
RTCB	IGF2BP3	1481	NA	NA	3168
LARP4	PUM2	1481	481	614	1095
YTHDF1	CPSF1	1478	793	2388	3181
TARDBP	ALKBH5	1475	856	1396	2252
MOV10	STAU1	1475	515	799	1314
YBX3	IGF2BP2	1470	NA	NA	1643
SRRM4	U2AF2	1470	506	1188	1694
U2AF2	PUM2	1468	774	2371	3145
YTHDF1	PCBP2	1466	653	779	1432
DDX6	CAPRIN1	1464	732	1444	2176
UPF1	HNRNPD	1464	801	1703	2504
YTHDF1	YBX3	1463	NA	NA	1821
NUDT21	CPSF3	1458	884	3031	3915
YTHDF2	SRRM4	1455	680	1272	1952
RBM15	IGF2BP2	1452	670	1552	2222
HNRNPD	CPSF7	1444	691	2013	2704
YBX3	FIP1L1	1443	NA	NA	1844
PTBP1	CPSF3	1439	801	2642	3443
FMR1	DDX55	1432	631	1113	1744
RBFOX2	ATXN2	1429	NA	NA	578
CELF2	CSTF2T	1429	699	1075	1774
YTHDF2	RBM47	1425	546	1183	1729
STAU1	IGF2BP3	1424	511	771	1282
CPSF7	CELF2	1422	689	1017	1706
RBM15B	CAPRIN1	1421	861	2737	3598
PTBP1	FXR2	1414	663	1537	2200
NUDT21	CPSF4	1408	819	2875	3694
CPSF4	NUDT21	1408	819	2875	3694
KHSRP	CSTF2T	1406	415	238	653
STAU1	CPSF7	1397	498	834	1332
NUDT21	FXR2	1383	687	1862	2549
U2AF2	RBM15B	1383	726	2381	3107
WDR33	FUBP3	1382	640	856	1496
MOV10	ALKBH5	1378	781	1354	2135
CPSF1	CAPRIN1	1371	703	2260	2963
FMR1	CPSF4	1369	689	1914	2603
RBM15B	FUS	1369	825	2781	3606
TIA1	RBM15B	1367	830	1595	2425
LSM11	CPSF7	1363	464	515	979
LIN28A	HNRNPD	1362	725	1328	2053
EIF3G	ATXN2	1359	811	826	1637
ATXN2	EIF3G	1359	811	826	1637
TARDBP	HNRNPD	1358	723	2134	2857
FXR1	CAPRIN1	1357	520	298	818
WDR33	SRSF1	1357	NA	NA	3061
CPSF4	CAPRIN1	1342	760	2496	3256
RBM47	NUDT21	1341	577	1352	1929
FUS	FUBP3	1339	595	983	1578
YTHDF2	YBX3	1339	NA	NA	1749
ZC3H7B	ALKBH5	1338	728	1276	2004
RTCB	NUDT21	1334	NA	NA	3433
YTHDF2	SUB1	1333	741	1082	1823
RTCB	FMR1	1321	NA	NA	2488
CPSF7	ALKBH5	1320	761	1396	2157
FUS	CPSF1	1319	653	2402	3055
RBM15	FMR1	1317	591	1322	1913
PTBP1	CPSF4	1312	759	2436	3195
SUB1	FMR1	1311	554	716	1270
FUBP3	IGF2BP3	1311	546	1068	1614
RTCB	IGF2BP2	1308	NA	NA	2996
SRRM4	FUS	1305	522	1283	1805
UPF1	EIF3H	1303	309	267	576
RBFOX2	TARDBP	1303	NA	NA	553
YTHDC1	CPSF1	1301	675	2183	2858
YTHDF3	CPSF7	1299	720	1651	2371
FUS	CPSF4	1298	759	2635	3394
RBM47	HNRNPA1	1293	461	1054	1515
SRSF1	RBM47	1293	NA	NA	1282
TIA1	SRRM4	1291	539	836	1375
DGCR8	ATXN2	1290	699	748	1447
ELAVL1	EIF3G	1286	753	794	1547
LSM11	ELAVL1	1284	456	525	981
HNRNPU	ATXN2	1283	503	491	994
YTHDF2	WDR33	1283	835	3574	4409
LIN28B	EIF3G	1278	841	760	1601
RBM15	CSTF2	1272	693	1850	2543
YTHDF3	TARDBP	1272	743	1867	2610
SRSF1	SRRM4	1266	NA	NA	1523
QKI	ELAVL1	1263	578	447	1025
HNRNPK	ATXN2	1254	329	191	520
YBX3	CSTF2T	1247	NA	NA	1755
YTHDF2	CPSF1	1236	706	2351	3057
SRRM4	CAPRIN1	1226	559	1263	1822
CSTF2	KHSRP	1226	395	258	653
IGF2BP1	FUBP3	1225	459	1053	1512
METAP2	DDX3X	1224	460	181	641
STAU1	IGF2BP1	1220	442	808	1250
EIF3H	ATXN2	1216	376	289	665
YTHDF1	CPSF3	1216	767	2858	3625
CPSF1	TIAL1	1216	623	1893	2516
MBNL2	ELAVL1	1214	556	950	1506
STAU1	IGF2BP2	1206	447	802	1249
QKI	IGF2BP3	1203	585	398	983
LIN28B	ALKBH5	1201	838	1424	2262
YTHDF3	FMR1	1198	682	1063	1745
LSM11	DDX6	1197	326	325	651
TIAL1	CPSF4	1192	676	2063	2739
SRSF1	RBM15B	1191	NA	NA	2674
FUBP3	FMR1	1189	447	784	1231
RTCB	CAPRIN1	1185	NA	NA	3064
STAU1	CSTF2T	1182	471	874	1345
LSM11	LIN28B	1177	551	557	1108
TIAL1	TAF15	1174	689	1328	2017
YTHDF1	FUBP3	1173	642	895	1537
FUBP3	YTHDF1	1173	642	895	1537
HNRNPC	DGCR8	1172	659	693	1352
STAU1	PTBP1	1167	467	804	1271
LIN28A	FAM120A	1160	579	1406	1985
YTHDF3	FIP1L1	1159	686	1847	2533
TAF15	CPSF6	1157	622	1853	2475
YTHDF2	CPSF3	1154	741	2707	3448
FUS	RTCB	1154	NA	NA	3124
LSM11	CPSF6	1150	390	538	928
NUDT21	LSM11	1146	453	638	1091
TIAL1	HNRNPD	1140	660	1500	2160
GTF2F1	FAM120A	1136	232	63	295
ZC3H7B	YBX3	1136	NA	NA	1450
HNRNPU	ELAVL1	1132	447	554	1001
LSM11	CSTF2T	1128	390	577	967
DDX3X	CELF2	1125	604	1173	1777
RBM15	DDX55	1124	493	971	1464
DGCR8	ELAVL1	1124	606	792	1398
RBM15	MOV10	1124	603	1901	2504
DDX55	RBM15	1124	493	971	1464
YTHDC1	FXR2	1120	612	1502	2114
SUB1	FAM120A	1119	340	542	882
RBM47	PUM2	1115	495	1094	1589
PUM2	RBM47	1115	495	1094	1589
YTHDF3	MOV10	1112	658	1621	2279
CPSF6	CELF2	1109	558	1085	1643
YTHDC1	PCBP2	1105	513	668	1181
SF3B1	ATXN2	1102	662	933	1595
YTHDF1	CPSF4	1098	718	2659	3377
NCBP3	ELAVL1	1097	NA	NA	1556
YTHDF3	CPSF6	1096	609	1662	2271
TAF15	FIP1L1	1091	650	1867	2517
SRRM4	FMR1	1090	439	1046	1485
QKI	LIN28B	1087	652	385	1037
TIAL1	FXR2	1081	549	1487	2036
HNRNPU	HNRNPC	1079	415	559	974
NCBP3	ATXN2	1077	NA	NA	1646
ATXN2	NCBP3	1077	NA	NA	1646
TIAL1	CPSF3	1075	627	2153	2780
TIAL1	RBM15	1074	607	1281	1888
FXR1	ATXN2	1073	440	402	842
YTHDF2	TAF15	1073	643	1547	2190
HNRNPA1	FAM120A	1060	508	1151	1659
RBM47	EWSR1	1058	459	1142	1601
QKI	ATXN2	1056	457	572	1029
LSM11	FIP1L1	1055	461	607	1068
PTBP1	CELF2	1054	473	1184	1657
UPF1	RBFOX2	1054	NA	NA	496
U2AF2	DDX55	1053	588	1317	1905
EIF3H	DDX3X	1050	385	264	649
YBX3	NUDT21	1048	NA	NA	1786
KHSRP	ELAVL1	1044	368	303	671
TIA1	LIN28A	1043	580	2141	2721
TIA1	CPSF1	1042	553	1596	2149
MBNL2	HNRNPC	1041	494	822	1316
YTHDC1	CPSF4	1040	652	2360	3012
PTBP1	FUBP3	1034	500	869	1369
RBM15	CAPRIN1	1031	575	1772	2347
YTHDF2	CPSF4	1030	642	2599	3241
UPF1	GTF2F1	1027	247	112	359
MBNL2	CPSF7	1024	462	822	1284
TARDBP	EIF4G2	1023	184	46	230
SRSF1	FAM120A	1022	NA	NA	1559
YTHDC1	STAU1	1020	431	772	1203
FUBP3	FAM120A	1019	306	592	898
YTHDF3	CSTF2T	1017	622	1801	2423
YTHDF1	STAU1	1016	443	845	1288
WDR33	HNRNPA1	1015	505	2894	3399
YTHDC1	CPSF3	1014	647	2533	3180
YTHDF1	RTCB	1012	NA	NA	3244
QKI	IGF2BP1	1008	480	459	939
IGF2BP1	QKI	1008	480	459	939
RBFOX2	ELAVL1	1005	NA	NA	509
LIN28B	CPSF2	1002	716	479	1195
CSTF2T	ALKBH5	1000	591	1608	2199
HNRNPA1	EWSR1	1000	506	2351	2857
RPS3	ATXN2	994	455	319	774
STAU1	CPSF6	993	391	905	1296
TARDBP	HNRNPU	991	427	574	1001
HNRNPU	TARDBP	991	427	574	1001
TIA1	CPSF4	990	594	1753	2347
MOV10	CELF2	989	505	1179	1684
STAU1	FIP1L1	988	420	928	1348
FIP1L1	STAU1	988	420	928	1348
SF3B1	ELAVL1	985	566	940	1506
ELAVL1	CPSF2	984	644	538	1182
YBX3	PTBP1	984	NA	NA	1559
PUM2	FXR2	983	512	1456	1968
SUB1	FUBP3	982	296	229	525
RBM15B	SRRM4	982	517	1190	1707
TAF15	FXR1	979	431	218	649
TARDBP	DGCR8	977	556	894	1450
YTHDF2	HNRNPA1	970	603	2580	3183
WDR33	RBM47	969	475	1304	1779
CPSF6	ALKBH5	968	569	1532	2101
UPF1	HNRNPK	965	277	188	465
QKI	IGF2BP2	964	502	432	934
LIN28B	NCBP3	964	680	932	1612
TIAL1	STAU1	963	392	696	1088
CSTF2	CELF2	961	522	1159	1681
RBPMS	LIN28B	961	751	415	1166
UPF1	GEMIN5	959	361	273	634
SF3B1	HNRNPC	953	527	966	1493
HNRNPC	EIF3G	952	584	931	1515
STAU1	CSTF2	951	425	830	1255
YTHDC1	FUBP3	950	480	795	1275
IGF2BP3	ALKBH5	949	578	1453	2031
FUBP3	CAPRIN1	949	482	965	1447
ALKBH5	IGF2BP3	949	578	1453	2031
YBX3	FMR1	945	NA	NA	1257
TAF15	DDX3X	940	610	1925	2535
TAF15	PTBP1	940	562	1580	2142
PTBP1	TAF15	940	562	1580	2142
CPSF4	CPSF3	938	603	1911	2514
RBPMS	ELAVL1	937	669	474	1143
RBM15	LARP4	935	427	637	1064
MOV10	MBNL2	934	447	974	1421
TIA1	TAF15	934	552	1202	1754
PUM2	LIN28A	931	603	2343	2946
LSM11	LARP4	929	276	237	513
WDR33	TAF15	929	552	1678	2230
UPF1	DGCR8	928	544	770	1314
EWSR1	FAM120A	928	410	1338	1748
LIN28A	RBM47	928	347	1208	1555
TIAL1	RTCB	927	NA	NA	2502
RTCB	TIAL1	927	NA	NA	2502
FIP1L1	CELF2	920	480	1276	1756
CELF2	FIP1L1	920	480	1276	1756
RBM15	DDX6	919	396	937	1333
YBX3	FUS	916	NA	NA	1629
ZC3H7B	YTHDF3	915	562	1319	1881
TAF15	PUM2	910	528	1371	1899
UPF1	DROSHA	908	NA	NA	512
FUBP3	RBM47	908	333	562	895
RBPMS	IGF2BP2	907	653	441	1094
HNRNPC	EIF3H	904	271	304	575
YTHDF1	TAF15	904	602	1719	2321
WDR33	CPSF4	902	579	2457	3036
MBNL2	FUS	900	366	1165	1531
RTCB	PTBP1	898	NA	NA	2920
U2AF2	PCBP2	896	436	636	1072
PCBP2	U2AF2	896	436	636	1072
YTHDC1	YBX3	894	NA	NA	1594
YTHDF2	EIF3G	892	535	940	1475
EIF3G	YTHDF2	892	535	940	1475
GEMIN5	ATXN2	889	377	288	665
ATXN2	GEMIN5	889	377	288	665
HNRNPC	NCBP3	889	NA	NA	1542
RBPMS	IGF2BP3	888	641	462	1103
PCBP2	NUDT21	886	446	959	1405
SRSF1	DDX55	885	NA	NA	1660
IGF2BP1	ALKBH5	883	514	1449	1963
ALKBH5	IGF2BP1	883	514	1449	1963
ZC3H7B	RBM15	882	513	1554	2067
RBM15B	DDX55	880	591	1328	1919
MOV10	HNRNPU	879	340	633	973
UPF1	MBNL2	879	417	877	1294
MBNL2	UPF1	879	417	877	1294
UPF1	GRSF1	877	202	115	317
PUM2	CPSF1	876	528	1747	2275
CPSF1	PUM2	876	528	1747	2275
U2AF2	SUB1	875	482	984	1466
HNRNPC	FXR1	873	360	473	833
YTHDF3	CAPRIN1	870	544	1532	2076
LIN28A	SRSF1	870	NA	NA	2603
GRWD1	ATXN2	869	278	197	475
ATXN2	GRWD1	869	278	197	475
YTHDF1	LSM11	865	437	584	1021
IGF2BP2	EIF3G	864	510	801	1311
IGF2BP1	EIF3G	861	501	839	1340
PUM2	HNRNPA1	860	530	2195	2725
U2AF2	STAU1	860	379	834	1213
KHSRP	HNRNPC	859	284	371	655
RBPMS	IGF2BP1	858	602	476	1078
TIA1	CPSF3	856	515	1867	2382
HNRNPC	RBFOX2	856	NA	NA	523
MOV10	KHSRP	850	303	320	623
YTHDF3	NUDT21	850	538	1935	2473
EWSR1	CPSF3	849	516	2137	2653
U2AF2	RBM15	847	487	1516	2003
TBRG4	ATXN2	846	453	621	1074
TIA1	RBM15	844	498	1102	1600
ELAVL1	EIF3H	843	270	297	567
HNRNPD	FIP1L1	841	517	2140	2657
ZC3H7B	CPSF2	839	542	522	1064
SUB1	WDR33	839	474	1119	1593
TARDBP	SF3B1	838	510	1039	1549
PUM2	HNRNPD	834	470	1641	2111
MBNL2	CSTF2T	833	425	982	1407
PUM2	CPSF4	829	533	1990	2523
CPSF4	PUM2	829	533	1990	2523
TIA1	PCBP2	828	305	585	890
U2AF2	HNRNPD	824	397	1822	2219
HNRNPD	U2AF2	824	397	1822	2219
PUM2	KHSRP	822	251	294	545
CPSF2	ATXN2	821	542	668	1210
RBM15B	LARP4	821	532	824	1356
UPF1	SF3B1	820	457	1007	1464
U2AF2	CPSF1	817	411	2228	2639
U2AF2	CPSF4	813	462	2346	2808
KHSRP	FUBP3	810	221	118	339
RBM15	FUS	809	496	1846	2342
IGF2BP2	ALKBH5	808	484	1462	1946
YBX3	CAPRIN1	807	NA	NA	1592
TIA1	HNRNPD	805	461	1391	1852
YTHDF3	PTBP1	798	500	1643	2143
HNRNPU	CPSF7	794	352	585	937
CPSF7	HNRNPU	794	352	585	937
GRSF1	ATXN2	791	221	127	348
FAM120A	FXR2	791	331	919	1250
YBX3	CSTF2	789	NA	NA	1630
U2AF2	FXR2	789	401	1574	1975
FXR2	U2AF2	789	401	1574	1975
YTHDF2	RTCB	788	NA	NA	3068
LARP4	FMR1	787	404	624	1028
UPF1	HNRNPU	786	320	628	948
RBFOX2	CSTF2T	783	NA	NA	522
YTHDC1	TAF15	783	493	1576	2069
CAPRIN1	ALKBH5	781	486	1510	1996
ZC3H7B	KHSRP	781	299	334	633
DDX55	CPSF1	780	421	1079	1500
CPSF1	DDX55	780	421	1079	1500
TARDBP	EIF3G	779	494	1089	1583
PCBP2	CSTF2	778	379	843	1222
CSTF2	PCBP2	778	379	843	1222
EIF3D	ATXN2	776	498	581	1079
YTHDF3	YTHDC1	774	531	1605	2136
DROSHA	ATXN2	773	NA	NA	566
ATXN2	DROSHA	773	NA	NA	566
FAM120A	CPSF1	772	394	1140	1534
CPSF1	FAM120A	772	394	1140	1534
TIA1	RTCB	771	NA	NA	2095
YTHDF2	STAU1	769	350	889	1239
RPS3	DDX3X	768	415	352	767
KHSRP	FIP1L1	763	293	353	646
ZC3H7B	RBPMS	763	551	480	1031
U2AF2	CPSF3	762	444	2509	2953
HNRNPA1	LIN28A	762	431	2320	2751
HNRNPD	CPSF6	757	431	2147	2578
WDR33	LIN28A	754	503	2960	3463
TIA1	FXR2	750	423	1297	1720
SRSF1	LARP4	749	NA	NA	1127
LSM11	EIF3H	748	176	183	359
YTHDC1	LSM11	748	379	547	926
METAP2	LIN28B	746	330	284	614
STAU1	CAPRIN1	745	347	904	1251
CPSF1	SRSF1	745	NA	NA	2201
DGCR8	CPSF7	743	433	853	1286
LSM11	CSTF2	740	306	563	869
DDX6	GTF2F1	740	180	108	288
METAP2	DDX55	739	214	259	473
IGF2BP1	CELF2	738	401	1165	1566
CELF2	IGF2BP1	738	401	1165	1566
LIN28B	CELF2	737	448	1374	1822
UPF1	NKRF	736	207	103	310
GRWD1	CPSF7	735	250	191	441
STAU1	NUDT21	735	339	1000	1339
YTHDF1	HNRNPD	734	507	1857	2364
HNRNPD	FXR1	733	339	313	652
UCHL5	ATXN2	731	298	264	562
MBNL2	IGF2BP3	730	354	1028	1382
ZC3H7B	NCBP3	730	NA	NA	1307
DDX3X	ALKBH5	729	511	1701	2212
HNRNPM	HNRNPC	728	174	116	290
YTHDF2	METAP2	728	284	311	595
PTBP1	HNRNPK	727	269	198	467
IGF2BP3	CPSF2	725	484	605	1089
CPSF2	IGF2BP3	725	484	605	1089
HNRNPC	QKI	725	351	624	975
DGCR8	DDX3X	720	465	929	1394
NUDT21	CELF2	719	424	1310	1734
CELF2	NUDT21	719	424	1310	1734
PCBP2	CPSF7	718	320	943	1263
RBM15B	PUM2	715	511	2075	2586
SRRM4	HNRNPA1	713	271	1031	1302
NUDT21	KHSRP	713	266	369	635
SRSF1	RBM15	713	NA	NA	1763
RBM15	SRSF1	713	NA	NA	1763
PUM2	CPSF3	712	471	2113	2584
SRSF1	DDX6	712	NA	NA	1570
CPSF6	MBNL2	712	361	890	1251
DDX6	SRSF1	712	NA	NA	1570
SUB1	RBM15B	711	502	870	1372
PTBP1	LSM11	709	335	574	909
MBNL2	DDX3X	708	431	973	1404
SRRM4	FAM120A	705	279	694	973
IGF2BP3	NCBP3	705	NA	NA	1378
FIP1L1	ALKBH5	704	452	1721	2173
TAF15	NUDT21	702	457	2002	2459
U2AF2	TAF15	702	367	1590	1957
U2AF2	LARP4	701	447	788	1235
CSTF2	ALKBH5	699	447	1583	2030
EWSR1	CPSF4	697	462	2064	2526
WDR33	RBM15B	697	509	2650	3159
RPS3	UPF1	697	315	401	716
FUS	ALKBH5	696	435	1585	2020
ALKBH5	FUS	696	435	1585	2020
FUS	CELF2	694	384	1257	1641
CELF2	FUS	694	384	1257	1641
SRRM4	LARP4	694	348	475	823
NCBP3	MOV10	693	NA	NA	1443
ZC3H7B	MBNL2	692	360	934	1294
GEMIN5	DDX3X	691	352	305	657
WDR33	FXR2	690	410	1787	2197
IGF2BP2	HNRNPK	689	186	197	383
IGF2BP3	CELF2	688	359	1274	1633
DGCR8	CSTF2T	688	365	993	1358
YTHDF2	HNRNPK	688	252	210	462
HNRNPK	YTHDF2	688	252	210	462
STAU1	SRSF1	687	NA	NA	1028
TARDBP	EIF3H	682	262	365	627
RBFOX2	DDX3X	679	NA	NA	547
HNRNPC	METAP2	679	256	281	537
EIF3G	DDX3X	677	469	1112	1581
DDX3X	EIF3G	677	469	1112	1581
MOV10	LSM11	677	300	501	801
QKI	MOV10	676	372	601	973
YTHDF3	FUS	675	446	1626	2072
YBX3	SUB1	674	NA	NA	944
NCBP3	IGF2BP1	671	NA	NA	1335
STAU1	FMR1	668	280	762	1042
FMR1	ALKBH5	667	388	1235	1623
ALKBH5	FMR1	667	388	1235	1623
SRRM4	RBM15	667	358	873	1231
METAP2	TARDBP	667	262	337	599
GTF2F1	CSTF2T	664	155	200	355
METAP2	LARP4	664	197	182	379
RBM15	FAM120A	662	273	879	1152
WDR33	DDX55	661	368	1517	1885
WDR33	FAM120A	661	370	1610	1980
DDX6	WDR33	661	367	1527	1894
ZC3H7B	EIF3G	659	419	815	1234
SUB1	CPSF1	658	368	732	1100
TIAL1	CELF2	657	366	1045	1411
YTHDF2	EIF3D	656	411	582	993
ELAVL1	GRSF1	656	193	113	306
MOV10	DGCR8	655	374	915	1289
METAP2	ELAVL1	654	246	296	542
ELAVL1	METAP2	654	246	296	542
UPF1	AKAP8L	653	168	55	223
RBM27	ATXN2	652	189	100	289
CPSF3	FAM120A	652	385	1308	1693
FMR1	CELF2	647	299	1022	1321
CELF2	FMR1	647	299	1022	1321
TARDBP	NCBP3	646	NA	NA	1611
IGF2BP2	CPSF2	645	430	613	1043
CPSF2	IGF2BP2	645	430	613	1043
STAU1	HNRNPA1	644	276	726	1002
GRSF1	DDX3X	642	248	90	338
RPS3	LARP4	642	254	306	560
DDX6	CPSF1	641	356	1138	1494
CPSF1	DDX6	641	356	1138	1494
HNRNPU	CSTF2	640	289	687	976
FXR2	DDX6	638	277	888	1165
GRWD1	DDX3X	637	275	193	468
NCBP3	IGF2BP2	637	NA	NA	1332
GRWD1	CPSF6	635	214	216	430
PCBP2	ILF3	635	146	43	189
WDR33	CPSF1	634	393	2327	2720
YTHDF1	CELF2	628	380	1231	1611
QKI	FUS	627	364	586	950
FUS	QKI	627	364	586	950
DGCR8	CPSF6	625	378	865	1243
CPSF6	DGCR8	625	378	865	1243
SF3B1	DDX3X	624	434	1100	1534
LARP4	CPSF1	622	327	658	985
YTHDF1	METAP2	622	297	309	606
NUDT21	ALKBH5	621	406	1737	2143
EIF3G	CPSF7	620	395	1064	1459
CPSF7	EIF3G	620	395	1064	1459
SUB1	LIN28A	619	391	953	1344
LIN28A	CPSF3	618	405	2354	2759
U2AF2	RTCB	618	NA	NA	2558
IGF2BP1	CPSF2	617	405	652	1057
CPSF2	IGF2BP1	617	405	652	1057
SUB1	SRRM4	617	316	549	865
RBFOX2	DDX55	616	NA	NA	367
MOV10	PCBP2	616	340	922	1262
YTHDC1	CELF2	615	351	1085	1436
GTF2F1	ATXN2	614	205	175	380
U2AF2	KHSRP	614	207	385	592
UCHL5	DDX3X	613	287	248	535
TBRG4	HNRNPC	611	344	651	995
HNRNPU	IGF2BP3	611	280	666	946
HNRNPC	GRWD1	610	233	200	433
RBM15B	FAM120A	608	349	1279	1628
SUB1	RBM15	608	307	579	886
RBM15	SUB1	608	307	579	886
RBPMS	ATXN2	606	452	718	1170
SRRM4	CPSF1	606	296	1100	1396
LIN28B	DGCR8	606	397	1021	1418
DGCR8	LIN28B	606	397	1021	1418
ATXN2	RBPMS	606	452	718	1170
TIA1	STAU1	605	286	655	941
EIF3G	CSTF2T	604	385	1114	1499
PCBP2	CPSF6	603	281	931	1212
CSTF2	MBNL2	603	333	880	1213
RBM15B	DDX6	602	418	1354	1772
HNRNPU	CSTF2T	601	281	684	965
CSTF2T	HNRNPU	601	281	684	965
LARP4	LIN28A	601	365	807	1172
HNRNPK	DDX3X	599	245	246	491
TBRG4	TARDBP	599	332	722	1054
EIF3G	CAPRIN1	598	367	991	1358
QKI	CSTF2T	598	302	692	994
CSTF2T	FXR1	598	302	536	838
SRSF1	CPSF4	597	NA	NA	2289
LARP4	FUBP3	595	196	212	408
FUBP3	LARP4	595	196	212	408
DHX30	ATXN2	593	235	188	423
EIF3B	ATXN2	592	387	417	804
ATXN2	EIF3B	592	387	417	804
RBM15	LSM11	591	222	431	653
PCBP2	DDX59	590	129	45	174
MBNL2	IGF2BP1	589	279	982	1261
RTCB	PUM2	589	NA	NA	2332
GTF2F1	ELAVL1	587	190	156	346
UPF1	EIF4G2	586	135	65	200
FAM120A	RBFOX2	586	NA	NA	283
RBFOX2	CPSF7	585	NA	NA	495
TARDBP	DKC1	582	136	28	164
TIAL1	ALKBH5	581	366	1311	1677
EWSR1	QKI	581	346	467	813
UCHL5	HNRNPC	580	221	269	490
RBFOX2	LIN28B	580	266	285	551
HNRNPD	RBM47	580	275	1010	1285
LSM11	FAM120A	577	159	239	398
YTHDF1	EIF3G	576	389	1124	1513
YTHDF2	EIF3H	575	223	397	620
LIN28B	EIF3H	573	259	376	635
UPF1	UCHL5	573	235	239	474
YBX3	DDX55	572	NA	NA	1013
MBNL2	PTBP1	572	311	898	1209
RTCB	SUB1	572	NA	NA	1132
RBM47	DDX6	569	247	597	844
WDR33	SRRM4	569	305	1272	1577
UPF1	NCBP3	568	NA	NA	1470
SRRM4	PCBP2	567	256	356	612
IGF2BP2	CELF2	566	287	1243	1530
DDX6	DROSHA	566	NA	NA	380
RBM15B	LIN28A	566	417	2371	2788
NCBP3	CPSF7	565	NA	NA	1517
HNRNPM	ATXN2	563	171	128	299
RBM15B	EWSR1	562	408	2019	2427
SRSF1	FXR2	560	NA	NA	1681
METAP2	FIP1L1	557	239	351	590
SUB1	HNRNPA1	557	334	801	1135
WDR33	KHSRP	557	241	375	616
HNRNPA1	SUB1	557	334	801	1135
HNRNPC	EIF3D	556	333	639	972
FAM120A	CPSF4	555	328	1271	1599
ELAVL1	EIF3B	552	358	386	744
LIN28A	FXR1	552	289	435	724
SRSF1	RTCB	552	NA	NA	2158
TARDBP	QKI	550	286	738	1024
DROSHA	DDX3X	549	NA	NA	546
PUM2	PCBP2	549	209	664	873
SF3B1	LIN28B	548	397	1159	1556
FXR2	DDX55	547	230	824	1054
DDX55	FXR2	547	230	824	1054
FMR1	NCBP3	547	NA	NA	1200
EIF3H	DDX55	545	178	274	452
U2AF2	LSM11	545	244	528	772
RBM47	SRRM4	545	220	400	620
NKRF	ATXN2	544	207	129	336
UPF1	FASTKD2	544	189	140	329
IGF2BP1	HNRNPU	544	236	661	897
GRSF1	LIN28B	544	215	126	341
DDX55	RTCB	544	NA	NA	1479
UCHL5	CPSF7	543	208	284	492
CPSF7	UCHL5	543	208	284	492
RBM47	DDX55	542	259	515	774
LIN28A	CPSF1	541	338	2076	2414
DDX6	EIF3H	541	177	226	403
CPSF1	LIN28A	541	338	2076	2414
SRSF1	CPSF3	539	NA	NA	2377
METAP2	IGF2BP1	539	200	282	482
CPSF7	QKI	539	261	696	957
FIP1L1	DGCR8	538	331	1050	1381
DGCR8	FIP1L1	538	331	1050	1381
YBX3	FAM120A	537	NA	NA	996
FXR2	SUB1	537	255	627	882
PCBP2	GTF2F1	534	135	91	226
IGF2BP2	METAP2	534	189	280	469
LIN28B	EIF3B	533	371	408	779
FXR2	HNRNPA1	533	290	1559	1849
HNRNPM	ELAVL1	531	156	135	291
SUB1	RBM47	531	252	395	647
FAM120A	CELF2	530	258	690	948
TIA1	CELF2	529	299	934	1233
TARDBP	RPS3	527	265	446	711
NUDT21	HNRNPD	526	352	2296	2648
HNRNPD	NUDT21	526	352	2296	2648
PTBP1	EIF3G	525	362	1020	1382
HNRNPU	CPSF6	524	268	644	912
STAU1	SRRM4	524	224	500	724
GRSF1	FAM120A	522	118	97	215
HNRNPA1	CPSF1	520	301	1891	2192
HNRNPU	DDX3X	519	272	687	959
RBM47	CPSF3	518	275	1068	1343
SRRM4	DDX6	518	282	774	1056
CPSF3	RBM47	518	275	1068	1343
YBX3	TIAL1	518	NA	NA	1389
ILF3	ATXN2	517	153	135	288
RBM15B	CPSF1	516	339	1948	2287
HNRNPU	LIN28B	516	288	700	988
PCBP2	CAPRIN1	515	286	833	1119
CAPRIN1	PCBP2	515	286	833	1119
EIF4G2	ATXN2	513	142	69	211
ATXN2	EIF4G2	513	142	69	211
YTHDF1	ALKBH5	512	367	1644	2011
RBM27	FAM120A	512	110	82	192
RBFOX2	PTBP1	512	NA	NA	491
FAM120A	RBM27	512	110	82	192
TARDBP	UCHL5	512	217	310	527
PCBP2	FUS	511	277	895	1172
RTCB	FAM120A	510	NA	NA	1471
CPSF2	CAPRIN1	507	357	718	1075
FUS	CPSF2	506	346	739	1085
LSM11	IGF2BP1	506	210	497	707
YTHDF3	RBM15	506	305	1101	1406
CPSF7	CPSF2	504	339	815	1154
FASTKD2	DDX6	504	162	121	283
TARDBP	FXR1	504	275	565	840
TARDBP	DROSHA	502	NA	NA	535
GRWD1	ELAVL1	499	203	230	433
LIN28A	CPSF4	498	324	2277	2601
FUS	EIF3G	497	325	993	1318
FASTKD2	FAM120A	496	143	83	226
RTCB	HNRNPA1	496	NA	NA	2244
LIN28B	MBNL2	496	312	1180	1492
UCHL5	CPSF6	495	194	277	471
SUB1	LSM11	495	156	207	363
LSM11	SUB1	495	156	207	363
TIAL1	MBNL2	494	265	779	1044
EWSR1	CPSF2	493	332	550	882
HNRNPU	FMR1	493	206	564	770
DDX55	CELF2	492	284	582	866
CELF2	DDX55	492	284	582	866
GTF2F1	DDX55	491	137	122	259
RBPMS	EWSR1	490	387	492	879
LIN28B	HNRNPK	490	216	267	483
EWSR1	RBPMS	490	387	492	879
TIA1	ALKBH5	489	310	1146	1456
PUM2	SRRM4	489	290	996	1286
EIF3G	CPSF6	488	322	1086	1408
IGF2BP1	EIF3D	488	311	525	836
RBM47	HNRNPU	488	157	462	619
CSTF2	QKI	488	262	684	946
SUB1	CPSF4	486	326	865	1191
CPSF4	SUB1	486	326	865	1191
HNRNPC	CPSF2	485	331	803	1134
HNRNPK	DDX55	484	131	212	343
UPF1	FXR1	482	260	535	795
IGF2BP2	EIF3D	481	319	487	806
ZC3H7B	DGCR8	480	286	855	1141
HNRNPC	RPS3	480	245	387	632
FASTKD2	ATXN2	479	202	158	360
RPS3	ELAVL1	479	240	401	641
RBPMS	MOV10	479	361	718	1079
PTBP1	QKI	479	226	638	864
MOV10	RBPMS	479	361	718	1079
LARP4	HNRNPK	477	112	150	262
SRSF1	LSM11	477	NA	NA	722
NCBP3	CSTF2T	476	NA	NA	1541
LARP4	GTF2F1	476	125	76	201
FIP1L1	MBNL2	476	252	1091	1343
EWSR1	CPSF1	475	310	1949	2259
HNRNPK	HNRNPC	474	168	275	443
WDR33	LARP4	474	291	955	1246
RBPMS	FUS	472	371	673	1044
FUS	RBPMS	472	371	673	1044
TAF15	CPSF3	471	306	1432	1738
CPSF4	LARP4	471	293	752	1045
MOV10	RBFOX2	471	NA	NA	437
RTCB	LARP4	470	NA	NA	983
PTBP1	METAP2	470	216	299	515
LSM11	PUM2	470	169	377	546
SF3B1	CPSF7	468	298	1139	1437
SRSF1	FUBP3	468	NA	NA	1007
YTHDC1	METAP2	468	243	301	544
FUBP3	SRSF1	468	NA	NA	1007
UPF1	EIF3D	467	309	637	946
IGF2BP3	EIF3D	466	314	509	823
SRSF1	PCBP2	466	NA	NA	846
YTHDF2	RPS3	465	255	412	667
RTCB	WDR33	465	NA	NA	2725
CSTF2T	CPSF2	464	330	840	1170
CPSF2	CSTF2T	464	330	840	1170
RTCB	DDX6	463	NA	NA	1457
TARDBP	SRSF7	463	NA	NA	144
IGF2BP1	DGCR8	462	284	875	1159
TARDBP	HNRNPK	462	171	327	498
EIF3A	LIN28B	462	338	255	593
HNRNPK	TARDBP	462	171	327	498
ELAVL1	DROSHA	461	NA	NA	490
SSB	ATXN2	460	288	224	512
HNRNPK	IGF2BP3	460	150	225	375
DDX6	CELF2	459	277	650	927
IGF2BP3	DGCR8	459	281	949	1230
DGCR8	IGF2BP3	459	281	949	1230
NCBP3	CPSF6	458	NA	NA	1484
SF3B1	MOV10	457	300	1076	1376
TARDBP	GEMIN5	455	239	388	627
GTF2F1	DDX3X	454	189	178	367
DDX3X	GTF2F1	454	189	178	367
HNRNPK	DDX59	453	96	42	138
DDX59	HNRNPK	453	96	42	138
GRSF1	DDX6	452	109	147	256
FAM120A	EIF3H	452	126	170	296
DDX6	GRSF1	452	109	147	256
MBNL2	IGF2BP2	452	231	992	1223
DGCR8	CSTF2	451	284	986	1270
MBNL2	FMR1	451	227	756	983
LSM11	IGF2BP3	450	216	482	698
UPF1	CPSF2	449	333	766	1099
CPSF4	RBM47	449	245	1057	1302
FMR1	EIF3G	448	279	800	1079
HNRNPU	FUS	448	218	710	928
METTL3	ATXN2	447	255	152	407
ATXN2	METTL3	447	255	152	407
ATXN2	AARS	446	255	309	564
DHX30	DDX3X	446	212	206	418
RPS5	RBFOX2	446	NA	NA	119
RBFOX2	RPS5	446	NA	NA	119
PTBP1	ALKBH5	445	315	1566	1881
CPSF6	FXR1	445	226	597	823
HNRNPA1	CPSF4	444	285	2132	2417
GRWD1	FIP1L1	443	194	262	456
IGF2BP1	HNRNPK	443	143	245	388
TIAL1	KHSRP	442	204	311	515
TBRG4	DDX3X	441	308	718	1026
NKRF	TARDBP	441	146	178	324
YTHDC1	ALKBH5	440	310	1497	1807
NCBP3	FIP1L1	440	NA	NA	1546
METTL3	LIN28B	440	285	116	401
FIP1L1	NCBP3	440	NA	NA	1546
PCBP2	RBM15	440	226	523	749
KHSRP	UPF1	440	219	358	577
UPF1	AARS	439	200	322	522
GEMIN5	ELAVL1	439	225	349	574
RBM15B	FXR2	439	308	1359	1667
YTHDF3	LIN28A	439	312	1385	1697
AARS	UPF1	439	200	322	522
METAP2	CPSF7	438	188	335	523
DROSHA	FAM120A	438	NA	NA	302
RBM15B	PCBP2	438	299	649	948
PCBP2	RBM15B	438	299	649	948
RBFOX2	CSTF2	437	NA	NA	482
YTHDF3	TIAL1	437	293	1435	1728
SUB1	CELF2	436	243	428	671
EIF3A	ATXN2	435	278	334	612
ATXN2	EIF3A	435	278	334	612
TARDBP	GTF2F1	435	170	196	366
GTF2F1	TARDBP	435	170	196	366
SF3B1	CSTF2T	434	267	1209	1476
METAP2	IGF2BP3	434	184	267	451
CSTF2T	SF3B1	434	267	1209	1476
DDX55	CPSF3	433	295	1273	1568
YTHDC1	EIF3G	433	313	1057	1370
RTCB	LIN28A	433	NA	NA	2397
EIF3G	YTHDC1	433	313	1057	1370
FXR1	DDX3X	432	259	571	830
CPSF3	CPSF1	431	280	2000	2280
FASTKD2	CSTF2T	431	147	186	333
CSTF2T	FASTKD2	431	147	186	333
YTHDF3	LARP4	431	275	638	913
EWSR1	SRRM4	431	238	1032	1270
HNRNPC	EIF3B	430	284	459	743
EIF3B	HNRNPC	430	284	459	743
EIF3G	CSTF2	429	289	1051	1340
CSTF2	EIF3G	429	289	1051	1340
IGF2BP2	HNRNPU	429	220	674	894
RBFOX2	LSM11	429	NA	NA	220
LSM11	RBFOX2	429	NA	NA	220
EIF3D	YTHDF1	429	288	711	999
GEMIN5	DDX6	428	162	281	443
HNRNPA1	DDX6	427	282	1118	1400
HNRNPU	FIP1L1	427	219	752	971
DDX6	HNRNPA1	427	282	1118	1400
NKRF	DDX3X	426	195	140	335
CPSF4	CPSF1	424	264	1904	2168
SRRM4	CPSF4	424	236	1170	1406
UPF1	DDX24	424	144	153	297
YTHDF2	GEMIN5	424	215	391	606
CPSF4	SRRM4	424	236	1170	1406
DDX24	UPF1	424	144	153	297
YBX3	RBM15	423	NA	NA	935
RBM15	YBX3	423	NA	NA	935
RBM27	HNRNPC	422	131	127	258
TAF15	SRSF1	421	NA	NA	1607
SRRM4	CPSF3	420	240	1226	1466
FAM120A	AKAP8L	419	101	57	158
EWSR1	DDX6	418	235	1258	1493
YTHDF1	GRWD1	418	208	221	429
IGF2BP2	LSM11	418	194	449	643
PUM2	CELF2	417	277	1062	1339
YTHDF2	EIF3B	417	267	480	747
DGCR8	NUDT21	417	274	1069	1343
LARP4	RBFOX2	417	NA	NA	235
YTHDC2	ATXN2	416	235	173	408
NKRF	DDX6	416	136	120	256
YTHDF3	FAM120A	416	226	975	1201
RBM15	PUM2	416	264	1352	1616
ATXN2	YTHDC2	416	235	173	408
DGCR8	YTHDF2	416	290	984	1274
RBPMS	HNRNPC	415	305	780	1085
GEMIN5	DDX55	413	157	289	446
DDX55	GEMIN5	413	157	289	446
TIA1	MBNL2	412	226	695	921
LSM11	FMR1	411	180	402	582
FMR1	LSM11	411	180	402	582
FXR1	CSTF2	410	233	569	802
PTBP1	DGCR8	409	253	967	1220
SUB1	CPSF3	408	264	938	1202
DDX55	DROSHA	408	NA	NA	373
PTBP1	HNRNPU	408	175	701	876
NUDT21	METAP2	408	198	369	567
HNRNPU	PTBP1	408	175	701	876
CPSF3	SUB1	408	264	938	1202
ELAVL1	EIF3A	407	266	305	571
EIF3A	ELAVL1	407	266	305	571
EIF4G2	IGF2BP1	407	105	74	179
RBM15B	CPSF3	406	306	2207	2513
DGCR8	IGF2BP2	406	265	875	1140
GTF2F1	FASTKD2	405	109	29	138
FASTKD2	GTF2F1	405	109	29	138
TIA1	LSM11	405	160	352	512
RBM15B	RBM47	405	230	869	1099
YTHDF2	ALKBH5	404	282	1619	1901
CELF2	CAPRIN1	404	250	1240	1490
RTCB	CPSF1	404	NA	NA	1995
CPSF7	EIF3D	404	249	678	927
EIF4A3	HNRNPC	404	257	187	444
CPSF1	RTCB	404	NA	NA	1995
NUDT21	UCHL5	404	189	329	518
GRWD1	CSTF2T	403	172	253	425
HNRNPA1	DDX55	403	279	1048	1327
CSTF2T	GRWD1	403	172	253	425
FUS	NCBP3	403	NA	NA	1369
FASTKD2	ELAVL1	402	174	158	332
EIF3H	CPSF7	401	162	384	546
YTHDC2	ELAVL1	401	221	165	386
NKRF	DDX55	400	143	125	268
DDX55	NKRF	400	143	125	268
PUM2	ALKBH5	399	286	1261	1547
LARP4	CPSF3	398	252	785	1037
CPSF3	LARP4	398	252	785	1037
FUBP3	CPSF4	397	261	815	1076
CPSF4	FUBP3	397	261	815	1076
EIF3G	NUDT21	397	279	1218	1497
GEMIN5	CSTF2T	395	181	400	581
CSTF2T	GEMIN5	395	181	400	581
DDX24	ATXN2	393	166	179	345
METAP2	CPSF6	393	183	328	511
HNRNPM	DDX3X	393	147	141	288
DDX3X	HNRNPM	393	147	141	288
CPSF6	METAP2	393	183	328	511
EIF4G2	DKC1	392	92	12	104
FUBP3	EWSR1	392	246	1017	1263
GTF2F1	AGGF1	391	51	15	66
AGGF1	GTF2F1	391	51	15	66
TARDBP	CPSF2	390	278	905	1183
YTHDF1	DGCR8	390	283	978	1261
CPSF2	TARDBP	390	278	905	1183
METAP2	CSTF2T	389	188	346	534
METTL3	IGF2BP1	389	227	147	374
STAU1	LIN28A	389	214	872	1086
CSTF2T	METAP2	389	188	346	534
IGF2BP1	METTL3	389	227	147	374
LIN28A	STAU1	389	214	872	1086
RPS3	CPSF6	388	200	406	606
GEMIN5	LARP4	388	153	194	347
FXR2	CPSF1	387	250	1323	1573
RBFOX2	IGF2BP1	386	NA	NA	413
IGF2BP2	METTL3	386	225	131	356
IGF2BP2	EIF3B	385	251	383	634
ILF3	HNRNPC	385	131	141	272
HNRNPC	ILF3	385	131	141	272
FMR1	EIF3H	384	147	275	422
YTHDF1	GEMIN5	384	216	410	626
DDX59	ATXN2	383	118	85	203
ATXN2	DDX59	383	118	85	203
METTL3	IGF2BP3	383	227	142	369
LSM11	CAPRIN1	382	207	506	713
HNRNPD	CPSF3	381	237	1612	1849
ELAVL1	AARS	380	200	328	528
CPSF3	DDX6	380	254	1312	1566
HNRNPC	GRSF1	380	134	159	293
FAM120A	DGCR8	379	183	535	718
SRSF1	HNRNPD	379	NA	NA	1713
LIN28A	RBM15	379	262	1571	1833
STAU1	RBM47	377	154	374	528
RPS3	CPSF7	376	188	446	634
RBM27	ELAVL1	376	125	131	256
QKI	FMR1	376	204	538	742
ELAVL1	RBM27	376	125	131	256
SF3B1	FIP1L1	375	240	1259	1499
MBNL2	NUDT21	375	224	1133	1357
EWSR1	EIF3G	374	250	707	957
SF3B1	FMR1	374	245	839	1084
FMR1	SF3B1	374	245	839	1084
METAP2	FAM120A	373	118	193	311
FAM120A	METAP2	373	118	193	311
EIF3D	CPSF6	372	229	664	893
METTL3	ELAVL1	372	226	158	384
YTHDC1	UCHL5	372	187	307	494
RBM47	CPSF1	371	198	960	1158
SUB1	METAP2	371	139	217	356
MBNL2	RBM47	371	167	475	642
SRSF1	CELF2	370	NA	NA	1161
TBRG4	LIN28B	370	272	763	1035
HNRNPD	QKI	370	241	437	678
LIN28B	TBRG4	370	272	763	1035
UPF1	AGGF1	369	92	78	170
TARDBP	FASTKD2	369	157	187	344
FASTKD2	TARDBP	369	157	187	344
NKRF	ELAVL1	368	148	147	295
ELAVL1	NKRF	368	148	147	295
RBM15	CPSF1	367	235	1298	1533
CSTF2T	EIF3D	367	249	691	940
CPSF1	RBM15	367	235	1298	1533
RPS3	DDX55	366	153	394	547
DDX55	RPS3	366	153	394	547
YTHDF3	TIA1	366	244	1222	1466
YTHDF1	NCBP3	365	NA	NA	1490
RBM27	TARDBP	365	124	151	275
UCHL5	CSTF2T	363	156	320	476
FIP1L1	EIF3H	362	175	437	612
DDX6	CPSF4	361	240	1261	1501
CPSF4	DDX6	361	240	1261	1501
NCBP3	NUDT21	361	NA	NA	1561
RBM47	RTCB	361	NA	NA	1173
TARDBP	SSB	361	214	295	509
UCHL5	DDX55	360	129	189	318
QKI	CPSF6	359	201	724	925
KHSRP	FMR1	359	128	330	458
FMR1	KHSRP	359	128	330	458
CSTF2T	NKRF	359	125	176	301
IGF2BP1	SF3B1	359	220	1052	1272
STAU1	CPSF1	358	183	790	973
YBX3	DDX6	358	NA	NA	936
MOV10	EIF3D	358	233	652	885
EIF3B	IGF2BP1	358	227	420	647
CPSF7	RBM27	358	118	132	250
DDX6	YBX3	358	NA	NA	936
EIF3H	CSTF2T	357	154	416	570
CSTF2T	EIF3H	357	154	416	570
UCHL5	FIP1L1	357	171	338	509
FUS	KHSRP	357	168	444	612
ZC3H7B	SF3B1	357	237	988	1225
EIF3H	YTHDC1	357	178	344	522
CSTF2T	AKAP8L	356	89	123	212
AKAP8L	CSTF2T	356	89	123	212
ATXN2	RPS5	356	105	92	197
GTF2F1	AKAP8L	355	72	25	97
LIN28B	DROSHA	355	205	329	534
GEMIN5	FIP1L1	355	185	426	611
AKAP8L	GTF2F1	355	72	25	97
YTHDF1	RPS3	355	224	454	678
FBL	ATXN2	353	191	235	426
ATXN2	FBL	353	191	235	426
RTCB	EWSR1	352	NA	NA	2330
EWSR1	RTCB	352	NA	NA	2330
DDX3X	DDX24	351	160	172	332
TARDBP	EIF3D	351	243	792	1035
EIF3D	TARDBP	351	243	792	1035
ZC3H7B	PCBP2	349	200	742	942
GRSF1	DDX55	348	96	153	249
DDX55	GRSF1	348	96	153	249
YTHDF2	QKI	347	214	619	833
TAF15	CPSF4	346	250	1419	1669
IGF2BP3	RBFOX2	346	NA	NA	403
UPF1	DKC1	345	93	47	140
FXR1	FIP1L1	345	201	627	828
RTCB	RBM15B	345	NA	NA	2297
FAM120A	SF3B1	345	187	639	826
HNRNPC	AARS	344	189	334	523
CPSF2	CPSF6	344	238	876	1114
AARS	HNRNPC	344	189	334	523
FAM120A	NKRF	344	91	107	198
FASTKD2	DDX55	343	129	113	242
DDX55	FASTKD2	343	129	113	242
[truncated: 10,029 more rows]
